# Supplementary material for: Integration of a constraint-based metabolic model of Brassica napus developing seeds with 13C-metabolic flux analysis
Source: Front Plant Sci. 2014 Dec 19;5:724. doi: 10.3389/fpls.2014.00724 (PMC4271587; doi:10.3389/fpls.2014.00724)
Supplement: Supplementary file 1 [file Table1.XLSX]

## Sheet: Legends
Table S1A. Genes knowledge database.
Table S1B. Reactions knowledge database.
Table S1C. Metabolites knowledge database.
Table S1D. Literature knowledge database.
Table S1E. Bna572+ confidence scoring.
Table S1F. Subunit associations for protein complexes.
Table S1G. Gene identifier revisions for bna572+.
Table S1H. EC number revisions for bna572+.
Table S1I. Analysis of loop topology of bna572+.
Table S1J. Flux balance analysis and flux variability analysis of genotypes.
Table S1K. Frequencies of flux variability and responsiveness types.
Table S1L. Projected flux variability analysis.
Table S1M. Predictive ability and computational performance of flux variability analysis with/without loopless constraints.
Table S1N. Computation time for loopless flux variability analysis.
Table S1O. Random samples of loopless space constrained by flux ratios.
Table S1P. Subsystem enrichments for responsiveness types. Loopless and flux ratio constraints.
Table S1Q. Reactions sorted by responsiveness. Loopless and flux ratio constraints.

## Sheet: S1A
TAIR10	ftp://ftp.arabidopsis.org/home/tair/Proteins/Id_conversions/AGI2Uniprot.20101118	TAIR10	TAIR10	TAIR10	SUBA III	bna572	bna572	bna572+	bna572+	bna572+	bna572+				bna572	SUBA III
TAIR locus ID	UniProt (rel. to representative gene model)	# of gene models	TAIR Representative Gene Model	TAIR Description	Location SUBAcon	reaction number	compartment	reaction number new	reaction abbreviations	compartment	compartment in agreement with: ...	agreement with SUBAcon	comment	evidence literature or related literature	EC number	gene model is gold standard (=1)
AT2G18450	Q9ZPX5	1	AT2G18450.1	succinate dehydrogenase 1-2 Nuclear encoded mitochondrial flavoprotein subunit of succinate dehydrogenase complex . succinate dehydrogenase 1-2 (SDH1-2); CONTAINS InterPro DOMAIN/s: Succinate dehydrogenase, flavoprotein subunit (InterPro:IPR011281), Fumarate reductase/succinate dehydrogenase, FAD-binding site (InterPro:IPR003952), Fumarate reductase/succinate dehydrogenase flavoprotein-like, C-te…	mitochondrion	1;	m;n;	;1.1.1;	Sdh_m	m;n;	o, s	1			1.3.5.1	1
AT5G66760	O82663	1	AT5G66760.1	succinate dehydrogenase 1-1 One of two genes in Arabidopsis that encode a flavoprotein subunit of the mitochondrial succinate dehydrogenase complex. succinate dehydrogenase 1-1 (SDH1-1); FUNCTIONS IN: cobalt ion binding, succinate dehydrogenase activity, ATP binding; INVOLVED IN: mitochondrial electron transport, succinate to ubiquinone; LOCATED IN: mitochondrial respiratory chain complex II, mit…	mitochondrion	1;	m;n;	;1.1.1;	Sdh_m	m;n;	o, s	1			1.3.5.1	1
AT3G27380	Q8LBZ7	2	AT3G27380.1	succinate dehydrogenase 2-1 One of three isoforms of the iron-sulfur component of the succinate dehydrogenase complex, a component of the mitochondrial respiratory chain complex II. The product of the nuclear encoded gene is imported into the mitochondrion. Expressed during germination and post-germinative growth. succinate dehydrogenase 2-1 (SDH2-1); FUNCTIONS IN: electron carrier activity, zinc…	mitochondrion	1;	m;n;	;1.1.2;	Sdh_m	m;n;	o, s	1			1.3.5.1	1
AT5G40650	Q8LB02	1	AT5G40650.1	succinate dehydrogenase 2-2 One of three isoforms of the iron-sulfur component of the succinate dehydrogenase complex, a component of the mitochondrial respiratory chain complex II. The product of the nuclear encoded gene is imported into the mitochondrion. Expressed during germination and post-germinative growth. succinate dehydrogenase 2-2 (SDH2-2); CONTAINS InterPro DOMAIN/s: Ferredoxin (Inter…	mitochondrion	1;	m;n;	;1.1.2;	Sdh_m	m;n;	o, s	1			1.3.5.1	1
AT5G65165	Q9FJP9	1	AT5G65165.1	succinate dehydrogenase 2-3 One of three isoforms of the iron-sulfur component of the succinate dehydrogenase complex, a component of the mitochondrial respiratory chain complex II. The product of the nuclear encoded gene is imported into the mitochondrion. Transcripts appear during seed maturation, persist through dessication, are abundant in dry seeds, and markedly decline during germination. s…	mitochondrion	1;	m;n;	;1.1.2;	Sdh_m	m;n;	o, s	1			1.3.5.1	1
AT5G09600	Q9LXC4	3	AT5G09600.1	succinate dehydrogenase 3-1 Encodes one of the membrane anchor subunits of the mitochondrial respiratory complex II. The protein is encoded by the nuclear genome but is imported into the mitochondrion. There are two genes that encode this protein, the other is SDH3-2. succinate dehydrogenase 3-1 (SDH3-1); CONTAINS InterPro DOMAIN/s: Succinate dehydrogenase/Fumarate reductase, transmembrane subuni…	mitochondrion			;1.1.3;	Sdh_m	m;n;	o, s	1				1
AT4G32210	Q9LXC4	1	AT4G32210.1	succinate dehydrogenase 3-2 Encodes one of the membrane anchor subunits of the mitochondrial respiratory complex II. The protein is encoded by the nuclear genome but is imported into the mitochondrion. There are two genes that encode this protein, the other is SDH3-1. succinate dehydrogenase 3-2 (SDH3-2); CONTAINS InterPro DOMAIN/s: Succinate dehydrogenase/Fumarate reductase, transmembrane subuni…	mitochondrion			;1.1.3;	Sdh_m	m;n;	o, s	1				1
AT2G46505	Q941A0	1	AT2G46505.1	succinate dehydrogenase subunit 4 Encodes succinate dehydrogenase ,a component of mitochondrial respiratory complex II. Nuclear encoded gene which is imported into the mitochondrion. succinate dehydrogenase subunit 4 (SDH4); FUNCTIONS IN: succinate dehydrogenase (ubiquinone) activity; INVOLVED IN: tricarboxylic acid cycle; LOCATED IN: mitochondrial respiratory chain complex II, mitochondrion, mem…	mitochondrion			;1.1.4;	Sdh_m	m;n;	o, s	1				1
AT1G47420	Q9SX77	1	AT1G47420.1	succinate dehydrogenase 5 succinate dehydrogenase 5 (SDH5); FUNCTIONS IN: molecular_function unknown; INVOLVED IN: biological_process unknown; LOCATED IN: mitochondrion, nucleus; EXPRESSED IN: 26 plant structures; EXPRESSED DURING: 15 growth stages; BEST Arabidopsis thaliana protein match is: gamma carbonic anhydrase 2 (TAIR:AT1G47260.1); Has 145 Blast hits to 145 proteins in 25 species: Archae -…	mitochondrion			;1.1.5;	Sdh_m	m;n;	o, s	1				0
AT1G08480	Q941A6	1	AT1G08480.1	unknown protein; FUNCTIONS IN: molecular_function unknown; INVOLVED IN: biological_process unknown; LOCATED IN: mitochondrion, plasma membrane, plastid, vacuole; EXPRESSED IN: 27 plant structures; EXPRESSED DURING: 15 growth stages; Has 39 Blast hits to 39 proteins in 13 species: Archae - 0; Bacteria - 0; Metazoa - 0; Fungi - 0; Plants - 39; Viruses - 0; Other Eukaryotes - 0 (source: NCBI BLink).	mitochondrion			;1.1.6;	Sdh_m	m;n;	s	1				0
AT3G47833	Q9C5E8	1	AT3G47833.1	unknown protein; BEST Arabidopsis thaliana protein match is: unknown protein (TAIR:AT5G62575.2); Has 42 Blast hits to 42 proteins in 12 species: Archae - 0; Bacteria - 0; Metazoa - 0; Fungi - 0; Plants - 42; Viruses - 0; Other Eukaryotes - 0 (source: NCBI BLink).	mitochondrion			;1.1.7;	Sdh_m	m;n;	s	1				0
AT5G62575	Q3E870	2	AT5G62575.2	unknown protein; FUNCTIONS IN: molecular_function unknown; INVOLVED IN: biological_process unknown; EXPRESSED IN: 25 plant structures; EXPRESSED DURING: 15 growth stages; BEST Arabidopsis thaliana protein match is: unknown protein (TAIR:AT3G47833.1); Has 35333 Blast hits to 34131 proteins in 2444 species: Archae - 798; Bacteria - 22429; Metazoa - 974; Fungi - 991; Plants - 531; Viruses - 0; Other…	plastid			;1.1.8;	Sdh_m	m;n;	d	0				0
AT2G46390	Q9SKE0	1	AT2G46390.1	unknown protein; FUNCTIONS IN: molecular_function unknown; INVOLVED IN: biological_process unknown; LOCATED IN: endomembrane system; EXPRESSED IN: 24 plant structures; EXPRESSED DURING: 15 growth stages; Has 4 Blast hits to 4 proteins in 2 species: Archae - 0; Bacteria - 0; Metazoa - 0; Fungi - 0; Plants - 4; Viruses - 0; Other Eukaryotes - 0 (source: NCBI BLink).	extracellular			;1.1.9;	Sdh_m	m;n;	d	0				0
AT1G43670	Q9MA79	1	AT1G43670.1	Inositol monophosphatase family protein Inositol monophosphatase family protein; FUNCTIONS IN: fructose 1,6-bisphosphate 1-phosphatase activity, phosphoric ester hydrolase activity; INVOLVED IN: carbohydrate metabolic process, fructose metabolic process; LOCATED IN: cellular_component unknown; EXPRESSED IN: 25 plant structures; EXPRESSED DURING: 16 growth stages; CONTAINS InterPro DOMAIN/s: Fruct…	cytosol	7;64;	c;	;7;	FBP_c	c;	s, m	1			3.1.3.11	0
AT3G54050	P25851	2	AT3G54050.1	high cyclic electron flow 1 Encodes HCEF1 (High Cyclic Electron Flow 1). Mutant phenotype: constitutively elevated electron flow (CEFI). high cyclic electron flow 1 (HCEF1); FUNCTIONS IN: fructose 1,6-bisphosphate 1-phosphatase activity, phosphoric ester hydrolase activity; INVOLVED IN: response to cold, photosynthetic electron transport in photosystem I, fructose metabolic process; LOCATED IN: a…	plastid	7;64;	c;	;64;	FBP_p	p;	s, p, m	1			3.1.3.11	1
AT5G64380	Q9FMF1	1	AT5G64380.1	Inositol monophosphatase family protein Inositol monophosphatase family protein; FUNCTIONS IN: phosphoric ester hydrolase activity; INVOLVED IN: carbohydrate metabolic process; LOCATED IN: chloroplast; EXPRESSED IN: 21 plant structures; EXPRESSED DURING: 13 growth stages; CONTAINS InterPro DOMAIN/s: Fructose-1,6-bisphosphatase (InterPro:IPR000146); BEST Arabidopsis thaliana protein match is: high…	plastid			;64;	FBP_p	p;	s, g, m	1				1
AT1G48470	Q8GXW5	1	AT1G48470.1	glutamine synthetase 1;5 Encodes cytosolic glutamine synthase isozyme. Expression of mRNA is not detectable in roots. glutamine synthetase 1;5 (GLN1;5); FUNCTIONS IN: glutamate-ammonia ligase activity; INVOLVED IN: nitrogen compound metabolic process, glutamine biosynthetic process; LOCATED IN: chloroplast; EXPRESSED IN: 10 plant structures; EXPRESSED DURING: L mature pollen stage, 4 anthesis, pe…	cytosol	8;39;	c;	;8;	GS_c	c;	s, m	1			6.3.1.2	1
AT3G17820	Q9LVI8	1	AT3G17820.1	glutamine synthetase 1.3 encodes a cytosolic glutamine synthetase, the enzyme has low affinity with substrate ammonium glutamine synthetase 1.3 (GLN1.3); FUNCTIONS IN: glutamate-ammonia ligase activity, copper ion binding; INVOLVED IN: in 6 processes; LOCATED IN: cytosol, cytosolic ribosome, chloroplast, plasma membrane; EXPRESSED IN: 24 plant structures; EXPRESSED DURING: 17 growth stages; CONTA…	cytosol	8;39;	c;	;8;	GS_c	c;	s, m	1			6.3.1.2	1
AT5G16570	Q9FMD9	1	AT5G16570.1	glutamine synthetase 1;4 Encodes a cytosolic glutamine synthetase, the enzyme has high affinity with substrate ammonium glutamine synthetase 1;4 (GLN1;4); CONTAINS InterPro DOMAIN/s: Glutamine synthetase, catalytic domain (InterPro:IPR008146), Glutamine synthetase, beta-Grasp (InterPro:IPR008147), Glutamine synthetase/guanido kinase, catalytic domain (InterPro:IPR014746); BEST Arabidopsis thalian…	cytosol	8;39;	c;	;8;	GS_c	c;	s, m	1			6.3.1.2	1
AT5G37600	Q56WN1	1	AT5G37600.1	glutamine synthase clone R1 encodes a cytosolic glutamine synthetase, the enzyme has high affinity with substrate ammonium glutamine synthase clone R1 (GSR 1); FUNCTIONS IN: glutamate-ammonia ligase activity, copper ion binding; INVOLVED IN: nitrate assimilation, response to fructose stimulus, response to light stimulus, response to sucrose stimulus, response to glucose stimulus; LOCATED IN: cyto…	cytosol	8;39;	c;	;8;	GS_c	c;	s, m	1			6.3.1.2	1
AT5G35630	Q43127	3	AT5G35630.1	glutamine synthetase 2 chloroplastic glutamine synthetase glutamine synthetase 2 (GS2); FUNCTIONS IN: glutamate-ammonia ligase activity; INVOLVED IN: in 8 processes; LOCATED IN: in 9 components; EXPRESSED IN: 25 plant structures; EXPRESSED DURING: 14 growth stages; CONTAINS InterPro DOMAIN/s: Glutamine synthetase, catalytic domain (InterPro:IPR008146), Glutamine synthetase, beta-Grasp (InterPro:I…	plastid	8;39;	c;	;39;	GS_p	p;	p, s, m	1	reported to be dual targeted to mitochondria and chloroplasts	15273293	6.3.1.2	1
AT5G60540	Q8LAD0	1	AT5G60540.1	pyridoxine biosynthesis 2 Encodes a protein predicted to function in tandem with PDX1 to form glutamine amidotransferase complex with involved in vitamin B6 biosynthesis. PDX2 is predicted to function as glutaminase within the complex. pyridoxine biosynthesis 2 (PDX2); CONTAINS InterPro DOMAIN/s: PdxT/SNO family, conserved site (InterPro:IPR021196), SNO glutamine amidotransferase (InterPro:IPR002…	cytosol			;9;	GLS_c	c;	s	1				0
AT3G47340	P49078	3	AT3G47340.1	glutamine-dependent asparagine synthase 1 encodes a glutamine-dependent asparagine synthetase, the predicted ASN1 peptide contains a purF-type glutamine-binding domain, and is expressed predominantly in shoot tissues, where light has a negative effect on its mRNA accumulation. Expression is induced within 3 hours of dark treatment, in senescing leaves and treatment with exogenous photosynthesis i…	cytosol	10;	c;	;10;	ASNS_c	c;	s, m	1			6.3.5.4	0
AT5G10240	Q9LFU1	2	AT5G10240.1	asparagine synthetase 3 Encodes asparagine synthetase (ASN3). asparagine synthetase 3 (ASN3); FUNCTIONS IN: asparagine synthase (glutamine-hydrolyzing) activity; INVOLVED IN: asparagine biosynthetic process; EXPRESSED IN: 23 plant structures; EXPRESSED DURING: 13 growth stages; CONTAINS InterPro DOMAIN/s: Rossmann-like alpha/beta/alpha sandwich fold (InterPro:IPR014729), Asparagine synthase (Inte…	cytosol	10;	c;	;10;	ASNS_c	c;	s, m	1			6.3.5.4	0
AT5G65010	Q9LV77	2	AT5G65010.2	asparagine synthetase 2 Encodes asparagine synthetase (ASN2). asparagine synthetase 2 (ASN2); FUNCTIONS IN: asparagine synthase (glutamine-hydrolyzing) activity; INVOLVED IN: asparagine biosynthetic process; EXPRESSED IN: 23 plant structures; EXPRESSED DURING: 13 growth stages; CONTAINS InterPro DOMAIN/s: Rossmann-like alpha/beta/alpha sandwich fold (InterPro:IPR014729), Asparagine synthase (Inte…	cytosol	10;	c;	;10;	ASNS_c	c;	s, m	1			6.3.5.4	0
AT1G23310	Q9LR30	2	AT1G23310.1	glutamate:glyoxylate aminotransferase Identified by cloning the gene that corresponded to a purified protein having glyoxylate aminotransferase activity. Localized to the peroxisome and thought to be involved in photorespiration/ metabolic salvage pathway. glutamate:glyoxylate aminotransferase (GGT1); FUNCTIONS IN: glycine:2-oxoglutarate aminotransferase activity, L-alanine:2-oxoglutarate aminotr…	peroxisome	11;	c;	;521;	GGAT_x	x;	s, g, l	1	GGT1 two transaminase activities	PMID: 12631323 22268146	2.6.1.2	1
AT1G70580	Q9S7E9	4	AT1G70580.1	alanine-2-oxoglutarate aminotransferase 2 Encodes a protein with glyoxylate aminotransferase activity. It can act on a number of different small substrates and amino acids in vitro. alanine-2-oxoglutarate aminotransferase 2 (AOAT2); FUNCTIONS IN: glycine:2-oxoglutarate aminotransferase activity, L-alanine:2-oxoglutarate aminotransferase activity, alanine-glyoxylate transaminase activity; INVOLVED…	peroxisome	11;	c;	;521;	GGAT_x	x;	s, l	1	GGT2 two transaminase activities	PMID: 12631323 22268146	2.6.1.2	0
AT1G17290	Q9LKJ4	1	AT1G17290.1	alanine aminotransferas Encodes for alanine aminotransferase (ALAAT1), involved in alanine catabolism during plants recovery from hypoxia alanine aminotransferas (AlaAT1); FUNCTIONS IN: L-alanine:2-oxoglutarate aminotransferase activity, ATP binding; INVOLVED IN: response to cadmium ion, response to hypoxia, L-alanine catabolic process, by transamination; LOCATED IN: mitochondrion, chloroplast; E…	mitochondrion	11;	c;	;11;	ALAT_c	c;	g, l	0	ALAAT1 Although there is a predicted mitochondrial transit peptide, Igarashi et al (2003) (PMID: 12631323) suggest cyctosolic localization by GFP fusion localization experiment. Lee et al(2008) (PMID 18385124) find the gene product in mitochondria (proteomics).	PMID: 12631323 22268146	2.6.1.2	0
AT2G13360	Q56YA5	2	AT2G13360.1	alanine:glyoxylate aminotransferase Encodes a peroxisomal photorespiratory enzyme that catalyzes transamination reactions with multiple substrates. It is involved in photorespiration. alanine:glyoxylate aminotransferase (AGT); FUNCTIONS IN: serine-pyruvate transaminase activity, serine-glyoxylate transaminase activity, alanine-glyoxylate transaminase activity; INVOLVED IN: photorespiration; LOCAT…	peroxisome	443;	x;	;443;521;	GGAT_x/SGA_x	x;	s	1	AGT1 two transaminase activities	PMID: 12529529 22268146	2.6.1.45	1
AT1G53310	Q9MAH0	3	AT1G53310.1	phosphoenolpyruvate carboxylase 1 Encodes one of four Arabidopsis phosphoenolpyruvate carboxylase proteins. phosphoenolpyruvate carboxylase 1 (PPC1); FUNCTIONS IN: protein binding, phosphoenolpyruvate carboxylase activity; INVOLVED IN: response to salt stress, tricarboxylic acid cycle; LOCATED IN: cytosol, apoplast; EXPRESSED IN: 26 plant structures; EXPRESSED DURING: 13 growth stages; CONTAINS I…	cytosol	12;	c;	;12.1.2;12.2;	PEPC_c	c;	m, s	1		21524275	4.1.1.31	1
AT2G42600	Q5GM68	2	AT2G42600.2	phosphoenolpyruvate carboxylase 2 Encodes one of four Arabidopsis phosphoenolpyruvate carboxylase proteins. phosphoenolpyruvate carboxylase 2 (PPC2); FUNCTIONS IN: phosphoenolpyruvate carboxylase activity, catalytic activity; INVOLVED IN: tricarboxylic acid cycle; LOCATED IN: cytosol, apoplast, chloroplast, plasma membrane; EXPRESSED IN: 26 plant structures; EXPRESSED DURING: 13 growth stages; CO…	cytosol	12;	c;	;12.1.2;12.2;	PEPC_c	c;	m, s	1		21524275	4.1.1.31	0
AT3G14940	Q84VW9	1	AT3G14940.1	phosphoenolpyruvate carboxylase 3 Encodes a cytosolic phosphoenolpyruvate carboxylase (PEPC) that has activity when expressed in E.coli. Its mRNA is most abundantly expressed in roots and siliques. PPC3 belongs to the plant-type PEPC family. It can form an enzymatically active complex with a castor bean ortholog of PPC4, which encodes a bacterial-type PEPC. phosphoenolpyruvate carboxylase 3 (PPC3…	cytosol	12;	c;	;12.1.2;12.2;	PEPC_c	c;	m, s	1		21524275	4.1.1.31	1
AT1G68750	Q8GVE8	1	AT1G68750.1	phosphoenolpyruvate carboxylase 4 Encodes one of four Arabidopsis phosphoenolpyruvate (PEP) carboxylase proteins. But, it is more similar to bacterial PEP carboxylase than plant PEP carboxylase. Efforts to express this enzyme and to demonstrate its enzymatic activity in E.coli failed. phosphoenolpyruvate carboxylase 4 (PPC4); CONTAINS InterPro DOMAIN/s: Pyruvate/Phosphoenolpyruvate kinase, cataly…	cytosol	12;	c;	;12.1.1;	PEPC_c	c;	m, s	1		21524275	4.1.1.31	1
AT4G37870	Q9T074	1	AT4G37870.1	phosphoenolpyruvate carboxykinase 1 Encodes a putative phosphoenolpyruvate carboxykinase (ATP-dependent). phosphoenolpyruvate carboxykinase 1 (PCK1); FUNCTIONS IN: phosphoenolpyruvate carboxykinase activity, purine nucleotide binding, phosphoenolpyruvate carboxykinase (ATP) activity, ATP binding; INVOLVED IN: defense response to fungus, incompatible interaction, response to cadmium ion, cellular …	cytosol	13;	c;	;13;	PPCK_c	c;	g, s	1		17283014	4.1.1.49	0
AT5G65690	B5X574	1	AT5G65690.1	phosphoenolpyruvate carboxykinase 2 Encodes a putative phosphoenolpyruvate carboxykinase (ATP-dependent). phosphoenolpyruvate carboxykinase 2 (PCK2); FUNCTIONS IN: phosphoenolpyruvate carboxykinase activity, purine nucleotide binding, phosphoenolpyruvate carboxykinase (ATP) activity, ATP binding; INVOLVED IN: gluconeogenesis; LOCATED IN: cellular_component unknown; EXPRESSED IN: stem, male gameto…	cytosol	13;	c;	;13;	PPCK_c	c;	s	1		17283014	4.1.1.49	0
AT5G08100	P50287	2	AT5G08100.1	N-terminal nucleophile aminohydrolases (Ntn hydrolases) superfamily protein N-terminal nucleophile aminohydrolases (Ntn hydrolases) superfamily protein; CONTAINS InterPro DOMAIN/s: Peptidase T2, asparaginase 2 (InterPro:IPR000246); BEST Arabidopsis thaliana protein match is: N-terminal nucleophile aminohydrolases (Ntn hydrolases) superfamily protein (TAIR:AT3G16150.1); Has 3243 Blast hits to 3196…	cytosol			;14;	Asnase_c	c;	s	1		16705405		0
AT1G62800	P46646	2	AT1G62800.2	aspartate aminotransferase 4 Encodes aspartate aminotransferase (Asp4). aspartate aminotransferase 4 (ASP4); FUNCTIONS IN: transferase activity, transferring nitrogenous groups, pyridoxal phosphate binding, transaminase activity, catalytic activity; INVOLVED IN: biosynthetic process, cellular amino acid metabolic process; LOCATED IN: cytosol; EXPRESSED IN: 19 plant structures; EXPRESSED DURING: 1…	cytosol,plastid	15;38;365;	c;	;15;	ASAT_c	c;	l, s, m	1		22303223	2.6.1.1	0
AT2G30970	P46643	2	AT2G30970.1	aspartate aminotransferase 1 ASPARTATE AMINOTRANSFERASE 1 aspartate aminotransferase 1 (ASP1); FUNCTIONS IN: L-aspartate:2-oxoglutarate aminotransferase activity, copper ion binding; INVOLVED IN: response to cadmium ion; LOCATED IN: mitochondrion; EXPRESSED IN: 25 plant structures; EXPRESSED DURING: 13 growth stages; CONTAINS InterPro DOMAIN/s: Aminotransferase, class I/classII (InterPro:IPR00483…	mitochondrion	15;38;365;	c;	;38;	ASAT_m	m;	l, s, m	1		22303223	2.6.1.1	0
AT4G31990	P46248	4	AT4G31990.3	aspartate aminotransferase 5 Encodes a plastid-localized aspartate aminotransferase. Does not display any PAT (glutamate/aspartate-prephenate aminotransferase) activity even in the presence of a high concentration of prephenate. aspartate aminotransferase 5 (ASP5); FUNCTIONS IN: L-aspartate:2-oxoglutarate aminotransferase activity; INVOLVED IN: response to cadmium ion, response to cold; LOCATED I…	plastid	15;38;365;	c;	;365;	Aspsynth_p	p;	l	1		22303223	2.6.1.1	0
AT5G11520	P46644	1	AT5G11520.1	aspartate aminotransferase 3 Encodes the chloroplastic isozyme of aspartate aminotransferase. Involved in aspartate biosynthesis and nitrogen metabolism. mRNA is expressed in senescing leaves. aspartate aminotransferase 3 (ASP3); FUNCTIONS IN: L-aspartate:2-oxoglutarate aminotransferase activity; INVOLVED IN: leaf senescence, nitrogen compound metabolic process; LOCATED IN: peroxisome, plastid, m…	peroxisome	15;38;365;	c;	;365;	Aspsynth_p	p;	m	0	Coruzzi (2002) PMID 22303223 claims this is a peroxisomal isoform.	22303223	2.6.1.1	1
AT5G19550	P46645	1	AT5G19550.1	aspartate aminotransferase 2 Nitrogen metabolism. Major cytosolic isoenzyme controlling aspartate biosynthesis in the light. aspartate aminotransferase 2 (ASP2); FUNCTIONS IN: L-aspartate:2-oxoglutarate aminotransferase activity, copper ion binding; INVOLVED IN: nitrogen compound metabolic process; LOCATED IN: cytosol, cell wall, plasma membrane; EXPRESSED IN: 26 plant structures; EXPRESSED DURIN…	cytosol	15;38;365;	c;	;15;	ASAT_c	c;	l, s, m	1		22303223	2.6.1.1	1
AT2G22250	Q9SIE1	3	AT2G22250.2	aspartate aminotransferase Encodes a prokaryotic-type plastidic aspartate aminotransferase with glutamate/aspartate-prephenate aminotransferase (PAT) activity. aspartate aminotransferase (AAT); FUNCTIONS IN: L-aspartate:2-oxoglutarate aminotransferase activity, transferase activity, transferring nitrogenous groups, pyridoxal phosphate binding, catalytic activity; INVOLVED IN: embryo development e…	plastid			;365;328;	AROsynth_p/Aspsynth_p	p;	l, p, s, m	1	bifunctional aspartate aminotransferase and glutamate/aspartate-prephenate aminotransferase# 328 [EC:2.6.1.1 2.6.1.78 2.6.1.79]	20883697		0
AT1G53240	Q9ZP06	1	AT1G53240.1	Lactate/malate dehydrogenase family protein Lactate/malate dehydrogenase family protein; FUNCTIONS IN: malate dehydrogenase activity, copper ion binding; INVOLVED IN: response to cadmium ion, response to salt stress, response to cold, defense response to bacterium, peptidyl-cysteine S-nitrosylation; LOCATED IN: mitochondrion, cell wall, chloroplast; EXPRESSED IN: 26 plant structures; EXPRESSED DU…	mitochondrion	16;35;447;	c;	;35;	MDH_m	m;	l; m, s	1	mMDH1; mMDH1/mMDH2 double KO: "Genotyping and biochemical analyses of isolated mitochondria from the two double knockout lines indicated that mMDH activity was effectively absent in both double mutant combinations"	20876337	1.1.1.37	1
AT3G15020	Q9LKA3	2	AT3G15020.1	Lactate/malate dehydrogenase family protein Lactate/malate dehydrogenase family protein; FUNCTIONS IN: malate dehydrogenase activity, copper ion binding; INVOLVED IN: defense response to bacterium; LOCATED IN: mitochondrion, apoplast, membrane; EXPRESSED IN: 26 plant structures; EXPRESSED DURING: 16 growth stages; CONTAINS InterPro DOMAIN/s: Lactate/malate dehydrogenase, N-terminal (InterPro:IPR0…	mitochondrion	16;35;447;	c;	;35;	MDH_m	m;	l; m, s	1	mMDH2; mMDH1/mMDH2 double KO: "Genotyping and biochemical analyses of isolated mitochondria from the two double knockout lines indicated that mMDH activity was effectively absent in both double mutant combinations"	20876337	1.1.1.37	1
AT2G22780	O82399	1	AT2G22780.1	peroxisomal NAD-malate dehydrogenase 1 encodes an peroxisomal NAD-malate dehydrogenase that is involved in fatty acid beta-oxidation through providing NAD to the process of converting fatty acyl CoA to acetyl CoA. peroxisomal NAD-malate dehydrogenase 1 (PMDH1); FUNCTIONS IN: in 6 functions; INVOLVED IN: regulation of fatty acid beta-oxidation, regulation of photorespiration; LOCATED IN: chloropla…	peroxisome	16;35;447;	c;	;447;	MDH_x	x;	l, m, s	1	PMDH1 is targeted to x	17376163	1.1.1.37	1
AT5G09660	Q9ZP05	4	AT5G09660.4	peroxisomal NAD-malate dehydrogenase 2 encodes a microbody NAD-dependent malate dehydrogenase encodes an peroxisomal NAD-malate dehydrogenase that is involved in fatty acid beta-oxidation through providing NAD to the process of converting fatty acyl CoA to acetyl CoA. peroxisomal NAD-malate dehydrogenase 2 (PMDH2); FUNCTIONS IN: malate dehydrogenase activity; INVOLVED IN: regulation of fatty acid…	cytosol,plastid	16;35;447;	c;	;447;	MDH_x	x;	l, m, s	0	PMDH2 is targeted to x	17376163	1.1.1.37	0
AT3G47520	Q9SN86	1	AT3G47520.1	malate dehydrogenase Encodes a protein with NAD-dependent malate dehydrogenase activity, located in chloroplasts. malate dehydrogenase (MDH); FUNCTIONS IN: in 6 functions; INVOLVED IN: response to cold; LOCATED IN: in 8 components; EXPRESSED IN: 25 plant structures; EXPRESSED DURING: 14 growth stages; CONTAINS InterPro DOMAIN/s: Lactate/malate dehydrogenase, C-terminal (InterPro:IPR022383), Malat…	plastid	16;35;447;	c;				g, p, s,m	1	so far bna572 does not have a cytosolic malate dehydrogenase		1.1.1.37	1
AT5G58330	Q8H1E2	3	AT5G58330.1	lactate/malate dehydrogenase family protein lactate/malate dehydrogenase family protein; FUNCTIONS IN: oxidoreductase activity, binding, malate dehydrogenase activity, catalytic activity, malate dehydrogenase (NADP+) activity; INVOLVED IN: oxidation reduction, malate metabolic process, carbohydrate metabolic process, metabolic process; LOCATED IN: in 6 components; EXPRESSED IN: 23 plant structure…	plastid			;48;	MDH_p	p;	p, s	1	splice variant (AT5G58330.3 misses about 120 N-terminal amino acids)			1
AT1G04410	P93819	1	AT1G04410.1	Lactate/malate dehydrogenase family protein Lactate/malate dehydrogenase family protein; FUNCTIONS IN: in 6 functions; INVOLVED IN: response to cadmium ion, response to zinc ion, response to salt stress; LOCATED IN: in 7 components; EXPRESSED IN: 26 plant structures; EXPRESSED DURING: 15 growth stages; CONTAINS InterPro DOMAIN/s: Malate dehydrogenase, NAD-dependent, cytosolic (InterPro:IPR011274)…	plasma membrane	16;35;447;	c;	;16;	MDH_c	c;	m, s	1			1.1.1.37	0
AT5G43330	P57106	1	AT5G43330.1	Lactate/malate dehydrogenase family protein Lactate/malate dehydrogenase family protein; FUNCTIONS IN: in 6 functions; INVOLVED IN: in 6 processes; LOCATED IN: plasma membrane; EXPRESSED IN: 25 plant structures; EXPRESSED DURING: 15 growth stages; CONTAINS InterPro DOMAIN/s: Malate dehydrogenase, NAD-dependent, cytosolic (InterPro:IPR011274), Lactate/malate dehydrogenase, N-terminal (InterPro:IPR…	endoplasmic reticulum	16;35;447;	c;	;16;	MDH_c	c;	m, s	1			1.1.1.37	0
AT5G56720	Q9FJU0	1	AT5G56720.1	Lactate/malate dehydrogenase family protein Lactate/malate dehydrogenase family protein; FUNCTIONS IN: in 6 functions; INVOLVED IN: in 6 processes; LOCATED IN: membrane; EXPRESSED IN: 8 plant structures; EXPRESSED DURING: 4 anthesis, LP.10 ten leaves visible, petal differentiation and expansion stage; CONTAINS InterPro DOMAIN/s: Malate dehydrogenase, NAD-dependent, cytosolic (InterPro:IPR011274),…	cytosol	16;35;447;	c;	;16;	MDH_c	c;	m, s	1			1.1.1.37	0
AT1G54340	Q9SLK0	1	AT1G54340.1	isocitrate dehydrogenase NADP-specific isocitrate dehydrogenase (ICDH) isocitrate dehydrogenase (ICDH); FUNCTIONS IN: NAD or NADH binding, isocitrate dehydrogenase (NADP+) activity, magnesium ion binding, oxidoreductase activity, acting on the CH-OH group of donors, NAD or NADP as acceptor; INVOLVED IN: oxidation reduction, isocitrate metabolic process, metabolic process; LOCATED IN: peroxisome, …	peroxisome	17;533;	c;				m	1	NADP-ICDH, see also #540. ClustalW2: the N-terminus is almost identical to AT1G65930, which is considered cytosolic. C-terminus has PTS1 signature.		1.1.1.42	1
AT1G65930	Q9SRZ6	1	AT1G65930.1	cytosolic NADP+-dependent isocitrate dehydrogenase Encodes a NADP+-isocitrate dehydrogenase that is believed to function in the cytosol. It appears to contribute to NADPH production under oxidative stress, and thereby to participate in redox signalling linked to defense responses. cytosolic NADP+-dependent isocitrate dehydrogenase (cICDH); FUNCTIONS IN: isocitrate dehydrogenase (NADP+) activity, …	cytosol	17;533;	c;	;17;	IDH_c	c;	m, s	1	NADP-ICDH, see also #540		1.1.1.42	1
AT1G32480	Q9LQK9	1	AT1G32480.1	isocitrate dehydrogenase IV Predicted to encode a protein related isocitrate dehydrogenases, but it appears to be missing the sequences encoding the N-terminal portion of the protein. isocitrate dehydrogenase IV (IDH-IV); FUNCTIONS IN: oxidoreductase activity, NAD or NADH binding, magnesium ion binding, oxidoreductase activity, acting on the CH-OH group of donors, NAD or NADP as acceptor; INVOLVE…	mitochondrion	540;	m;				s	1	not used in the model,seems not to be encoding a full IDH protein (TAIR description); pseudogene (PMID 16527867)	PMID 16527867	1.1.1.41	0
AT3G09810	Q8LG77	1	AT3G09810.1	isocitrate dehydrogenase VI Encodes a catalytic subunit of the mitochondrially-localized NAD+- dependent isocitrate dehydrogenase isocitrate dehydrogenase VI (IDH-VI); CONTAINS InterPro DOMAIN/s: Isocitrate/isopropylmalate dehydrogenase (InterPro:IPR001804), Isocitrate dehydrogenase NAD-dependent, mitochondrial (InterPro:IPR004434), Isocitrate/isopropylmalate dehydrogenase, conserved site (InterP…	mitochondrion	540;	m;	;540.1.1;	IDH_m	m;	s	1	AtIDHVI; see also #17, #533	PMID 16527867	1.1.1.41	1
AT5G03290	Q945K7	1	AT5G03290.1	isocitrate dehydrogenase V Encodes a catalytic subunit of the mitochondrially-localized NAD+- dependent isocitrate dehydrogenase. isocitrate dehydrogenase V (IDH-V); FUNCTIONS IN: isocitrate dehydrogenase (NAD+) activity, zinc ion binding, ATP binding; INVOLVED IN: isocitrate metabolic process, tricarboxylic acid cycle, metabolic process; LOCATED IN: mitochondrion, chloroplast; EXPRESSED IN: 24 p…	mitochondrion	540;	m;	;540.1.1;	IDH_m	m;	s	1	AtIDHV; see also #17, #533	PMID 16527867	1.1.1.41	1
AT2G17130	P93032	2	AT2G17130.1	isocitrate dehydrogenase subunit 2 Encodes a regulatory subunit of the mitochondrially-localized NAD+- dependent isocitrate dehydrogenase. isocitrate dehydrogenase subunit 2 (IDH2); FUNCTIONS IN: isocitrate dehydrogenase (NAD+) activity; INVOLVED IN: isocitrate metabolic process, tricarboxylic acid cycle, metabolic process; LOCATED IN: mitochondrion; EXPRESSED IN: 24 plant structures; EXPRESSED D…	mitochondrion	540;	m;	;540.1.2;	IDH_m	m;	s	1	se also #17, #533	PMID 16527867	1.1.1.41	1
AT4G35260	Q8LFC0	1	AT4G35260.1	isocitrate dehydrogenase 1 Encodes a regulatory subunit of the mitochondrially-localized NAD+- dependent isocitrate dehydrogenase. isocitrate dehydrogenase 1 (IDH1); CONTAINS InterPro DOMAIN/s: Isocitrate/isopropylmalate dehydrogenase (InterPro:IPR001804), Isocitrate dehydrogenase NAD-dependent, mitochondrial (InterPro:IPR004434); BEST Arabidopsis thaliana protein match is: isocitrate dehydrogena…	mitochondrion	540;	m;	;540.1.2;	IDH_m	m;	s, p	1	AtIDHI; see also #17, #533	PMID 16527867	1.1.1.41	1
AT4G35650	O81796	1	AT4G35650.1	isocitrate dehydrogenase III Encodes a regulatory subunit of the mitochondrially-localized NAD+- dependent isocitrate dehydrogenase. In contrast to the broadly expressed other regulatory (IDH-I and IDH-II) and catalytic (IDH-V and IDH-VI) subunits of this enzyme, IDH-III expression appears to be restricted largely to pollen. isocitrate dehydrogenase III (IDH-III); CONTAINS InterPro DOMAIN/s: Isoc…	mitochondrion	540;	m;	;540.1.2;	IDH_m	m;	s	1	AtIDHIII; see also #17, #533	PMID 16527867	1.1.1.41	1
AT5G14590	Q8LPJ5	1	AT5G14590.1	Isocitrate/isopropylmalate dehydrogenase family protein Isocitrate/isopropylmalate dehydrogenase family protein; FUNCTIONS IN: NAD or NADH binding, isocitrate dehydrogenase (NADP+) activity, magnesium ion binding, oxidoreductase activity, acting on the CH-OH group of donors, NAD or NADP as acceptor; INVOLVED IN: oxidation reduction, isocitrate metabolic process, metabolic process; LOCATED IN: mit…	mitochondrion	17;533;	c;	;533;	IDH_p	p;	m	0	NADP-ICDH, see also #540. ClustalW2: Of the three ICDH's considered here, this one has a N-terminal extension. TargetP has preference for plastid targeting.		1.1.1.42	1
AT2G05710	Q9SIB9	1	AT2G05710.1	aconitase 3 Encodes an aconitase that can catalyze the conversion of citrate to isocitrate through a cis-aconitate intermediate, indicating that it may participate in the TCA cycle and other primary metabolic pathways. The protein is believed to accumulate in the mitochondria and the cytosol. It affects CSD2 (At2g28190 - a superoxide dismutase) transcript levels and may play a role in the respons…	mitochondrion	18;539;	c;	;18;539;	ACO_c/ACO_m	c;/m;	s, p, l	1	ACO3, The protein is believed to accumulate in the mitochondria and the cytosol	introduction in PMID: 17013749	4.2.1.3	1
AT4G26970	Q94A28	1	AT4G26970.1	aconitase 2 Encodes an aconitase that can catalyze the conversion of citrate to isocitrate through a cis-aconitate intermediate, indicating that it may participate in the TCA cycle and other primary metabolic pathways. The protein is believed to accumulate in the mitochondria and the cytosol. It affects CSD2 (At2g28190 - a superoxide dismutase) transcript levels and may play a role in the respons…	mitochondrion	18;539;	c;	;18;539;	ACO_c/ACO_m	c;/m;	s, l	1	ACO2, The protein is believed to accumulate in the mitochondria and the cytosol	introduction in PMID: 17013749	4.2.1.3	1
AT4G35830	Q42560	2	AT4G35830.1	aconitase 1 Encodes an aconitase that can catalyze the conversion of citrate to isocitrate through a cis-aconitate intermediate, indicating that it may participate in the TCA cycle and other primary metabolic pathways. The protein is believed to accumulate in the mitochondria and the cytosol. It affects CSD2 (At2g28190 - a superoxide dismutase) transcript levels and may play a role in the respons…	cytosol,mitochondrion	18;539;	c;	;18;539;	ACO_c/ACO_m	c;/m;	s, l	1	ACO1, The protein is believed to accumulate in the mitochondria and the cytosol	introduction in PMID: 17013749	4.2.1.3	1
AT5G47840	Q9FIJ7	1	AT5G47840.1	adenosine monophosphate kinase adenosine monophosphate kinase (AMK2); FUNCTIONS IN: nucleobase, nucleoside, nucleotide kinase activity, nucleotide kinase activity, ATP binding, adenylate kinase activity, phosphotransferase activity, phosphate group as acceptor; INVOLVED IN: nucleobase, nucleoside, nucleotide and nucleic acid metabolic process, anaerobic respiration, nucleotide metabolic process; …	plastid	19;50;244;248;316;331;	c;	;19;50;244;248;316;331;	ADK_c/ADK_p/rAMPK_c/rAMPK_p/rGMPK_c/rUMPK_p	c;/p;	d, p	0	ClustalW2 of 7 adeylate kinase isoforms: seems to have no N-terminal extension from the consensus.		2.7.4.3	0
AT2G37250	Q9ZUU1	1	AT2G37250.1	adenosine kinase encodes adenylate kinase that is located in the chloroplast involved in the coordination of metabolism and growth adenosine kinase (ADK); CONTAINS InterPro DOMAIN/s: Adenylate kinase, subfamily (InterPro:IPR006259), Adenylate kinase (InterPro:IPR000850); BEST Arabidopsis thaliana protein match is: P-loop containing nucleoside triphosphate hydrolases superfamily protein (TAIR:AT2G…	plastid			;19;50;244;248;316;331;	ADK_c/ADK_p/rAMPK_c/rAMPK_p/rGMPK_c/rUMPK_p	c;/p;	d	1	ClustalW2 of 7 adeylate kinase isoforms: seems to have no N-terminal extension from the consensus.			1
AT2G39270	Q84JF7	1	AT2G39270.1	P-loop containing nucleoside triphosphate hydrolases superfamily protein P-loop containing nucleoside triphosphate hydrolases superfamily protein; FUNCTIONS IN: nucleobase, nucleoside, nucleotide kinase activity, nucleotide kinase activity, ATP binding, phosphotransferase activity, phosphate group as acceptor; INVOLVED IN: nucleobase, nucleoside, nucleotide and nucleic acid metabolic process, ana…	plastid			;19;50;244;248;316;331;	ADK_c/ADK_p/rAMPK_c/rAMPK_p/rGMPK_c/rUMPK_p	c;/p;	d	1	ClustalW2 of 7 adeylate kinase isoforms: seems to have no N-terminal extension from the consensus.			0
AT5G35170	Q8VYL1	2	AT5G35170.1	adenylate kinase family protein adenylate kinase family protein; FUNCTIONS IN: nucleobase, nucleoside, nucleotide kinase activity, nucleotide kinase activity, phosphotransferase activity, phosphate group as acceptor, adenylate kinase activity, ATP binding; INVOLVED IN: nucleobase, nucleoside, nucleotide and nucleic acid metabolic process, anaerobic respiration, nucleotide metabolic process; LOCAT…	plastid			;50;316;331;	ADK_p/rAMPK_p/rUMPK_p	p;	p	1	ClustalW2 of 7 adeylate kinase isoforms: seems to have no N-terminal extension from the consensus.			0
AT5G50370	Q9FK35	1	AT5G50370.1	Adenylate kinase family protein Adenylate kinase family protein; FUNCTIONS IN: copper ion binding, adenylate kinase activity; INVOLVED IN: nucleobase, nucleoside, nucleotide and nucleic acid metabolic process, anaerobic respiration, nucleotide metabolic process; LOCATED IN: mitochondrion, plasma membrane; EXPRESSED IN: 25 plant structures; EXPRESSED DURING: 14 growth stages; CONTAINS InterPro DOM…	mitochondrion	19;50;244;248;316;331;	c;	;19;244;248;	ADK_c/rAMPK_c/rGMPK_c	c;	m	0	ClustalW2 of 7 adeylate kinase isoforms: AT5G50370.1 and AT5G60340.1 seem to have no N-terminal extension from the consensus.		2.7.4.3	0
AT5G63400	O82514	2	AT5G63400.1	adenylate kinase 1 encodes a protein similar to adenylate kinase. adenylate kinase 1 (ADK1); FUNCTIONS IN: copper ion binding, adenylate kinase activity; INVOLVED IN: response to cadmium ion; LOCATED IN: mitochondrion, plasma membrane; EXPRESSED IN: 24 plant structures; EXPRESSED DURING: 13 growth stages; CONTAINS InterPro DOMAIN/s: Adenylate kinase, active site lid domain (InterPro:IPR007862), A…	mitochondrion			;19;50;244;248;316;331;	ADK_c/ADK_p/rAMPK_c/rAMPK_p/rGMPK_c/rUMPK_p	c;/p;	d	0	ClustalW2 of 7 adeylate kinase isoforms: seems to have no N-terminal extension from the consensus.			0
AT5G60340	Q9FJI1	1	AT5G60340.1	P-loop containing nucleoside triphosphate hydrolases superfamily protein P-loop containing nucleoside triphosphate hydrolases superfamily protein; FUNCTIONS IN: oxidoreductase activity, ATP binding; INVOLVED IN: metabolic process; LOCATED IN: mitochondrion; EXPRESSED IN: 7 plant structures; EXPRESSED DURING: LP.04 four leaves visible, C globular stage, petal differentiation and expansion stage, D…	cytosol			;19;244;248;	ADK_c/rAMPK_c/rGMPK_c	c;	m	1	ClustalW2 of 7 adeylate kinase isoforms: AT5G50370.1 and AT5G60340.1 seem to have no N-terminal extension from the consensus.			0
AT1G63290	Q9C8T3	1	AT1G63290.1	Aldolase-type TIM barrel family protein Aldolase-type TIM barrel family protein; FUNCTIONS IN: ribulose-phosphate 3-epimerase activity, catalytic activity; INVOLVED IN: carbohydrate metabolic process, metabolic process; LOCATED IN: plasma membrane; EXPRESSED IN: 22 plant structures; EXPRESSED DURING: 13 growth stages; CONTAINS InterPro DOMAIN/s: Aldolase-type TIM barrel (InterPro:IPR013785), Ribu…	cytosol	20;56;	c;	;20;	RPE_c	c;	m, s	1	ClustalW2 of 3 ribulose 3-phosphate epimerase genes: At1G63290 and At3G01850 seem to have no N-terminal extension from the consensus.		5.1.3.1	0
AT3G01850	Q94K13	2	AT3G01850.1	Aldolase-type TIM barrel family protein Aldolase-type TIM barrel family protein; FUNCTIONS IN: ribulose-phosphate 3-epimerase activity, catalytic activity; INVOLVED IN: carbohydrate metabolic process, metabolic process; LOCATED IN: endomembrane system; EXPRESSED IN: 22 plant structures; EXPRESSED DURING: 13 growth stages; CONTAINS InterPro DOMAIN/s: Aldolase-type TIM barrel (InterPro:IPR013785), …	cytosol	20;56;	c;	;20;	RPE_c	c;	m, s	1	ClustalW2 of 3 ribulose 3-phosphate epimerase genes: At1G63290 and At3G01850 seem to have no N-terminal extension from the consensus.		5.1.3.1	0
AT5G61410	Q9SAU2	2	AT5G61410.1	D-ribulose-5-phosphate-3-epimerase Arabidopsis thaliana ribulose-5-phosphate-3-epimerase mRNA D-ribulose-5-phosphate-3-epimerase (RPE); FUNCTIONS IN: ribulose-phosphate 3-epimerase activity, catalytic activity; INVOLVED IN: response to cold, carbohydrate metabolic process, response to nematode, embryo development ending in seed dormancy; LOCATED IN: in 6 components; EXPRESSED IN: 25 plant structu…	plastid	20;56;	c;	;56;	RPE_p	p;	m, p, s	1	ClustalW2 of 3 ribulose 3-phosphate epimerase genes: this protein seems to have an N-terminal extension from the consensus.		5.1.3.1	1
AT4G15530	O23404	6	AT4G15530.5	pyruvate orthophosphate dikinase Encodes a dual-targeted protein believed to act as a pyruvate, orthophosphate dikinase. These enzymes are normally associated with C4 photosynthesis which does not occur in Arabidopsis. However, PPDK may play a role in remobilizing nitrogen during leaf senescence in Arabidopsis. The product of the long transcript (.1 gene model) was shown to be targeted to the chl…	cytosol,plastid	21;	c;	;21;	PPDK_c	c;	s, l	1	needs further evaluation: in A. thaliana dual targeting, alternative splicing; bna572 so far only has cytosol.	16915520 20202167	2.7.9.1	1
AT3G04050	Q9SQQ7	1	AT3G04050.1	Pyruvate kinase family protein Pyruvate kinase family protein; FUNCTIONS IN: pyruvate kinase activity, magnesium ion binding, potassium ion binding, catalytic activity; INVOLVED IN: glycolysis; LOCATED IN: cellular_component unknown; CONTAINS InterPro DOMAIN/s: Pyruvate kinase, C-terminal-like (InterPro:IPR015795), Pyruvate kinase, active site (InterPro:IPR018209), Pyruvate kinase, beta-barrel-li…	cytosol,plastid	22;58;	c;	;22;	PK_c	c;	m, s	1	Andre et al., 2008 PMID 17557808	17557808	2.7.1.40	0
AT3G25960	Q9LU95	1	AT3G25960.1	Pyruvate kinase family protein Pyruvate kinase family protein; FUNCTIONS IN: pyruvate kinase activity, magnesium ion binding, potassium ion binding, catalytic activity; INVOLVED IN: glycolysis; EXPRESSED IN: stem, leaf, seed; EXPRESSED DURING: E expanded cotyledon stage; CONTAINS InterPro DOMAIN/s: Pyruvate kinase, C-terminal-like (InterPro:IPR015795), Pyruvate kinase, active site (InterPro:IPR01…	cytosol	22;58;	c;	;22;	PK_c	c;	m, s	1	Andre et al., 2008 PMID 17557808	17557808	2.7.1.40	1
AT3G52990	Q94KE3	2	AT3G52990.1	Pyruvate kinase family protein Pyruvate kinase family protein; FUNCTIONS IN: pyruvate kinase activity, potassium ion binding, magnesium ion binding, catalytic activity; INVOLVED IN: response to cadmium ion, glycolysis; LOCATED IN: membrane; EXPRESSED IN: guard cell, cultured cell, leaf; EXPRESSED DURING: seedling growth; CONTAINS InterPro DOMAIN/s: Pyruvate/Phosphoenolpyruvate kinase, catalytic c…	cytosol	22;58;	c;	;22;	PK_c	c;	m, s	1	Andre et al., 2008 PMID 17557808	17557808	2.7.1.40	0
AT2G36580	Q9SJQ0	1	AT2G36580.1	Pyruvate kinase family protein Pyruvate kinase family protein; FUNCTIONS IN: pyruvate kinase activity, potassium ion binding, magnesium ion binding, catalytic activity; INVOLVED IN: glycolysis; LOCATED IN: plasma membrane; EXPRESSED IN: guard cell; CONTAINS InterPro DOMAIN/s: Pyruvate/Phosphoenolpyruvate kinase, catalytic core (InterPro:IPR015813), Pyruvate kinase, alpha/beta (InterPro:IPR015794)…	cytosol,plasma membrane			;22;	PK_c	c;	s, m	1	Andre et al., 2008 PMID 17557808	17557808		1
AT3G55650	Q9M057	1	AT3G55650.1	Pyruvate kinase family protein Pyruvate kinase family protein; FUNCTIONS IN: pyruvate kinase activity, potassium ion binding, magnesium ion binding, catalytic activity; INVOLVED IN: glycolysis; LOCATED IN: mitochondrion; EXPRESSED IN: cultured cell; CONTAINS InterPro DOMAIN/s: Pyruvate kinase, C-terminal-like (InterPro:IPR015795), Pyruvate kinase, active site (InterPro:IPR018209), Pyruvate kinase…	cytosol	22;58;	c;	;22;	PK_c	c;	s, m	1	Andre et al., 2008 PMID 17557808	17557808	2.7.1.40	1
AT3G55810	Q9M044	1	AT3G55810.1	Pyruvate kinase family protein Pyruvate kinase family protein; FUNCTIONS IN: pyruvate kinase activity, potassium ion binding, magnesium ion binding, catalytic activity; INVOLVED IN: glycolysis; CONTAINS InterPro DOMAIN/s: Pyruvate kinase, C-terminal-like (InterPro:IPR015795), Pyruvate kinase, active site (InterPro:IPR018209), Pyruvate kinase, beta-barrel-like (InterPro:IPR011037), Pyruvate kinase…	mitochondrion	22;58;	c;	;22;	PK_c	c;	m	0	SUBAcon m 0.860; Andre et al., 2008 PMID 17557808	17557808	2.7.1.40	0
AT4G26390	O65595	1	AT4G26390.1	Pyruvate kinase family protein Pyruvate kinase family protein; FUNCTIONS IN: pyruvate kinase activity, potassium ion binding, magnesium ion binding, catalytic activity; INVOLVED IN: glycolysis; LOCATED IN: cellular_component unknown; EXPRESSED IN: leaf whorl, sperm cell, flower; EXPRESSED DURING: 4 anthesis; CONTAINS InterPro DOMAIN/s: Pyruvate kinase, C-terminal-like (InterPro:IPR015795), Pyruva…	mitochondrion,plastid	22;58;	c;	;22;	PK_c	c;	m	0	Andre et al., 2008 PMID 17557808	17557808	2.7.1.40	0
AT5G08570	Q9FNN1	1	AT5G08570.1	Pyruvate kinase family protein Pyruvate kinase family protein; FUNCTIONS IN: pyruvate kinase activity, potassium ion binding, magnesium ion binding, catalytic activity; INVOLVED IN: glycolysis; LOCATED IN: cellular_component unknown; EXPRESSED IN: 22 plant structures; EXPRESSED DURING: 13 growth stages; CONTAINS InterPro DOMAIN/s: Pyruvate kinase, C-terminal-like (InterPro:IPR015795), Pyruvate ki…	cytosol	22;58;	c;	;22;	PK_c	c;	m, s	1	Andre et al., 2008 PMID 17557808	17557808	2.7.1.40	1
AT5G56350	Q9FM97	1	AT5G56350.1	Pyruvate kinase family protein Pyruvate kinase family protein; FUNCTIONS IN: pyruvate kinase activity, potassium ion binding, magnesium ion binding, catalytic activity; INVOLVED IN: glycolysis; LOCATED IN: cellular_component unknown; EXPRESSED IN: 22 plant structures; EXPRESSED DURING: 13 growth stages; CONTAINS InterPro DOMAIN/s: Pyruvate kinase, C-terminal-like (InterPro:IPR015795), Pyruvate ki…	cytosol	22;58;	c;	;22;	PK_c	c;	m	1	Andre et al., 2008 PMID 17557808	17557808	2.7.1.40	1
AT5G63680	Q9FFP6	1	AT5G63680.1	Pyruvate kinase family protein Pyruvate kinase family protein; FUNCTIONS IN: pyruvate kinase activity, potassium ion binding, magnesium ion binding, catalytic activity; INVOLVED IN: response to cadmium ion, glycolysis; LOCATED IN: plasma membrane; EXPRESSED IN: 23 plant structures; EXPRESSED DURING: 13 growth stages; CONTAINS InterPro DOMAIN/s: Pyruvate kinase, C-terminal-like (InterPro:IPR015795…	cytosol	22;58;	c;	;22;	PK_c	c;	m, s	1	Andre et al., 2008 PMID 17557808	17557808	2.7.1.40	1
AT1G32440	Q93Z53	1	AT1G32440.1	plastidial pyruvate kinase 3 encodes a chloroplast pyruvate kinase beta subunit. The enzyme is less active than the other chloroplast pyruvate kinase beta subunit encoded by AT5G52920. Involved in seed oil biosynthesis. Can partially complement the AT5G52920 mutant. plastidial pyruvate kinase 3 (PKp3); FUNCTIONS IN: pyruvate kinase activity; INVOLVED IN: glycolysis, fatty acid biosynthetic proces…	plastid	22;58;	c;	;58.1.2;	PK_p	p;	m, p, s	1	Andre et al., 2008 PMID 17557808	17557808	2.7.1.40	1
AT5G52920	Q9FLW9	1	AT5G52920.1	plastidic pyruvate kinase beta subunit 1 encodes a dominant chloroplast pyruvate kinase beta subunit. Important for seed oil biosynthesis. Ubiquitously expressed, with significantly increased expression in maturing seeds. The mutant plant has wrinkled seeds, with a 50-70% reduction in seed fatty acid content. plastidic pyruvate kinase beta subunit 1 (PKP-BETA1); FUNCTIONS IN: pyruvate kinase acti…	plastid	22;58;	c;	;58.1.2;	PK_p	p;	m, s	1	Andre et al., 2008 PMID 17557808	17557808	2.7.1.40	1
AT3G49160	Q9M3B6	1	AT3G49160.1	pyruvate kinase family protein Expression of the gene is downregulated in the presence of paraquat, an inducer of photoxidative stress. pyruvate kinase family protein; FUNCTIONS IN: pyruvate kinase activity, magnesium ion binding, potassium ion binding, catalytic activity; INVOLVED IN: glycolysis; LOCATED IN: cellular_component unknown; EXPRESSED IN: 24 plant structures; EXPRESSED DURING: 15 grow…	cytosol	22;58;	c;						Might not have Pyruvate kinase active site. Andre et al., 2008 PMID 17557808	17557808	2.7.1.40	1
AT3G22960	Q9LIK0	1	AT3G22960.1	Pyruvate kinase family protein encodes a chloroplast pyruvate kinase alpha subunit. Important for seed oil biosynthesis. Ubiquitously expressed, with significantly increased expression in maturing seeds. PKP-ALPHA; FUNCTIONS IN: pyruvate kinase activity; INVOLVED IN: response to cadmium ion, glycolysis, lipid metabolic process; LOCATED IN: chloroplast stroma, chloroplast; EXPRESSED IN: 24 plant s…	plastid			;58.1.1;	PK_p	p;	s, m	1	Andre et al., 2008 PMID 17557808	17557808		1
AT2G24270	Q1WIQ6	4	AT2G24270.4	aldehyde dehydrogenase 11A3 Encodes a protein with non-phosphorylating NADP-dependent glyceraldehyde-3-phosphate dehydrogenase activity. The activity of the enzyme was determined from leaf extracts; the enzyme has not been purified to confirm activity. aldehyde dehydrogenase 11A3 (ALDH11A3); FUNCTIONS IN: 3-chloroallyl aldehyde dehydrogenase activity, glyceraldehyde-3-phosphate dehydrogenase (NAD…	peroxisome			;23;	ALDH_c	c;	l	0	Problem with gene model At2G24270.4. Models .1, .2 and .3 are predicted to be cytosolic (SUBAcon)	16927206		0
AT2G21170	Q9SKP6	2	AT2G21170.1	triosephosphate isomerase Encodes a plastidic triose phosphate isomerase. Mutants with reduced pdTPI levels have difficulty transitioning from heterotrophic to autotrophic growth. The related phenotypes, such as chlorosis in light-grown seedlings may result from an accumulation of dihydroxyacetone phosphate (DHAP) and methylglyoxal (MG) in these mutants. Both splice variants appear to be expresse…	plastid	24;61;	c;	;61;	TPI_p	p;	m, p, s	1	alternative splicing reported (TAIR description)		5.3.1.1	1
AT3G55440	P48491	1	AT3G55440.1	triosephosphate isomerase Encodes triosephosphate isomerase. triosephosphate isomerase (TPI); FUNCTIONS IN: triose-phosphate isomerase activity, copper ion binding; INVOLVED IN: in 7 processes; LOCATED IN: in 8 components; EXPRESSED IN: 27 plant structures; EXPRESSED DURING: 15 growth stages; CONTAINS InterPro DOMAIN/s: Triosephosphate isomerase, active site (InterPro:IPR020861), Aldolase-type TI…	cytosol	24;61;	c;	;24;	TPI_c	c;	m, s	1			5.3.1.1	1
AT2G01140	Q9ZU52	1	AT2G01140.1	Aldolase superfamily protein Aldolase superfamily protein; FUNCTIONS IN: fructose-bisphosphate aldolase activity; INVOLVED IN: response to oxidative stress, response to cadmium ion, pentose-phosphate shunt; LOCATED IN: mitochondrion, chloroplast, plastoglobule; EXPRESSED IN: 25 plant structures; EXPRESSED DURING: 15 growth stages; CONTAINS InterPro DOMAIN/s: Aldolase-type TIM barrel (InterPro:IPR…	plastid	25;42;62;	c;	;42;62;	ALD_p/SBPALD_p	p;	g, m	1	sedoheptulose bisphosphate aldolase (42) and fructose-bisphosphate aldolase (62) activity; ClustalW2 of 8 fructose-bisphosphate aldolase genes: this protein seems to have an N-terminal extension from the consensus.		4.1.2.13	1
AT2G21330	Q9SJU4	3	AT2G21330.1	fructose-bisphosphate aldolase 1 fructose-bisphosphate aldolase 1 (FBA1); FUNCTIONS IN: fructose-bisphosphate aldolase activity, catalytic activity; INVOLVED IN: response to cadmium ion, pentose-phosphate shunt; LOCATED IN: in 8 components; EXPRESSED IN: 25 plant structures; EXPRESSED DURING: 15 growth stages; CONTAINS InterPro DOMAIN/s: Aldolase-type TIM barrel (InterPro:IPR013785), Fructose-bis…	plastid	25;42;62;	c;	;42;62;	ALD_p/SBPALD_p	p;	g, s, m	1	sedoheptulose bisphosphate aldolase (42) and fructose-bisphosphate aldolase (62) activity; ClustalW2 of 8 fructose-bisphosphate aldolase genes: this protein seems to have an N-terminal extension from the consensus.		4.1.2.13	1
AT2G36460	Q9SJQ9	2	AT2G36460.1	Aldolase superfamily protein Aldolase superfamily protein; FUNCTIONS IN: copper ion binding; INVOLVED IN: response to cadmium ion, response to salt stress, pentose-phosphate shunt; LOCATED IN: mitochondrion, plasma membrane, membrane; EXPRESSED IN: 24 plant structures; EXPRESSED DURING: 15 growth stages; CONTAINS InterPro DOMAIN/s: Aldolase-type TIM barrel (InterPro:IPR013785), Fructose-bisphosph…	cytosol	25;42;62;	c;	;25;	ALD_c	c;	m, s	1	ClustalW2 of 8 fructose-bisphosphate aldolase genes: this protein seems to have no N-terminal extension from the consensus.		4.1.2.13	1
AT3G52930	Q9LF98	1	AT3G52930.1	Aldolase superfamily protein Aldolase superfamily protein; FUNCTIONS IN: copper ion binding; INVOLVED IN: response to cadmium ion, response to karrikin, response to salt stress, pentose-phosphate shunt; LOCATED IN: in 8 components; EXPRESSED IN: 29 plant structures; EXPRESSED DURING: 15 growth stages; CONTAINS InterPro DOMAIN/s: Aldolase-type TIM barrel (InterPro:IPR013785), Fructose-bisphosphate…	cytosol	25;42;62;	c;	;25;	ALD_c	c;	m, s	1	ClustalW2 of 8 fructose-bisphosphate aldolase genes: this protein seems to have no N-terminal extension from the consensus.		4.1.2.13	0
AT4G26520	P22197	1	AT4G26520.1	Aldolase superfamily protein Aldolase superfamily protein; CONTAINS InterPro DOMAIN/s: Aldolase-type TIM barrel (InterPro:IPR013785), Fructose-bisphosphate aldolase, class-I (InterPro:IPR000741); BEST Arabidopsis thaliana protein match is: Aldolase superfamily protein (TAIR:AT4G26530.2); Has 1807 Blast hits to 1807 proteins in 277 species: Archae - 0; Bacteria - 0; Metazoa - 736; Fungi - 347; Pla…	cytosol	25;42;62;	c;	;25;	ALD_c	c;	s, m	1	ClustalW2 of 8 fructose-bisphosphate aldolase genes: this protein seems to have no N-terminal extension from the consensus.		4.1.2.13	1
AT4G26530	O65581	2	AT4G26530.1	Aldolase superfamily protein Aldolase superfamily protein; FUNCTIONS IN: fructose-bisphosphate aldolase activity; INVOLVED IN: glycolysis, metabolic process; LOCATED IN: chloroplast; EXPRESSED IN: 18 plant structures; EXPRESSED DURING: 11 growth stages; CONTAINS InterPro DOMAIN/s: Aldolase-type TIM barrel (InterPro:IPR013785), Fructose-bisphosphate aldolase, class-I (InterPro:IPR000741); BEST Ara…	plastid	25;42;62;	c;	;25;	ALD_c	c;	m	0	Bad choice for gold standard (SUBA).ClustalW2 of 8 fructose-bisphosphate aldolase genes: this protein seems to have no N-terminal extension from the consensus.		4.1.2.13	1
AT5G03690	Q8LET3	2	AT5G03690.1	Aldolase superfamily protein Aldolase superfamily protein; FUNCTIONS IN: fructose-bisphosphate aldolase activity, catalytic activity; INVOLVED IN: pentose-phosphate shunt; EXPRESSED IN: 25 plant structures; EXPRESSED DURING: 16 growth stages; CONTAINS InterPro DOMAIN/s: Aldolase-type TIM barrel (InterPro:IPR013785), Fructose-bisphosphate aldolase, class-I (InterPro:IPR000741); BEST Arabidopsis th…	mitochondrion	25;42;62;	c;				s	1	SUBAIII strong consensus for mitochondrial localization. sedoheptulose bisphosphate aldolase (42) and fructose-bisphosphate aldolase (62) activity; ClustalW2 of 8 fructose-bisphosphate aldolase genes: this protein seems to have an N-terminal extension from the consensus.		4.1.2.13	0
AT4G38970	Q944G9	2	AT4G38970.1	fructose-bisphosphate aldolase 2 Protein is tyrosine-phosphorylated and its phosphorylation state is modulated in response to ABA in Arabidopsis thaliana seeds. fructose-bisphosphate aldolase 2 (FBA2); FUNCTIONS IN: fructose-bisphosphate aldolase activity, catalytic activity; INVOLVED IN: response to cadmium ion, pentose-phosphate shunt, response to abscisic acid stimulus; LOCATED IN: in 7 compon…	plastid	25;42;62;	c;	;42;62;	ALD_p/SBPALD_p	p;	g, m, s	1	sedoheptulose bisphosphate aldolase (42) and fructose-bisphosphate aldolase (62) activity; ClustalW2 of 8 fructose-bisphosphate aldolase genes: this protein seems to have an N-terminal extension from the consensus.		4.1.2.13	1
AT2G22480	Q8VYN6	1	AT2G22480.1	phosphofructokinase 5 phosphofructokinase 5 (PFK5); CONTAINS InterPro DOMAIN/s: Pyrophosphate-dependent phosphofructokinase TP0108 (InterPro:IPR012004), Phosphofructokinase (InterPro:IPR000023); BEST Arabidopsis thaliana protein match is: phosphofructokinase 4 (TAIR:AT5G61580.1); Has 7923 Blast hits to 7389 proteins in 2127 species: Archae - 28; Bacteria - 5127; Metazoa - 660; Fungi - 395; Plants…	plastid	26;63;	c;	;63;	PFK_p	p;	m, p, s	1			2.7.1.11	1
AT4G26270	Q94AA4	1	AT4G26270.1	phosphofructokinase 3 phosphofructokinase 3 (PFK3); CONTAINS InterPro DOMAIN/s: Pyrophosphate-dependent phosphofructokinase TP0108 (InterPro:IPR012004), Phosphofructokinase (InterPro:IPR000023); BEST Arabidopsis thaliana protein match is: phosphofructokinase 7 (TAIR:AT5G56630.1); Has 30201 Blast hits to 17322 proteins in 780 species: Archae - 12; Bacteria - 1396; Metazoa - 17338; Fungi - 3422; Pl…	cytosol	26;63;	c;	;26;	PFK_c	c;	m, s	1			2.7.1.11	1
AT4G29220	Q9M0F9	1	AT4G29220.1	phosphofructokinase 1 phosphofructokinase 1 (PFK1); FUNCTIONS IN: 6-phosphofructokinase activity; INVOLVED IN: glycolysis; LOCATED IN: cytosol, 6-phosphofructokinase complex, plasma membrane; EXPRESSED IN: 25 plant structures; EXPRESSED DURING: 16 growth stages; CONTAINS InterPro DOMAIN/s: Pyrophosphate-dependent phosphofructokinase TP0108 (InterPro:IPR012004), Phosphofructokinase (InterPro:IPR00…	cytosol	26;63;	c;	;26;	PFK_c	c;	m	1			2.7.1.11	1
AT4G32840	Q9M076	1	AT4G32840.1	phosphofructokinase 6 phosphofructokinase 6 (PFK6); CONTAINS InterPro DOMAIN/s: Pyrophosphate-dependent phosphofructokinase TP0108 (InterPro:IPR012004), Phosphofructokinase (InterPro:IPR000023); BEST Arabidopsis thaliana protein match is: phosphofructokinase 1 (TAIR:AT4G29220.1); Has 8046 Blast hits to 7506 proteins in 2189 species: Archae - 28; Bacteria - 5254; Metazoa - 679; Fungi - 399; Plants…	cytosol	26;63;	c;	;26;	PFK_c	c;	m, s	1			2.7.1.11	1
AT5G56630	Q9C5J7	1	AT5G56630.1	phosphofructokinase 7 phosphofructokinase 7 (PFK7); CONTAINS InterPro DOMAIN/s: Pyrophosphate-dependent phosphofructokinase TP0108 (InterPro:IPR012004), Phosphofructokinase (InterPro:IPR000023); BEST Arabidopsis thaliana protein match is: phosphofructokinase 3 (TAIR:AT4G26270.1); Has 30201 Blast hits to 17322 proteins in 780 species: Archae - 12; Bacteria - 1396; Metazoa - 17338; Fungi - 3422; Pl…	cytosol	26;63;	c;	;26;	PFK_c	c;	m, s	1			2.7.1.11	0
AT5G61580	Q9FKG3	2	AT5G61580.1	phosphofructokinase 4 phosphofructokinase 4 (PFK4); CONTAINS InterPro DOMAIN/s: Pyrophosphate-dependent phosphofructokinase TP0108 (InterPro:IPR012004), Phosphofructokinase (InterPro:IPR000023); BEST Arabidopsis thaliana protein match is: phosphofructokinase 3 (TAIR:AT4G26270.1); Has 30201 Blast hits to 17322 proteins in 780 species: Archae - 12; Bacteria - 1396; Metazoa - 17338; Fungi - 3422; Pl…	plastid	26;63;	c;	;63;	PFK_p	p;	m, s	1			2.7.1.11	1
AT5G47810	Q9FIK0	1	AT5G47810.1	phosphofructokinase 2 phosphofructokinase 2 (PFK2); CONTAINS InterPro DOMAIN/s: Pyrophosphate-dependent phosphofructokinase TP0108 (InterPro:IPR012004), Phosphofructokinase (InterPro:IPR000023); BEST Arabidopsis thaliana protein match is: phosphofructokinase 3 (TAIR:AT4G26270.1); Has 1807 Blast hits to 1807 proteins in 277 species: Archae - 0; Bacteria - 0; Metazoa - 736; Fungi - 347; Plants - 38…	cytosol			;26;	PFK_c	c;	s, m	1				1
AT1G12000	Q8W4M5	1	AT1G12000.1	Phosphofructokinase family protein Phosphofructokinase family protein; FUNCTIONS IN: diphosphate-fructose-6-phosphate 1-phosphotransferase activity; INVOLVED IN: response to cadmium ion, glycolysis, photosynthesis; LOCATED IN: pyrophosphate-dependent phosphofructokinase complex, beta-subunit complex, cell wall, membrane; EXPRESSED IN: 24 plant structures; EXPRESSED DURING: 14 growth stages; CONTA…	cytosol	27;	c;	;27;	PFP_c	c;	s	1			2.7.1.90	0
AT4G04040	O81437	1	AT4G04040.1	Phosphofructokinase family protein maternal effect embryo arrest 51 (MEE51); CONTAINS InterPro DOMAIN/s: Pyrophosphate-dependent phosphofructokinase PfpB (InterPro:IPR011183), Phosphofructokinase (InterPro:IPR000023); BEST Arabidopsis thaliana protein match is: Phosphofructokinase family protein (TAIR:AT1G12000.1); Has 30201 Blast hits to 17322 proteins in 780 species: Archae - 12; Bacteria - 139…	cytosol	27;	c;	;27;	PFP_c	c;	s	1			2.7.1.90	1
AT1G20950	Q9SYP2	1	AT1G20950.1	Phosphofructokinase family protein Phosphofructokinase family protein; FUNCTIONS IN: diphosphate-fructose-6-phosphate 1-phosphotransferase activity; INVOLVED IN: response to fructose stimulus, response to sucrose stimulus, photosynthesis, response to glucose stimulus; LOCATED IN: pyrophosphate-dependent phosphofructokinase complex, alpha-subunit complex; EXPRESSED IN: 23 plant structures; EXPRESS…	cytosol	27;	c;	;27;	PFP_c	c;	s	1			2.7.1.90	1
AT1G76550	Q9C9K3	1	AT1G76550.1	Phosphofructokinase family protein Phosphofructokinase family protein; CONTAINS InterPro DOMAIN/s: Pyrophosphate-dependent phosphofructokinase PfpB (InterPro:IPR011183), Phosphofructokinase (InterPro:IPR000023); BEST Arabidopsis thaliana protein match is: Phosphofructokinase family protein (TAIR:AT1G20950.1); Has 4956 Blast hits to 4876 proteins in 1678 species: Archae - 20; Bacteria - 3823; Meta…	cytosol	27;	c;	;27;	PFP_c	c;	s	1			2.7.1.90	1
AT4G24620	Q8H103	2	AT4G24620.1	phosphoglucose isomerase 1 The PGI1 gene encodes the plastid phospho-glucose (Glc) isomerase. While pgi1-1 mutant has a deficiency in leaf starch synthesis, it accumulates starch in root cap cells. Flowering time of the pgi1-1 mutant is significantly delayed under short-day conditions. phosphoglucose isomerase 1 (PGI1); FUNCTIONS IN: glucose-6-phosphate isomerase activity; INVOLVED IN: positive r…	plastid	28;65;	c;	;65;	PGI_p	p;	m, p	1			5.3.1.9	1
AT5G42740	P34795	1	AT5G42740.1	Sugar isomerase (SIS) family protein Sugar isomerase (SIS) family protein; FUNCTIONS IN: glucose-6-phosphate isomerase activity; INVOLVED IN: defense response to fungus, incompatible interaction, response to cadmium ion, gluconeogenesis, glycolysis; LOCATED IN: cellular_component unknown; EXPRESSED IN: 24 plant structures; EXPRESSED DURING: 13 growth stages; CONTAINS InterPro DOMAIN/s: Phosphoglu…	cytosol	28;65;	c;	;28;	PGI_c	c;	m	1			5.3.1.9	1
AT4G34860	Q9SW48	2	AT4G34860.1	Plant neutral invertase family protein Plant neutral invertase family protein; FUNCTIONS IN: catalytic activity, beta-fructofuranosidase activity; INVOLVED IN: sucrose catabolic process, using beta-fructofuranosidase; LOCATED IN: cytosol; EXPRESSED IN: 20 plant structures; EXPRESSED DURING: 11 growth stages; CONTAINS InterPro DOMAIN/s: Plant neutral invertase (InterPro:IPR006937), Six-hairpin gly…	cytosol,plastid			;29;	INV_c	c;	0	1				0
AT4G09510	Q67XD9	2	AT4G09510.1	cytosolic invertase 2 CINV2 appears to function as a neutral invertase based on the phenotype of a cinv1(AT1G35580)/cinv2 double mutant. It is predicted to be a cytosolic enzyme. CINV1, CINV2, and possibly other cytosolic invertases may play an important role in supplying carbon from sucrose to non-photosynthetic tissues. cytosolic invertase 2 (CINV2); FUNCTIONS IN: sucrose alpha-glucosidase acti…	cytosol,plastid			;29;	INV_c	c;	0	1				0
AT1G35580	Q9LQF2	3	AT1G35580.1	cytosolic invertase 1 Encodes a protein with cytosolic (alkaline/neutral) invertase activity. The protein was shown to interact with PIP5K9. cytosolic invertase 1 (CINV1); FUNCTIONS IN: protein binding, beta-fructofuranosidase activity; INVOLVED IN: carbohydrate metabolic process, sucrose catabolic process, using invertase or sucrose synthase, root development, cellular amino acid metabolic proce…	cytosol			;29;	INV_c	c;	0	1				1
AT1G12240	Q39041	1	AT1G12240.1	Glycosyl hydrolases family 32 protein ATBETAFRUCT4; FUNCTIONS IN: hydrolase activity, hydrolyzing O-glycosyl compounds, beta-fructofuranosidase activity; INVOLVED IN: sucrose catabolic process, using beta-fructofuranosidase, carbohydrate metabolic process; LOCATED IN: vacuole, plant-type cell wall; EXPRESSED IN: 25 plant structures; EXPRESSED DURING: 16 growth stages; CONTAINS InterPro DOMAIN/s: …	vacuole	29;	c;								3.2.1.26	0
AT1G62660	Q43348	1	AT1G62660.1	Glycosyl hydrolases family 32 protein Glycosyl hydrolases family 32 protein; FUNCTIONS IN: hydrolase activity, hydrolyzing O-glycosyl compounds; INVOLVED IN: sucrose catabolic process, using beta-fructofuranosidase, carbohydrate metabolic process; LOCATED IN: vacuole; EXPRESSED IN: 23 plant structures; EXPRESSED DURING: 12 growth stages; CONTAINS InterPro DOMAIN/s: Protein of unknown function DUF…	extracellular	29;	c;								3.2.1.26	0
AT2G36190	Q8W413	1	AT2G36190.1	cell wall invertase 4 cwINV4 appears to function as a cell wall-localized invertase (that can catalyze the hydrolysis of sucrose into fructose and glucose) based on the phenotype of cwinv4 mutants. cwINV4 transcripts are expressed at high levels in lateral and median nectaries and this enzyme plays an important role in nectar production. cell wall invertase 4 (cwINV4); CONTAINS InterPro DOMAIN/s:…	extracellular	29;	c;								3.2.1.26	1
AT3G13790	Q43866	2	AT3G13790.1	Glycosyl hydrolases family 32 protein Encodes a protein with invertase activity. ATBFRUCT1; FUNCTIONS IN: hydrolase activity, hydrolyzing O-glycosyl compounds, beta-fructofuranosidase activity; INVOLVED IN: response to karrikin, response to wounding; LOCATED IN: cell wall; EXPRESSED IN: 21 plant structures; EXPRESSED DURING: 13 growth stages; CONTAINS InterPro DOMAIN/s: Glycoside hydrolase, famil…	extracellular	29;	c;								3.2.1.26	0
AT1G73370	Q9FX32	2	AT1G73370.1	sucrose synthase 6 Encodes a protein with sucrose synthase activity (SUS6). sucrose synthase 6 (SUS6); CONTAINS InterPro DOMAIN/s: Sucrose synthase, plant/cyanobacteria (InterPro:IPR012820), Sucrose synthase (InterPro:IPR000368), Glycosyl transferase, group 1 (InterPro:IPR001296); BEST Arabidopsis thaliana protein match is: sucrose synthase 5 (TAIR:AT5G37180.1); Has 8933 Blast hits to 8929 protei…	cytosol	30;	c;	;30;	SuSy_c	c;	m, s	1			2.4.1.13	0
AT3G43190	Q9LXL5	1	AT3G43190.1	sucrose synthase 4 Encodes a protein with sucrose synthase activity (SUS4). sucrose synthase 4 (SUS4); FUNCTIONS IN: UDP-glycosyltransferase activity, sucrose synthase activity, transferase activity, transferring glycosyl groups; INVOLVED IN: sucrose biosynthetic process, response to hypoxia; LOCATED IN: plasma membrane, vacuole, membrane; EXPRESSED IN: 15 plant structures; EXPRESSED DURING: 6 gr…	cytosol	30;	c;	;30;	SuSy_c	c;	m, s	1			2.4.1.13	0
AT4G02280	Q9M111	1	AT4G02280.1	sucrose synthase 3 Encodes a protein with sucrose synthase activity (SUS3). It appears to be important for sucrose metabolism in developing seeds, especially during the late maturation phase, about 18 days after flowering. sucrose synthase 3 (SUS3); CONTAINS InterPro DOMAIN/s: Sucrose synthase, plant/cyanobacteria (InterPro:IPR012820), Sucrose synthase (InterPro:IPR000368), Glycosyl transferase, …	cytosol,mitochondrion	30;	c;	;30;	SuSy_c	c;	m, s	1			2.4.1.13	0
AT5G20830	P49040	2	AT5G20830.1	sucrose synthase 1 Encodes a protein with sucrose synthase activity (SUS1). sucrose synthase 1 (SUS1); FUNCTIONS IN: UDP-glycosyltransferase activity, sucrose synthase activity; INVOLVED IN: in 6 processes; LOCATED IN: cellular_component unknown; EXPRESSED IN: 31 plant structures; EXPRESSED DURING: 14 growth stages; CONTAINS InterPro DOMAIN/s: Sucrose synthase, plant/cyanobacteria (InterPro:IPR01…	cytosol	30;	c;	;30;	SuSy_c	c;	m, s	1			2.4.1.13	0
AT5G49190	Q00917	1	AT5G49190.1	sucrose synthase 2 Encodes a sucrose synthase (SUS2). The activity of the enzyme could not be assayed as proved to be insoluble (PMID 17257168). However, analyses of an sus2 mutant revealed a deficiency in sucrose synthase activity 12 and 15 days after flowering. There are some reports that SUS2 transcript levels are increased in leaves specifically by O(2) deficiency whereas other reports indica…	cytosol	30;	c;	;30;	SuSy_c	c;	m, s	1			2.4.1.13	1
AT5G37180	Q9FHU4	1	AT5G37180.1	sucrose synthase 5 Encodes a protein with sucrose synthase activity (SUS5). sucrose synthase 5 (SUS5); CONTAINS InterPro DOMAIN/s: Sucrose synthase, plant/cyanobacteria (InterPro:IPR012820), Sucrose synthase (InterPro:IPR000368), Glycosyl transferase, group 1 (InterPro:IPR001296); BEST Arabidopsis thaliana protein match is: sucrose synthase 6 (TAIR:AT1G73370.1); Has 35333 Blast hits to 34131 prot…	cytosol			;30;	SuSy_c	c;	m, s	1	new genes added by JS 9/6/2012			0
AT1G06030	Q9LNE3	1	AT1G06030.1	pfkB-like carbohydrate kinase family protein pfkB-like carbohydrate kinase family protein; FUNCTIONS IN: kinase activity, ribokinase activity; INVOLVED IN: D-ribose metabolic process, acetate fermentation, sucrose biosynthetic process, sucrose catabolic process, using beta-fructofuranosidase; EXPRESSED IN: guard cell; CONTAINS InterPro DOMAIN/s: Carbohydrate/purine kinase (InterPro:IPR011611), Ri…	cytosol	31;537;	c;	;31;32;	FK_c/GK_c	c;	s	1	glucokinase and fructokinase		2.7.1.4	0
AT1G66430	Q9C524	1	AT1G66430.1	pfkB-like carbohydrate kinase family protein pfkB-like carbohydrate kinase family protein; FUNCTIONS IN: kinase activity, ribokinase activity; INVOLVED IN: D-ribose metabolic process, acetate fermentation, sucrose biosynthetic process, sucrose catabolic process, using beta-fructofuranosidase; LOCATED IN: chloroplast, chloroplast stroma; EXPRESSED IN: 22 plant structures; EXPRESSED DURING: 14 grow…	plastid	31;537;	c;	;537;564;	FK_p/GK_p	p;	m, p, s	1	glucokinase and fructokinase		2.7.1.4	0
AT2G31390	Q9SID0	1	AT2G31390.1	pfkB-like carbohydrate kinase family protein pfkB-like carbohydrate kinase family protein; FUNCTIONS IN: kinase activity, ribokinase activity; INVOLVED IN: D-ribose metabolic process, acetate fermentation, sucrose biosynthetic process, sucrose catabolic process, using beta-fructofuranosidase; LOCATED IN: plasma membrane; EXPRESSED IN: 27 plant structures; EXPRESSED DURING: 16 growth stages; CONTA…	cytosol	31;537;	c;	;31;32;	FK_c/GK_c	c;	m, s	1	glucokinase and fructokinase		2.7.1.4	0
AT3G59480	Q9M1B9	1	AT3G59480.1	pfkB-like carbohydrate kinase family protein pfkB-like carbohydrate kinase family protein; FUNCTIONS IN: kinase activity, ribokinase activity; INVOLVED IN: D-ribose metabolic process, acetate fermentation, sucrose biosynthetic process, sucrose catabolic process, using beta-fructofuranosidase; LOCATED IN: cellular_component unknown; EXPRESSED IN: 9 plant structures; EXPRESSED DURING: 4 anthesis, C…	cytosol	31;537;	c;	;31;32;	FK_c/GK_c	c;	m, s	1	glucokinase and fructokinase		2.7.1.4	0
AT4G10260	O82616	1	AT4G10260.1	pfkB-like carbohydrate kinase family protein pfkB-like carbohydrate kinase family protein; FUNCTIONS IN: kinase activity, ribokinase activity; INVOLVED IN: D-ribose metabolic process, acetate fermentation, sucrose biosynthetic process, sucrose catabolic process, using beta-fructofuranosidase; LOCATED IN: cellular_component unknown; EXPRESSED IN: petal, leaf whorl, sepal, male gametophyte, flower;…	cytosol,plasma membrane	31;537;	c;	;31;32;	FK_c/GK_c	c;	m, s	1	glucokinase and fructokinase		2.7.1.4	0
AT5G51830	Q9FLH8	1	AT5G51830.1	pfkB-like carbohydrate kinase family protein pfkB-like carbohydrate kinase family protein; FUNCTIONS IN: kinase activity, ribokinase activity; INVOLVED IN: response to cadmium ion; LOCATED IN: cellular_component unknown; EXPRESSED IN: 23 plant structures; EXPRESSED DURING: 13 growth stages; CONTAINS InterPro DOMAIN/s: Carbohydrate/purine kinase (InterPro:IPR011611), Ribokinase (InterPro:IPR002139…	cytosol	31;537;	c;	;31;32;	FK_c/GK_c	c;	m, s	1	glucokinase and fructokinase		2.7.1.4	0
AT1G06020	Q9LNE4	1	AT1G06020.1	pfkB-like carbohydrate kinase family protein pfkB-like carbohydrate kinase family protein; FUNCTIONS IN: kinase activity, ribokinase activity; INVOLVED IN: D-ribose metabolic process, acetate fermentation, sucrose biosynthetic process, sucrose catabolic process, using beta-fructofuranosidase; EXPRESSED IN: central cell, embryo; EXPRESSED DURING: C globular stage; CONTAINS InterPro DOMAIN/s: Carbo…	cytosol			;32;	GK_c	c;	s	1	new genes added by JS 9/6/2012			0
AT2G19860	P93834	2	AT2G19860.1	hexokinase 2 Encodes a protein with hexokinase activity (AtHXK2) and acts as a sensor for plant sugar responses. hexokinase 2 (HXK2); FUNCTIONS IN: fructokinase activity, hexokinase activity, glucokinase activity, ATP binding; INVOLVED IN: in 7 processes; LOCATED IN: mitochondrion, plastid; EXPRESSED IN: 28 plant structures; EXPRESSED DURING: 13 growth stages; CONTAINS InterPro DOMAIN/s: Hexokina…	mitochondrion			;32;564;	GK_c/GK_p	c;/p;	d	0	new genes added by JS 9/6/2012			0
AT4G29130	Q42525	1	AT4G29130.1	hexokinase 1 Encodes a hexokinase (HXK1) in the plant glucose-signaling network. Functions as a glucose sensor to interrelate nutrient, light, and hormone signaling networks for controlling growth and development in response to the changing environment. hexokinase 1 (HXK1); FUNCTIONS IN: fructokinase activity, hexokinase activity, glucokinase activity, zinc ion binding, ATP binding; INVOLVED IN: …	mitochondrion			;32;564;	GK_c/GK_p	c;/p;	d	0	new genes added by JS 9/6/2012			0
AT1G47840	Q9FZG4	1	AT1G47840.1	hexokinase 3 Encodes a putative hexokinase. hexokinase 3 (HXK3); CONTAINS InterPro DOMAIN/s: Hexokinase, N-terminal (InterPro:IPR022672), Hexokinase, conserved site (InterPro:IPR019807), Hexokinase, C-terminal (InterPro:IPR022673), Hexokinase (InterPro:IPR001312); BEST Arabidopsis thaliana protein match is: hexokinase 1 (TAIR:AT4G29130.1); Has 2416 Blast hits to 2143 proteins in 322 species: Arch…	plastid			;564;	GK_p	p;	s	1	new genes added by JS 9/6/2012			0
AT4G00570	Q8L7K9	1	AT4G00570.1	NAD-dependent malic enzyme 2 Encodes an NAD-dependent malic enzyme (NAD-ME) that does not act on oxaloacetate, indicating that it belongs to EC 1.1.1.39. It is a member of the beta family of NAD-MEs in plants. It appears to function as a homodimer or as a heterodimer with the alpha-type NAD-ME2 (At2g13560). NAD-ME2 transcript and protein levels are higher during the night than during the day. NAD…	mitochondrion	34;	m;	;34;	ME_m	m;	s	1	mitochondrial malic enzyme (Tronconi et al., 2008; PMID 18223148)		1.1.1.39	1
AT2G13560	Q9SIU0	1	AT2G13560.1	NAD-dependent malic enzyme 1 Encodes an NAD-dependent malic enzyme (NAD-ME) that does not act on oxaloacetate, indicating that it belongs to EC 1.1.1.39. It is a member of the alpha family of NAD-MEs in plants. It appears to function as a homodimer or as a heterodimer with the beta-type NAD-ME2 (At4g00570). NAD-ME1 transcript and protein levels are higher during the night than during the day. NAD…	mitochondrion			;34;	ME_m	m;	s	1	mitochondrial malic enzyme (Tronconi et al., 2008; PMID 18223148)			1
AT1G79750	Q9CA83	1	AT1G79750.1	NADP-malic enzyme 4 The malic enzyme (EC 1.1.1.40) encoded by AtNADP-ME4 is localized to chloroplasts. The gene is expressed throughout the whole plant and during embryogenesis and germination. A possible involvement in the fatty acid biosynthesis has been proposed. NADP-malic enzyme 4 (NADP-ME4); CONTAINS InterPro DOMAIN/s: Malic enzyme, NAD-binding (InterPro:IPR012302), Malic oxidoreductase (In…	plastid	49;	p;	;49;	ME_p	p;	p, s	1	Wheeler et al., 2005; PMID 16113210		1.1.1.40	1
AT2G19900	O82191	1	AT2G19900.1	NADP-malic enzyme 1 The malic enzyme (EC 1.1.1.40) encoded by AtNADP-ME1 is expressed in response to developmental and cell-specific signals. The enzyme is active in vitro and appears to function as a homohexamer or homooctamer. It is believed to be a cytosolic protein. NADP-malic enzyme 1 (NADP-ME1); FUNCTIONS IN: malate dehydrogenase (oxaloacetate-decarboxylating) (NADP+) activity, oxidoreducta…	cytosol	49;	p;				s	1	Wheeler et al., 2005; So far, bna572 does not have a cytosolic malate dehydrogenase.	PMID 16113210	1.1.1.40	1
AT5G11670	Q9LYG3	1	AT5G11670.1	NADP-malic enzyme 2 The malic enzyme (EC 1.1.1.40) encoded by AtNADP-ME2 is presumably a cytosolic enzyme involved in malate metabolism and possibly assisting the oxidative pentose phosphate pathway. AtNADP-ME2 counts for the major part of NADP-ME activity in mature tissues of Arabidopsis. NADP-malic enzyme 2 (NADP-ME2); FUNCTIONS IN: malate dehydrogenase (oxaloacetate-decarboxylating) (NADP+) ac…	cytosol	49;	p;				s	1	Wheeler et al., 2005; So far, bna572 does not have a cytosolic malate dehydrogenase.	PMID 16113210	1.1.1.40	1
AT5G25880	Q9XGZ0	1	AT5G25880.1	NADP-malic enzyme 3 The malic enzyme (EC 1.1.1.40) encoded by the ATNADP-ME3 is presumably cytosolic and restricted in its expression by both developmental and cell-specific signals. NADP-malic enzyme 3 (NADP-ME3); FUNCTIONS IN: malate dehydrogenase (oxaloacetate-decarboxylating) (NADP+) activity, oxidoreductase activity, acting on NADH or NADPH, NAD or NADP as acceptor, malic enzyme activity; IN…	cytosol	49;	p;				s	1	Wheeler et al., 2005; So far, bna572 does not have a cytosolic malate dehydrogenase.	PMID 16113210	1.1.1.40	1
AT2G47510	P93033	2	AT2G47510.1	fumarase 1 Encodes a mitochondrial-localized protein. The FUM1 gene appears to be essential, suggesting that FUM1 may play a crucial role as a fumarase in the tricarboxylic acid cycle. fumarase 1 (FUM1); FUNCTIONS IN: fumarate hydratase activity, protein binding; INVOLVED IN: response to oxidative stress, response to salt stress, pollen tube development; LOCATED IN: mitochondrion; EXPRESSED IN: 6…	mitochondrion	36;	m;	;36;	FH_m	m;	p, s	1		20202172	4.2.1.2	1
AT5G50950	Q9FI53	3	AT5G50950.1	FUMARASE 2 Encodes a fumarase enzyme initially shown to be in the mitochondria through proteomic studies but later shown to be present in the cytosol using an RFP fluorescent protein tag. It appears to be important for the accumulation of fumarate from malate in leaves in the light, and helps to promote nitrogen assimilation under high nitrogen conditions. It does not appear to be necessary for l…	cytosol,mitochondrion	36;	m;				g	1	bna572 does not have a cytosolic fumarate dehydrogenase, but Ref. PMID 20202172 shows by GFP fusion that this isoform FUM2 is cytosolic. TAIR10: Encodes a fumarase enzyme initially shown to be in the mitochondria through proteomic studies but later shown to be present in the cytosol using an RFP fluorescent protein tag. It appears to be important for the accumulation of fumarate from malate in le…	20202172	4.2.1.2	1
AT2G42790	Q9SJH7	1	AT2G42790.1	citrate synthase 3 Encodes a peroxisomal citrate synthase that is expressed throughout seedling and shoot development. citrate synthase 3 (CSY3); FUNCTIONS IN: citrate (SI)-synthase activity; INVOLVED IN: fatty acid beta-oxidation, tricarboxylic acid cycle; LOCATED IN: peroxisome; EXPRESSED IN: 23 plant structures; EXPRESSED DURING: 15 growth stages; CONTAINS InterPro DOMAIN/s: Citrate synthase-l…	peroxisome	37;66;	m;	;66;	CS_x	x;	s, l	1	CSY3, expressed in seeds during TAG mobilization; targeted to peroxisomes	15923350	2.3.3.1	1
AT2G44350	P20115	2	AT2G44350.2	Citrate synthase family protein encodes a mitochrondrion targeted citrate synthase, the first enzyme of the tricarboxylic acid cycle, catalyzing the condensation of acetyl-CoA and oxaloacetate, finally yielding citrate and CoA. ATCS; FUNCTIONS IN: citrate (SI)-synthase activity, zinc ion binding, ATP binding; INVOLVED IN: response to cadmium ion, tricarboxylic acid cycle; LOCATED IN: mitochondrio…	mitochondrion	37;66;	m;	;37;	CS_m	m;	s	1	ClustalW2 of 5 citrate synthase genes: inconclusive		2.3.3.1	0
AT3G58740	Q9LXS7	1	AT3G58740.1	citrate synthase 1 Encodes a peroxisomal citrate synthase that is expressed in siliques and developing seeds. citrate synthase 1 (CSY1); FUNCTIONS IN: citrate (SI)-synthase activity, transferase activity, transferring acyl groups, acyl groups converted into alkyl on transfer; INVOLVED IN: cellular carbohydrate metabolic process, tricarboxylic acid cycle; LOCATED IN: peroxisome; EXPRESSED IN: frui…	peroxisome	37;66;	m;	;66;	CS_x	x;	s, l	1	CSY1, expressed seed during seed development!; targeted to peroxisomes	15923350	2.3.3.1	1
AT3G58750	Q9LXS6	1	AT3G58750.1	citrate synthase 2 Encodes a peroxisomal citrate synthase that is expressed throughout seedling and shoot development. citrate synthase 2 (CSY2); FUNCTIONS IN: citrate (SI)-synthase activity; INVOLVED IN: fatty acid beta-oxidation, tricarboxylic acid cycle; LOCATED IN: peroxisome; EXPRESSED IN: 25 plant structures; EXPRESSED DURING: 16 growth stages; CONTAINS InterPro DOMAIN/s: Citrate synthase, …	peroxisome	37;66;	m;	;66;	CS_x	x;	s, l	1	CSY2, expressed in seeds during TAG mobilization; targeted to peroxisomes	15923350	2.3.3.1	1
AT3G60100	Q9M1D3	1	AT3G60100.1	citrate synthase 5 citrate synthase 5 (CSY5); FUNCTIONS IN: citrate (SI)-synthase activity, transferase activity, transferring acyl groups, acyl groups converted into alkyl on transfer; INVOLVED IN: cellular carbohydrate metabolic process, tricarboxylic acid cycle; LOCATED IN: mitochondrion; EXPRESSED IN: 8 plant structures; EXPRESSED DURING: M germinated pollen stage, 4 anthesis, 4 leaf senescen…	mitochondrion	37;66;	m;	;37;	CS_m	m;	s	1	ClustalW2 of 5 citrate synthase genes: inconclusive		2.3.3.1	1
AT1G79550	Q9SAJ4	2	AT1G79550.1	phosphoglycerate kinase Encodes cytosolic phosphoglycerate kinase (PGK). phosphoglycerate kinase (PGK); FUNCTIONS IN: phosphoglycerate kinase activity; INVOLVED IN: glycolysis; LOCATED IN: cytosol, apoplast, plasma membrane, nucleus, membrane; EXPRESSED IN: 26 plant structures; EXPRESSED DURING: 15 growth stages; CONTAINS InterPro DOMAIN/s: Phosphoglycerate kinase, N-terminal (InterPro:IPR015824)…	cytosol	40;571;	p;	;571;	PGK_c	c;	m, s	1			2.7.2.3	1
AT1G56190	P50318	2	AT1G56190.1	Phosphoglycerate kinase family protein Phosphoglycerate kinase family protein; FUNCTIONS IN: phosphoglycerate kinase activity; INVOLVED IN: response to cadmium ion, glycolysis; LOCATED IN: thylakoid, mitochondrion, chloroplast stroma, chloroplast, membrane; EXPRESSED IN: 28 plant structures; EXPRESSED DURING: 15 growth stages; CONTAINS InterPro DOMAIN/s: Phosphoglycerate kinase, N-terminal (Inter…	plastid	40;571;	p;	;40;	PGK_p	p;	m, p, s	1			2.7.2.3	1
AT3G12780	Q9LD57	1	AT3G12780.1	phosphoglycerate kinase 1 nuclear phosphoglycerate kinase (PGK1) phosphoglycerate kinase 1 (PGK1); FUNCTIONS IN: phosphoglycerate kinase activity; INVOLVED IN: response to cadmium ion, response to cold, glycolysis, peptidyl-cysteine S-nitrosylation; LOCATED IN: in 11 components; EXPRESSED IN: 26 plant structures; EXPRESSED DURING: 15 growth stages; CONTAINS InterPro DOMAIN/s: Phosphoglycerate kin…	plastid	40;571;	p;	;40;	PGK_p	p;	m, p, s	1			2.7.2.3	1
AT1G32060	P25697	1	AT1G32060.1	phosphoribulokinase phosphoribulokinase (PRK); FUNCTIONS IN: protein binding, phosphoribulokinase activity, ATP binding; INVOLVED IN: response to cold, defense response to bacterium, biosynthetic process, peptidyl-cysteine S-nitrosylation; LOCATED IN: in 8 components; EXPRESSED IN: 24 plant structures; EXPRESSED DURING: 15 growth stages; CONTAINS InterPro DOMAIN/s: Phosphoribulokinase/uridine kin…	plastid	41;	p;	;41;	PRK_p	p;	s	1			2.7.1.19	1
AT3G55800	P46283	1	AT3G55800.1	sedoheptulose-bisphosphatase Encodes the chloroplast enzyme sedoheptulose-1,7-bisphosphatase (SBPase), involved in the carbon reduction of the Calvin cycle. Increase in SBPase activity in transgenic lines accumulate up to 50% more sucrose and starch than wild-type. sedoheptulose-bisphosphatase (SBPASE); FUNCTIONS IN: sedoheptulose-bisphosphatase activity, phosphoric ester hydrolase activity; INVO…	plastid	43;	p;	;43;	SBPase_p	p;	p, s, o	1	TAIR Description, the well studies plastidial enzyme		3.1.3.37	1
AT1G36160	Q38970	2	AT1G36160.1	acetyl-CoA carboxylase 1 Encodes acetyl-CoA carboxylase. Mutant displays uncoordinated cell divisions which are enhanced by cytokinins. Mutant also has aberrant organization of the apical region in the embryo and abnormal root and shoot development. Essential for very long chain fatty acid elongation. acetyl-CoA carboxylase 1 (ACC1); FUNCTIONS IN: acetyl-CoA carboxylase activity; INVOLVED IN: in …	cytosol	44;499;	p;	;499;	ACCase_c	c;	o	1	homomeric, cytosolic ACCase	12943542	6.4.1.2	0
AT1G36180	Q9FR96	2	AT1G36180.1	acetyl-CoA carboxylase 2 acetyl-CoA carboxylase 2 (ACC2) acetyl-CoA carboxylase 2 (ACC2); FUNCTIONS IN: acetyl-CoA carboxylase activity; INVOLVED IN: metabolic process, fatty acid biosynthetic process; LOCATED IN: chloroplast; EXPRESSED IN: 14 plant structures; EXPRESSED DURING: 7 growth stages; CONTAINS InterPro DOMAIN/s: Acetyl-coenzyme A carboxyltransferase, N-terminal (InterPro:IPR011762), Ca…	plastid	44;499;	p;	;44;	ACCase_p	p;	m	1	homomeric, cytosolic or plastidic ACCase, hypothetical plastidial localization (12943542)	12943542	6.4.1.2	1
AT2G38040	Q9LD43	2	AT2G38040.1	acetyl Co-enzyme a carboxylase carboxyltransferase alpha subunit encodes the carboxyltransferase alpha subunit of acetyl-CoA carboxylase, involved in de novo fatty acid biosynthesis acetyl Co-enzyme a carboxylase carboxyltransferase alpha subunit (CAC3); FUNCTIONS IN: acetyl-CoA carboxylase activity; INVOLVED IN: fatty acid biosynthetic process; LOCATED IN: acetyl-CoA carboxylase complex, chlorop…	plastid	44;499;	p;	;44.1.2;	ACCase_p	p;	p, o	1	multimeric, plastidic subunit of ACCase		6.4.1.2	1
AT5G35360	O04983	3	AT5G35360.3	acetyl Co-enzyme a carboxylase biotin carboxylase subunit Encodes biotin carboxylase subunit (CAC2). acetyl Co-enzyme a carboxylase biotin carboxylase subunit (CAC2); CONTAINS InterPro DOMAIN/s: Carbamoyl phosphate synthase, large subunit, N-terminal (InterPro:IPR005481), Carbamoyl phosphate synthetase, large subunit, ATP-binding (InterPro:IPR005479), Acetyl-CoA carboxylase, biotin carboxylase (I…	plastid	44;499;	p;	;44.1.3;	ACCase_p	p;	p, o	1	multimeric, plastidic subunit of ACCase		6.4.1.2	0
AT5G16390	Q42533	2	AT5G16390.1	chloroplastic acetylcoenzyme A carboxylase 1 Encodes for the biotin carboxyl-carrier subunit of the multi-enzyme plastidial acetyl-coenzyme A carboxylase complex. chloroplastic acetylcoenzyme A carboxylase 1 (CAC1); FUNCTIONS IN: acetyl-CoA carboxylase activity, biotin binding; INVOLVED IN: fatty acid biosynthetic process; LOCATED IN: chloroplast; EXPRESSED IN: 22 plant structures; EXPRESSED DURI…	plastid	44;499;	p;	;44.1.4;	ACCase_p	p;	p, o	1			6.4.1.2	1
AT5G15530	Q9LLC1	1	AT5G15530.1	biotin carboxyl carrier protein 2 biotin carboxyl carrier protein isoform 2 (BCCP2) mRNA, biotin carboxyl carrier protein 2 (BCCP2); FUNCTIONS IN: biotin binding; INVOLVED IN: fatty acid biosynthetic process; LOCATED IN: chloroplast; EXPRESSED IN: 21 plant structures; EXPRESSED DURING: 13 growth stages; CONTAINS InterPro DOMAIN/s: Biotin-binding site (InterPro:IPR001882), Single hybrid motif (Int…	plastid			;44.1.4;	ACCase_p	p;	p, o	1				0
ATCG00500	P56765	1	ATCG00500.1	acetyl-CoA carboxylase carboxyl transferase subunit beta Encodes the carboxytransferase beta subunit of the Acetyl-CoA carboxylase (ACCase) complex in plastids. This complex catalyzes the carboxylation of acetyl-CoA to produce malonyl-CoA, the first committed step in fatty acid synthesis. acetyl-CoA carboxylase carboxyl transferase subunit beta (ACCD); FUNCTIONS IN: protein binding, acetyl-CoA ca…	plastid	44;499;	p;	;44.1.1;	ACCase_p	p;	p, o	1			6.4.1.2	0
AT5G53460	Q9LV03	3	AT5G53460.1	NADH-dependent glutamate synthase 1 NADH-dependent glutamate synthase NADH-dependent glutamate synthase 1 (GLT1); FUNCTIONS IN: glutamate synthase (NADH) activity; INVOLVED IN: nitrate assimilation, response to cadmium ion, glutamate biosynthetic process; LOCATED IN: chloroplast stroma, chloroplast, plastid; EXPRESSED IN: 24 plant structures; EXPRESSED DURING: 13 growth stages; CONTAINS InterPro …	plastid	45;	p;	;45;	Glusynth_p	p;	l	1	check: gene description claims this is a NADH-isoform		1.4.1.13	0
AT5G18170	Q43314	1	AT5G18170.1	glutamate dehydrogenase 1 Encodes the 43 kDa alpha-subunit of the glutamate dehydrogenase with a putative mitochondrial transit polypeptide and NAD(H)- and alpha-ketoglutarate-binding domains. Mitochondrial localization confirmed by subcellular fractionation. Combines in several ratios with GDH2 protein (GDH-beta) to form seven isoenzymes. Catalyzes the cleavage of glycine residues. May be involv…	mitochondrion			;46;484;	GDH_m/GDH_p	m;/p;	d	1	#46 is NADPH sepcific plastid isoform, #484 is NADH specific mitochondrial isoform			1
AT5G07440	Q38946	3	AT5G07440.1	glutamate dehydrogenase 2 Encodes the beta-subunit of the glutamate dehydrogenase. The enzyme is almost exclusively found in the mitochondria of stem and leaf companion cells. glutamate dehydrogenase 2 (GDH2); FUNCTIONS IN: in 7 functions; INVOLVED IN: response to cadmium ion, response to salt stress; LOCATED IN: mitochondrion, plasma membrane; EXPRESSED IN: 27 plant structures; EXPRESSED DURING:…	mitochondrion			;484;	GDH_m	m;	d	1	new genes added by JS 9/6/2012			1
AT5G36880	B9DGD6	2	AT5G36880.2	acetyl-CoA synthetase Encodes a plastidic acetyl-coA synthetase. This enzyme plays a role in converting acetate to acetyl-coA in the plastids. It does not appear to be a major contributor to fatty acid biosynthesis based on mutant phenotypes. The enzyme seems to act as a monomer and may play an important role in preventing the toxic accumulation of fermentation products including acetaldehyde, ac…	plastid	47;	p;	;47;	ACS_p	p;	p, s	1	Acetyl-coA synthetase		6.2.1.1	0
AT1G15690	P31414	2	AT1G15690.1	Inorganic H pyrophosphatase family protein Encodes a H(+)-translocating (pyrophosphate-energized) inorganic pyrophosphatase (H(+)-PPase; EC 3.6.1.1) located in the vacuolar membrane. Expression is found in all tissues examined, including meristems and floral organ primordium. Expression is particularly enhanced in pollen, and is repressed by light. Over expression and loss of function phenotypes …	vacuole	51;	p;				0	1	H-pumping Ppase, not in bna572		3.6.1.1	1
AT1G16780	Q9FWR2	1	AT1G16780.1	Inorganic H pyrophosphatase family protein Encodes a type II H+-PPases that localizes to and function as a proton pump of the Golgi apparatus in most tissues except for mature leaves. VHP2;2; FUNCTIONS IN: inorganic diphosphatase activity, hydrogen-translocating pyrophosphatase activity; INVOLVED IN: proton transport; LOCATED IN: Golgi apparatus, vacuole; EXPRESSED IN: 22 plant structures; EXPRES…	golgi	51;	p;				0	1	bna572 has no mitochondrial isoform; possibly H-pumping Ppase (not in bna572)		3.6.1.1	1
AT1G01050	#N/A	1	AT1G01050.1	pyrophosphorylase 1 Encodes a soluble protein with inorganic pyrophosphatase activity that is highly specific for Mg-inorganic pyrophosphate. pyrophosphorylase 1 (PPa1); FUNCTIONS IN: inorganic diphosphatase activity; INVOLVED IN: phosphate metabolic process, metabolic process; LOCATED IN: nucleus, membrane, cytoplasm; EXPRESSED IN: 24 plant structures; EXPRESSED DURING: 15 growth stages; CONTAIN…	cytosol	51;	p;				s, m	1	AtPPa1, PPa1 | pyrophosphorylase 1		3.6.1.1	0
AT2G18230	P21216	1	AT2G18230.1	pyrophosphorylase 2 Encodes a protein that might have inorganic pyrophosphatase activity. pyrophosphorylase 2 (PPa2); FUNCTIONS IN: inorganic diphosphatase activity, pyrophosphatase activity; INVOLVED IN: phosphate metabolic process, metabolic process; LOCATED IN: membrane, cytoplasm; EXPRESSED IN: 22 plant structures; EXPRESSED DURING: 14 growth stages; CONTAINS InterPro DOMAIN/s: Inorganic pyro…	cytosol	51;	p;				s, m	1	AtPPa2, PPa2 | pyrophosphorylase 2; bna572 has no cytosolic isoform		3.6.1.1	0
AT2G46860	O82793	1	AT2G46860.1	pyrophosphorylase 3 Encodes a protein that might have inorganic pyrophosphatase activity. pyrophosphorylase 3 (PPa3); FUNCTIONS IN: inorganic diphosphatase activity, pyrophosphatase activity; INVOLVED IN: phosphate metabolic process, metabolic process; LOCATED IN: membrane, cytoplasm; EXPRESSED IN: 9 plant structures; EXPRESSED DURING: L mature pollen stage, M germinated pollen stage, 4 anthesis,…	cytosol	51;	p;				s, m	1	AtPPa3, PPa3 | pyrophosphorylase 3; bna572 has no cytosolic isoform		3.6.1.1	0
AT3G53620	Q9LFF9	1	AT3G53620.1	pyrophosphorylase 4 Encodes a soluble protein with inorganic pyrophosphatase activity that is highly specific for Mg-inorganic pyrophosphate. pyrophosphorylase 4 (PPa4); FUNCTIONS IN: inorganic diphosphatase activity; INVOLVED IN: response to cadmium ion, metabolic process; LOCATED IN: membrane, cytoplasm; EXPRESSED IN: 24 plant structures; EXPRESSED DURING: 13 growth stages; CONTAINS InterPro DO…	cytosol	51;	p;				s, m	1	AtPPa4, PPa4 | pyrophosphorylase 4; bna572 has no cytosolic isoform		3.6.1.1	0
AT4G01480	O82597	1	AT4G01480.1	pyrophosphorylase 5 Encodes a protein that might have inorganic pyrophosphatase activity. pyrophosphorylase 5 (PPa5); FUNCTIONS IN: inorganic diphosphatase activity, pyrophosphatase activity; INVOLVED IN: phosphate metabolic process, metabolic process; LOCATED IN: membrane, cytoplasm; EXPRESSED IN: 23 plant structures; EXPRESSED DURING: 15 growth stages; CONTAINS InterPro DOMAIN/s: Inorganic pyro…	cytosol	51;	p;				s, m	1	AtPPa5, PPa5 | pyrophosphorylase 5; bna572 has no cytosolic isoform		3.6.1.1	0
AT5G09650	Q9LXC9	1	AT5G09650.1	pyrophosphorylase 6 Encodes a protein with inorganic pyrophosphatase activity. pyrophosphorylase 6 (PPa6); FUNCTIONS IN: inorganic diphosphatase activity, pyrophosphatase activity; INVOLVED IN: in 7 processes; LOCATED IN: thylakoid, chloroplast, chloroplast stroma, membrane, chloroplast envelope; EXPRESSED IN: 26 plant structures; EXPRESSED DURING: 14 growth stages; CONTAINS InterPro DOMAIN/s: In…	plastid	51;	p;	;51;	Ppase_p	p;	s, m	1	AtPPa6, PPa6 | pyrophosphorylase 6		3.6.1.1	0
AT2G45290	O22143	1	AT2G45290.1	Transketolase Transketolase; FUNCTIONS IN: catalytic activity, transketolase activity; INVOLVED IN: response to cadmium ion; LOCATED IN: chloroplast stroma, chloroplast; EXPRESSED IN: 25 plant structures; EXPRESSED DURING: 16 growth stages; CONTAINS InterPro DOMAIN/s: Transketolase, bacterial-like (InterPro:IPR005478), Transketolase, N-terminal (InterPro:IPR005474), Transketolase, C-terminal (Int…	plastid	52;54;549;551;	p;	;52;54;	TKT1_p/TKT2_p	p;	p, s	1			2.2.1.1	0
AT3G60750	Q8RWV0	2	AT3G60750.1	Transketolase Transketolase; FUNCTIONS IN: catalytic activity, transketolase activity; INVOLVED IN: response to cadmium ion, response to salt stress; LOCATED IN: chloroplast stroma, chloroplast, chloroplast envelope; EXPRESSED IN: 27 plant structures; EXPRESSED DURING: 17 growth stages; CONTAINS InterPro DOMAIN/s: Transketolase, bacterial-like (InterPro:IPR005478), Transketolase, N-terminal (Inte…	plastid	52;54;549;551;	p;	;52;54;	TKT1_p/TKT2_p	p;	p, s	1			2.2.1.1	0
AT1G12230	Q9FWX0	2	AT1G12230.2	Aldolase superfamily protein Aldolase superfamily protein; FUNCTIONS IN: transaldolase activity, zinc ion binding; INVOLVED IN: carbohydrate metabolic process, metabolic process; EXPRESSED IN: 23 plant structures; EXPRESSED DURING: 13 growth stages; CONTAINS InterPro DOMAIN/s: Aldolase-type TIM barrel (InterPro:IPR013785), Transaldolase (InterPro:IPR001585).	plastid	53;548;	p;	;53;	TALDO_p	p;	p, s	1			2.2.1.2	0
AT5G13420	Q9LYR4	1	AT5G13420.1	Aldolase-type TIM barrel family protein Aldolase-type TIM barrel family protein; FUNCTIONS IN: catalytic activity, transaldolase activity; INVOLVED IN: response to cadmium ion; LOCATED IN: mitochondrion, chloroplast stroma, chloroplast; EXPRESSED IN: 25 plant structures; EXPRESSED DURING: 15 growth stages; CONTAINS InterPro DOMAIN/s: Transaldolase subfamily (InterPro:IPR004732), Aldolase-type TIM…	plastid	53;548;	p;	;53;	TALDO_p	p;	p, s	1			2.2.1.2	0
AT1G71100	Q9C998	1	AT1G71100.1	Ribose 5-phosphate isomerase, type A protein Encodes a ribose 5-phosphate isomerase involved in the formation of uridine used for the synthesis of UDP-sugars. Mutants of this gene are affected in cellulose biosynthesis. RADIAL SWELLING 10 (RSW10); FUNCTIONS IN: ribose-5-phosphate isomerase activity; INVOLVED IN: uridine biosynthetic process, response to karrikin, cellulose biosynthetic process; L…	cytosol	55;550;	p;	;550;	RPI_c	c;	s	1	5.3.1.6: alignment suggests no large difference in length of N-terminus between cytosolic and plastidic isoforms		5.3.1.6	0
AT2G01290	Q9ZU38	1	AT2G01290.1	ribose-5-phosphate isomerase 2 Cytosolic ribose-5-phosphate isomerase. Knockout mutation causes chloroplast dysfunction, late flowering and premature cell death. ribose-5-phosphate isomerase 2 (RPI2); CONTAINS InterPro DOMAIN/s: Ribose-5-phosphate isomerase, type A, subgroup (InterPro:IPR020672), Ribose 5-phosphate isomerase, type A (InterPro:IPR004788); BEST Arabidopsis thaliana protein match is…	cytosol	55;550;	p;	;550;	RPI_c	c;	s	1	5.3.1.6: alignment suggests no large difference in length of N-terminus between cytosolic and plastidic isoforms		5.3.1.6	1
AT3G04790	Q9S726	1	AT3G04790.1	Ribose 5-phosphate isomerase, type A protein Ribose 5-phosphate isomerase, type A protein; FUNCTIONS IN: ribose-5-phosphate isomerase activity; INVOLVED IN: defense response to bacterium, reductive pentose-phosphate cycle; LOCATED IN: thylakoid, chloroplast thylakoid membrane, chloroplast stroma, chloroplast, chloroplast envelope; EXPRESSED IN: 26 plant structures; EXPRESSED DURING: 14 growth sta…	plastid	55;550;	p;	;55;	RPI_p	p;	s	1	5.3.1.6: alignment suggests no large difference in length of N-terminus between cytosolic and plastidic isoforms		5.3.1.6	0
AT5G44520	Q9FI13	1	AT5G44520.1	NagB/RpiA/CoA transferase-like superfamily protein NagB/RpiA/CoA transferase-like superfamily protein; FUNCTIONS IN: ribose-5-phosphate isomerase activity; INVOLVED IN: glucose catabolic process to lactate and acetate, 5-phosphoribose 1-diphosphate biosynthetic process, reductive pentose-phosphate cycle, D-ribose catabolic process, pentose-phosphate shunt, non-oxidative branch; LOCATED IN: chloro…	plastid	55;550;	p;	;55;	RPI_p	p;	s	1	5.3.1.6: alignment suggests no large difference in length of N-terminus between cytosolic and plastidic isoforms		5.3.1.6	0
AT1G67090	P10795	2	AT1G67090.1	ribulose bisphosphate carboxylase small chain 1A ribulose bisphosphate carboxylase small chain 1A (RBCS1A); FUNCTIONS IN: ribulose-bisphosphate carboxylase activity, copper ion binding; INVOLVED IN: carbon fixation, response to cold, response to blue light, response to red light, response to far red light; LOCATED IN: in 10 components; EXPRESSED IN: 22 plant structures; EXPRESSED DURING: L mature…	plastid	57;473;	p;	;57.2.2;473.2.2;	RuBisC_p/RuBisO_p	p;	s	1	RubisCo has two activities (#57, #473)		4.1.1.39	1
AT5G38410	P10798	3	AT5G38410.3	Ribulose bisphosphate carboxylase (small chain) family protein Ribulose bisphosphate carboxylase (small chain) family protein; FUNCTIONS IN: ribulose-bisphosphate carboxylase activity; INVOLVED IN: carbon fixation, response to blue light, response to red light, response to far red light; LOCATED IN: thylakoid, chloroplast ribulose bisphosphate carboxylase complex, apoplast, chloroplast, membrane;…	plastid	57;473;	p;	;57.1.2;473.1.2;	RuBisC_p/RuBisO_p	p;	s	1	RubisCo has two activities (#57, #473)		4.1.1.39	0
AT5G38420	P10797	1	AT5G38420.1	Ribulose bisphosphate carboxylase (small chain) family protein Ribulose bisphosphate carboxylase (small chain) family protein; FUNCTIONS IN: ribulose-bisphosphate carboxylase activity; INVOLVED IN: carbon fixation, response to blue light, response to red light, response to far red light; LOCATED IN: in 8 components; EXPRESSED IN: 10 plant structures; CONTAINS InterPro DOMAIN/s: Ribulose bisphosph…	plastid	57;473;	p;	;57.1.2;473.1.2;	RuBisC_p/RuBisO_p	p;	s	1	RubisCo has two activities (#57, #473)		4.1.1.39	1
AT5G38430	P10796	1	AT5G38430.1	Ribulose bisphosphate carboxylase (small chain) family protein Ribulose bisphosphate carboxylase (small chain) family protein; FUNCTIONS IN: ribulose-bisphosphate carboxylase activity; INVOLVED IN: carbon fixation, response to blue light, response to red light, response to far red light; LOCATED IN: in 7 components; EXPRESSED IN: 14 plant structures; EXPRESSED DURING: seedling growth; CONTAINS In…	plastid	57;473;	p;	;57.1.2;473.1.2;	RuBisC_p/RuBisO_p	p;	s	1	RubisCo has two activities (#57, #473)		4.1.1.39	1
ATCG00490	O03042	1	ATCG00490.1	ribulose-bisphosphate carboxylases large subunit of RUBISCO. Protein is tyrosine-phosphorylated and its phosphorylation state is modulated in response to ABA in Arabidopsis thaliana seeds. RBCL; FUNCTIONS IN: ribulose-bisphosphate carboxylase activity; INVOLVED IN: response to cadmium ion, carbon fixation, peptidyl-cysteine S-nitrosylation, response to abscisic acid stimulus; LOCATED IN: in 10 co…	plastid	57;473;	p;	;57.1.1;473.1.1;57.2.1;473.2.1;	RuBisC_p/RuBisO_p	p;	s	1	RubisCo has two activities (#57, #473)		4.1.1.39	0
AT1G42970	P25857	1	AT1G42970.1	glyceraldehyde-3-phosphate dehydrogenase B subunit Encodes chloroplast localized glyceraldehyde-3-phosphate dehydrogenase that can use both NADH and NADPH to reduce 1,3-diphosphate glycerate. It forms A2B2 heterotetramers with GapA forms of the GADPH enzyme. These complexes are active in the light under reducing conditions, but show reduced NADPH-dependent activity in response to oxidized thiored…	plastid	59;	p;	;59.1.2;	NADPGAPDH_p	p;	m, s	1			1.2.1.13	1
AT1G12900	Q9LPW0	4	AT1G12900.1	glyceraldehyde 3-phosphate dehydrogenase A subunit 2 glyceraldehyde 3-phosphate dehydrogenase A subunit 2 (GAPA-2); FUNCTIONS IN: NAD or NADH binding, glyceraldehyde-3-phosphate dehydrogenase activity; INVOLVED IN: oxidation reduction, glycolysis, glucose metabolic process; LOCATED IN: apoplast, chloroplast stroma, chloroplast, membrane, chloroplast envelope; EXPRESSED IN: 24 plant structures; EX…	plastid	59;	p;	;59.1.1;59.2;	NADPGAPDH_p	p;	m, s	1			1.2.1.13	1
AT3G26650	P25856	1	AT3G26650.1	glyceraldehyde 3-phosphate dehydrogenase A subunit Encodes one of the two subunits forming the photosynthetic glyceraldehyde-3-phosphate dehydrogenase (GAPDH) and as such a constituent of the supramolecular complex with phosphoribulokinase (PRK) thought to be linked by a small peptide encoded by CP12-2. GapA-1 is coordinately expressed by light with PRK and CP12-2. The enzyme activity, tested in …	plastid	59;	p;	;59.1.1;59.2;	NADPGAPDH_p	p;	m, s	1			1.2.1.13	1
AT1G16300	Q5E924	1	AT1G16300.1	glyceraldehyde-3-phosphate dehydrogenase of plastid 2 Encodes one of the chloroplast/plastid localized GAPDH isoforms (GAPCp1/At1g79530 and GAPCp2/At1g16300). gapcp double mutants display a drastic phenotype of arrested root development, dwarfism and sterility. GAPCps are important for the synthesis of serine in roots. glyceraldehyde-3-phosphate dehydrogenase of plastid 2 (GAPCP-2); CONTAINS Inte…	plastid	60;572;	p;	;60;	NADGAPDH_p	p;	m, s	1			1.2.1.12	1
AT1G79530	Q9SAJ6	1	AT1G79530.1	glyceraldehyde-3-phosphate dehydrogenase of plastid 1 Encodes one of the chloroplast/plastid localized GAPDH isoforms (GAPCp1/At1g79530 and GAPCp2/At1g16300). gapcp double mutants display a drastic phenotype of arrested root development, dwarfism and sterility. GAPCps are important for the synthesis of serine in roots. glyceraldehyde-3-phosphate dehydrogenase of plastid 1 (GAPCP-1); FUNCTIONS IN:…	plastid	60;572;	p;	;60;	NADGAPDH_p	p;	m, p, s	1			1.2.1.12	1
AT1G13440	Q9FX54	2	AT1G13440.1	glyceraldehyde-3-phosphate dehydrogenase C2 glyceraldehyde-3-phosphate dehydrogenase C2 (GAPC2); FUNCTIONS IN: copper ion binding, glyceraldehyde-3-phosphate dehydrogenase activity, zinc ion binding; INVOLVED IN: response to oxidative stress, response to cadmium ion, gluconeogenesis, defense response to bacterium, glycolysis; LOCATED IN: in 8 components; EXPRESSED IN: 27 plant structures; EXPRESS…	cytosol	60;572;	p;	;572;	NADGAPDH_c	c;	m, s	1			1.2.1.12	1
AT3G04120	P25858	1	AT3G04120.1	glyceraldehyde-3-phosphate dehydrogenase C subunit 1 encodes cytosolic GADPH (C subunit) involved in the glycolytic pathway but also interacts with H2O2 potentially placing it in a signalling cascade induced by ROS. glyceraldehyde-3-phosphate dehydrogenase C subunit 1 (GAPC1); FUNCTIONS IN: glyceraldehyde-3-phosphate dehydrogenase (phosphorylating) activity, copper ion binding, glyceraldehyde-3-p…	cytosol	60;572;	p;	;572;	NADGAPDH_c	c;	m, s	1			1.2.1.12	1
AT2G22500	Q9SJY5	1	AT2G22500.1	uncoupling protein 5 Encodes one of the mitochondrial dicarboxylate carriers (DIC): DIC1 (AT2G22500), DIC2 (AT4G24570), DIC3 (AT5G09470). uncoupling protein 5 (UCP5); FUNCTIONS IN: binding, dicarboxylic acid transmembrane transporter activity; INVOLVED IN: transport, mitochondrial transport; LOCATED IN: mitochondrion, mitochondrial inner membrane, membrane; EXPRESSED IN: 23 plant structures; EXPR…	mitochondrion			;67;68;70;73;	Mal_m_OxA_c_anti/Mal_m_Pi_c_anti/OxA_c_Succ_m_anti/Pi_m_Succ_c_anti	c;m;	o	1	DIC1; Linka and Weber, 2010 PMID 20038549; PMID: 18039180			1
AT4G24570	Q9SB52	1	AT4G24570.1	dicarboxylate carrier 2 Encodes one of the mitochondrial dicarboxylate carriers (DIC): DIC1 (AT2G22500), DIC2 (AT4G24570), DIC3 (AT5G09470). dicarboxylate carrier 2 (DIC2); FUNCTIONS IN: binding, dicarboxylic acid transmembrane transporter activity; INVOLVED IN: transport, mitochondrial transport; LOCATED IN: mitochondrial inner membrane, membrane; EXPRESSED IN: 24 plant structures; EXPRESSED DUR…	mitochondrion			;67;68;70;73;	Mal_m_OxA_c_anti/Mal_m_Pi_c_anti/OxA_c_Succ_m_anti/Pi_m_Succ_c_anti	c;m;	o	1	DIC2; Linka and Weber, 2010 PMID 20038549; PMID: 18039180			1
AT5G09470	Q9FY68	1	AT5G09470.1	dicarboxylate carrier 3 Encodes one of the mitochondrial dicarboxylate carriers (DIC): DIC1 (AT2G22500), DIC2 (AT4G24570), DIC3 (AT5G09470). dicarboxylate carrier 3 (DIC3); FUNCTIONS IN: oxidative phosphorylation uncoupler activity, binding, dicarboxylic acid transmembrane transporter activity; INVOLVED IN: transport, mitochondrial transport; LOCATED IN: mitochondrial inner membrane, membrane; EX…	mitochondrion			;67;68;70;73;	Mal_m_OxA_c_anti/Mal_m_Pi_c_anti/OxA_c_Succ_m_anti/Pi_m_Succ_c_anti	c;m;	o	1	DIC3; Linka and Weber, 2010 PMID 20038549; PMID: 18039180			1
AT5G19760	Q9C5M0	1	AT5G19760.1	Mitochondrial substrate carrier family protein Mitochondrial substrate carrier family protein; FUNCTIONS IN: oxidative phosphorylation uncoupler activity, binding; INVOLVED IN: transport, mitochondrial transport, transmembrane transport; LOCATED IN: in 6 components; EXPRESSED IN: 27 plant structures; EXPRESSED DURING: 16 growth stages; CONTAINS InterPro DOMAIN/s: Mitochondrial carrier protein (In…	mitochondrion			;71;72;	Cit_m_Mal_c_anti/Mal_m_alKG_c_anti	c;m;	s	1	DTC: dicarboxylate/tricarboxylate carrier; PMID 20038549			0
AT5G46110	Q9FNL1	4	AT5G46110.4	Glucose-6-phosphate/phosphate translocator-related mutant has Altered acclimation responses; Chloroplast Triose Phosphate Translocator ACCLIMATION OF PHOTOSYNTHESIS TO ENVIRONMENT 2 (APE2); FUNCTIONS IN: antiporter activity; INVOLVED IN: transport; LOCATED IN: chloroplast, membrane; EXPRESSED IN: 24 plant structures; EXPRESSED DURING: 13 growth stages; CONTAINS InterPro DOMAIN/s: Protein of unkno…	plastid			;74;82;83;	DHAP_p_Pi_c_anti/G3P_c_Pi_p_anti/Pi_p_x3PG_c_anti	c;p;	0	1				0
AT5G64290	Q9FMF7	1	AT5G64290.1	dicarboxylate transport 2.1 dicarboxylate transport 2.1 (DIT2.1); FUNCTIONS IN: oxoglutarate:malate antiporter activity; INVOLVED IN: malate transport, response to nematode; LOCATED IN: chloroplast, membrane, chloroplast envelope; EXPRESSED IN: 23 plant structures; EXPRESSED DURING: 13 growth stages; CONTAINS InterPro DOMAIN/s: Sodium/sulphate symporter (InterPro:IPR001898); BEST Arabidopsis thal…	plastid			;76;	DIT2_c_p	c;p;	s	1	DiT2: Glu_p:Mal_c_anti; PMID 20038549			0
AT5G64280	Q9FMF8	1	AT5G64280.1	dicarboxylate transporter 2.2 dicarboxylate transporter 2.2 (DiT2.2); FUNCTIONS IN: oxoglutarate:malate antiporter activity; INVOLVED IN: malate transport, sodium ion transport, transmembrane transport; LOCATED IN: chloroplast, membrane; EXPRESSED IN: 23 plant structures; EXPRESSED DURING: 13 growth stages; CONTAINS InterPro DOMAIN/s: Sodium/sulphate symporter (InterPro:IPR001898); BEST Arabidops…	plastid			;76;	DIT2_c_p	c;p;	s	1				0
AT5G12860	Q9LXV3	2	AT5G12860.1	dicarboxylate transporter 1 dicarboxylate transporter 1 (DiT1); FUNCTIONS IN: oxoglutarate:malate antiporter activity; INVOLVED IN: N-terminal protein myristoylation, malate transport, response to nematode; LOCATED IN: mitochondrion, chloroplast, plastid, membrane, chloroplast envelope; EXPRESSED IN: 24 plant structures; EXPRESSED DURING: 13 growth stages; CONTAINS InterPro DOMAIN/s: Sodium/sulph…	plastid			;77;78;	DIT1_c_p/Mal_c_OxA_p_anti	c;p;	p, s	1	DiT1: Mal_c:alKG_p_anti; PMID 20038549	78, PMID 12154133		0
AT1G80300	Q39002	1	AT1G80300.1	nucleotide transporter 1 nucleotide transporter 1 (NTT1); FUNCTIONS IN: ATP:ADP antiporter activity; INVOLVED IN: transport; LOCATED IN: membrane, chloroplast envelope; EXPRESSED IN: stem, root, guard cell, callus, leaf; EXPRESSED DURING: seedling growth; CONTAINS InterPro DOMAIN/s: ADP/ATP carrier protein (InterPro:IPR004667); BEST Arabidopsis thaliana protein match is: TLC ATP/ADP transporter (…	plastid			;79;	ADP_p_ATP_c_anti	c;p;	s	1	NNT1: ADP_p:ATP_c_anti; PMID 20038549			0
AT1G15500	P92935	1	AT1G15500.1	TLC ATP/ADP transporter ATNTT2; FUNCTIONS IN: ATP:ADP antiporter activity; INVOLVED IN: transport; LOCATED IN: chloroplast, chloroplast envelope, cytoplasm; EXPRESSED IN: 7 plant structures; EXPRESSED DURING: M germinated pollen stage, seedling growth; CONTAINS InterPro DOMAIN/s: ADP/ATP carrier protein (InterPro:IPR004667); BEST Arabidopsis thaliana protein match is: nucleotide transporter 1 (TA…	plastid			;79;	ADP_p_ATP_c_anti	c;p;	s	1	NNT2: ADP_p:ATP_c_anti; PMID 20038549			0
AT5G17630	Q9LF61	1	AT5G17630.1	Nucleotide/sugar transporter family protein Nucleotide/sugar transporter family protein; FUNCTIONS IN: antiporter activity, glucose transmembrane transporter activity; INVOLVED IN: hexose phosphate transport; LOCATED IN: chloroplast, membrane; EXPRESSED IN: 22 plant structures; EXPRESSED DURING: 13 growth stages; CONTAINS InterPro DOMAIN/s: Protein of unknown function DUF6, transmembrane (InterPr…	plastid			;80;	Pi_p_X5P_c_anti	c;p;	p, s	1	XPT: Pi_p:X5P_c_anti; PMID 20038549			0
AT5G33320	Q8RXN3	1	AT5G33320.1	Glucose-6-phosphate/phosphate translocator-related Encodes a plastid inner envelope protein PPT (phosphoenolpyruvate/phosphate translocator) that catalyzes the transport of phosphoenolpyruvate and phosphate across the inner envelope membrane of plastids. CAB UNDEREXPRESSED 1 (CUE1); FUNCTIONS IN: antiporter activity; INVOLVED IN: transport; LOCATED IN: mitochondrion, chloroplast, plastid, plastid…	plastid			;81;	PEP_c_Pi_p_anti	c;p;	p, s	1	PPT1: PEP_c:Pi_p_antiAt5g33320			1
AT3G01550	Q8H0T6	1	AT3G01550.1	phosphoenolpyruvate (pep)/phosphate translocator 2 phosphoenolpyruvate (pep)/phosphate translocator 2 (PPT2); FUNCTIONS IN: antiporter activity; INVOLVED IN: transport; LOCATED IN: integral to membrane, chloroplast, membrane; EXPRESSED IN: 19 plant structures; EXPRESSED DURING: 13 growth stages; CONTAINS InterPro DOMAIN/s: Protein of unknown function DUF6, transmembrane (InterPro:IPR000620), Tpt …	plastid			;81;	PEP_c_Pi_p_anti	c;p;	s	1	PPT2: PEP_c:Pi_p_antiAt5g33320			0
AT5G54800	Q9M5A9	1	AT5G54800.1	glucose 6-phosphate/phosphate translocator 1 Encodes glucose6-Phosphate/phosphate transporter 1. Essential for pollen maturation and embryo sac development. glucose 6-phosphate/phosphate translocator 1 (GPT1); FUNCTIONS IN: antiporter activity, glucose-6-phosphate transmembrane transporter activity; INVOLVED IN: vacuole organization, pollen maturation, embryo sac development, response to nematode…	plastid			;84;	G6P_c_Pi_p_anti	c;p;	p, s	1	GPT: G6P_c:Pi_p_anti; GPT1; PMID 20038549			0
AT1G61800	Q94B38	1	AT1G61800.1	glucose-6-phosphate/phosphate translocator 2 glucose6-Phosphate/phosphate transporter 2 glucose-6-phosphate/phosphate translocator 2 (GPT2); FUNCTIONS IN: antiporter activity, glucose-6-phosphate transmembrane transporter activity; INVOLVED IN: in 7 processes; LOCATED IN: plasma membrane; EXPRESSED IN: 16 plant structures; EXPRESSED DURING: 10 growth stages; CONTAINS InterPro DOMAIN/s: Tpt phosph…	plastid			;84;	G6P_c_Pi_p_anti	c;p;	p, s	1	GPT: G6P_c:Pi_p_anti GPT2; PMID 20038549			0
AT3G08580	P31167	2	AT3G08580.1	ADP/ATP carrier 1 mitochondrial ADP/ATP carrier ADP/ATP carrier 1 (AAC1); FUNCTIONS IN: binding, copper ion binding, ATP:ADP antiporter activity; INVOLVED IN: transport, purine nucleotide transport; LOCATED IN: in 10 components; EXPRESSED IN: 28 plant structures; EXPRESSED DURING: 16 growth stages; CONTAINS InterPro DOMAIN/s: Mitochondrial carrier protein (InterPro:IPR002067), Mitochondrial subst…	mitochondrion			;88;	AAC_c_m	c;i;m;	o	1	AAC1: mitochondrial ADP/ATP carrier ; PMID 20038549			1
AT5G13490	P40941	2	AT5G13490.1	ADP/ATP carrier 2 Encodes mitochondrial ADP/ATP carrier ADP/ATP carrier 2 (AAC2); FUNCTIONS IN: protein binding, binding, copper ion binding, ATP:ADP antiporter activity; INVOLVED IN: transport, purine nucleotide transport; LOCATED IN: in 7 components; EXPRESSED IN: 27 plant structures; EXPRESSED DURING: 16 growth stages; CONTAINS InterPro DOMAIN/s: Mitochondrial carrier protein (InterPro:IPR0020…	mitochondrion			;88;	AAC_c_m	c;i;m;	o	1	AAC2: mitochondrial ADP/ATP carrier ; PMID 20038549			1
AT4G28390	O49447	1	AT4G28390.1	ADP/ATP carrier 3 Encodes a mitochondrial ADP/ATP carrier protein. Shown in heterologous systems to be located in the plasma membrane. Has comparable affinity for ADP and ATP (in E.coli). ADP/ATP carrier 3 (AAC3); FUNCTIONS IN: binding, ATP:ADP antiporter activity; INVOLVED IN: transport, mitochondrial transport, purine nucleotide transport; LOCATED IN: mitochondrion, mitochondrial inner membrane…	mitochondrion			;88;	AAC_c_m	c;i;m;	o	1	AAC3: mitochondrial ADP/ATP carrier ; PMID 20038549			0
AT1G65290	O80800	1	AT1G65290.1	mitochondrial acyl carrier protein 2 Encodes a member of the mitochondrial acyl carrier protein (ACP) family. As part of the mitochondrial matrix, it is likely to be involved in fatty acid or lipoic acid biogenesis. mitochondrial acyl carrier protein 2 (mtACP2); FUNCTIONS IN: acyl carrier activity, cobalt ion binding, metal ion binding; INVOLVED IN: fatty acid biosynthetic process; LOCATED IN: mi…	mitochondrion	89;90;	c;i;m;n;	;90.1.16;	NADH_m	i;m;n;	o	1			1.6.5.3	1
AT1G16700	Q9FX83	1	AT1G16700.1	Alpha-helical ferredoxin Alpha-helical ferredoxin; FUNCTIONS IN: NADH dehydrogenase (ubiquinone) activity, metal ion binding; INVOLVED IN: oxidation reduction; LOCATED IN: mitochondrion, respiratory chain complex I; CONTAINS InterPro DOMAIN/s: 4Fe-4S binding domain (InterPro:IPR001450), NADH-quinone oxidoreductase, chain I (InterPro:IPR010226), 4Fe-4S ferredoxin, iron-sulphur binding, conserved s…	mitochondrion	89;90;	c;i;m;n;	;90.1.27;	NADH_m	i;m;n;	o, p	1			1.6.5.3	1
AT1G79010	Q42599	1	AT1G79010.1	Alpha-helical ferredoxin Alpha-helical ferredoxin; FUNCTIONS IN: NADH dehydrogenase (ubiquinone) activity, metal ion binding; INVOLVED IN: oxidation reduction; LOCATED IN: mitochondrion, mitochondrial respiratory chain complex I, respiratory chain complex I; EXPRESSED IN: male gametophyte, pollen tube; EXPRESSED DURING: L mature pollen stage, M germinated pollen stage; CONTAINS InterPro DOMAIN/s:…	mitochondrion	89;90;	c;i;m;n;	;90.1.27;	NADH_m	i;m;n;	p	1			1.6.5.3	1
AT2G07785	Q3EC42	1	AT2G07785.1	NADH dehydrogenase family protein NADH dehydrogenase family protein; FUNCTIONS IN: molecular_function unknown; INVOLVED IN: oxidation reduction; LOCATED IN: membrane; EXPRESSED IN: leaf; CONTAINS InterPro DOMAIN/s: NADH:ubiquinone oxidoreductase, subunit 1 (InterPro:IPR001694); BEST Arabidopsis thaliana protein match is: NADH dehydrogenase 1A (TAIR:ATMG01275.1); Has 35333 Blast hits to 34131 prot…	mitochondrion	89;90;	c;i;m;n;	;90.1.1;	NADH_m	i;m;n;	d	1			1.6.5.3	1
AT2G44620	P53665	1	AT2G44620.1	mitochondrial acyl carrier protein 1 Encodes a member of the mitochondrial acyl carrier protein (ACP) family. As part of the mitochondrial matrix, it is likely to be involved in fatty acid or lipoic acid biogenesis. Its acylated form is predominantly present in the mitochondrial membrane while the non-acylated form is soluble. mitochondrial acyl carrier protein 1 (MTACP-1); FUNCTIONS IN: phosphop…	mitochondrion	89;90;	c;i;m;n;	;90.1.16;	NADH_m	i;m;n;	o	1			1.6.5.3	1
AT2G47690	O82238	2	AT2G47690.1	NADH-ubiquinone oxidoreductase-related NADH-ubiquinone oxidoreductase-related; CONTAINS InterPro DOMAIN/s: NADH:ubiquinone oxidoreductase, iron-sulphur subunit 5 (InterPro:IPR019342); BEST Arabidopsis thaliana protein match is: NADH-ubiquinone oxidoreductase-related (TAIR:AT3G62790.1); Has 131 Blast hits to 131 proteins in 64 species: Archae - 0; Bacteria - 0; Metazoa - 2; Fungi - 64; Plants - 56…	mitochondrion	89;90;	c;i;m;n;	;90.1.24;	NADH_m	i;m;n;	d	1			1.6.5.3	1
AT5G47890	Q9FIJ2	1	AT5G47890.1	NADH-ubiquinone oxidoreductase B8 subunit, putative NADH-ubiquinone oxidoreductase B8 subunit, putative; CONTAINS InterPro DOMAIN/s: Ribosomal protein/NADH dehydrogenase domain (InterPro:IPR007741), NADH dehydrogenase [ubiquinone] (complex I), alpha subcomplex, subunit 2 (InterPro:IPR016464); Has 1807 Blast hits to 1807 proteins in 277 species: Archae - 0; Bacteria - 0; Metazoa - 736; Fungi - 347…	mitochondrion	89;90;	c;i;m;n;	;90.1.11;	NADH_m	i;m;n;	d	1			1.6.5.3	1
AT3G06310	Q9SQT4	3	AT3G06310.1	Cox19-like CHCH family protein Cox19-like CHCH family protein; CONTAINS InterPro DOMAIN/s: CHCH (InterPro:IPR010625); BEST Arabidopsis thaliana protein match is: Cox19-like CHCH family protein (TAIR:AT5G18800.2); Has 415 Blast hits to 415 proteins in 157 species: Archae - 0; Bacteria - 0; Metazoa - 232; Fungi - 109; Plants - 65; Viruses - 0; Other Eukaryotes - 9 (source: NCBI BLink).	mitochondrion	89;90;	c;i;m;n;	;90.1.14;	NADH_m	i;m;n;	d	1			1.6.5.3	1
AT5G18800	Q8LGE7	2	AT5G18800.1	Cox19-like CHCH family protein Cox19-like CHCH family protein; FUNCTIONS IN: NADH dehydrogenase (ubiquinone) activity; INVOLVED IN: mitochondrial electron transport, NADH to ubiquinone; LOCATED IN: mitochondrial respiratory chain complex I; EXPRESSED IN: 24 plant structures; EXPRESSED DURING: 14 growth stages; CONTAINS InterPro DOMAIN/s: CHCH (InterPro:IPR010625); BEST Arabidopsis thaliana protei…	mitochondrion	89;90;	c;i;m;n;	;90.1.14;	NADH_m	i;m;n;	d	1			1.6.5.3	1
AT5G11770	Q42577	1	AT5G11770.1	NADH-ubiquinone oxidoreductase 20 kDa subunit, mitochondrial NADH-ubiquinone oxidoreductase 20 kDa subunit, mitochondrial; FUNCTIONS IN: NADH dehydrogenase (ubiquinone) activity, zinc ion binding; INVOLVED IN: oxidation reduction, mitochondrial electron transport, NADH to ubiquinone; LOCATED IN: mitochondrion, respiratory chain complex I; EXPRESSED IN: 25 plant structures; EXPRESSED DURING: 15 gr…	mitochondrion	89;90;	c;i;m;n;	;90.1.26;	NADH_m	i;m;n;	o	1			1.6.5.3	1
AT2G02050	Q9SKC9	1	AT2G02050.1	NADH-ubiquinone oxidoreductase B18 subunit, putative NADH-ubiquinone oxidoreductase B18 subunit, putative; FUNCTIONS IN: NADH dehydrogenase activity, NADH dehydrogenase (ubiquinone) activity; INVOLVED IN: mitochondrial electron transport, NADH to ubiquinone, photorespiration; LOCATED IN: mitochondrion, mitochondrial membrane, mitochondrial respiratory chain complex I, respiratory chain complex I;…	mitochondrion	89;90;	c;i;m;n;	;90.1.18;	NADH_m	i;m;n;	d	1			1.6.5.3	1
AT3G03070	Q9M9M6	1	AT3G03070.1	NADH-ubiquinone oxidoreductase-related NADH-ubiquinone oxidoreductase-related; CONTAINS InterPro DOMAIN/s: Zinc finger, CHCC-type (InterPro:IPR019401), NADH dehydrogenase [ubiquinone] (complex I), iron-sulphur protein 6, mitochondria (InterPro:IPR016668); Has 288 Blast hits to 288 proteins in 139 species: Archae - 0; Bacteria - 2; Metazoa - 142; Fungi - 84; Plants - 40; Viruses - 0; Other Eukaryo…	mitochondrion	89;90;	c;i;m;n;	;90.1.25;	NADH_m	i;m;n;	d	1			1.6.5.3	1
AT3G08610	Q9C9Z5	1	AT3G08610.1	unknown protein; Has 40 Blast hits to 40 proteins in 15 species: Archae - 0; Bacteria - 0; Metazoa - 0; Fungi - 0; Plants - 40; Viruses - 0; Other Eukaryotes - 0 (source: NCBI BLink).	mitochondrion	89;90;	c;i;m;n;	;90.1.8;	NADH_m	i;m;n;	d	1			1.6.5.3	0
AT2G20360	Q9SK66	1	AT2G20360.1	NAD(P)-binding Rossmann-fold superfamily protein NAD(P)-binding Rossmann-fold superfamily protein; FUNCTIONS IN: coenzyme binding, binding, catalytic activity; INVOLVED IN: response to salt stress; LOCATED IN: mitochondrion, respiratory chain complex I, membrane; EXPRESSED IN: 27 plant structures; EXPRESSED DURING: 16 growth stages; CONTAINS InterPro DOMAIN/s: NAD-dependent epimerase/dehydratase …	mitochondrion	89;90;	c;i;m;n;	;90.1.15;	NADH_m	i;m;n;	d	1			1.6.5.3	1
AT3G12260	Q9LHI0	1	AT3G12260.1	LYR family of Fe/S cluster biogenesis protein LYR family of Fe/S cluster biogenesis protein; FUNCTIONS IN: catalytic activity; LOCATED IN: mitochondrion, respiratory chain complex I, membrane; EXPRESSED IN: 23 plant structures; EXPRESSED DURING: 14 growth stages; Has 252 Blast hits to 252 proteins in 114 species: Archae - 0; Bacteria - 0; Metazoa - 119; Fungi - 50; Plants - 50; Viruses - 0; Other…	mitochondrion	89;90;	c;i;m;n;	;90.1.13;	NADH_m	i;m;n;	d	1			1.6.5.3	1
AT1G49140	Q9M9B4	1	AT1G49140.1	Complex I subunit NDUFS6 Complex I subunit NDUFS6; CONTAINS InterPro DOMAIN/s: NADH-ubiquinone oxidoreductase, subunit 10 (InterPro:IPR019377), Complex I subunit NDUFS6 (InterPro:IPR020163); BEST Arabidopsis thaliana protein match is: Complex I subunit NDUFS6 (TAIR:AT3G18410.2); Has 165 Blast hits to 165 proteins in 75 species: Archae - 0; Bacteria - 0; Metazoa - 6; Fungi - 92; Plants - 61; Virus…	mitochondrion	89;90;	c;i;m;n;	;90.1.17;	NADH_m	i;m;n;	o	1			1.6.5.3	1
AT3G18410	Q94C12	2	AT3G18410.1	Complex I subunit NDUFS6 Complex I subunit NDUFS6; CONTAINS InterPro DOMAIN/s: NADH-ubiquinone oxidoreductase, subunit 10 (InterPro:IPR019377), Complex I subunit NDUFS6 (InterPro:IPR020163); BEST Arabidopsis thaliana protein match is: Complex I subunit NDUFS6 (TAIR:AT1G49140.1); Has 165 Blast hits to 165 proteins in 75 species: Archae - 0; Bacteria - 0; Metazoa - 6; Fungi - 92; Plants - 61; Virus…	mitochondrion	89;90;	c;i;m;n;	;90.1.17;	NADH_m	i;m;n;	d	1			1.6.5.3	1
AT2G33220	O49313	1	AT2G33220.1	GRIM-19 protein GRIM-19 protein; FUNCTIONS IN: molecular_function unknown; INVOLVED IN: photorespiration; LOCATED IN: mitochondrion, mitochondrial membrane, mitochondrial respiratory chain complex I, respiratory chain complex I; EXPRESSED IN: 25 plant structures; EXPRESSED DURING: 15 growth stages; CONTAINS InterPro DOMAIN/s: GRIM-19 (InterPro:IPR009346); BEST Arabidopsis thaliana protein match i…	mitochondrion	89;90;	c;i;m;n;	;90.1.10;	NADH_m	i;m;n;	d	1			1.6.5.3	0
AT1G04630	Q8RWA7	1	AT1G04630.1	GRIM-19 protein maternal effect embryo arrest 4 (MEE4); CONTAINS InterPro DOMAIN/s: GRIM-19 (InterPro:IPR009346); BEST Arabidopsis thaliana protein match is: GRIM-19 protein (TAIR:AT2G33220.1); Has 332 Blast hits to 332 proteins in 145 species: Archae - 0; Bacteria - 0; Metazoa - 162; Fungi - 83; Plants - 65; Viruses - 0; Other Eukaryotes - 22 (source: NCBI BLink).	mitochondrion			;90.1.10;	NADH_m	i;m;n;	o, s	1				0
AT4G02580	O22769	1	AT4G02580.1	NADH-ubiquinone oxidoreductase 24 kDa subunit, putative NADH-ubiquinone oxidoreductase 24 kDa subunit, putative; FUNCTIONS IN: NADH dehydrogenase (ubiquinone) activity, zinc ion binding; INVOLVED IN: response to oxidative stress, mitochondrial electron transport, NADH to ubiquinone; LOCATED IN: mitochondrion, mitochondrial respiratory chain complex I, respiratory chain complex I; EXPRESSED IN: 24…	mitochondrion	89;90;	c;i;m;n;	;90.1.29;	NADH_m	i;m;n;	p	1			1.6.5.3	1
AT4G34700	Q945M1	1	AT4G34700.1	LYR family of Fe/S cluster biogenesis protein LYR family of Fe/S cluster biogenesis protein; FUNCTIONS IN: catalytic activity; INVOLVED IN: photorespiration; LOCATED IN: mitochondrial membrane, plasma membrane, respiratory chain complex I; EXPRESSED IN: 25 plant structures; EXPRESSED DURING: 15 growth stages; Has 30201 Blast hits to 17322 proteins in 780 species: Archae - 12; Bacteria - 1396; Met…	mitochondrion	89;90;	c;i;m;n;	;90.1.19;	NADH_m	i;m;n;	o	1			1.6.5.3	1
AT5G37510	Q9FGI6	2	AT5G37510.2	NADH-ubiquinone dehydrogenase, mitochondrial, putative Encodes a subunit of the 400 kDa subcomplex of the mitochondrial NADH dehydrogenase (complex I). The protein has been isolated in the male gametophyte. embryo defective 1467 (EMB1467); FUNCTIONS IN: in 6 functions; INVOLVED IN: response to oxidative stress, photorespiration, embryo development ending in seed dormancy; LOCATED IN: mitochondrio…	mitochondrion	89;90;	c;i;m;n;	;90.1.20;	NADH_m	i;m;n;	d	1			1.6.5.3	0
AT5G52840	Q9FLX7	1	AT5G52840.1	NADH-ubiquinone oxidoreductase-related NADH-ubiquinone oxidoreductase-related; FUNCTIONS IN: oxidoreductase activity, acting on NADH or NADPH; INVOLVED IN: photorespiration; LOCATED IN: mitochondrion, mitochondrial membrane, chloroplast, respiratory chain complex I, membrane; EXPRESSED IN: 22 plant structures; EXPRESSED DURING: 15 growth stages; CONTAINS InterPro DOMAIN/s: ETC complex I subunit (…	mitochondrion	89;90;	c;i;m;n;	;90.1.12;	NADH_m	i;m;n;	d	1			1.6.5.3	1
AT2G07751	Q3EC47	1	AT2G07751.1	NADH:ubiquinone/plastoquinone oxidoreductase, chain 3 protein NADH:ubiquinone/plastoquinone oxidoreductase, chain 3 protein; FUNCTIONS IN: NADH dehydrogenase (ubiquinone) activity; INVOLVED IN: oxidation reduction, mitochondrial electron transport, NADH to ubiquinone; LOCATED IN: endomembrane system; CONTAINS InterPro DOMAIN/s: NADH:ubiquinone/plastoquinone oxidoreductase, chain 3 (InterPro:IPR00…	extracellular	89;90;	c;i;m;n;	;90.1.3;	NADH_m	i;m;n;	d	0			1.6.5.3	0
AT3G62790	Q9LZI6	1	AT3G62790.1	NADH-ubiquinone oxidoreductase-related NADH-ubiquinone oxidoreductase-related; CONTAINS InterPro DOMAIN/s: NADH:ubiquinone oxidoreductase, iron-sulphur subunit 5 (InterPro:IPR019342); BEST Arabidopsis thaliana protein match is: NADH-ubiquinone oxidoreductase-related (TAIR:AT2G47690.1); Has 129 Blast hits to 129 proteins in 63 species: Archae - 0; Bacteria - 0; Metazoa - 2; Fungi - 62; Plants - 56…	mitochondrion	89;90;	c;i;m;n;	;90.1.24;	NADH_m	i;m;n;	d	1			1.6.5.3	1
AT5G08530	Q9FNN5	1	AT5G08530.1	51 kDa subunit of complex I 51 kDa subunit of complex I (CI51); FUNCTIONS IN: 4 iron, 4 sulfur cluster binding, NAD or NADH binding, FMN binding, NADH dehydrogenase (ubiquinone) activity, oxidoreductase activity, acting on NADH or NADPH; INVOLVED IN: oxidation reduction, mitochondrial electron transport, NADH to ubiquinone; LOCATED IN: mitochondrion, mitochondrial respiratory chain complex I, res…	mitochondrion	89;90;	c;i;m;n;	;90.1.28;	NADH_m	i;m;n;	d	1			1.6.5.3	1
ATCG00420	P56754	1	ATCG00420.1	NADH dehydrogenase subunit J Encodes NADH dehydrogenase subunit J. Its transcription is increased upon sulfur depletion. NADH dehydrogenase subunit J (NDHJ); FUNCTIONS IN: NADH dehydrogenase (ubiquinone) activity; INVOLVED IN: cellular response to sulfate starvation, oxidation reduction; LOCATED IN: chloroplast; EXPRESSED IN: 22 plant structures; EXPRESSED DURING: 13 growth stages; CONTAINS Inter…	plastid	89;90;	c;i;m;n;	;3.1.14;	FQR_p	p;t;	o, s	1	needs to be assigend to a NADH/PQ oxidoreductase chloroplast electron transport		1.6.5.3	0
ATCG00430	P56756	1	ATCG00430.1	photosystem II reaction center protein G Encodes a protein which was originally thought to be part of photosystem II but its wheat homolog was later shown to encode for subunit K of NADH dehydrogenase. photosystem II reaction center protein G (PSBG); FUNCTIONS IN: 4 iron, 4 sulfur cluster binding, quinone binding, NADH dehydrogenase (ubiquinone) activity, oxidoreductase activity, acting on NADH o…	plastid	89;90;	c;i;m;n;	;3.1.15;	FQR_p	p;t;	o, s	1	needs to be assigend to a NADH/PQ oxidoreductase chloroplast electron transport		1.6.5.3	0
ATCG00440	P56751	1	ATCG00440.1	NADH:ubiquinone/plastoquinone oxidoreductase, chain 3 protein Encodes NADH dehydrogenase D3 subunit of the chloroplast NAD(P)H dehydrogenase complex NDHC; FUNCTIONS IN: NADH dehydrogenase activity; INVOLVED IN: photosynthesis; LOCATED IN: chloroplast; EXPRESSED IN: 23 plant structures; EXPRESSED DURING: 13 growth stages; CONTAINS InterPro DOMAIN/s: NADH:ubiquinone/plastoquinone oxidoreductase, ch…	plastid	89;90;	c;i;m;n;	;3.1.7;	FQR_p	p;t;	o, s	1	needs to be assigend to a NADH/PQ oxidoreductase chloroplast electron transport		1.6.5.3	0
ATCG01250	P0CC33	1	ATCG01250.1	NADH-Ubiquinone/plastoquinone (complex I) protein NADH dehydrogenase ND2 NDHB.2; FUNCTIONS IN: NADH dehydrogenase (ubiquinone) activity; INVOLVED IN: oxidation reduction, ATP synthesis coupled electron transport; LOCATED IN: endomembrane system; CONTAINS InterPro DOMAIN/s: NADH:ubiquinone/plastoquinone oxidoreductase (InterPro:IPR001750); BEST Arabidopsis thaliana protein match is: NADH-Ubiquinon…	plastid	89;90;	c;i;m;n;	;3.1.6;	FQR_p	p;t;	o, s	1	needs to be assigend to a NADH/PQ oxidoreductase chloroplast electron transport		1.6.5.3	0
ATCG01010	P56752	1	ATCG01010.1	NADH-Ubiquinone oxidoreductase (complex I), chain 5 protein Chloroplast encoded NADH dehydrogenase unit. NDHF; FUNCTIONS IN: NADH dehydrogenase activity; INVOLVED IN: photosynthesis; LOCATED IN: chloroplast; EXPRESSED IN: 21 plant structures; EXPRESSED DURING: 12 growth stages; CONTAINS InterPro DOMAIN/s: NADH:ubiquinone/plastoquinone oxidoreductase, chloroplast chain 5, C-terminal (InterPro:IPR0…	plastid	89;90;	c;i;m;n;	;3.1.10;	FQR_p	p;t;	o, s	1	needs to be assigend to a NADH/PQ oxidoreductase chloroplast electron transport		1.6.5.3	0
ATCG01050	P26288	1	ATCG01050.1	NADH-Ubiquinone/plastoquinone (complex I) protein Represents a plastid-encoded subunit of a NAD(P)H dehydrogenase complex. Its mRNA is edited at four positions. Translation data is not available for this gene. NDHD; FUNCTIONS IN: oxidoreductase activity, acting on NADH or NADPH; INVOLVED IN: oxidation reduction, ATP synthesis coupled electron transport; LOCATED IN: chloroplast; EXPRESSED IN: 22 p…	plastid	89;90;	c;i;m;n;	;3.1.8;	FQR_p	p;t;	o, s	1	needs to be assigend to a NADH/PQ oxidoreductase chloroplast electron transport		1.6.5.3	0
ATCG01070	P26289	1	ATCG01070.1	NADH-ubiquinone/plastoquinone oxidoreductase chain 4L NADH dehydrogenase ND4L NDHE; FUNCTIONS IN: NADPH dehydrogenase activity; INVOLVED IN: ubiquinone biosynthetic process; LOCATED IN: chloroplast thylakoid membrane, chloroplast; EXPRESSED IN: 22 plant structures; EXPRESSED DURING: 13 growth stages; CONTAINS InterPro DOMAIN/s: NADH:ubiquinone/quinone oxidoreductase, chain 4L (InterPro:IPR001133).	plastid	89;90;	c;i;m;n;	;3.1.9;	FQR_p	p;t;	o, s	1	needs to be assigend to a NADH/PQ oxidoreductase chloroplast electron transport		1.6.5.3	0
ATCG01080	Q95695	1	ATCG01080.1	NADH:ubiquinone/plastoquinone oxidoreductase, chain 6 NADH dehydrogenase ND6 NDHG; CONTAINS InterPro DOMAIN/s: NADH:ubiquinone/plastoquinone oxidoreductase, chain 6 (InterPro:IPR001457).	plastid	89;90;	c;i;m;n;	;3.1.11;	FQR_p	p;t;	o, s	1	needs to be assigend to a NADH/PQ oxidoreductase chloroplast electron transport		1.6.5.3	0
ATCG01090	P56755	1	ATCG01090.1	NADPH dehydrogenases Encodes subunit of the chloroplast NAD(P)H dehydrogenase complex NDHI; FUNCTIONS IN: NADPH dehydrogenase activity; INVOLVED IN: photosynthesis; LOCATED IN: chloroplast thylakoid membrane, chloroplast; EXPRESSED IN: 23 plant structures; EXPRESSED DURING: 13 growth stages; CONTAINS InterPro DOMAIN/s: NADH-plastoquinone oxidoreductase, subunit I (InterPro:IPR004497), 4Fe-4S bind…	plastid	89;90;	c;i;m;n;	;3.1.13;	FQR_p	p;t;	o, s	1	needs to be assigend to a NADH/PQ oxidoreductase chloroplast electron transport		1.6.5.3	0
ATCG01100	Q37165	1	ATCG01100.1	NADH dehydrogenase family protein NADH dehydrogenase ND1 NDHA; FUNCTIONS IN: oxidoreductase activity, acting on NADH or NADPH; INVOLVED IN: photosynthesis; LOCATED IN: chloroplast, membrane; EXPRESSED IN: 22 plant structures; EXPRESSED DURING: 13 growth stages; CONTAINS InterPro DOMAIN/s: NADH:ubiquinone oxidoreductase, subunit 1 (InterPro:IPR001694), NADH:ubiquinone oxidoreductase, subunit 1, co…	plastid	89;90;	c;i;m;n;	;3.1.5;	FQR_p	p;t;	o, s	1	needs to be assigend to a NADH/PQ oxidoreductase chloroplast electron transport		1.6.5.3	0
ATCG01110	P56753	1	ATCG01110.1	NAD(P)H dehydrogenase subunit H Encodes the 49KDa plastid NAD(P)H dehydrogenase subunit H protein. Its transcription is regulated by an ndhF-specific plastid sigma factor, SIG4. NAD(P)H dehydrogenase subunit H (NDHH); FUNCTIONS IN: NADPH dehydrogenase activity; INVOLVED IN: photosynthetic electron transport in photosystem II; LOCATED IN: chloroplast thylakoid membrane, chloroplast; EXPRESSED IN: …	plastid	89;90;	c;i;m;n;	;3.1.12;	FQR_p	p;t;	o, s	1	needs to be assigend to a NADH/PQ oxidoreductase chloroplast electron transport		1.6.5.3	0
ATMG00665	A7KNH7	1	ATMG00665.1	NADH dehydrogenase 5B Mitochondrial NADH dehydrogenase subunit 5. The gene is trans-spliced from three different pre-cursors, NAD5a, NAD5b and NAD5c. NADH dehydrogenase 5B (NAD5B); CONTAINS InterPro DOMAIN/s: NADH-plastoquinone oxidoreductase, chain 5 (InterPro:IPR003945), NADH:ubiquinone oxidoreductase, chain 5/L, N-terminal (InterPro:IPR001516), NADH:ubiquinone/plastoquinone oxidoreductase (Int…	mitochondrion	89;90;	c;i;m;n;	;90.1.6;	NADH_m	i;m;n;	o, s	1			1.6.5.3	0
ATMG00070	Q95748	1	ATMG00070.1	NADH dehydrogenase subunit 9 NADH dehydrogenase subunit 9 NADH dehydrogenase subunit 9 (NAD9); CONTAINS InterPro DOMAIN/s: NADH:ubiquinone oxidoreductase, 30kDa subunit (InterPro:IPR001268), NADH:ubiquinone oxidoreductase, 30kDa subunit, conserved site (InterPro:IPR020396).	mitochondrion	89;90;	c;i;m;n;	;90.1.22;	NADH_m	i;m;n;	o, s	1			1.6.5.3	0
ATMG00270	P60497	1	ATMG00270.1	NADH dehydrogenase 6 NADH dehydrogenase subunit 6 NADH dehydrogenase 6 (NAD6); CONTAINS InterPro DOMAIN/s: NADH:ubiquinone/plastoquinone oxidoreductase, chain 6 (InterPro:IPR001457); BEST Arabidopsis thaliana protein match is: Cytochrome b/b6 protein (TAIR:ATMG00590.1).	mitochondrion	89;90;	c;i;m;n;	;90.1.7;	NADH_m	i;m;n;	o, s	1			1.6.5.3	0
ATMG00510	P93306	1	ATMG00510.1	NADH dehydrogenase subunit 7 NADH dehydrogenase subunit 7 NADH dehydrogenase subunit 7 (NAD7); FUNCTIONS IN: NADH dehydrogenase activity; INVOLVED IN: oxidation reduction, cellular respiration; LOCATED IN: mitochondrion, mitochondrial respiratory chain complex I, respiratory chain complex I, membrane; EXPRESSED IN: leaf whorl, guard cell, cultured cell, seed, leaf; EXPRESSED DURING: E expanded co…	mitochondrion	89;90;	c;i;m;n;	;90.1.21;	NADH_m	i;m;n;	o, s	1			1.6.5.3	0
ATMG00580	P93313	1	ATMG00580.1	NADH dehydrogenase subunit 4 NADH dehydrogenase subunit 4 NADH dehydrogenase subunit 4 (NAD4); CONTAINS InterPro DOMAIN/s: NADH-quinone oxidoreductase, chain M (InterPro:IPR010227), NADH:ubiquinone oxidoreductase, chain 4 (InterPro:IPR003918), NADH:ubiquinone/plastoquinone oxidoreductase (InterPro:IPR001750); BEST Arabidopsis thaliana protein match is: NADH-Ubiquinone/plastoquinone (complex I) pr…	mitochondrion	89;90;	c;i;m;n;	;90.1.4;	NADH_m	i;m;n;	o, s	1			1.6.5.3	0
ATMG00650	Q04614	1	ATMG00650.1	NADH dehydrogenase subunit 4L Encodes NADH dehydrogenase subunit 4L. NADH dehydrogenase subunit 4L (NAD4L); CONTAINS InterPro DOMAIN/s: NADH:ubiquinone/quinone oxidoreductase, chain 4L (InterPro:IPR001133).	mitochondrion	89;90;	c;i;m;n;	;90.1.5;	NADH_m	i;m;n;	o, s	1			1.6.5.3	0
ATMG00990	P92533	1	ATMG00990.1	NADH dehydrogenase 3 NADH dehydrogenase subunit 3 NADH dehydrogenase 3 (NAD3); CONTAINS InterPro DOMAIN/s: NADH:ubiquinone/plastoquinone oxidoreductase, chain 3 (InterPro:IPR000440); BEST Arabidopsis thaliana protein match is: NADH:ubiquinone/plastoquinone oxidoreductase, chain 3 protein (TAIR:AT2G07751.1).	mitochondrion	89;90;	c;i;m;n;	;90.1.3;	NADH_m	i;m;n;	o, s	1			1.6.5.3	0
ATCG00890	P0CC32	1	ATCG00890.1	NADH-Ubiquinone/plastoquinone (complex I) protein NADH dehydrogenase ND2 NDHB.1; FUNCTIONS IN: NADH dehydrogenase (ubiquinone) activity; INVOLVED IN: oxidation reduction, ATP synthesis coupled electron transport; LOCATED IN: endomembrane system; CONTAINS InterPro DOMAIN/s: NADH:ubiquinone/plastoquinone oxidoreductase (InterPro:IPR001750); BEST Arabidopsis thaliana protein match is: NADH-Ubiquinon…	plastid			;3.1.6;	FQR_p	p;t;	o, s	0				0
ATMG01320	O05000	1	ATMG01320.1	NADH dehydrogenase 2B encodes subunit of mitochondrial NAD(P)H dehydrogenase that is trans-spliced from two precursors, NAD2A and NAD2B. NADH dehydrogenase 2B (NAD2B); CONTAINS InterPro DOMAIN/s: NADH-quinone oxidoreductase, chain N (InterPro:IPR010096), NADH:ubiquinone/plastoquinone oxidoreductase (InterPro:IPR001750); BEST Arabidopsis thaliana protein match is: NADH dehydrogenase 2A (TAIR:ATMG0…	mitochondrion			;90.1.2;	NADH_m	i;m;n;	o, s	1				0
ATMG01275	Q2V2T4	1	ATMG01275.1	NADH dehydrogenase 1A Encodes subunit of mitochondrial NAD(P)H dehydrogenase that is trans-spliced from three precursors, NAD1A, NAD1B, and NAD1C. NADH dehydrogenase 1A (NAD1A); INVOLVED IN: oxidation reduction; LOCATED IN: mitochondrial respiratory chain complex I, respiratory chain complex I; CONTAINS InterPro DOMAIN/s: NADH:ubiquinone oxidoreductase, subunit 1 (InterPro:IPR001694), NADH:ubiqui…	mitochondrion			;90.1.1;	NADH_m	i;m;n;	o, s	1				0
AT3G03100	Q9M9M9	2	AT3G03100.1	NADH:ubiquinone oxidoreductase, 17.2kDa subunit NADH:ubiquinone oxidoreductase, 17.2kDa subunit; CONTAINS InterPro DOMAIN/s: NADH:ubiquinone oxidoreductase, 17.2kDa subunit (InterPro:IPR007763); Has 1526 Blast hits to 1526 proteins in 350 species: Archae - 0; Bacteria - 415; Metazoa - 153; Fungi - 83; Plants - 51; Viruses - 0; Other Eukaryotes - 824 (source: NCBI BLink).	mitochondrion			;90.1.9;	NADH_m	i;m;n;	o, s	1				1
AT5G67590	Q9FJW4	1	AT5G67590.1	NADH-ubiquinone oxidoreductase-related Mutant leaves have a reduced capacity for cold acclimation, appear water-soaked, leak electrolytes, and accumulate reactive oxygen species constitutively. Encode a protein with high similarity to the 18-kD Fe-S subunit of complex I (NADH dehydrogenase, EC 1.6.5.3) in the mitochondrial electron transfer chain. FROSTBITE1 (FRO1); CONTAINS InterPro DOMAIN/s: ET…	mitochondrion	89;90;	c;i;m;n;	;90.1.23;	NADH_m	i;m;n;	o, s	1			1.6.5.3	1
AT1G12840	Q9SDS7	1	AT1G12840.1	vacuolar ATP synthase subunit C (VATC) / V-ATPase C subunit / vacuolar proton pump C subunit (DET3) Encodes subunit C of the vacuolar H(+)-ATPase (V-ATPase). Bound and phosphorylated by AtWNK8. DE-ETIOLATED 3 (DET3); FUNCTIONS IN: proton-transporting ATPase activity, rotational mechanism; INVOLVED IN: lignin biosynthetic process, regulation of carbohydrate biosynthetic process, unidimensional cel…	vacuole,golgi	91;92;	i;m;				s	1			3.6.3.14	1
AT1G78900	O23654	2	AT1G78900.1	vacuolar ATP synthase subunit A Encodes catalytic subunit A of the vacuolar ATP synthase. Mutants are devoid of vacuolar ATPase activity as subunit A is encoded only by this gene and show strong defects in male gametophyte development and in Golgi stack morphology. vacuolar ATP synthase subunit A (VHA-A); FUNCTIONS IN: hydrogen ion transporting ATP synthase activity, rotational mechanism, hydrola…	vacuole,golgi	91;92;	i;m;	;87;	HATPase_a_c	a;c;	o, s	1			3.6.3.14	1
AT1G19910	P59228	1	AT1G19910.1	ATPase, F0/V0 complex, subunit C protein vacuolar H+-pumping ATPase 16 kDa proteolipid (ava-p2) AVA-P2; FUNCTIONS IN: ATPase activity, proton-transporting ATPase activity, rotational mechanism; INVOLVED IN: ATP synthesis coupled proton transport; LOCATED IN: vacuolar proton-transporting V-type ATPase, V0 domain, plasma membrane, vacuole; EXPRESSED IN: cultured cell; CONTAINS InterPro DOMAIN/s: AT…	vacuole	91;92;	i;m;	;87;	HATPase_a_c	a;c;	o, s	1			3.6.3.14	1
AT1G75630	P59229	2	AT1G75630.2	vacuolar H+-pumping ATPase 16 kDa proteolipid subunit 4 vacuolar H+-pumping ATPase 16 kD proteolipid (ava-p) mRNA, vacuolar H+-pumping ATPase 16 kDa proteolipid subunit 4 (AVA-P4); FUNCTIONS IN: ATPase activity; INVOLVED IN: ATP synthesis coupled proton transport; EXPRESSED IN: male gametophyte, pollen tube; EXPRESSED DURING: L mature pollen stage, M germinated pollen stage; CONTAINS InterPro DOM…	vacuole	91;92;	i;m;	;87;	HATPase_a_c	a;c;	o, s	1			3.6.3.14	1
AT2G16510	P59227	1	AT2G16510.1	ATPase, F0/V0 complex, subunit C protein ATPase, F0/V0 complex, subunit C protein; FUNCTIONS IN: ATPase activity; INVOLVED IN: ATP synthesis coupled proton transport; LOCATED IN: plasma membrane, vacuole; EXPRESSED IN: 25 plant structures; EXPRESSED DURING: 15 growth stages; CONTAINS InterPro DOMAIN/s: ATPase, F0/V0 complex, subunit C (InterPro:IPR002379), ATPase, V0 complex, proteolipid subunit …	vacuole			;87;	HATPase_a_c	a;c;	o, s	1				0
AT4G34720	P59227	1	AT4G34720.1	ATPase, F0/V0 complex, subunit C protein vacuolar H+-pumping ATPase 16 kDa proteolipid (ava-p1) AVA-P1; FUNCTIONS IN: ATPase activity, proton-transporting ATPase activity, rotational mechanism; INVOLVED IN: proton transport, ATP synthesis coupled proton transport; LOCATED IN: vacuole; EXPRESSED IN: 23 plant structures; EXPRESSED DURING: 15 growth stages; CONTAINS InterPro DOMAIN/s: ATPase, F0/V0 …	vacuole			;87;	HATPase_a_c	a;c;	o, s	1				1
AT4G38920	P59227	1	AT4G38920.1	vacuolar-type H(+)-ATPase C3 vacuolar-type H(+)-ATPase C3 (VHA-C3); FUNCTIONS IN: ATPase activity; INVOLVED IN: ATP synthesis coupled proton transport; LOCATED IN: vacuole; EXPRESSED IN: 24 plant structures; EXPRESSED DURING: 15 growth stages; CONTAINS InterPro DOMAIN/s: ATPase, F0/V0 complex, subunit C (InterPro:IPR002379), ATPase, V0 complex, proteolipid subunit C, eukaryotic (InterPro:IPR01155…	vacuole			;87;	HATPase_a_c	a;c;	o, s	1				0
AT1G64200	P0CAN7	1	AT1G64200.1	vacuolar H+-ATPase subunit E isoform 3 vacuolar H+-ATPase subunit E isoform 3 (VHA-E3); FUNCTIONS IN: proton-transporting ATPase activity, rotational mechanism; INVOLVED IN: ATP synthesis coupled proton transport; LOCATED IN: plasma membrane, vacuole, mitochondrial proton-transporting ATP synthase complex; EXPRESSED IN: 27 plant structures; EXPRESSED DURING: 17 growth stages; CONTAINS InterPro DO…	vacuole	91;92;	i;m;	;87;	HATPase_a_c	a;c;	o, s	1			3.6.3.14	0
AT3G08560	Q9C9Z8	1	AT3G08560.1	vacuolar H+-ATPase subunit E isoform 2 vacuolar H+-ATPase subunit E isoform 2 (VHA-E2); FUNCTIONS IN: hydrogen-exporting ATPase activity, phosphorylative mechanism, proton-transporting ATPase activity, rotational mechanism; INVOLVED IN: ATP synthesis coupled proton transport; LOCATED IN: vacuole, mitochondrial proton-transporting ATP synthase complex; EXPRESSED IN: petal, leaf whorl, male gametop…	cytosol,nucleus	91;92;	i;m;	;87;	HATPase_a_c	a;c;	o, s	0		19945769	3.6.3.14	0
AT4G11150	Q39258	1	AT4G11150.1	vacuolar ATP synthase subunit E1 Encodes a vacuolar H+-ATPase subunit E isoform 1 which is required for Golgi organization and vacuole function in embryogenesis. vacuolar ATP synthase subunit E1 (TUF); FUNCTIONS IN: proton-transporting ATPase activity, rotational mechanism; INVOLVED IN: in 7 processes; LOCATED IN: in 7 components; EXPRESSED IN: 27 plant structures; EXPRESSED DURING: 18 growth sta…	vacuole,golgi	91;92;	i;m;	;87;	HATPase_a_c	a;c;	o, s	1			3.6.3.14	1
AT1G76030	P11574	1	AT1G76030.1	ATPase, V1 complex, subunit B protein Encodes the vacuolar ATP synthase subunit B1. This subunit was shown to interact with the gene product of hexokinase1 (ATHXK1). This interaction, however, is solely restricted to the nucleus. ATPase, V1 complex, subunit B protein; FUNCTIONS IN: hydrogen ion transporting ATP synthase activity, rotational mechanism, hydrolase activity, acting on acid anhydrides…	vacuole,golgi	91;92;	i;m;	;87;	HATPase_a_c	a;c;	o, s	1			3.6.3.14	1
AT1G20260	Q8W4E2	1	AT1G20260.1	ATPase, V1 complex, subunit B protein ATPase, V1 complex, subunit B protein; FUNCTIONS IN: hydrogen ion transporting ATP synthase activity, rotational mechanism, hydrolase activity, acting on acid anhydrides, catalyzing transmembrane movement of substances, ATP binding, proton-transporting ATPase activity, rotational mechanism; INVOLVED IN: proton transport, ATP metabolic process, ATP synthesis c…	vacuole			;87;	HATPase_a_c	a;c;	o	1				0
AT4G38510	Q9SZN1	5	AT4G38510.5	ATPase, V1 complex, subunit B protein ATPase, V1 complex, subunit B protein; FUNCTIONS IN: hydrogen ion transporting ATP synthase activity, rotational mechanism, hydrolase activity, acting on acid anhydrides, catalyzing transmembrane movement of substances, ATP binding, proton-transporting ATPase activity, rotational mechanism; INVOLVED IN: proton transport, ATP metabolic process, ATP synthesis c…	cytosol			;87;	HATPase_a_c	a;c;	o	1				0
AT2G21410	Q9SJT7	1	AT2G21410.1	vacuolar proton ATPase A2 Vacuolar proton ATPase subunit VHA-a isoform 2. Localized in the tonoplast. Required for efficient nutrient storage but not for sodium accumulation. vacuolar proton ATPase A2 (VHA-A2); FUNCTIONS IN: ATPase activity, hydrogen-translocating pyrophosphatase activity; INVOLVED IN: cellular response to nutrient levels, ATP synthesis coupled proton transport; LOCATED IN: in 8 …	vacuole	91;92;	i;m;	;87;	HATPase_a_c	a;c;	o, s	1			3.6.3.14	1
AT2G28520	Q8RWZ7	1	AT2G28520.1	vacuolar proton ATPase A1 Vacuolar proton ATPase subunit VHA-a isoform 1. Localized in the trans-Golgi network. vacuolar proton ATPase A1 (VHA-A1); FUNCTIONS IN: ATPase activity; INVOLVED IN: ATP synthesis coupled proton transport; LOCATED IN: trans-Golgi network transport vesicle membrane, vacuole; EXPRESSED IN: 25 plant structures; EXPRESSED DURING: 13 growth stages; CONTAINS InterPro DOMAIN/s:…	golgi	91;92;	i;m;	;87;	HATPase_a_c	a;c;	o, s	1			3.6.3.14	1
AT4G39080	Q8W4S4	1	AT4G39080.1	vacuolar proton ATPase A3 Vacuolar proton ATPase subunit VHA-a isoform 3. Localized in the tonoplast. vacuolar proton ATPase A3 (VHA-A3); FUNCTIONS IN: ATPase activity, hydrogen-translocating pyrophosphatase activity; INVOLVED IN: cellular response to nutrient levels, ATP synthesis coupled proton transport; LOCATED IN: in 7 components; EXPRESSED IN: 26 plant structures; EXPRESSED DURING: 16 growt…	vacuole	91;92;	i;m;	;87;	HATPase_a_c	a;c;	o, s	1			3.6.3.14	1
AT3G42050	Q9LX65	1	AT3G42050.1	vacuolar ATP synthase subunit H family protein vacuolar ATP synthase subunit H family protein; FUNCTIONS IN: binding, hydrolase activity, acting on acid anhydrides, catalyzing transmembrane movement of substances, proton-transporting ATPase activity, rotational mechanism; INVOLVED IN: ATP synthesis coupled proton transport; LOCATED IN: vacuolar membrane, chloroplast, plasma membrane, vacuole, pla…	vacuole,golgi	91;92;	i;m;	;87;	HATPase_a_c	a;c;	o, s	1			3.6.3.14	1
AT3G28710	Q9LJI5	1	AT3G28710.1	ATPase, V0/A0 complex, subunit C/D ATPase, V0/A0 complex, subunit C/D; FUNCTIONS IN: hydrogen ion transmembrane transporter activity, proton-transporting ATPase activity, rotational mechanism; INVOLVED IN: proton transport, ATP synthesis coupled proton transport; LOCATED IN: vacuolar membrane, plasma membrane, vacuole, plant-type vacuole; EXPRESSED IN: cultured cell, callus; CONTAINS InterPro DOM…	vacuole	91;92;	i;m;	;87;	HATPase_a_c	a;c;	o, s	1			3.6.3.14	0
AT3G28715	Q9LHA4	2	AT3G28715.1	ATPase, V0/A0 complex, subunit C/D ATPase, V0/A0 complex, subunit C/D; FUNCTIONS IN: hydrogen ion transmembrane transporter activity, proton-transporting ATPase activity, rotational mechanism; INVOLVED IN: proton transport, ATP synthesis coupled proton transport; LOCATED IN: plasma membrane, vacuole; EXPRESSED IN: male gametophyte, cultured cell, pollen tube; EXPRESSED DURING: L mature pollen sta…	vacuole	91;92;	i;m;	;87;	HATPase_a_c	a;c;	o, s	1			3.6.3.14	0
AT3G58730	Q9XGM1	1	AT3G58730.1	vacuolar ATP synthase subunit D (VATD) / V-ATPase D subunit / vacuolar proton pump D subunit (VATPD) vacuolar ATP synthase subunit D (VATD) / V-ATPase D subunit / vacuolar proton pump D subunit (VATPD); FUNCTIONS IN: ATPase activity, coupled to transmembrane movement of substances, proton-transporting ATPase activity, rotational mechanism; INVOLVED IN: ATP synthesis coupled proton transport; LOCA…	vacuole,golgi	91;92;	i;m;	;87;	HATPase_a_c	a;c;	o, s	1			3.6.3.14	1
AT2G25610	Q9SLA2	1	AT2G25610.1	ATPase, F0/V0 complex, subunit C protein ATPase, F0/V0 complex, subunit C protein; FUNCTIONS IN: ATPase activity; INVOLVED IN: ATP synthesis coupled proton transport; LOCATED IN: vacuole; EXPRESSED IN: 24 plant structures; EXPRESSED DURING: 15 growth stages; CONTAINS InterPro DOMAIN/s: ATPase, F0/V0 complex, subunit C (InterPro:IPR002379), ATPase, V0 complex, proteolipid subunit C (InterPro:IPR00…	plasma membrane	91;92;	i;m;	;87;	HATPase_a_c	a;c;	o, s	1			3.6.3.14	0
AT4G32530	B3H4N3	2	AT4G32530.2	ATPase, F0/V0 complex, subunit C protein ATPase, F0/V0 complex, subunit C protein; FUNCTIONS IN: ATPase activity; INVOLVED IN: ATP synthesis coupled proton transport; EXPRESSED IN: 24 plant structures; EXPRESSED DURING: 15 growth stages; CONTAINS InterPro DOMAIN/s: ATPase, F0/V0 complex, subunit C (InterPro:IPR002379), ATPase, V0 complex, proteolipid subunit C (InterPro:IPR000245); BEST Arabidops…	plasma membrane	91;92;	i;m;	;87;	HATPase_a_c	a;c;	o, s	1			3.6.3.14	0
AT4G02620	Q9ZQX4	1	AT4G02620.1	vacuolar ATPase subunit F family protein vacuolar ATPase subunit F family protein; FUNCTIONS IN: hydrogen ion transporting ATP synthase activity, rotational mechanism, proton-transporting ATPase activity, rotational mechanism; INVOLVED IN: ATP synthesis coupled proton transport; LOCATED IN: plasma membrane, vacuole; EXPRESSED IN: 25 plant structures; EXPRESSED DURING: 15 growth stages; CONTAINS I…	vacuole	91;92;	i;m;	;87;	HATPase_a_c	a;c;	o, s	1			3.6.3.14	1
AT5G55290	Q9FLN5	2	AT5G55290.1	ATPase, V0 complex, subunit E ATPase, V0 complex, subunit E; FUNCTIONS IN: hydrogen ion transmembrane transporter activity; INVOLVED IN: ATP hydrolysis coupled proton transport; LOCATED IN: vacuole; EXPRESSED IN: 24 plant structures; EXPRESSED DURING: 15 growth stages; CONTAINS InterPro DOMAIN/s: ATPase, V0 complex, subunit E (InterPro:IPR008389); BEST Arabidopsis thaliana protein match is: ATPas…	extracellular	91;92;	i;m;	;87;	HATPase_a_c	a;c;	o, s	1			3.6.3.14	0
AT4G23710	O82629	1	AT4G23710.1	vacuolar ATP synthase subunit G2 vacuolar ATP synthase subunit G2 (VAG2); FUNCTIONS IN: hydrolase activity, acting on acid anhydrides, catalyzing transmembrane movement of substances; INVOLVED IN: proton transport; LOCATED IN: plasma membrane, vacuole; EXPRESSED IN: 25 plant structures; EXPRESSED DURING: 15 growth stages; CONTAINS InterPro DOMAIN/s: Vacuolar (H+)-ATPase G subunit (InterPro:IPR005…	vacuole,golgi	91;92;	i;m;	;87;	HATPase_a_c	a;c;	o, s	1			3.6.3.14	1
AT4G25950	Q9SZH0	1	AT4G25950.1	vacuolar ATP synthase G3 V-ATPase G-subunit like protein vacuolar ATP synthase G3 (VATG3); FUNCTIONS IN: hydrolase activity, acting on acid anhydrides, catalyzing transmembrane movement of substances; INVOLVED IN: proton transport; LOCATED IN: vacuole; EXPRESSED IN: 6 plant structures; EXPRESSED DURING: L mature pollen stage, M germinated pollen stage, 4 anthesis, petal differentiation and expans…	vacuole	91;92;	i;m;	;87;	HATPase_a_c	a;c;	o, s	1			3.6.3.14	1
AT3G01390	O82628	2	AT3G01390.1	vacuolar membrane ATPase 10 Subunit G of the vacuolar membrane ATPAse complex vacuolar membrane ATPase 10 (VMA10); FUNCTIONS IN: hydrogen ion transporting ATP synthase activity, rotational mechanism; INVOLVED IN: ATP hydrolysis coupled proton transport; LOCATED IN: plasma membrane, proton-transporting two-sector ATPase complex, vacuole, plant-type vacuole; EXPRESSED IN: 24 plant structures; EXPRE…	vacuole			;87;	HATPase_a_c	a;c;	o, s	1				1
AT4G26710	Q9SZ13	2	AT4G26710.1	ATPase, V0 complex, subunit E ATPase, V0 complex, subunit E; FUNCTIONS IN: hydrogen ion transmembrane transporter activity; INVOLVED IN: ATP hydrolysis coupled proton transport; LOCATED IN: vacuole; EXPRESSED IN: 24 plant structures; EXPRESSED DURING: 15 growth stages; CONTAINS InterPro DOMAIN/s: ATPase, V0 complex, subunit E (InterPro:IPR008389); BEST Arabidopsis thaliana protein match is: ATPas…	extracellular			;87;	HATPase_a_c	a;c;	o, s	1				0
AT2G19680	O82209	2	AT2G19680.1	Mitochondrial ATP synthase subunit G protein Mitochondrial ATP synthase subunit G protein; FUNCTIONS IN: hydrogen ion transmembrane transporter activity; INVOLVED IN: proton transport, ATP synthesis coupled proton transport; LOCATED IN: mitochondrial proton-transporting ATP synthase complex, coupling factor F(o); EXPRESSED IN: 22 plant structures; EXPRESSED DURING: 13 growth stages; CONTAINS Inte…	mitochondrion	91;92;	i;m;	;91.1.9;	ATP_m	i;m;	o, s	1	(TAIR Description, ncbi gene)		3.6.3.14	1
AT4G26210	Q9STR3	2	AT4G26210.1	Mitochondrial ATP synthase subunit G protein Mitochondrial ATP synthase subunit G protein; FUNCTIONS IN: hydrogen ion transmembrane transporter activity; INVOLVED IN: proton transport, ATP synthesis coupled proton transport; LOCATED IN: mitochondrial proton-transporting ATP synthase complex, coupling factor F(o); EXPRESSED IN: 22 plant structures; EXPRESSED DURING: 13 growth stages; CONTAINS Inte…	mitochondrion			;91.1.9;	ATP_m	i;m;	s, o	1				1
AT4G29480	Q9M0D5	1	AT4G29480.1	Mitochondrial ATP synthase subunit G protein Mitochondrial ATP synthase subunit G protein; FUNCTIONS IN: hydrogen ion transmembrane transporter activity; INVOLVED IN: proton transport, ATP synthesis coupled proton transport; LOCATED IN: mitochondrion; EXPRESSED IN: 25 plant structures; EXPRESSED DURING: 13 growth stages; CONTAINS InterPro DOMAIN/s: ATPase, F0 complex, subunit G, mitochondrial (In…	mitochondrion			;91.1.9;	ATP_m	i;m;	s, o	1				1
ATMG00480	P93303	1	ATMG00480.1	Plant mitochondrial ATPase, F0 complex, subunit 8 protein Encodes subunit 8 of the mitochondrial F(O) ATP synthase complex. Plant mitochondrial ATPase, F0 complex, subunit 8 protein; FUNCTIONS IN: hydrogen ion transporting ATP synthase activity, rotational mechanism; INVOLVED IN: ATP synthesis coupled proton transport; LOCATED IN: mitochondrion, chloroplast, mitochondrial proton-transporting ATP …	mitochondrion			;91.1.3;	ATP_m	i;m;	s, o	1				0
ATMG00410	P93298	1	ATMG00410.1	ATPase subunit 6-1 ATPase subunit 6 ATPase subunit 6-1 (ATP6-1); CONTAINS InterPro DOMAIN/s: ATPase, F0 complex, subunit A (InterPro:IPR000568); BEST Arabidopsis thaliana protein match is: ATPase, F0 complex, subunit A protein (TAIR:AT2G07741.1).	mitochondrion	91;92;	i;m;	;91.1.1;	ATP_m	i;m;	s, o	1			3.6.3.14	0
AT2G07698	Q27GL9	1	AT2G07698.1	ATPase, F1 complex, alpha subunit protein ATPase, F1 complex, alpha subunit protein; FUNCTIONS IN: hydrogen ion transporting ATP synthase activity, rotational mechanism, poly(U) RNA binding, zinc ion binding; INVOLVED IN: proton transport, ATP metabolic process, ATP synthesis coupled proton transport; LOCATED IN: in 7 components; EXPRESSED IN: male gametophyte, juvenile leaf, cultured cell, leaf;…	mitochondrion,plastid	91;92;	i;m;	;91.1.2;92.1.2;	ATP_m/ATP_p	i;m;/l;p;	d	1			3.6.3.14	1
AT2G07741	P93298	1	AT2G07741.1	ATPase, F0 complex, subunit A protein ATPase, F0 complex, subunit A protein; FUNCTIONS IN: hydrogen ion transmembrane transporter activity, hydrogen ion transporting ATP synthase activity, rotational mechanism; INVOLVED IN: proton transport, ATP synthesis coupled proton transport; LOCATED IN: proton-transporting ATP synthase complex, coupling factor F(o), membrane; CONTAINS InterPro DOMAIN/s: ATP…	mitochondrion	91;92;	i;m;	;91.1.1;	ATP_m	i;m;	d	1			3.6.3.14	0
AT1G51650	Q96253	1	AT1G51650.1	ATP synthase epsilon chain, mitochondrial ATP synthase epsilon chain, mitochondrial; FUNCTIONS IN: hydrogen ion transporting ATP synthase activity, rotational mechanism, proton-transporting ATPase activity, rotational mechanism; INVOLVED IN: ATP biosynthetic process, ATP synthesis coupled proton transport; LOCATED IN: mitochondrion; EXPRESSED IN: 25 plant structures; EXPRESSED DURING: 15 growth s…	mitochondrion	91;92;	i;m;	;91.1.8;	ATP_m	i;m;	o	1	(TAIR Description, ncbi gene)		3.6.3.14	1
AT2G33040	Q96250	1	AT2G33040.1	gamma subunit of Mt ATP synthase gamma subunit of Mt ATP synthase (ATP3); FUNCTIONS IN: zinc ion binding; INVOLVED IN: proton transport, ATP synthesis coupled proton transport; LOCATED IN: in 7 components; EXPRESSED IN: 27 plant structures; EXPRESSED DURING: 17 growth stages; CONTAINS InterPro DOMAIN/s: ATPase, F1 complex, gamma subunit (InterPro:IPR000131); BEST Arabidopsis thaliana protein matc…	mitochondrion	91;92;	i;m;	;91.1.10;	ATP_m	i;m;	o, s	1		19748911	3.6.3.14	1
AT3G52300	Q9FT52	2	AT3G52300.1	ATP synthase D chain, mitochondrial "ATP synthase D chain, mitochondrial" (ATPQ); FUNCTIONS IN: copper ion binding, zinc ion binding; INVOLVED IN: response to salt stress; LOCATED IN: in 7 components; EXPRESSED IN: 27 plant structures; EXPRESSED DURING: 16 growth stages; Has 290 Blast hits to 290 proteins in 107 species: Archae - 0; Bacteria - 2; Metazoa - 173; Fungi - 39; Plants - 62; Viruses - …	mitochondrion	91;92;	i;m;	;91.1.6;	ATP_m	i;m;	o, s	1			3.6.3.14	1
AT5G47030	Q96252	1	AT5G47030.1	ATPase, F1 complex, delta/epsilon subunit Encodes the mitochondrial ATP synthase subunit delta. ATPase, F1 complex, delta/epsilon subunit; FUNCTIONS IN: hydrogen ion transporting ATP synthase activity, rotational mechanism, zinc ion binding; INVOLVED IN: response to salt stress; LOCATED IN: mitochondrion, mitochondrial proton-transporting ATP synthase complex, mitochondrial proton-transporting AT…	mitochondrion	91;92;	i;m;	;91.1.7;	ATP_m	i;m;	o	1	(TAIR Description, ncbi gene)		3.6.3.14	1
AT5G13450	Q96251	2	AT5G13450.1	delta subunit of Mt ATP synthase delta subunit of Mt ATP synthase (ATP5); FUNCTIONS IN: hydrogen ion transporting ATP synthase activity, rotational mechanism, cobalt ion binding, zinc ion binding; INVOLVED IN: ATP synthesis coupled proton transport; LOCATED IN: mitochondrion, chloroplast, plasma membrane, membrane, mitochondrial proton-transporting ATP synthase complex, catalytic core F(1); EXPRE…	mitochondrion	91;92;	i;m;	;91.1.7;	ATP_m	i;m;	o	1			3.6.3.14	1
AT5G08680	Q9C5A9	1	AT5G08680.1	ATP synthase alpha/beta family protein Encodes the mitochondrial ATP synthase beta-subunit. This subunit is encoded by a multigene family of three members (At5g08670, At5g08680, At5g08690) that shared 98% sequence identity at the amino acid level. ATP synthase alpha/beta family protein; FUNCTIONS IN: hydrogen ion transporting ATP synthase activity, rotational mechanism, copper ion binding; INVOLV…	mitochondrion	91;92;	i;m;	;91.1.4;	ATP_m	i;m;	o	1	(TAIR Description, ncbi gene)		3.6.3.14	1
ATMG01080	P60112	1	ATMG01080.1	mitochondrial F0-ATPase subunit 9 subunit 9 of mitochondrial F0-ATPase mitochondrial F0-ATPase subunit 9 (ATP9); FUNCTIONS IN: hydrogen ion transmembrane transporter activity; INVOLVED IN: ATP synthesis coupled proton transport; LOCATED IN: mitochondrion; EXPRESSED IN: cultured cell; CONTAINS InterPro DOMAIN/s: ATPase, F0 complex, subunit C, DCCD-binding site (InterPro:IPR020537), ATPase, F0/V0 c…	mitochondrion	91;92;	i;m;	;91.1.5;	ATP_m	i;m;	s, o	1			3.6.3.14	0
AT2G07671	Q304C3	1	AT2G07671.1	ATP synthase subunit C family protein ATP synthase subunit C family protein; FUNCTIONS IN: hydrogen ion transmembrane transporter activity, ATPase activity; INVOLVED IN: proton transport, ATP synthesis coupled proton transport; LOCATED IN: proton-transporting ATP synthase complex, coupling factor F(o), proton-transporting two-sector ATPase complex, proton-transporting domain; CONTAINS InterPro DO…	mitochondrion			;91.1.5;	ATP_m	i;m;	s, o	1				0
ATMG01170	P92547	1	ATMG01170.1	ATPase, F0 complex, subunit A protein ATPase subunit 6 ATP6-2; FUNCTIONS IN: hydrogen ion transmembrane transporter activity; INVOLVED IN: ATP synthesis coupled proton transport; LOCATED IN: proton-transporting ATP synthase complex, coupling factor F(o); CONTAINS InterPro DOMAIN/s: ATPase, F0 complex, subunit A (InterPro:IPR000568); BEST Arabidopsis thaliana protein match is: ATPase subunit 6-1 (…	mitochondrion	91;92;	i;m;	;91.1.1;	ATP_m	i;m;	s, o	1			3.6.3.14	0
ATMG01190	P92549	1	ATMG01190.1	ATP synthase subunit 1 ATPase subunit 1 ATP synthase subunit 1 (ATP1); FUNCTIONS IN: copper ion binding, cobalt ion binding, zinc ion binding; INVOLVED IN: response to oxidative stress; LOCATED IN: mitochondrion, cell wall; EXPRESSED IN: cotyledon, guard cell, seed, leaf; CONTAINS InterPro DOMAIN/s: ATPase, alpha/beta subunit, nucleotide-binding domain, active site (InterPro:IPR020003), ATPase, F…	mitochondrion			;91.1.2;	ATP_m	i;m;	s, o	1				0
AT5G08670	P83483	1	AT5G08670.1	ATP synthase alpha/beta family protein Encodes the mitochondrial ATP synthase beta-subunit. This subunit is encoded by a multigene family of three members (At5g08670, At5g08680, At5g08690) that shared 98% sequence identity at the amino acid level. ATP synthase alpha/beta family protein; FUNCTIONS IN: hydrogen ion transporting ATP synthase activity, rotational mechanism, copper ion binding, cobalt…	mitochondrion	91;92;	i;m;	;91.1.4;	ATP_m	i;m;	o	1	(TAIR Description, ncbi gene)		3.6.3.14	1
AT5G08690	P83484	1	AT5G08690.1	ATP synthase alpha/beta family protein Encodes the mitochondrial ATP synthase beta-subunit. This subunit is encoded by a multigene family of three members (At5g08670, At5g08680, At5g08690) that shared 98% sequence identity at the amino acid level. ATP synthase alpha/beta family protein; FUNCTIONS IN: hydrogen ion transporting ATP synthase activity, rotational mechanism, poly(U) RNA binding, coppe…	mitochondrion	91;92;	i;m;	;91.1.4;	ATP_m	i;m;	o	1	(TAIR Description, ncbi gene)		3.6.3.14	1
AT2G07707	P93303	1	AT2G07707.1	Plant mitochondrial ATPase, F0 complex, subunit 8 protein Plant mitochondrial ATPase, F0 complex, subunit 8 protein; FUNCTIONS IN: cobalt ion binding; INVOLVED IN: ATP synthesis coupled proton transport; LOCATED IN: mitochondrion, vacuole, membrane; EXPRESSED IN: cultured cell, leaf; CONTAINS InterPro DOMAIN/s: ATPase, F0 complex, subunit 8, mitochondrial, plant (InterPro:IPR003319), Protein of u…	mitochondrion			;91.1.3;	ATP_m	i;m;	s, o	1				0
AT1G15700	Q01909	1	AT1G15700.1	ATPase, F1 complex, gamma subunit protein One of two genes that encode the gamma subunit of Arabidopsis chloroplast ATP synthase. It is thought to be involved in the regulation of the ATP synthase activity. ATPC2; FUNCTIONS IN: enzyme regulator activity; INVOLVED IN: ATP synthesis coupled proton transport; LOCATED IN: chloroplast ATP synthase complex, chloroplast; EXPRESSED IN: 22 plant structure…	plastid	91;92;	i;m;	;92.1.8;	ATP_p	l;p;	o, p	1	(TAIR Description, ncbi gene)		3.6.3.14	1
AT4G04640	Q01908	1	AT4G04640.1	ATPase, F1 complex, gamma subunit protein One of two genes (with ATPC2) encoding the gamma subunit of Arabidopsis chloroplast ATP synthase. ATPC1; FUNCTIONS IN: enzyme regulator activity; INVOLVED IN: photosynthetic electron transport in photosystem II, ATP synthesis coupled proton transport, ATP biosynthetic process; LOCATED IN: in 6 components; EXPRESSED IN: 24 plant structures; EXPRESSED DURIN…	plastid	91;92;	i;m;	;92.1.8;	ATP_p	l;p;	o, s	1	(TAIR Description, ncbi gene)		3.6.3.14	1
AT4G09650	Q9SSS9	1	AT4G09650.1	ATP synthase delta-subunit gene Encodes the chloroplast ATPase delta-subunit. ATP synthase delta-subunit gene (ATPD); FUNCTIONS IN: hydrogen ion transporting ATP synthase activity, rotational mechanism; INVOLVED IN: response to cold, defense response to bacterium, photosynthetic electron transport in photosystem I, photosynthetic electron transport in photosystem II, photosynthesis; LOCATED IN: i…	plastid	91;92;	i;m;	;92.1.6;	ATP_p	l;p;	o, s	1			3.6.3.14	1
AT4G32260	Q42139	1	AT4G32260.1	ATPase, F0 complex, subunit B/B', bacterial/chloroplast ATPase, F0 complex, subunit B/B', bacterial/chloroplast; FUNCTIONS IN: hydrogen ion transmembrane transporter activity; INVOLVED IN: defense response to bacterium; LOCATED IN: thylakoid, chloroplast thylakoid membrane, chloroplast, membrane, chloroplast envelope; EXPRESSED IN: 23 plant structures; EXPRESSED DURING: 14 growth stages; CONTAINS…	plastid	91;92;	i;m;	;92.1.3;	ATP_p	l;p;	o, p	1	(TAIR Description, ncbi gene)		3.6.3.14	1
ATCG00120	P56757	1	ATCG00120.1	ATP synthase subunit alpha Encodes the ATPase alpha subunit, which is a subunit of ATP synthase and part of the CF1 portion which catalyzes the conversion of ADP to ATP using the proton motive force. This complex is located in the thylakoid membrane of the chloroplast. ATP synthase subunit alpha (ATPA); FUNCTIONS IN: zinc ion binding, proton-transporting ATPase activity, rotational mechanism; INV…	plastid	91;92;	i;m;	;92.1.2;	ATP_p	l;p;	s, o	1			3.6.3.14	0
ATCG00130	P56759	1	ATCG00130.1	ATPase, F0 complex, subunit B/B', bacterial/chloroplast ATPase F subunit. ATPF; FUNCTIONS IN: hydrogen ion transporting ATP synthase activity, rotational mechanism; INVOLVED IN: cellular respiration, mitochondrial ATP synthesis coupled proton transport; LOCATED IN: proton-transporting ATP synthase complex, thylakoid, chloroplast thylakoid membrane, chloroplast; EXPRESSED IN: 23 plant structures; …	plastid	91;92;	i;m;	;92.1.3;	ATP_p	l;p;	s, o	1			3.6.3.14	0
ATCG00140	P56760	1	ATCG00140.1	ATP synthase subunit C family protein ATPase III subunit ATPH; FUNCTIONS IN: hydrogen ion transmembrane transporter activity; INVOLVED IN: ATP synthesis coupled proton transport; LOCATED IN: chloroplast thylakoid membrane; EXPRESSED IN: 23 plant structures; EXPRESSED DURING: 13 growth stages; CONTAINS InterPro DOMAIN/s: ATPase, F0 complex, subunit C, DCCD-binding site (InterPro:IPR020537), ATPase…	plastid	91;92;	i;m;	;92.1.5;	ATP_p	l;p;	s, o	1			3.6.3.14	1
ATCG00150	P56758	1	ATCG00150.1	ATPase, F0 complex, subunit A protein Encodes a subunit of ATPase complex CF0, which is a proton channel that supplies the proton motive force to drive ATP synthesis by CF1 portion of the complex. ATPI; FUNCTIONS IN: hydrogen ion channel activity; INVOLVED IN: dATP biosynthetic process from ADP; LOCATED IN: chloroplast thylakoid membrane, chloroplast ATP synthase complex, chloroplast; EXPRESSED I…	plastid	91;92;	i;m;	;92.1.1;	ATP_p	l;p;	s, o	1			3.6.3.14	0
ATCG00470	P09468	1	ATCG00470.1	ATP synthase epsilon chain ATPase epsilon subunit ATP synthase epsilon chain (ATPE); FUNCTIONS IN: hydrogen ion transporting ATP synthase activity, rotational mechanism; INVOLVED IN: cellular respiration, mitochondrial ATP synthesis coupled proton transport; LOCATED IN: proton-transporting ATP synthase complex, thylakoid, chloroplast thylakoid membrane, chloroplast; EXPRESSED IN: 24 plant structu…	plastid	91;92;	i;m;	;92.1.7;	ATP_p	l;p;	s, o	1			3.6.3.14	0
ATCG00480	P19366	1	ATCG00480.1	ATP synthase subunit beta chloroplast-encoded gene for beta subunit of ATP synthase ATP synthase subunit beta (PB); FUNCTIONS IN: hydrogen ion transmembrane transporter activity, zinc ion binding; INVOLVED IN: defense response to fungus, incompatible interaction, response to cold, ATP synthesis coupled proton transport; LOCATED IN: in 11 components; EXPRESSED IN: 24 plant structures; EXPRESSED DU…	plastid	91;92;	i;m;	;92.1.4;	ATP_p	l;p;	s, o	1			3.6.3.14	0
ATMG00040	P93278	1	ATMG00040.1	ATP synthase subunit C family protein hypothetical protein ATP synthase subunit C family protein; FUNCTIONS IN: hydrogen ion transmembrane transporter activity; INVOLVED IN: ATP synthesis coupled proton transport; LOCATED IN: proton-transporting ATP synthase complex, coupling factor F(o), proton-transporting two-sector ATPase complex, proton-transporting domain; CONTAINS InterPro DOMAIN/s: ATPase…	mitochondrion			;91.1.5;	ATP_m	i;m;	0	1				0
AT5G14040	Q9FMU6	1	AT5G14040.1	phosphate transporter 3;1 phosphate transporter 3;1 (PHT3;1); FUNCTIONS IN: binding; INVOLVED IN: transport, transmembrane transport; LOCATED IN: in 6 components; EXPRESSED IN: 27 plant structures; EXPRESSED DURING: 16 growth stages; CONTAINS InterPro DOMAIN/s: Mitochondrial substrate carrier (InterPro:IPR001993), Mitochondrial substrate/solute carrier (InterPro:IPR018108); BEST Arabidopsis thali…	mitochondrion			;93;	PiC_c_m	c;m;	s	1	PIC1: phosphate transporter; PMID 20038549			0
AT3G48850	Q9M2Z8	1	AT3G48850.1	phosphate transporter 3;2 phosphate transporter 3;2 (PHT3;2); FUNCTIONS IN: binding; INVOLVED IN: transport, transmembrane transport; LOCATED IN: mitochondrial inner membrane, chloroplast, membrane; EXPRESSED IN: stem, sepal, stamen; EXPRESSED DURING: 4 anthesis; CONTAINS InterPro DOMAIN/s: Mitochondrial substrate carrier (InterPro:IPR001993), Mitochondrial substrate/solute carrier (InterPro:IPR0…	mitochondrion			;93;	PiC_c_m	c;m;	s, g	1	PIC2: phosphate transporter; PMID 20038549			0
AT2G17270	Q7DNC3	1	AT2G17270.1	phosphate transporter 3;3 phosphate transporter 3;3 (PHT3;3); FUNCTIONS IN: binding; INVOLVED IN: transport, transmembrane transport; LOCATED IN: mitochondrial inner membrane, membrane; EXPRESSED IN: 20 plant structures; EXPRESSED DURING: 8 growth stages; CONTAINS InterPro DOMAIN/s: Mitochondrial substrate carrier (InterPro:IPR001993), Mitochondrial substrate/solute carrier (InterPro:IPR018108); …	mitochondrion			;93;	PiC_c_m	c;m;	s	1	PIC3: putative phosphate transporter; PMID 20038549			0
AT2G26900	Q1EBV7	1	AT2G26900.1	Sodium Bile acid symporter family Sodium Bile acid symporter family; FUNCTIONS IN: transporter activity, bile acid:sodium symporter activity; INVOLVED IN: sodium ion transport, organic anion transport; LOCATED IN: membrane, chloroplast envelope; EXPRESSED IN: 23 plant structures; EXPRESSED DURING: 13 growth stages; CONTAINS InterPro DOMAIN/s: Bile acid:sodium symporter (InterPro:IPR002657), Bile …	plastid			;95;	H_PYR_sym_c_p	c;p;	s	1	Pyruvate sodium symporter, BASS2, Furumoto et al., 2011 (PMID 21866161)			0
AT3G26570	Q38954	2	AT3G26570.1	phosphate transporter 2;1 low affinity phosphate transporter phosphate transporter 2;1 (PHT2;1); FUNCTIONS IN: low affinity phosphate transmembrane transporter activity; INVOLVED IN: phosphate transport; LOCATED IN: chloroplast, chloroplast envelope; EXPRESSED IN: 22 plant structures; EXPRESSED DURING: 13 growth stages; CONTAINS InterPro DOMAIN/s: Phosphate transporter (InterPro:IPR001204); Has 1…	plastid			;106;	PHT_c_p	c;p;	s, g	1	phosphate transporter; PMID 20038549			0
AT2G38060	Q7XJR2	1	AT2G38060.1	phosphate transporter 4;2 Encodes an inorganic phosphate transporter (PHT4;2). phosphate transporter 4;2 (PHT4;2); FUNCTIONS IN: organic anion transmembrane transporter activity, carbohydrate transmembrane transporter activity, inorganic phosphate transmembrane transporter activity, sugar:hydrogen symporter activity; INVOLVED IN: transmembrane transport; LOCATED IN: plastid, membrane; EXPRESSED I…	plastid			;106;	PHT_c_p	c;p;	s, g, p	1	phosphate transporter; PMID 20038549			0
AT4G00370	Q8GX78	1	AT4G00370.1	Major facilitator superfamily protein Encodes an inorganic phosphate transporter (PHT4;4). ANTR2; FUNCTIONS IN: organic anion transmembrane transporter activity, inorganic phosphate transmembrane transporter activity; INVOLVED IN: transmembrane transport; LOCATED IN: chloroplast, plastid; EXPRESSED IN: 23 plant structures; EXPRESSED DURING: 13 growth stages; CONTAINS InterPro DOMAIN/s: Major faci…	plastid			;106;	PHT_c_p	c;p;	s, g	1	phosphate transporter; PMID 20038549			0
AT5G20380	Q3E9A0	1	AT5G20380.1	phosphate transporter 4;5 Encodes an inorganic phosphate transporter (PHT4;5). phosphate transporter 4;5 (PHT4;5); FUNCTIONS IN: inorganic phosphate transmembrane transporter activity; INVOLVED IN: transmembrane transport; LOCATED IN: plastid, membrane; EXPRESSED IN: 22 plant structures; EXPRESSED DURING: 13 growth stages; CONTAINS InterPro DOMAIN/s: Major facilitator superfamily (InterPro:IPR020…	mitochondrion			;106;	PHT_c_p	c;p;	g	0	phosphate transporter; PMID 20038549			0
AT2G02860	O80605	2	AT2G02860.1	sucrose transporter 2 encodes a sucrose transporter in sieve elements and a number of sink tissues and cell types. Gene expression is induced by wounding. sucrose transporter 2 (SUT2); CONTAINS InterPro DOMAIN/s: Sucrose/H+ symporter, plant (InterPro:IPR005989), Major facilitator superfamily MFS-1 (InterPro:IPR011701), Major facilitator superfamily, general substrate transporter (InterPro:IPR0161…	plasma membrane			;122;	SUT_a_c	a;c;	o	1	new genes added by JS 9/6/2012			0
AT2G14670	Q9ZVK6	1	AT2G14670.1	sucrose-proton symporter 8 sucrose-proton symporter 8 (SUC8); FUNCTIONS IN: carbohydrate transmembrane transporter activity, sugar:hydrogen symporter activity, sucrose:hydrogen symporter activity; INVOLVED IN: transport, transmembrane transport, sucrose transport; LOCATED IN: integral to membrane, integral to plasma membrane, membrane; CONTAINS InterPro DOMAIN/s: Sucrose/H+ symporter, plant (Inte…	plasma membrane			;122;	SUT_a_c	a;c;	s, o	1	new genes added by JS 9/6/2012			0
AT5G43610	Q6A329	1	AT5G43610.1	sucrose-proton symporter 6 sucrose-proton symporter 6 (SUC6); FUNCTIONS IN: carbohydrate transmembrane transporter activity, sugar:hydrogen symporter activity, sucrose:hydrogen symporter activity; INVOLVED IN: transport, sucrose transport, transmembrane transport; LOCATED IN: integral to membrane, integral to plasma membrane, membrane; EXPRESSED IN: leaf whorl, sepal, synergid, leaf, seed; EXPRES…	plasma membrane			;122;	SUT_a_c	a;c;	s, o	1	new genes added by JS 9/6/2012			0
AT1G66570	Q67YF8	3	AT1G66570.1	sucrose-proton symporter 7 sucrose-proton symporter 7 (SUC7); FUNCTIONS IN: carbohydrate transmembrane transporter activity, sugar:hydrogen symporter activity, sucrose:hydrogen symporter activity; INVOLVED IN: transport, sucrose transport, transmembrane transport; LOCATED IN: integral to membrane, integral to plasma membrane, membrane; EXPRESSED IN: sepal, stamen; EXPRESSED DURING: 4 anthesis; CO…	plasma membrane			;122;	SUT_a_c	a;c;	s, o	1				0
AT5G06170	Q9FG00	1	AT5G06170.1	sucrose-proton symporter 9 sucrose symporter with hight affinity for sucrose (K0.5=0.066 +/- 0.025mM), that can also transport a wide range of glucosides. sucrose-proton symporter 9 (SUC9); CONTAINS InterPro DOMAIN/s: Sucrose/H+ symporter, plant (InterPro:IPR005989), General substrate transporter (InterPro:IPR005828), Major facilitator superfamily, general substrate transporter (InterPro:IPR01619…	plasma membrane			;122;	SUT_a_c	a;c;	s, o	1				0
AT1G22710	Q39231	1	AT1G22710.1	sucrose-proton symporter 2 Encodes for a high-affinity transporter essential for phloem loading and long-distance transport. A major sucrose transporter, AtSUC2 can also transport a wide range of physiological and synthetic glucose conjugates with both &#945;- or &#946;-linkage. sucrose-proton symporter 2 (SUC2); CONTAINS InterPro DOMAIN/s: Sucrose/H+ symporter, plant (InterPro:IPR005989), Major …	plasma membrane			;122;	SUT_a_c	a;c;	s, o	1	new genes added by JS 9/6/2012			0
AT1G71880	Q39232	1	AT1G71880.1	sucrose-proton symporter 1 Sucrose transporter gene induced in response to nematodes; member of Sucrose-proton symporter family. sucrose-proton symporter 1 (SUC1); FUNCTIONS IN: carbohydrate transmembrane transporter activity, sugar:hydrogen symporter activity, sucrose:hydrogen symporter activity; INVOLVED IN: pollen germination, response to nematode; LOCATED IN: plasma membrane, vacuole, membran…	plasma membrane			;122;	SUT_a_c	a;c;	s, o	1	new genes added by JS 9/6/2012			0
AT1G71890	Q9C8X2	1	AT1G71890.1	Major facilitator superfamily protein Encodes a sucrose transporter that is expressed in the endosperm. Mutants have delayed accumulation of fatty acids and embryo maturation. SUC5; FUNCTIONS IN: carbohydrate transmembrane transporter activity, sugar:hydrogen symporter activity, sucrose:hydrogen symporter activity; INVOLVED IN: seed development; LOCATED IN: plasma membrane, membrane; EXPRESSED IN…	plasma membrane			;122;	SUT_a_c	a;c;	s, o	1				0
AT2G15620	Q39161	1	AT2G15620.1	nitrite reductase 1 Involved in the second step of nitrate assimilation. Its expression is induced by nitrate. nitrite reductase 1 (NIR1); FUNCTIONS IN: ferredoxin-nitrate reductase activity, nitrite reductase (NO-forming) activity; INVOLVED IN: response to salt stress, response to nitrate; LOCATED IN: mitochondrion, apoplast, chloroplast stroma, chloroplast, membrane; EXPRESSED IN: 24 plant stru…	plastid	123;	p;t;	;123;	NIR_p	p;t;	d	1			1.7.7.1	0
AT1G37130	P11035	1	AT1G37130.1	nitrate reductase 2 Identified as a mutant resistant to chlorate. Encodes nitrate reductase structural gene. Involved in nitrate assimilation. Has nitrate reductase activity. Up-regulated by the fungus P. indica. Binds transcription factor At2g35940. nitrate reductase 2 (NIA2); FUNCTIONS IN: nitrate reductase activity, nitrate reductase (NADH) activity; INVOLVED IN: nitric oxide biosynthetic proc…	cytosol	125;	c;	;125;	NR_c	c;	d	1			1.7.1.1	0
AT1G77760	P11832	1	AT1G77760.1	nitrate reductase 1 Encodes the cytosolic minor isoform of nitrate reductase (NR). Involved in the first step of nitrate assimilation, it contributes about 15% of the nitrate reductase activity in shoots. Similar to molybdopterin oxidoreductases at the N-terminus, and to FAD/NAD-binding cytochrome reductases at the C-terminus. Cofactors: FAD, heme iron (cytochrome B-557), and molybdenum-pterin. n…	cytosol	125;	c;	;125;	NR_c	c;	d	1			1.7.1.1	1
AT1G52760	Q9C942	1	AT1G52760.1	lysophospholipase 2 Encodes a lysophospholipase 2 (LysoPL2). Involved in tolerance to cadmium-induced oxidative stress. Binds Acyl-CoA-binding protein 2 (ACBP2). lysophospholipase 2 (LysoPL2); BEST Arabidopsis thaliana protein match is: alpha/beta-Hydrolases superfamily protein (TAIR:AT1G11090.1); Has 2373 Blast hits to 2373 proteins in 808 species: Archae - 32; Bacteria - 1418; Metazoa - 106; Fu…	cytosol			;133;	Lipase_c	c;	d	1	new genes added by JS 9/6/2012			0
AT5G14180	Q67ZU1	1	AT5G14180.1	Myzus persicae-induced lipase 1 Myzus persicae-induced lipase 1 (MPL1); FUNCTIONS IN: catalytic activity; INVOLVED IN: glycerol biosynthetic process, lipid metabolic process; LOCATED IN: endomembrane system; EXPRESSED IN: 7 plant structures; EXPRESSED DURING: L mature pollen stage, M germinated pollen stage, 4 anthesis, petal differentiation and expansion stage; CONTAINS InterPro DOMAIN/s: AB-hyd…	extracellular			;133;	Lipase_c	c;	d	0	new genes added by JS 9/6/2012			0
AT1G10740	Q9SAC8	4	AT1G10740.1	alpha/beta-Hydrolases superfamily protein alpha/beta-Hydrolases superfamily protein; INVOLVED IN: glycerol biosynthetic process; LOCATED IN: endomembrane system; EXPRESSED IN: 24 plant structures; EXPRESSED DURING: 15 growth stages; BEST Arabidopsis thaliana protein match is: alpha/beta-Hydrolases superfamily protein (TAIR:AT1G23330.1); Has 782 Blast hits to 782 proteins in 229 species: Archae - …	plasma membrane			;133;	Lipase_c	c;	d	1	new genes added by JS 9/6/2012			0
AT1G23330	Q9LR26	1	AT1G23330.1	alpha/beta-Hydrolases superfamily protein alpha/beta-Hydrolases superfamily protein; FUNCTIONS IN: molecular_function unknown; INVOLVED IN: biological_process unknown; LOCATED IN: endomembrane system; EXPRESSED IN: 22 plant structures; EXPRESSED DURING: 13 growth stages; BEST Arabidopsis thaliana protein match is: alpha/beta-Hydrolases superfamily protein (TAIR:AT1G10740.4); Has 777 Blast hits to…	plasma membrane			;133;	Lipase_c	c;	d	1	new genes added by JS 9/6/2012			0
AT5G04040	Q9LZA6	1	AT5G04040.1	Patatin-like phospholipase family protein Encodes a triacylglycerol lipase that is involved in storage lipid breakdown during seed germination. The mutant plant exhibits a much slower rate of postgerminative growth than the wild type. SUGAR-DEPENDENT1 (SDP1); CONTAINS InterPro DOMAIN/s: Acyl transferase/acyl hydrolase/lysophospholipase (InterPro:IPR016035), Protein of unknown function DUF3336 (In…	vacuole,plasma membrane			;133;	Lipase_c	c;	d	1	new genes added by JS 9/6/2012			0
AT3G57140	Q9M1I6	2	AT3G57140.1	sugar-dependent 1-like sugar-dependent 1-like (SDP1-LIKE); FUNCTIONS IN: GTP binding; INVOLVED IN: metabolic process, lipid metabolic process; LOCATED IN: cellular_component unknown; EXPRESSED IN: 7 plant structures; EXPRESSED DURING: L mature pollen stage, M germinated pollen stage, 4 anthesis, petal differentiation and expansion stage; CONTAINS InterPro DOMAIN/s: Acyl transferase/acyl hydrolase…	vacuole,plasma membrane			;133;	Lipase_c	c;	d	1	new genes added by JS 9/6/2012			0
AT2G39410	O80628	2	AT2G39410.2	alpha/beta-Hydrolases superfamily protein alpha/beta-Hydrolases superfamily protein; BEST Arabidopsis thaliana protein match is: alpha/beta-Hydrolases superfamily protein (TAIR:AT2G39420.1); Has 4839 Blast hits to 4839 proteins in 1396 species: Archae - 34; Bacteria - 3478; Metazoa - 113; Fungi - 141; Plants - 568; Viruses - 41; Other Eukaryotes - 464 (source: NCBI BLink).	cytosol			;133;	Lipase_c	c;	d	1	new genes added by JS 9/6/2012			0
AT2G39420	Q8RXN7	1	AT2G39420.1	alpha/beta-Hydrolases superfamily protein alpha/beta-Hydrolases superfamily protein; BEST Arabidopsis thaliana protein match is: alpha/beta-Hydrolases superfamily protein (TAIR:AT2G39410.2); Has 4720 Blast hits to 4720 proteins in 1453 species: Archae - 32; Bacteria - 3497; Metazoa - 120; Fungi - 143; Plants - 476; Viruses - 35; Other Eukaryotes - 417 (source: NCBI BLink).	cytosol			;133;	Lipase_c	c;	d	1	new genes added by JS 9/6/2012			0
AT3G55180	Q9M3D1	1	AT3G55180.1	alpha/beta-Hydrolases superfamily protein alpha/beta-Hydrolases superfamily protein; BEST Arabidopsis thaliana protein match is: alpha/beta-Hydrolases superfamily protein (TAIR:AT2G39400.1); Has 4129 Blast hits to 4129 proteins in 1315 species: Archae - 32; Bacteria - 2874; Metazoa - 141; Fungi - 140; Plants - 467; Viruses - 36; Other Eukaryotes - 439 (source: NCBI BLink).	cytosol,plasma membrane			;133;	Lipase_c	c;	d	1	new genes added by JS 9/6/2012			0
AT5G18630	Q6DBI3	3	AT5G18630.1	alpha/beta-Hydrolases superfamily protein alpha/beta-Hydrolases superfamily protein; FUNCTIONS IN: triglyceride lipase activity; INVOLVED IN: lipid metabolic process; LOCATED IN: endomembrane system; EXPRESSED IN: 24 plant structures; EXPRESSED DURING: 15 growth stages; CONTAINS InterPro DOMAIN/s: Lipase, class 3 (InterPro:IPR002921); BEST Arabidopsis thaliana protein match is: alpha/beta-Hydrola…	extracellular			;133;	Lipase_c	c;	d	0	new genes added by JS 9/6/2012			0
AT5G14980	Q9LFQ7	1	AT5G14980.1	alpha/beta-Hydrolases superfamily protein alpha/beta-Hydrolases superfamily protein; BEST Arabidopsis thaliana protein match is: alpha/beta-Hydrolases superfamily protein (TAIR:AT5G19290.1); Has 3141 Blast hits to 3138 proteins in 1076 species: Archae - 24; Bacteria - 2044; Metazoa - 145; Fungi - 150; Plants - 435; Viruses - 33; Other Eukaryotes - 310 (source: NCBI BLink).	plastid			;133;	Lipase_c	c;	d	0	new genes added by JS 9/6/2012			0
AT5G19290	Q8VZV6	1	AT5G19290.1	alpha/beta-Hydrolases superfamily protein alpha/beta-Hydrolases superfamily protein; BEST Arabidopsis thaliana protein match is: alpha/beta-Hydrolases superfamily protein (TAIR:AT5G14980.1); Has 1807 Blast hits to 1807 proteins in 277 species: Archae - 0; Bacteria - 0; Metazoa - 736; Fungi - 347; Plants - 385; Viruses - 0; Other Eukaryotes - 339 (source: NCBI BLink).	plastid			;133;	Lipase_c	c;	d	0	new genes added by JS 9/6/2012			0
AT2G47630	O22248	1	AT2G47630.1	alpha/beta-Hydrolases superfamily protein alpha/beta-Hydrolases superfamily protein; FUNCTIONS IN: catalytic activity; LOCATED IN: plasma membrane; EXPRESSED IN: 19 plant structures; EXPRESSED DURING: 11 growth stages; BEST Arabidopsis thaliana protein match is: alpha/beta-Hydrolases superfamily protein (TAIR:AT3G62860.1); Has 2891 Blast hits to 2889 proteins in 983 species: Archae - 32; Bacteria…	cytosol			;133;	Lipase_c	c;	d	1	new genes added by JS 9/6/2012			0
AT1G18360	Q8VYJ0	1	AT1G18360.1	alpha/beta-Hydrolases superfamily protein alpha/beta-Hydrolases superfamily protein; FUNCTIONS IN: hydrolase activity; LOCATED IN: chloroplast; EXPRESSED IN: 22 plant structures; EXPRESSED DURING: 13 growth stages; BEST Arabidopsis thaliana protein match is: alpha/beta-Hydrolases superfamily protein (TAIR:AT1G73480.1); Has 6456 Blast hits to 6448 proteins in 1759 species: Archae - 38; Bacteria - …	mitochondrion			;133;	Lipase_c	c;	d	1	new genes added by JS 9/6/2012			0
AT1G73480	Q94AM5	1	AT1G73480.1	alpha/beta-Hydrolases superfamily protein alpha/beta-Hydrolases superfamily protein; FUNCTIONS IN: hydrolase activity; EXPRESSED IN: 25 plant structures; EXPRESSED DURING: 15 growth stages; BEST Arabidopsis thaliana protein match is: alpha/beta-Hydrolases superfamily protein (TAIR:AT1G18360.1); Has 6390 Blast hits to 6380 proteins in 1730 species: Archae - 36; Bacteria - 4672; Metazoa - 140; Fung…	mitochondrion			;133;	Lipase_c	c;	d	1	new genes added by JS 9/6/2012			0
AT5G14930	Q4F883	3	AT5G14930.2	senescence-associated gene 101 encodes an acyl hydrolase involved in senescence . senescence-associated gene 101 (SAG101); CONTAINS InterPro DOMAIN/s: Lipase, class 3 (InterPro:IPR002921); BEST Arabidopsis thaliana protein match is: alpha/beta-Hydrolases superfamily protein (TAIR:AT3G52430.1); Has 536 Blast hits to 436 proteins in 38 species: Archae - 0; Bacteria - 6; Metazoa - 0; Fungi - 0; Plan…	plastid,plasma membrane			;133;	Lipase_c	c;	d	1	new genes added by JS 9/6/2012			0
AT5G67050	Q9FHA8	1	AT5G67050.1	alpha/beta-Hydrolases superfamily protein alpha/beta-Hydrolases superfamily protein; FUNCTIONS IN: triglyceride lipase activity; INVOLVED IN: lipid metabolic process; LOCATED IN: membrane; EXPRESSED IN: sepal, carpel, stamen, leaf; EXPRESSED DURING: petal differentiation and expansion stage; CONTAINS InterPro DOMAIN/s: Lipase, class 3 (InterPro:IPR002921); BEST Arabidopsis thaliana protein match …	plasma membrane			;133;	Lipase_c	c;	d	1	new genes added by JS 9/6/2012			0
AT3G62860	Q9LZI0	1	AT3G62860.1	alpha/beta-Hydrolases superfamily protein alpha/beta-Hydrolases superfamily protein; FUNCTIONS IN: catalytic activity; LOCATED IN: plasma membrane; EXPRESSED IN: 15 plant structures; EXPRESSED DURING: LP.06 six leaves visible, LP.04 four leaves visible, 4 anthesis, C globular stage, petal differentiation and expansion stage; BEST Arabidopsis thaliana protein match is: alpha/beta-Hydrolases superf…	cytosol			;133;	Lipase_c	c;	d	1	new genes added by JS 9/6/2012			0
AT5G18640	Q3E9E4	1	AT5G18640.1	alpha/beta-Hydrolases superfamily protein alpha/beta-Hydrolases superfamily protein; FUNCTIONS IN: triglyceride lipase activity; INVOLVED IN: lipid metabolic process; LOCATED IN: endomembrane system; EXPRESSED IN: 24 plant structures; EXPRESSED DURING: 14 growth stages; CONTAINS InterPro DOMAIN/s: Lipase, class 3 (InterPro:IPR002921); BEST Arabidopsis thaliana protein match is: alpha/beta-Hydrola…	extracellular			;133;	Lipase_c	c;	d	0	new genes added by JS 9/6/2012			0
AT5G42930	#N/A	1	AT5G42930.1	alpha/beta-Hydrolases superfamily protein alpha/beta-Hydrolases superfamily protein; FUNCTIONS IN: triglyceride lipase activity; INVOLVED IN: lipid metabolic process; LOCATED IN: cellular_component unknown; CONTAINS InterPro DOMAIN/s: Lipase, class 3 (InterPro:IPR002921); BEST Arabidopsis thaliana protein match is: alpha/beta-Hydrolases superfamily protein (TAIR:AT1G56630.1); Has 1515 Blast hits …	plasma membrane			;133;	Lipase_c	c;	d	1	new genes added by JS 9/6/2012			0
AT1G11090	O04083	1	AT1G11090.1	alpha/beta-Hydrolases superfamily protein alpha/beta-Hydrolases superfamily protein; CONTAINS InterPro DOMAIN/s: Serine hydrolase (InterPro:IPR005645); BEST Arabidopsis thaliana protein match is: alpha/beta-Hydrolases superfamily protein (TAIR:AT2G47630.1); Has 3873 Blast hits to 3868 proteins in 1106 species: Archae - 36; Bacteria - 2649; Metazoa - 131; Fungi - 140; Plants - 451; Viruses - 35; O…	cytosol			;133;	Lipase_c	c;	d	1	new genes added by JS 9/6/2012			0
AT5G16120	B3H7N1	2	AT5G16120.2	alpha/beta-Hydrolases superfamily protein alpha/beta-Hydrolases superfamily protein; CONTAINS InterPro DOMAIN/s: Serine hydrolase (InterPro:IPR005645); BEST Arabidopsis thaliana protein match is: alpha/beta-Hydrolases superfamily protein (TAIR:AT1G77420.1); Has 30201 Blast hits to 17322 proteins in 780 species: Archae - 12; Bacteria - 1396; Metazoa - 17338; Fungi - 3422; Plants - 5037; Viruses - …	mitochondrion			;133;	Lipase_c	c;	d	1	new genes added by JS 9/6/2012			0
AT1G77420	Q9FVW6	1	AT1G77420.1	alpha/beta-Hydrolases superfamily protein alpha/beta-Hydrolases superfamily protein; BEST Arabidopsis thaliana protein match is: alpha/beta-Hydrolases superfamily protein (TAIR:AT5G16120.1); Has 4552 Blast hits to 4550 proteins in 1360 species: Archae - 49; Bacteria - 3106; Metazoa - 121; Fungi - 218; Plants - 474; Viruses - 41; Other Eukaryotes - 543 (source: NCBI BLink).	cytosol			;133;	Lipase_c	c;	d	1	new genes added by JS 9/6/2012			0
AT5G11650	Q9LYG5	1	AT5G11650.1	alpha/beta-Hydrolases superfamily protein alpha/beta-Hydrolases superfamily protein; FUNCTIONS IN: hydrolase activity; LOCATED IN: chloroplast; EXPRESSED IN: 24 plant structures; EXPRESSED DURING: 15 growth stages; BEST Arabidopsis thaliana protein match is: alpha/beta-Hydrolases superfamily protein (TAIR:AT1G73480.1); Has 1807 Blast hits to 1807 proteins in 277 species: Archae - 0; Bacteria - 0;…	extracellular,endoplasmic reticulum			;133;	Lipase_c	c;	d	1	new genes added by JS 9/6/2012			0
AT2G15230	Q71DJ5	1	AT2G15230.1	lipase 1 Lipase active on medium and short chain triacylglycerols, but not on phospho- or galactolipids. Active between pH4 and 7 with an optimum at pH6. Knock-out mutant has not obvious phenotype. Predicted to be extracellular. lipase 1 (LIP1); CONTAINS InterPro DOMAIN/s: AB-hydrolase-associated lipase region (InterPro:IPR006693), Alpha/beta hydrolase fold-1 (InterPro:IPR000073); BEST Arabidopsi…	extracellular			;133;	Lipase_c	c;	d	0	new genes added by JS 9/6/2012			0
AT3G14360	Q8H1D5	1	AT3G14360.1	alpha/beta-Hydrolases superfamily protein alpha/beta-Hydrolases superfamily protein; FUNCTIONS IN: triglyceride lipase activity; INVOLVED IN: lipid metabolic process; LOCATED IN: cellular_component unknown; EXPRESSED IN: 23 plant structures; EXPRESSED DURING: 12 growth stages; CONTAINS InterPro DOMAIN/s: Lipase, class 3 (InterPro:IPR002921); BEST Arabidopsis thaliana protein match is: alpha/beta-…	cytosol,plasma membrane			;133;	Lipase_c	c;	d	1	new genes added by JS 9/6/2012			0
AT1G80460	Q9M8L4	2	AT1G80460.1	Actin-like ATPase superfamily protein Encodes a protein similar to glycerol kinase, which converts glycerol to glycerol 3-phosphate and performs a rate-limiting step in glycerol metabolism. This gene is required for both general and specific resistance against bacteria and fungi. Arabidopsis thaliana glycerol kinase (GLR1) mRNA.Involved in flagellin-induced non-host resistance to Pseudomonas. Cor…	cytosol	134;	c;	;134;	GlycK_c	c;	s	1			2.7.1.30	0
AT1G06290	Q9LLH9	1	AT1G06290.1	acyl-CoA oxidase 3 Encodes an acyl-CoA oxidase with specificity for medium chain fatty acids. acyl-CoA oxidase 3 (ACX3); FUNCTIONS IN: acyl-CoA oxidase activity; INVOLVED IN: medium-chain fatty acid metabolic process, fatty acid beta-oxidation; LOCATED IN: peroxisome; EXPRESSED IN: male gametophyte, guard cell, pollen tube; EXPRESSED DURING: L mature pollen stage, M germinated pollen stage; CONTA…	peroxisome	135;139;141;157;168;174;190;194;401;403;405;413;416;422;423;425;431;449;466;	x;	;135;139;141;157;168;174;190;194;401;403;405;413;416;422;423;425;431;449;466;	C10c0CoAACX_x/C10c1d4cisCoAACX_x/C10c2d4cis7cisCoAACX_x/C12c0CoAACX_x/C14c0CoAACX_x/C14c1d5cisCoAACX_x/C14c2d5cis8cisCoAACX_x/C1... <Preview truncated at 128 characters>	x;	s	1			1.3.3.6	0
AT1G06310	Q9LMI7	1	AT1G06310.1	acyl-CoA oxidase 6 Encodes a putative acyl-CoA oxidase. However, no transcripts have been detected for this gene and no altered phenotypes have been detected in plants mutant for this gene. This suggests that ACX6 does not significantly contribute to seedling beta-oxidation of fatty acids or indole-3-butyric acid in vivo. acyl-CoA oxidase 6 (ACX6); FUNCTIONS IN: acyl-CoA dehydrogenase activity, o…	peroxisome	135;139;141;157;168;174;190;194;401;403;405;413;416;422;423;425;431;449;466;	x;	;135;139;141;157;168;174;190;194;401;403;405;413;416;422;423;425;431;449;466;	C10c0CoAACX_x/C10c1d4cisCoAACX_x/C10c2d4cis7cisCoAACX_x/C12c0CoAACX_x/C14c0CoAACX_x/C14c1d5cisCoAACX_x/C14c2d5cis8cisCoAACX_x/C1... <Preview truncated at 128 characters>	x;	s	1			1.3.3.6	0
AT2G35690	Q9ZQP2	1	AT2G35690.1	acyl-CoA oxidase 5 Encodes an acyl-CoA oxidase. Involved in jasmonate biosynthesis. Expressed uniformly in seedlings and throughout development. acyl-CoA oxidase 5 (ACX5); FUNCTIONS IN: acyl-CoA dehydrogenase activity, oxidoreductase activity, acting on the CH-CH group of donors, oxidoreductase activity, FAD binding, acyl-CoA oxidase activity; INVOLVED IN: fatty acid beta-oxidation, defense respo…	peroxisome	135;139;141;157;168;174;190;194;401;403;405;413;416;422;423;425;431;449;466;	x;	;135;139;141;157;168;174;190;194;401;403;405;413;416;422;423;425;431;449;466;	C10c0CoAACX_x/C10c1d4cisCoAACX_x/C10c2d4cis7cisCoAACX_x/C12c0CoAACX_x/C14c0CoAACX_x/C14c1d5cisCoAACX_x/C14c2d5cis8cisCoAACX_x/C1... <Preview truncated at 128 characters>	x;	s	1			1.3.3.6	0
AT4G16760	O65202	2	AT4G16760.1	acyl-CoA oxidase 1 Encodes a medium to long-chain acyl-CoA oxidase. Catalyzes the first step of fatty acid beta-oxidation. Involved in jasmonate biosynthesis. Gene expression is induced by wounding, drought stress, abscisic acid, and jasmonate. acyl-CoA oxidase 1 (ACX1); FUNCTIONS IN: acyl-CoA oxidase activity; INVOLVED IN: in 8 processes; LOCATED IN: peroxisome; EXPRESSED IN: 25 plant structures…	peroxisome	135;139;141;157;168;174;190;194;401;403;405;413;416;422;423;425;431;449;466;	x;	;135;139;141;157;168;174;190;194;401;403;405;413;416;422;423;425;431;449;466;	C10c0CoAACX_x/C10c1d4cisCoAACX_x/C10c2d4cis7cisCoAACX_x/C12c0CoAACX_x/C14c0CoAACX_x/C14c1d5cisCoAACX_x/C14c2d5cis8cisCoAACX_x/C1... <Preview truncated at 128 characters>	x;	s	1			1.3.3.6	1
AT3G51840	Q96329	1	AT3G51840.1	acyl-CoA oxidase 4 Encodes a short-chain acyl-CoA oxidase, which catalyzes the first step of peroxisomal fatty acid beta-oxidation during early, post-germinative growth in oilseed species. Null mutants virtually lack short-chain acyl-CoA and are resistant to 2,4-dichlorophenoxybutyric acid, which is converted to the herbicide and auxin analogue 2,4-dichlorophenoxyacetic acid by beta-oxidation. De…	peroxisome	135;139;141;157;168;174;190;194;401;403;405;413;416;422;423;425;431;449;466;	x;	;135;139;141;157;168;174;190;194;401;403;405;413;416;422;423;425;431;449;466;	C10c0CoAACX_x/C10c1d4cisCoAACX_x/C10c2d4cis7cisCoAACX_x/C12c0CoAACX_x/C14c0CoAACX_x/C14c1d5cisCoAACX_x/C14c2d5cis8cisCoAACX_x/C1... <Preview truncated at 128 characters>	x;	s	1			1.3.3.6	1
AT5G65110	O65201	2	AT5G65110.1	acyl-CoA oxidase 2 Encodes an acyl-CoA oxidase presumably involved in long chain fatty acid biosynthesis. acyl-CoA oxidase 2 (ACX2); CONTAINS InterPro DOMAIN/s: Acyl-CoA oxidase/dehydrogenase, type1/2, C-terminal (InterPro:IPR013764), Acyl-CoA oxidase/dehydrogenase, type 1 (InterPro:IPR006090), Acyl-CoA dehydrogenase/oxidase (InterPro:IPR009100), Acyl-CoA oxidase (InterPro:IPR012258), Acyl-CoA ox…	peroxisome	135;139;141;157;168;174;190;194;401;403;405;413;416;422;423;425;431;449;466;	x;	;135;139;141;157;168;174;190;194;401;403;405;413;416;422;423;425;431;449;466;	C10c0CoAACX_x/C10c1d4cisCoAACX_x/C10c2d4cis7cisCoAACX_x/C12c0CoAACX_x/C14c0CoAACX_x/C14c1d5cisCoAACX_x/C14c2d5cis8cisCoAACX_x/C1... <Preview truncated at 128 characters>	x;	s	1			1.3.3.6	1
AT3G06860	Q9ZPI5	1	AT3G06860.1	multifunctional protein 2 Encodes a multifunctional protein. Involved in peroxisomal fatty acid beta oxidation. Loss-of-function mutant lacks hydroxyacyl-CoA dehydrogenase activity and have reduced levels of long-chain enoyl-CoA hydratase activity. The mutant has fewer but larger peroxisomes. multifunctional protein 2 (MFP2); FUNCTIONS IN: enoyl-CoA hydratase activity, 3-hydroxyacyl-CoA dehydroge…	peroxisome	136;137;140;142;143;144;145;146;147;148;149;150;155;158;160;161;162;166;169;170;171;175;176;180;185;186;188;189;191;192;195;196;198;402;404;406;407;408;409;414;415;417;418;419;424;426;427;428;432;433;434;437;450;451;467;489;492;502;506;	x;	;136;137;140;142;143;144;145;146;147;148;149;150;155;158;160;161;162;166;169;170;171;175;176;180;185;186;188;189;191;192;195;196;198;402;404;406;407;408;409;414;415;417;418;419;424;426;427;428;432;433;434;437;450;451;467;489;492;502;506;	C10c1d2transCoAECHD_x/C10c2d2trans4cisCoAECHD_x/C10c3d2trans4cis7cisCoAECHD_x/C12c1d2transCoAECHD_x/C12c2d2trans6cisCoAECHD_x/C1... <Preview truncated at 128 characters>	c;/x;	s	1			4.2.1.17	1
AT4G16210	Q6NL24	1	AT4G16210.1	enoyl-CoA hydratase/isomerase A enoyl-CoA hydratase/isomerase A (ECHIA); FUNCTIONS IN: catalytic activity; INVOLVED IN: metabolic process; LOCATED IN: peroxisome; EXPRESSED IN: 22 plant structures; EXPRESSED DURING: 13 growth stages; CONTAINS InterPro DOMAIN/s: Crotonase, core (InterPro:IPR001753); BEST Arabidopsis thaliana protein match is: enoyl-CoA hydratase/isomerase D (TAIR:AT1G60550.1); Has…	peroxisome	136;137;140;142;143;144;145;150;155;158;160;166;169;175;180;185;186;188;189;191;195;198;402;404;406;414;415;417;424;426;432;437;450;489;492;502;506;	x;	;136;137;140;142;143;144;145;150;155;158;160;166;169;175;180;185;186;188;189;191;195;198;402;404;406;414;415;417;424;426;432;437;450;489;492;502;506;	C10c1d2transCoAECHD_x/C10c2d2trans4cisCoAECHD_x/C10c3d2trans4cis7cisCoAECHD_x/C12c1d2transCoAECHD_x/C12c2d2trans6cisCoAECHD_x/C1... <Preview truncated at 128 characters>	c;/x;	s	1			4.2.1.17	0
AT4G16800	O23520	1	AT4G16800.1	ATP-dependent caseinolytic (Clp) protease/crotonase family protein ATP-dependent caseinolytic (Clp) protease/crotonase family protein; FUNCTIONS IN: enoyl-CoA hydratase activity, catalytic activity; INVOLVED IN: fatty acid metabolic process, metabolic process; LOCATED IN: mitochondrion; EXPRESSED IN: 23 plant structures; EXPRESSED DURING: 13 growth stages; CONTAINS InterPro DOMAIN/s: Enoyl-CoA hy…	mitochondrion	136;137;140;142;143;144;145;150;155;158;160;166;169;175;180;185;186;188;189;191;195;198;402;404;406;414;415;417;424;426;432;437;450;489;492;502;506;	x;	;136;137;140;142;143;144;145;150;155;158;160;166;169;175;180;185;186;188;189;191;195;198;402;404;406;414;415;417;424;426;432;437;450;489;492;502;506;	C10c1d2transCoAECHD_x/C10c2d2trans4cisCoAECHD_x/C10c3d2trans4cis7cisCoAECHD_x/C12c1d2transCoAECHD_x/C12c2d2trans6cisCoAECHD_x/C1... <Preview truncated at 128 characters>	c;/x;	d	0			4.2.1.17	0
AT4G29010	Q9ZPI6	1	AT4G29010.1	Enoyl-CoA hydratase/isomerase family Functions in beta-oxidation of fatty acids, similar to CuMFP with L-3-hydroxyacyl-CoA hydrolyase , L-3-hydroxyacyl-dehydrogenase, D-3-hydroxyacyl-CoA epimerase, and 3, 2-enoyl-CoA isomerase activities ABNORMAL INFLORESCENCE MERISTEM (AIM1); FUNCTIONS IN: enoyl-CoA hydratase activity; INVOLVED IN: multicellular organismal development, flower development, fatty …	peroxisome	136;137;140;142;143;144;145;146;147;148;149;150;155;158;160;161;162;166;169;170;171;175;176;180;185;186;188;189;191;192;195;196;198;402;404;406;407;408;409;414;415;417;418;419;424;426;427;428;432;433;434;437;450;451;467;489;492;502;506;	x;	;136;137;140;142;143;144;145;146;147;148;149;150;155;158;160;161;162;166;169;170;171;175;176;180;185;186;188;189;191;192;195;196;198;402;404;406;407;408;409;414;415;417;418;419;424;426;427;428;432;433;434;437;450;451;467;489;492;502;506;	C10c1d2transCoAECHD_x/C10c2d2trans4cisCoAECHD_x/C10c3d2trans4cis7cisCoAECHD_x/C12c1d2transCoAECHD_x/C12c2d2trans6cisCoAECHD_x/C1... <Preview truncated at 128 characters>	c;/x;	s	1			4.2.1.17	1
AT3G24360	Q9LK08	2	AT3G24360.1	ATP-dependent caseinolytic (Clp) protease/crotonase family protein ATP-dependent caseinolytic (Clp) protease/crotonase family protein; FUNCTIONS IN: 3-hydroxyisobutyryl-CoA hydrolase activity, catalytic activity; INVOLVED IN: fatty acid beta-oxidation, metabolic process; LOCATED IN: membrane; EXPRESSED IN: 12 plant structures; EXPRESSED DURING: 6 growth stages; CONTAINS InterPro DOMAIN/s: Crotona…	mitochondrion			;136;137;140;142;143;144;145;150;155;158;160;166;169;175;180;185;186;188;189;191;195;198;402;404;406;414;415;417;424;426;432;437;450;489;492;502;506;	C10c1d2transCoAECHD_x/C10c2d2trans4cisCoAECHD_x/C10c3d2trans4cis7cisCoAECHD_x/C12c1d2transCoAECHD_x/C12c2d2trans6cisCoAECHD_x/C1... <Preview truncated at 128 characters>	c;/x;	d	0				0
AT4G13360	Q9T0K7	1	AT4G13360.1	ATP-dependent caseinolytic (Clp) protease/crotonase family protein ATP-dependent caseinolytic (Clp) protease/crotonase family protein; FUNCTIONS IN: catalytic activity; INVOLVED IN: metabolic process; EXPRESSED IN: 24 plant structures; EXPRESSED DURING: 14 growth stages; CONTAINS InterPro DOMAIN/s: Crotonase, core (InterPro:IPR001753); BEST Arabidopsis thaliana protein match is: ATP-dependent cas…	mitochondrion			;136;137;140;142;143;144;145;150;155;158;160;166;169;175;180;185;186;188;189;191;195;198;402;404;406;414;415;417;424;426;432;437;450;489;492;502;506;	C10c1d2transCoAECHD_x/C10c2d2trans4cisCoAECHD_x/C10c3d2trans4cis7cisCoAECHD_x/C12c1d2transCoAECHD_x/C12c2d2trans6cisCoAECHD_x/C1... <Preview truncated at 128 characters>	c;/x;	d	0				0
AT1G04710	Q8LF48	1	AT1G04710.1	peroxisomal 3-ketoacyl-CoA thiolase 4 EC2.3.1.16 thiolase. peroxisomal 3-ketoacyl-CoA thiolase 4 (PKT4); FUNCTIONS IN: transferase activity, transferring acyl groups other than amino-acyl groups, catalytic activity, acetyl-CoA C-acyltransferase activity; INVOLVED IN: catechol catabolic process, ortho-cleavage, protocatechuate catabolic process, ortho-cleavage, metabolic process, fatty acid oxidat…	peroxisome	151;152;153;154;163;164;165;172;177;193;197;410;411;412;420;421;429;430;435;436;452;468;	x;	;151;152;153;154;163;164;165;172;177;193;197;410;411;412;420;421;429;430;435;436;452;468;	oxoC10c0CoAKAT_x/oxoC10c1d4cisCoAKAT_x/oxoC10c2d4cis7cisCoAKAT_x/oxoC12c0CoAKAT_x/oxoC12c1d6cisCoAKAT_x/oxoC12c2d6cis9cisCoAKAT_... <Preview truncated at 128 characters>	x;	s	1			2.3.1.16	1
AT2G33150	Q56WD9	1	AT2G33150.1	peroxisomal 3-ketoacyl-CoA thiolase 3 Encodes an organellar (peroxisome, glyoxysome) 3-ketoacyl-CoA thiolase, involved in fatty acid b-oxidation during germination and subsequent seedling growth. Mutants have defects in glyoxysomal fatty acid beta-oxidation. EC2.3.1.16 thiolase. peroxisomal 3-ketoacyl-CoA thiolase 3 (PKT3); FUNCTIONS IN: acetyl-CoA C-acyltransferase activity; INVOLVED IN: fatty a…	peroxisome	151;152;153;154;163;164;165;172;177;193;197;410;411;412;420;421;429;430;435;436;452;468;	x;	;151;152;153;154;163;164;165;172;177;193;197;410;411;412;420;421;429;430;435;436;452;468;	oxoC10c0CoAKAT_x/oxoC10c1d4cisCoAKAT_x/oxoC10c2d4cis7cisCoAKAT_x/oxoC12c0CoAKAT_x/oxoC12c1d6cisCoAKAT_x/oxoC12c2d6cis9cisCoAKAT_... <Preview truncated at 128 characters>	x;	s	1			2.3.1.16	1
AT5G48880	Q570C8	3	AT5G48880.2	peroxisomal 3-keto-acyl-CoA thiolase 2 Encodes a peroxisomal 3-keto-acyl-CoA thiolase 2 precursor. EC2.3.1.16 thiolases. AT5G48880.1 is named PKT1 and AT5G48880.2 is named PKT2. peroxisomal 3-keto-acyl-CoA thiolase 2 (PKT2); FUNCTIONS IN: transferase activity, transferring acyl groups other than amino-acyl groups, catalytic activity, acetyl-CoA C-acyltransferase activity; INVOLVED IN: fatty acid …	peroxisome	151;152;153;154;163;164;165;172;177;193;197;410;411;412;420;421;429;430;435;436;452;468;	x;	;151;152;153;154;163;164;165;172;177;193;197;410;411;412;420;421;429;430;435;436;452;468;	oxoC10c0CoAKAT_x/oxoC10c1d4cisCoAKAT_x/oxoC10c2d4cis7cisCoAKAT_x/oxoC12c0CoAKAT_x/oxoC12c1d6cisCoAKAT_x/oxoC12c2d6cis9cisCoAKAT_... <Preview truncated at 128 characters>	x;	s	1			2.3.1.16	0
AT4G14070	Q8W471	1	AT4G14070.1	acyl-activating enzyme 15 Plastidic acyl activating enzyme involved in the elongation of exogenous medium-chain fatty acids to 16- and 18-carbon fatty acids. acyl-activating enzyme 15 (AAE15); FUNCTIONS IN: long-chain fatty acid [acyl-carrier-protein] ligase activity; INVOLVED IN: fatty acid elongation; LOCATED IN: chloroplast, plastid, chloroplast envelope; EXPRESSED IN: 23 plant structures; EXP…	plastid	156;178;183;199;200;201;496;497;498;515;517;519;	x;	;156;178;183;199;200;201;496;497;498;515;517;519;	C160CoAsynth_c/C16c0LACS_x/C180CoAsynth_c/C181CoAsynth_c/C18c0LACS_x/C18c1d9cisLACS_x/C18c2d9cis12cisLACS_x/C18c3d9cis12cis15cis... <Preview truncated at 128 characters>	c;/x;	d	0			6.2.1.3	1
AT3G23790	Q9LK39	1	AT3G23790.1	AMP-dependent synthetase and ligase family protein acyl activating enzyme 16 (AAE16); FUNCTIONS IN: catalytic activity; INVOLVED IN: metabolic process; LOCATED IN: chloroplast envelope; EXPRESSED IN: 21 plant structures; EXPRESSED DURING: 9 growth stages; CONTAINS InterPro DOMAIN/s: AMP-binding (InterPro:IPR020459), AMP-binding, conserved site (InterPro:IPR020845), AMP-dependent synthetase/ligase…	plastid			;156;178;183;199;200;201;496;497;498;515;517;519;	C160CoAsynth_c/C16c0LACS_x/C180CoAsynth_c/C181CoAsynth_c/C18c0LACS_x/C18c1d9cisLACS_x/C18c2d9cis12cisLACS_x/C18c3d9cis12cis15cis... <Preview truncated at 128 characters>	c;/x;	d	0				0
AT1G64400	Q9C7W4	1	AT1G64400.1	AMP-dependent synthetase and ligase family protein long-chain acyl-CoA synthetase 3 (LACS3); FUNCTIONS IN: catalytic activity; INVOLVED IN: fatty acid biosynthetic process; EXPRESSED IN: 22 plant structures; EXPRESSED DURING: 13 growth stages; CONTAINS InterPro DOMAIN/s: AMP-binding, conserved site (InterPro:IPR020845), AMP-dependent synthetase/ligase (InterPro:IPR000873); BEST Arabidopsis thalia…	peroxisome	156;178;183;199;200;201;496;497;498;515;517;519;	x;	;156;178;183;199;200;201;496;497;498;515;517;519;	C160CoAsynth_c/C16c0LACS_x/C180CoAsynth_c/C181CoAsynth_c/C18c0LACS_x/C18c1d9cisLACS_x/C18c2d9cis12cisLACS_x/C18c3d9cis12cis15cis... <Preview truncated at 128 characters>	c;/x;	s	1			6.2.1.3	0
AT1G77590	Q9CAP8	1	AT1G77590.1	long chain acyl-CoA synthetase 9 Encodes major plastidic long chain acyl-CoA synthetase with a slight substrate preference of oleic acid over any of the other fatty acids. long chain acyl-CoA synthetase 9 (LACS9); FUNCTIONS IN: long-chain fatty acid-CoA ligase activity; INVOLVED IN: fatty acid metabolic process, fatty acid biosynthetic process; LOCATED IN: chloroplast, membrane, chloroplast envel…	plastid	156;178;183;199;200;201;496;497;498;515;517;519;	x;	;156;178;183;199;200;201;496;497;498;515;517;519;	C160CoAsynth_c/C16c0LACS_x/C180CoAsynth_c/C181CoAsynth_c/C18c0LACS_x/C18c1d9cisLACS_x/C18c2d9cis12cisLACS_x/C18c3d9cis12cis15cis... <Preview truncated at 128 characters>	c;/x;	d	0			6.2.1.3	1
AT2G04350	Q9SJD4	2	AT2G04350.1	AMP-dependent synthetase and ligase family protein long-chain acyl-CoA synthetase 8 (LACS8); FUNCTIONS IN: long-chain fatty acid-CoA ligase activity, catalytic activity; INVOLVED IN: fatty acid biosynthetic process, metabolic process; LOCATED IN: endoplasmic reticulum; EXPRESSED IN: 23 plant structures; EXPRESSED DURING: 13 growth stages; CONTAINS InterPro DOMAIN/s: AMP-binding, conserved site (I…	endoplasmic reticulum			;156;178;183;199;200;201;496;497;498;515;517;519;	C160CoAsynth_c/C16c0LACS_x/C180CoAsynth_c/C181CoAsynth_c/C18c0LACS_x/C18c1d9cisLACS_x/C18c2d9cis12cisLACS_x/C18c3d9cis12cis15cis... <Preview truncated at 128 characters>	c;/x;	d	0				0
AT2G47240	O22898	2	AT2G47240.1	AMP-dependent synthetase and ligase family protein Encodes an acyl-CoA synthetase that acts on long-chain and very-long-chain fatty acids, involved in cuticular wax and cutin biosynthesis LONG-CHAIN ACYL-COA SYNTHASE 1 (LACS1); FUNCTIONS IN: long-chain fatty acid-CoA ligase activity, very long-chain fatty acid-CoA ligase activity; INVOLVED IN: fatty acid biosynthetic process, cutin biosynthetic p…	peroxisome			;156;178;183;199;200;201;496;497;498;515;517;519;	C160CoAsynth_c/C16c0LACS_x/C180CoAsynth_c/C181CoAsynth_c/C18c0LACS_x/C18c1d9cisLACS_x/C18c2d9cis12cisLACS_x/C18c3d9cis12cis15cis... <Preview truncated at 128 characters>	c;/x;	s	1				0
AT4G11030	Q9T009	1	AT4G11030.1	AMP-dependent synthetase and ligase family protein AMP-dependent synthetase and ligase family protein; FUNCTIONS IN: catalytic activity; INVOLVED IN: fatty acid biosynthetic process; EXPRESSED IN: 7 plant structures; EXPRESSED DURING: LP.04 four leaves visible, 4 anthesis, petal differentiation and expansion stage; CONTAINS InterPro DOMAIN/s: AMP-binding, conserved site (InterPro:IPR020845), AMP-…	peroxisome	156;178;183;199;200;201;496;497;498;515;517;519;	x;	;156;178;183;199;200;201;496;497;498;515;517;519;	C160CoAsynth_c/C16c0LACS_x/C180CoAsynth_c/C181CoAsynth_c/C18c0LACS_x/C18c1d9cisLACS_x/C18c2d9cis12cisLACS_x/C18c3d9cis12cis15cis... <Preview truncated at 128 characters>	c;/x;	s	1			6.2.1.3	0
AT4G23850	Q9T0A0	1	AT4G23850.1	AMP-dependent synthetase and ligase family protein long-chain acyl-CoA synthetase 4 (LACS4); FUNCTIONS IN: catalytic activity; INVOLVED IN: fatty acid biosynthetic process; LOCATED IN: plasma membrane; EXPRESSED IN: 26 plant structures; EXPRESSED DURING: 13 growth stages; CONTAINS InterPro DOMAIN/s: AMP-binding, conserved site (InterPro:IPR020845), AMP-dependent synthetase/ligase (InterPro:IPR000…	plasma membrane	156;178;183;199;200;201;496;497;498;515;517;519;	x;	;156;178;183;199;200;201;496;497;498;515;517;519;	C160CoAsynth_c/C16c0LACS_x/C180CoAsynth_c/C181CoAsynth_c/C18c0LACS_x/C18c1d9cisLACS_x/C18c2d9cis12cisLACS_x/C18c3d9cis12cis15cis... <Preview truncated at 128 characters>	c;/x;	d	0			6.2.1.3	0
AT3G05970	Q8LPS1	1	AT3G05970.1	long-chain acyl-CoA synthetase 6 encode peroxisomal long-chain acyl-CoA synthetase (LACS) isozymes long-chain acyl-CoA synthetase 6 (LACS6); FUNCTIONS IN: long-chain fatty acid-CoA ligase activity; INVOLVED IN: long-chain fatty acid metabolic process; LOCATED IN: membrane; EXPRESSED IN: 24 plant structures; EXPRESSED DURING: 16 growth stages; CONTAINS InterPro DOMAIN/s: AMP-binding, conserved sit…	peroxisome	156;178;183;199;200;201;496;497;498;515;517;519;	x;	;156;178;183;199;200;201;515;517;519;	C16c0LACS_x/C18c0LACS_x/C18c1d9cisLACS_x/C18c2d9cis12cisLACS_x/C18c3d9cis12cis15cisLACS_x/C20c0LACS_x/C20c1d11cisLACS_x/C22c0LAC... <Preview truncated at 128 characters>	x;	s	1			6.2.1.3	1
AT5G27600	Q8LKS5	1	AT5G27600.1	long-chain acyl-CoA synthetase 7 Encode peroxisomal long-chain acyl-CoA synthetase. Activates fatty acids for further metabolism. Interacts with PEX5. long-chain acyl-CoA synthetase 7 (LACS7); FUNCTIONS IN: protein binding, long-chain fatty acid-CoA ligase activity; INVOLVED IN: response to salt stress, long-chain fatty acid metabolic process, response to ozone; LOCATED IN: peroxisome; EXPRESSED …	peroxisome	156;178;183;199;200;201;496;497;498;515;517;519;	x;	;156;178;183;199;200;201;496;497;498;515;517;519;	C160CoAsynth_c/C16c0LACS_x/C180CoAsynth_c/C181CoAsynth_c/C18c0LACS_x/C18c1d9cisLACS_x/C18c2d9cis12cisLACS_x/C18c3d9cis12cis15cis... <Preview truncated at 128 characters>	c;/x;	s	1			6.2.1.3	1
AT1G49430	Q9XIA9	1	AT1G49430.1	long-chain acyl-CoA synthetase 2 Encodes a long chain acyl-CoA synthetase that catalyzes the synthesis of omega-hydroxy fatty acyl-CoA intermediates in the pathway to cutin synthesis. Required for repression of lateral root formation. long-chain acyl-CoA synthetase 2 (LACS2); CONTAINS InterPro DOMAIN/s: AMP-binding, conserved site (InterPro:IPR020845), AMP-dependent synthetase/ligase (InterPro:IP…	peroxisome	156;178;183;199;200;201;496;497;498;515;517;519;	x;	;156;178;183;199;200;201;496;497;498;515;517;519;	C160CoAsynth_c/C16c0LACS_x/C180CoAsynth_c/C181CoAsynth_c/C18c0LACS_x/C18c1d9cisLACS_x/C18c2d9cis12cisLACS_x/C18c3d9cis12cis15cis... <Preview truncated at 128 characters>	c;/x;	d	1			6.2.1.3	0
AT1G62640	P49243	2	AT1G62640.1	3-ketoacyl-acyl carrier protein synthase III 3-ketoacyl-acyl carrier protein synthase III (KAS III) 3-ketoacyl-acyl carrier protein synthase III (KAS III); FUNCTIONS IN: transferase activity, transferring acyl groups other than amino-acyl groups, 3-oxoacyl-[acyl-carrier-protein] synthase activity, catalytic activity; INVOLVED IN: lipid biosynthetic process, metabolic process, fatty acid biosynthe…	plastid	208;	p;	;208.1.1;	FAB_p	p;	p	1			2.3.1.180	0
AT1G24360	P33207	1	AT1G24360.1	NAD(P)-binding Rossmann-fold superfamily protein NAD(P)-binding Rossmann-fold superfamily protein; FUNCTIONS IN: 3-oxoacyl-[acyl-carrier-protein] reductase activity, copper ion binding; INVOLVED IN: oxidation reduction, metabolic process, fatty acid biosynthetic process; LOCATED IN: chloroplast stroma, chloroplast, chloroplast envelope; EXPRESSED IN: 24 plant structures; EXPRESSED DURING: 14 grow…	plastid	209;213;217;221;225;229;235;528;	p;	;209.1.1;213.1.1;217.1.1;221.1.1;225.1.1;229.1.1;235.1.1;528.1.1;	AcAcACPOACPR_p/oxoC10c0ACPOACPR_p/oxoC12c0ACPOACPR_p/oxoC14c0ACPOACPR_p/oxoC16c0ACPOACPR_p/oxoC18c0ACPOACPR_p/oxoC6c0ACPOACPR_p/... <Preview truncated at 128 characters>	p;	s	1			1.1.1.100	0
AT1G63380	Q9SH24	2	AT1G63380.1	NAD(P)-binding Rossmann-fold superfamily protein NAD(P)-binding Rossmann-fold superfamily protein; FUNCTIONS IN: oxidoreductase activity, binding, catalytic activity; INVOLVED IN: oxidation reduction, metabolic process, non-phosphorylated glucose catabolic process; LOCATED IN: cellular_component unknown; CONTAINS InterPro DOMAIN/s: Short-chain dehydrogenase/reductase, conserved site (InterPro:IPR…	cytosol,plastid	209;213;217;221;225;229;235;528;	p;	;209.1.1;213.1.1;217.1.1;221.1.1;225.1.1;229.1.1;235.1.1;528.1.1;	AcAcACPOACPR_p/oxoC10c0ACPOACPR_p/oxoC12c0ACPOACPR_p/oxoC14c0ACPOACPR_p/oxoC16c0ACPOACPR_p/oxoC18c0ACPOACPR_p/oxoC6c0ACPOACPR_p/... <Preview truncated at 128 characters>	p;	s	1			1.1.1.100	0
AT1G62610	Q9SXD6	4	AT1G62610.4	NAD(P)-binding Rossmann-fold superfamily protein NAD(P)-binding Rossmann-fold superfamily protein; FUNCTIONS IN: oxidoreductase activity, binding, catalytic activity; INVOLVED IN: oxidation reduction, metabolic process; LOCATED IN: cellular_component unknown; CONTAINS InterPro DOMAIN/s: Short-chain dehydrogenase/reductase, conserved site (InterPro:IPR020904), NAD(P)-binding domain (InterPro:IPR01…	cytosol,plastid			;209.1.1;213.1.1;217.1.1;221.1.1;225.1.1;229.1.1;235.1.1;528.1.1;	AcAcACPOACPR_p/oxoC10c0ACPOACPR_p/oxoC12c0ACPOACPR_p/oxoC14c0ACPOACPR_p/oxoC16c0ACPOACPR_p/oxoC18c0ACPOACPR_p/oxoC6c0ACPOACPR_p/... <Preview truncated at 128 characters>	p;	0	0				0
AT3G03980	Q9SQR4	1	AT3G03980.1	NAD(P)-binding Rossmann-fold superfamily protein NAD(P)-binding Rossmann-fold superfamily protein; FUNCTIONS IN: oxidoreductase activity, binding, catalytic activity; INVOLVED IN: oxidation reduction, metabolic process; EXPRESSED IN: 25 plant structures; EXPRESSED DURING: 15 growth stages; CONTAINS InterPro DOMAIN/s: Short-chain dehydrogenase/reductase, conserved site (InterPro:IPR020904), NAD(P)…	plastid	209;213;217;221;225;229;235;528;	p;	;209.1.1;213.1.1;217.1.1;221.1.1;225.1.1;229.1.1;235.1.1;528.1.1;	AcAcACPOACPR_p/oxoC10c0ACPOACPR_p/oxoC12c0ACPOACPR_p/oxoC14c0ACPOACPR_p/oxoC16c0ACPOACPR_p/oxoC18c0ACPOACPR_p/oxoC6c0ACPOACPR_p/... <Preview truncated at 128 characters>	p;	s	1			1.1.1.100	0
AT3G04000	Q9SQR2	1	AT3G04000.1	NAD(P)-binding Rossmann-fold superfamily protein NAD(P)-binding Rossmann-fold superfamily protein; FUNCTIONS IN: oxidoreductase activity, binding, catalytic activity; INVOLVED IN: oxidation reduction, metabolic process; EXPRESSED IN: 19 plant structures; EXPRESSED DURING: 9 growth stages; CONTAINS InterPro DOMAIN/s: NAD(P)-binding domain (InterPro:IPR016040), Glucose/ribitol dehydrogenase (InterP…	plastid	209;213;217;221;225;229;235;528;	p;	;209.1.1;213.1.1;217.1.1;221.1.1;225.1.1;229.1.1;235.1.1;528.1.1;	AcAcACPOACPR_p/oxoC10c0ACPOACPR_p/oxoC12c0ACPOACPR_p/oxoC14c0ACPOACPR_p/oxoC16c0ACPOACPR_p/oxoC18c0ACPOACPR_p/oxoC6c0ACPOACPR_p/... <Preview truncated at 128 characters>	p;	s	1			1.1.1.100	0
AT4G13180	Q9SVQ9	1	AT4G13180.1	NAD(P)-binding Rossmann-fold superfamily protein NAD(P)-binding Rossmann-fold superfamily protein; FUNCTIONS IN: oxidoreductase activity, binding, catalytic activity; INVOLVED IN: response to arsenic; EXPRESSED IN: 22 plant structures; EXPRESSED DURING: 13 growth stages; CONTAINS InterPro DOMAIN/s: NAD(P)-binding domain (InterPro:IPR016040), Glucose/ribitol dehydrogenase (InterPro:IPR002347), Sho…	plastid	209;213;217;221;225;229;235;528;	p;	;209.1.1;213.1.1;217.1.1;221.1.1;225.1.1;229.1.1;235.1.1;528.1.1;	AcAcACPOACPR_p/oxoC10c0ACPOACPR_p/oxoC12c0ACPOACPR_p/oxoC14c0ACPOACPR_p/oxoC16c0ACPOACPR_p/oxoC18c0ACPOACPR_p/oxoC6c0ACPOACPR_p/... <Preview truncated at 128 characters>	p;	s	1			1.1.1.100	0
AT5G18210	Q9FK50	1	AT5G18210.1	NAD(P)-binding Rossmann-fold superfamily protein NAD(P)-binding Rossmann-fold superfamily protein; FUNCTIONS IN: oxidoreductase activity, binding, catalytic activity; INVOLVED IN: oxidation reduction, metabolic process; EXPRESSED IN: 22 plant structures; EXPRESSED DURING: 13 growth stages; CONTAINS InterPro DOMAIN/s: Short-chain dehydrogenase/reductase, conserved site (InterPro:IPR020904), NAD(P)…	plastid			;209.1.1;213.1.1;217.1.1;221.1.1;225.1.1;229.1.1;235.1.1;528.1.1;	AcAcACPOACPR_p/oxoC10c0ACPOACPR_p/oxoC12c0ACPOACPR_p/oxoC14c0ACPOACPR_p/oxoC16c0ACPOACPR_p/oxoC18c0ACPOACPR_p/oxoC6c0ACPOACPR_p/... <Preview truncated at 128 characters>	p;	0	0				0
AT2G05990	Q9SLA8	2	AT2G05990.1	NAD(P)-binding Rossmann-fold superfamily protein Encodes enoyl-ACP reductase a component of the fatty acid synthase complex. A reduced function mutation in this gene, mod1, was found in a screen for premature cell death mutants. Mutant plants have reduced lipid level and pleiotropic morphological defects, including chlorotic and abnormally shaped leaves. MOSAIC DEATH 1 (MOD1); FUNCTIONS IN: enoyl…	plastid	211;215;219;223;227;231;233;526;	p;	;211.1.1;215.1.1;219.1.1;223.1.1;227.1.1;231.1.1;233.1.1;526.1.1;	C10c1d2transACPRED_p/C12c1d2transACPRED_p/C14c1d2transACPRED_p/C16c0ACPsynth_p/C18c0ACPsynth_p/C4c1d2transACPRED_p/C6c1d2transAC... <Preview truncated at 128 characters>	p;	s	1			1.3.1.9	0
AT5G46290	P52410	3	AT5G46290.3	3-ketoacyl-acyl carrier protein synthase I 3-ketoacyl-acyl carrier protein synthase I (KAS I) mRNA, 3-ketoacyl-acyl carrier protein synthase I (KAS I); FUNCTIONS IN: transferase activity, transferring acyl groups other than amino-acyl groups, fatty acid synthase activity, catalytic activity; INVOLVED IN: biosynthetic process, metabolic process, fatty acid biosynthetic process; EXPRESSED IN: 23 pl…	plastid			;212.1.1;216.1.1;220.1.1;224.1.1;228.1.1;234.1.1;	C10c0ACPKAS_p/C12c0ACPKAS_p/C14c0ACPKAS_p/C4c0ACPKAS_p/C6c0ACPKAS_p/C8c0ACPKAS_p	p;	s	1	new genes added by JS 9/6/2012			0
AT1G74960	Q9C9P4	3	AT1G74960.2	fatty acid biosynthesis 1 Encodes a plastidic beta-ketoacyl-ACP synthase II, involved in fatty acid elongation from 16:0-ACP to 18:0-ACP. Homozygous knock-out mutants are embryo lethal, indicating early embryo development is sensitive to elevated 16:0. fatty acid biosynthesis 1 (FAB1); FUNCTIONS IN: 3-oxoacyl-[acyl-carrier-protein] synthase activity, fatty acid synthase activity; INVOLVED IN: fat…	plastid			;527.1.1;	C16c0ACPKAS_p	p;	0	1				0
AT2G22230	Q9SIE3	1	AT2G22230.1	Thioesterase superfamily protein Thioesterase superfamily protein; FUNCTIONS IN: crotonoyl-[acyl-carrier-protein] hydratase activity, 3-hydroxyacyl-[acyl-carrier-protein] dehydratase activity; INVOLVED IN: defense response to fungus, incompatible interaction, fatty acid biosynthetic process; LOCATED IN: cell wall, chloroplast; EXPRESSED IN: 23 plant structures; EXPRESSED DURING: 13 growth stages;…	plastid			;210.1.2;214.1.2;218.1.2;222.1.2;226.1.2;230.1.2;232.1.2;525.1.2;	HyC10c0ACPHAD_p/HyC12c0ACPHAD_p/HyC14c0ACPHAD_p/HyC16c0ACPHAD_p/HyC18c0ACPHAD_p/HyC4c0ACPHAD_p/HyC6c0ACPHAD_p/HyC8c0ACPHAD_p	p;	p, s	1	new genes added by JS 9/6/2012			0
AT5G10160	Q9LX13	1	AT5G10160.1	Thioesterase superfamily protein Thioesterase superfamily protein; FUNCTIONS IN: hydro-lyase activity, 3-hydroxyacyl-[acyl-carrier-protein] dehydratase activity; INVOLVED IN: fatty acid biosynthetic process; LOCATED IN: cell wall, chloroplast, membrane; EXPRESSED IN: 22 plant structures; EXPRESSED DURING: 13 growth stages; CONTAINS InterPro DOMAIN/s: Beta-hydroxyacyl-(acyl-carrier-protein) dehydr…	plastid			;210.1.2;214.1.2;218.1.2;222.1.2;226.1.2;230.1.2;232.1.2;525.1.2;	HyC10c0ACPHAD_p/HyC12c0ACPHAD_p/HyC14c0ACPHAD_p/HyC16c0ACPHAD_p/HyC18c0ACPHAD_p/HyC4c0ACPHAD_p/HyC6c0ACPHAD_p/HyC8c0ACPHAD_p	p;	s	1	new genes added by JS 9/6/2012			0
AT2G30200	Q8RU07	2	AT2G30200.1	catalytics;transferases;[acyl-carrier-protein] S-malonyltransferases;binding catalytics;transferases;[acyl-carrier-protein] S-malonyltransferases;binding; FUNCTIONS IN: binding, transferase activity, [acyl-carrier-protein] S-malonyltransferase activity, catalytic activity; INVOLVED IN: fatty acid biosynthetic process, metabolic process; LOCATED IN: chloroplast, chloroplast stroma; EXPRESSED IN: 2…	plastid	236;	p;	;236.1.1;	MalACP_p	p;	s	1			2.3.1.39	0
AT5G23300	P32746	1	AT5G23300.1	pyrimidine d dihydroorotate dehydrogenase, catalyses fourth step of pyrimidine biosynthesis pyrimidine d (PYRD); FUNCTIONS IN: dihydroorotate dehydrogenase activity; INVOLVED IN: 'de novo' pyrimidine base biosynthetic process, pyrimidine ribonucleotide biosynthetic process; LOCATED IN: mitochondrion; EXPRESSED IN: 21 plant structures; EXPRESSED DURING: 11 growth stages; CONTAINS InterPro DOMAIN/s…	mitochondrion	237;	m;n;	;237;	DHODH_m	m;n;	s	1			1.3.5.2	0
AT5G04590	Q9LZ66	1	AT5G04590.1	sulfite reductase A.thaliana gene encoding sulfite reductase. sulfite reductase (SIR); FUNCTIONS IN: sulfite reductase activity, sulfite reductase (ferredoxin) activity, copper ion binding; INVOLVED IN: sulfate reduction, response to salt stress, response to cold; LOCATED IN: in 7 components; EXPRESSED IN: 25 plant structures; EXPRESSED DURING: 15 growth stages; CONTAINS InterPro DOMAIN/s: Sulphi…	plastid	238;	p;t;	;238;	SIR_p	p;t;	s	1			1.8.7.1	0
AT1G16350	Q9SA34	1	AT1G16350.1	Aldolase-type TIM barrel family protein Aldolase-type TIM barrel family protein; FUNCTIONS IN: IMP dehydrogenase activity, oxidoreductase activity, catalytic activity; INVOLVED IN: oxidation reduction, GMP biosynthetic process, metabolic process; LOCATED IN: cellular_component unknown; EXPRESSED IN: 24 plant structures; EXPRESSED DURING: 13 growth stages; CONTAINS InterPro DOMAIN/s: IMP dehydroge…	peroxisome	242;	c;	;242;	IMPDH_c	c;	d	0			1.1.1.205	0
AT1G79470	P47996	1	AT1G79470.1	Aldolase-type TIM barrel family protein Aldolase-type TIM barrel family protein; FUNCTIONS IN: IMP dehydrogenase activity, oxidoreductase activity, catalytic activity; INVOLVED IN: oxidation reduction, GMP biosynthetic process, metabolic process; EXPRESSED IN: 17 plant structures; EXPRESSED DURING: 8 growth stages; CONTAINS InterPro DOMAIN/s: IMP dehydrogenase (InterPro:IPR005990), IMP dehydrogen…	peroxisome	242;	c;	;242;	IMPDH_c	c;	d	0			1.1.1.205	0
AT1G63660	Q9CAD1	2	AT1G63660.1	GMP synthase (glutamine-hydrolyzing), putative / glutamine amidotransferase, putative GMP synthase (glutamine-hydrolyzing), putative / glutamine amidotransferase, putative; FUNCTIONS IN: asparagine synthase (glutamine-hydrolyzing) activity, catalytic activity, GMP synthase (glutamine-hydrolyzing) activity, ATP binding; INVOLVED IN: in 7 processes; EXPRESSED IN: 22 plant structures; EXPRESSED DURI…	cytosol	243;	c;	;243;	rGMPsynth_c	c;	s	1			6.3.5.2	0
AT5G63310	O64903	1	AT5G63310.1	nucleoside diphosphate kinase 2 Maintains intracellular dNTP levels except ATP. Plays a role in response to oxidative stress and UV. Involved in phytochrome-mediated light signaling. Participates in auxin-regulated processes, partly through the modulation of auxin transport. H-bonding with His-197 inside the nucleotide-binding pocket is critical for NDPK2 functioning. nucleoside diphosphate kinas…	plastid	245;249;262;266;317;319;332;556;	c;	;262;266;317;319;332;624;	CTPsynth_p/GDPK_p/dTTPsynth_p/dUDPsynth_p/rATPsynth_p/rUTPsynth_p	p;	p, s	1			2.7.4.6	0
AT4G09320	P39207	1	AT4G09320.1	Nucleoside diphosphate kinase family protein nucleoside diphosphate kinase type 1 (NDPK1) gene, complete NDPK1; FUNCTIONS IN: nucleoside diphosphate kinase activity, ATP binding; INVOLVED IN: response to cadmium ion, response to salt stress; LOCATED IN: apoplast, peroxisome, chloroplast, plasma membrane, vacuole; EXPRESSED IN: 30 plant structures; EXPRESSED DURING: 15 growth stages; CONTAINS Inte…	cytosol			;245;249;262;266;317;319;332;556;	ADPK_c/GDPK_p/dTTPsynth_p/dUDPsynth_p/rATPsynth_c/rATPsynth_p/rGTPsynth_c/rUTPsynth_p	c;/p;	s	1				0
AT4G23900	Q8LAH8	1	AT4G23900.1	Nucleoside diphosphate kinase family protein Nucleoside diphosphate kinase family protein; FUNCTIONS IN: nucleoside diphosphate kinase activity, zinc ion binding, ATP binding; INVOLVED IN: UTP biosynthetic process, GTP biosynthetic process, CTP biosynthetic process; LOCATED IN: mitochondrion; EXPRESSED IN: 24 plant structures; EXPRESSED DURING: 15 growth stages; CONTAINS InterPro DOMAIN/s: Nucleo…	mitochondrion	245;249;262;266;317;319;332;556;	c;	;245;249;262;266;317;319;332;556;	ADPK_c/GDPK_p/dTTPsynth_p/dUDPsynth_p/rATPsynth_c/rATPsynth_p/rGTPsynth_c/rUTPsynth_p	c;/p;	d	0			2.7.4.6	0
AT4G11010	O49203	1	AT4G11010.1	nucleoside diphosphate kinase 3 nucleoside diphosphate kinase 3 (ndpk3), located to the inter-membrane space in mitochondria nucleoside diphosphate kinase 3 (NDPK3); FUNCTIONS IN: nucleoside diphosphate kinase activity, cobalt ion binding, zinc ion binding, ATP binding; INVOLVED IN: response to oxidative stress; LOCATED IN: mitochondrion, mitochondrial inner membrane, plastid; EXPRESSED IN: 27 pl…	mitochondrion			;245;249;262;266;317;319;332;556;	ADPK_c/GDPK_p/dTTPsynth_p/dUDPsynth_p/rATPsynth_c/rATPsynth_p/rGTPsynth_c/rUTPsynth_p	c;/p;	d	0				0
AT1G17410	Q6NLG3	2	AT1G17410.1	Nucleoside diphosphate kinase family protein Nucleoside diphosphate kinase family protein; FUNCTIONS IN: nucleoside diphosphate kinase activity, ATP binding; INVOLVED IN: in 6 processes; LOCATED IN: endomembrane system; EXPRESSED IN: 23 plant structures; EXPRESSED DURING: 15 growth stages; CONTAINS InterPro DOMAIN/s: Nucleoside diphosphate kinase, core (InterPro:IPR001564); BEST Arabidopsis thali…	endoplasmic reticulum			;245;249;262;266;317;319;332;556;	ADPK_c/GDPK_p/dTTPsynth_p/dUDPsynth_p/rATPsynth_c/rATPsynth_p/rGTPsynth_c/rUTPsynth_p	c;/p;	s	1				0
AT2G38280	O80452	2	AT2G38280.1	AMP deaminase, putative / myoadenylate deaminase, putative Encodes a protein with in vitro AMP deaminase activity that is involved in embryogenesis. Homozygous mutant embryos fail to develop past the zygote stage. EMBRYONIC FACTOR1 (FAC1); FUNCTIONS IN: AMP deaminase activity; INVOLVED IN: purine ribonucleoside monophosphate biosynthetic process, embryo development ending in seed dormancy; LOCATE…	plasma membrane	246;	c;	;246;	AMPD_c	c;	d	1			3.5.4.6	0
AT4G35460	Q39243	1	AT4G35460.1	NADPH-dependent thioredoxin reductase B NADPH-dependent thioredoxin reductase 1 (NTR1. Similar to E.coli NTR and has conserved NADPH binding domains. NADPH-dependent thioredoxin reductase B (NTRB); FUNCTIONS IN: thioredoxin-disulfide reductase activity; INVOLVED IN: pollen germination, thioredoxin biosynthetic process, cell growth, seed development, cell redox homeostasis; LOCATED IN: cytosol, mi…	mitochondrion	247;350;	c;	;247.1.1;350.1.1;	TRXSR_c/TRXSR_p	c;/p;	d	0			1.8.1.9	0
AT2G17420	Q39242	1	AT2G17420.1	NADPH-dependent thioredoxin reductase A NADPH-dependent thioredoxin reductase, major cytosolic isoform NADPH-dependent thioredoxin reductase A (NTRA); FUNCTIONS IN: thioredoxin-disulfide reductase activity; INVOLVED IN: in 6 processes; LOCATED IN: cytosol, mitochondrial matrix; EXPRESSED IN: male gametophyte, guard cell, cultured cell, pollen tube, leaf; EXPRESSED DURING: L mature pollen stage, M…	cytosol			;247.1.1;	TRXSR_c	c;	s	1				0
AT2G41680	O22229	1	AT2G41680.1	NADPH-dependent thioredoxin reductase C Encodes a NADPH thioredoxin reductase involved in chloroplast protection against oxidative damage. NADPH-dependent thioredoxin reductase C (NTRC); FUNCTIONS IN: thioredoxin-disulfide reductase activity; INVOLVED IN: hydrogen peroxide catabolic process; LOCATED IN: chloroplast stroma, chloroplast; EXPRESSED IN: 23 plant structures; EXPRESSED DURING: 13 growt…	plastid			;350.1.1;	TRXSR_p	p;	p, s	1				1
AT3G23810	Q9LK36	1	AT3G23810.1	S-adenosyl-l-homocysteine (SAH) hydrolase 2 S-adenosyl-l-homocysteine (SAH) hydrolase 2 (SAHH2); FUNCTIONS IN: adenosylhomocysteinase activity; INVOLVED IN: one-carbon metabolic process; LOCATED IN: plasma membrane, vacuole, membrane; EXPRESSED IN: 33 plant structures; EXPRESSED DURING: 15 growth stages; CONTAINS InterPro DOMAIN/s: S-adenosyl-L-homocysteine hydrolase (InterPro:IPR000043), S-adeno…	cytosol	250;	c;	;250;	AHC_c	c;	s	1			3.3.1.1	0
AT4G13940	O23255	4	AT4G13940.1	S-adenosyl-L-homocysteine hydrolase Encodes a S-adenosyl-L-homocysteine hydrolase required for DNA methylation-dependent gene silencing. MATERNAL EFFECT EMBRYO ARREST 58 (MEE58); FUNCTIONS IN: adenosylhomocysteinase activity, copper ion binding; INVOLVED IN: methylation-dependent chromatin silencing, one-carbon metabolic process, posttranscriptional gene silencing, embryo development ending in se…	cytosol			;250;	AHC_c	c;	s	1				0
AT3G03780	Q9SRV5	3	AT3G03780.1	methionine synthase 2 Encodes a cytosolic methionine synthase, involved in methionine regeneration via the activated methyl cycle (or SAM cycle) methionine synthase 2 (MS2); FUNCTIONS IN: 5-methyltetrahydropteroyltriglutamate-homocysteine S-methyltransferase activity, methionine synthase activity; INVOLVED IN: response to cadmium ion, response to salt stress, methionine biosynthetic process; LOCA…	cytosol			;251;	MetS_c	c;	s	1				1
AT5G17920	O50008	2	AT5G17920.1	Cobalamin-independent synthase family protein Encodes a cytosolic cobalamin-independent methionine synthase, involved in methionine regeneration via the activated methyl cycle (SAM cycle). The protein undergoes thiolation following treatment with the oxidant tert-butylhydroperoxide. ATMS1; FUNCTIONS IN: 5-methyltetrahydropteroyltriglutamate-homocysteine S-methyltransferase activity, copper ion bi…	cytosol			;251;	MetS_c	c;	s	1				1
AT3G09820	Q9SF85	2	AT3G09820.1	adenosine kinase 1 Involved in the salvage synthesis of adenylates and methyl recycling adenosine kinase 1 (ADK1); FUNCTIONS IN: adenosine kinase activity, copper ion binding; INVOLVED IN: response to cadmium ion, response to trehalose-6-phosphate stimulus, adenosine salvage; LOCATED IN: cytosol, apoplast, plasma membrane, chloroplast, membrane; EXPRESSED IN: 33 plant structures; EXPRESSED DURING…	cytosol	252;	c;	;252;	ADEK_c	c;	s	1			2.7.1.20	0
AT5G03300	Q9LZG0	1	AT5G03300.1	adenosine kinase 2 Encodes adenosine kinase 2 (ADK2), a typical, constitutively expressed housekeeping enzyme. Shows a high sequence identity with ADK1. Involved in salvage synthesis of adenylates and methyl recycling. Enzyme activity is substantially inhibited in roots, siliques and dry seeds by an unknown compound. May contribute to cytokinin interconversion. adenosine kinase 2 (ADK2); FUNCTION…	cytosol	252;	c;	;252;	ADEK_c	c;	s	1			2.7.1.20	0
AT1G22020	Q9LM59	1	AT1G22020.1	serine hydroxymethyltransferase 6 Encodes a putative serine hydroxymethyltransferase. serine hydroxymethyltransferase 6 (SHM6); FUNCTIONS IN: pyridoxal phosphate binding, glycine hydroxymethyltransferase activity, catalytic activity; INVOLVED IN: glycine metabolic process, L-serine metabolic process; LOCATED IN: cellular_component unknown; EXPRESSED IN: 23 plant structures; EXPRESSED DURING: 15 g…	mitochondrion	255;355;566;	c;	;255;355;566;	Glysynth_p/SHMT_c/SHMT_m	c;/m;/p;	s	1			2.1.2.1	0
AT1G36370	Q84WV0	1	AT1G36370.1	serine hydroxymethyltransferase 7 Encodes a putative serine hydroxymethyltransferase. serine hydroxymethyltransferase 7 (SHM7); FUNCTIONS IN: pyridoxal phosphate binding, glycine hydroxymethyltransferase activity, catalytic activity; INVOLVED IN: response to cadmium ion, glycine metabolic process, L-serine metabolic process; EXPRESSED IN: 23 plant structures; EXPRESSED DURING: 15 growth stages; C…	mitochondrion	255;355;566;	c;	;255;355;566;	Glysynth_p/SHMT_c/SHMT_m	c;/m;/p;	s	1			2.1.2.1	0
AT4G13890	Q9SVM4	1	AT4G13890.1	Pyridoxal phosphate (PLP)-dependent transferases superfamily protein EMBRYO SAC DEVELOPMENT ARREST 37 (EDA36); FUNCTIONS IN: pyridoxal phosphate binding, glycine hydroxymethyltransferase activity, catalytic activity; INVOLVED IN: glycine metabolic process, polar nucleus fusion, L-serine metabolic process, pollen development; LOCATED IN: cellular_component unknown; EXPRESSED IN: male gametophyte, …	mitochondrion	255;355;566;	c;	;255;355;566;	Glysynth_p/SHMT_c/SHMT_m	c;/m;/p;	s	1			2.1.2.1	0
AT4G13930	O23254	1	AT4G13930.1	serine hydroxymethyltransferase 4 Encodes a serine hydroxymethyltransferase maximally expressed in root serine hydroxymethyltransferase 4 (SHM4); FUNCTIONS IN: pyridoxal phosphate binding, glycine hydroxymethyltransferase activity, catalytic activity; INVOLVED IN: response to cadmium ion, glycine metabolic process, L-serine metabolic process; LOCATED IN: cytosol, plasma membrane, membrane; EXPRES…	cytosol	255;355;566;	c;	;255;355;566;	Glysynth_p/SHMT_c/SHMT_m	c;/m;/p;	s	1			2.1.2.1	0
AT4G32520	Q94JQ3	2	AT4G32520.1	serine hydroxymethyltransferase 3 Encodes a serine hydroxymethyltransferase SHMT3 located in the plastid. serine hydroxymethyltransferase 3 (SHM3); FUNCTIONS IN: glycine hydroxymethyltransferase activity; INVOLVED IN: glycine metabolic process, L-serine metabolic process; LOCATED IN: chloroplast, plastid; EXPRESSED IN: 25 plant structures; EXPRESSED DURING: 14 growth stages; CONTAINS InterPro DOM…	plastid	255;355;566;	c;	;355;	Glysynth_p	p;	o	1	(TAIR Description, ncbi gene)		2.1.2.1	1
AT4G37930	Q9SZJ5	1	AT4G37930.1	serine transhydroxymethyltransferase 1 Encodes a protein with mitochondrial serine hydroxymethyltransferase activity, which functions in the photorespiratory pathway, catalyzes the conversion of serine and tetrahydrofolate to glycine and 5,10-methylene tetrahydrofolate. Involved in controlling cell damage caused by abiotic stress, such as high light and salt and the hypersensitive defense respons…	mitochondrion	255;355;566;	c;	;255;355;566;	Glysynth_p/SHMT_c/SHMT_m	c;/m;/p;	g	1			2.1.2.1	0
AT5G26780	Q8GRI1	3	AT5G26780.3	serine hydroxymethyltransferase 2 Encodes a protein with serine hydroxymethyltransferase activity which is thought to be localized in the mitochondrial matrix. SHM2 expression fails to rescue the conditional lethal phenotype of the shm1-1 mutant, defective in SHM1. serine hydroxymethyltransferase 2 (SHM2); FUNCTIONS IN: glycine hydroxymethyltransferase activity, cobalt ion binding, zinc ion bindi…	mitochondrion			;255;355;566;	Glysynth_p/SHMT_c/SHMT_m	c;/m;/p;	s	1	misssing cytosolic isoform; therefore bna572 default assignment maintained			0
AT2G36880	Q9SJL8	2	AT2G36880.1	methionine adenosyltransferase 3 methionine adenosyltransferase 3 (MAT3); FUNCTIONS IN: copper ion binding, methionine adenosyltransferase activity; INVOLVED IN: one-carbon metabolic process, S-adenosylmethionine biosynthetic process; LOCATED IN: plasma membrane; EXPRESSED IN: 27 plant structures; EXPRESSED DURING: 17 growth stages; CONTAINS InterPro DOMAIN/s: S-adenosylmethionine synthetase (Int…	cytosol	256;	c;	;256;	MAT_c	c;	s	1			2.5.1.6	0
AT3G17390	Q9LUT2	1	AT3G17390.1	S-adenosylmethionine synthetase family protein S-adenosylmethionine synthetase METHIONINE OVER-ACCUMULATOR 3 (MTO3); FUNCTIONS IN: methionine adenosyltransferase activity; INVOLVED IN: lignin biosynthetic process, response to cold, methionine metabolic process, S-adenosylmethionine biosynthetic process; LOCATED IN: nucleolus, cell wall, plasma membrane, membrane; EXPRESSED IN: 28 plant structures…	nucleus,plasma membrane	256;	c;	;256;	MAT_c	c;	d	0			2.5.1.6	1
AT1G02500	#N/A	2	AT1G02500.1	S-adenosylmethionine synthetase 1 encodes a S-adenosylmethionine synthetase. SAM1 is regulated by protein S-nitrosylation. The covalent binding of nitric oxide (NO) to the Cys114 residue inhibits the enzyme activity. S-adenosylmethionine synthetase 1 (SAM1); FUNCTIONS IN: methionine adenosyltransferase activity; INVOLVED IN: response to cadmium ion, response to salt stress, ethylene biosynthetic …	cytosol			;256;	MAT_c	c;	s	1				0
AT4G01850	P17562	2	AT4G01850.1	S-adenosylmethionine synthetase 2 S-adenosylmethionine synthetase 2 (SAM-2); FUNCTIONS IN: copper ion binding, methionine adenosyltransferase activity; INVOLVED IN: one-carbon metabolic process, S-adenosylmethionine biosynthetic process; LOCATED IN: nucleolus, cell wall; EXPRESSED IN: 27 plant structures; EXPRESSED DURING: 17 growth stages; CONTAINS InterPro DOMAIN/s: S-adenosylmethionine synthet…	cytosol,nucleus			;256;	MAT_c	c;	s	1				0
AT5G40610	Q9SCX9	1	AT5G40610.1	NAD-dependent glycerol-3-phosphate dehydrogenase family protein NAD-dependent glycerol-3-phosphate dehydrogenase family protein; FUNCTIONS IN: in 9 functions; INVOLVED IN: oxidation reduction, glycerol-3-phosphate metabolic process, glycerol-3-phosphate catabolic process, carbohydrate metabolic process, metabolic process; LOCATED IN: chloroplast, glycerol-3-phosphate dehydrogenase complex, cytopl…	cytosol,plastid	257;	c;	;257;	GPDH_c	c;	s	1			1.1.1.8	0
AT1G30820	B9DG31	1	AT1G30820.1	CTP synthase family protein CTP synthase family protein; FUNCTIONS IN: CTP synthase activity, catalytic activity; INVOLVED IN: pyrimidine ribonucleotide metabolic process, pyrimidine nucleotide biosynthetic process; EXPRESSED IN: 21 plant structures; EXPRESSED DURING: 13 growth stages; CONTAINS InterPro DOMAIN/s: Glutamine amidotransferase class-I, C-terminal (InterPro:IPR000991), CTP synthase (I…	plasma membrane,golgi	259;	p;	;259;	rCTPsynth_p	p;	d	0			6.3.4.2	0
AT2G34890	O64753	1	AT2G34890.1	CTP synthase family protein CTP synthase family protein; FUNCTIONS IN: CTP synthase activity, catalytic activity; INVOLVED IN: pyrimidine ribonucleotide metabolic process, pyrimidine nucleotide biosynthetic process; LOCATED IN: endomembrane system; CONTAINS InterPro DOMAIN/s: Glutamine amidotransferase class-I, C-terminal (InterPro:IPR000991), CTP synthase (InterPro:IPR004468), CTP synthase, N-te…	plasma membrane	259;	p;	;259;	rCTPsynth_p	p;	d	0			6.3.4.2	0
AT3G12670	Q9LTW8	1	AT3G12670.1	CTP synthase family protein embryo defective 2742 (emb2742); FUNCTIONS IN: CTP synthase activity, catalytic activity; INVOLVED IN: response to cadmium ion, embryo development ending in seed dormancy; LOCATED IN: endomembrane system; EXPRESSED IN: 23 plant structures; EXPRESSED DURING: 13 growth stages; CONTAINS InterPro DOMAIN/s: Glutamine amidotransferase class-I, C-terminal (InterPro:IPR000991)…	cytosol,golgi	259;	p;	;259;	rCTPsynth_p	p;	d	0			6.3.4.2	0
AT4G02120	Q8L6Z9	1	AT4G02120.1	CTP synthase family protein CTP synthase family protein; FUNCTIONS IN: CTP synthase activity, catalytic activity; INVOLVED IN: pyrimidine ribonucleotide metabolic process, pyrimidine nucleotide biosynthetic process; LOCATED IN: endomembrane system; EXPRESSED IN: 24 plant structures; EXPRESSED DURING: 13 growth stages; CONTAINS InterPro DOMAIN/s: Glutamine amidotransferase class-I, C-terminal (Int…	plasma membrane,endoplasmic reticulum			;259;	rCTPsynth_p	p;	d	0				0
AT4G20320	Q0WRY1	2	AT4G20320.1	CTP synthase family protein CTP synthase family protein; FUNCTIONS IN: CTP synthase activity, catalytic activity; INVOLVED IN: pyrimidine ribonucleotide metabolic process, pyrimidine nucleotide biosynthetic process; LOCATED IN: cellular_component unknown; EXPRESSED IN: 18 plant structures; EXPRESSED DURING: 8 growth stages; CONTAINS InterPro DOMAIN/s: Glutamine amidotransferase class-I, C-termina…	plastid,plasma membrane,golgi			;259;	rCTPsynth_p	p;	d	0				0
AT5G59440	Q0WW55	3	AT5G59440.3	P-loop containing nucleoside triphosphate hydrolases superfamily protein Encodes thymidylate kinase which exists in two isoforms in plants. The longer variant of 263 amino acids with a N-terminal extension that is required for localization to the mitochondrion. The second isoform of 224 residues is localized to the cytoplasm and nucleoplasm. Peak of expression occurs during G1/S phase transition.…	plastid			;263;265;	dTMPK_p/dUMPK_p	p;	s	1	new genes added by JS 9/6/2012			0
AT2G16370	Q05762	1	AT2G16370.1	thymidylate synthase 1 Encodes a bifunctional dihydrofolate reductase - thymidylate synthase gene. This is unique in Arabidopsis and protozoa. Other organisms have independent genes for this function. thymidylate synthase 1 (THY-1); CONTAINS InterPro DOMAIN/s: Thymidylate synthase, active site (InterPro:IPR020940), Dihydrofolate reductase domain (InterPro:IPR001796), Dihydrofolate reductase conse…	cytosol	264;267;	p;	;264;267;	DHFR_p/THY_p	p;	d	0	bifunctional enzyme; currently the plastidial compartment seems to be a missasignment		2.1.1.45	0
AT4G34570	Q05763	1	AT4G34570.1	thymidylate synthase 2 Encodes a bifunctional dihydrofolate reductase - thymidylate synthase gene. This is unique in Arabidopsis and protozoa. Other organisms have independent genes for this function. thymidylate synthase 2 (THY-2); CONTAINS InterPro DOMAIN/s: Thymidylate synthase, active site (InterPro:IPR020940), Dihydrofolate reductase domain (InterPro:IPR001796), Dihydrofolate reductase conse…	mitochondrion	264;267;	p;	;264;267;	DHFR_p/THY_p	p;	d	0	bifunctional enzyme; currently the plastidial compartment seems to be a missasignment		2.1.1.45	0
AT2G21550	Q9SIK4	1	AT2G21550.1	Bifunctional dihydrofolate reductase/thymidylate synthase Bifunctional dihydrofolate reductase/thymidylate synthase; FUNCTIONS IN: thymidylate synthase activity, dihydrofolate reductase activity; INVOLVED IN: oxidation reduction, glycine biosynthetic process, one-carbon metabolic process, nucleotide biosynthetic process, dTMP biosynthetic process; EXPRESSED IN: stem, hypocotyl, root; CONTAINS Int…	plasma membrane			;264;267;	DHFR_p/THY_p	p;	d	0	bifunctional enzyme; currently the plastidial compartment seems to be a missasignment			0
AT3G20330	P49077	1	AT3G20330.1	PYRIMIDINE B encodes aspartate carbamoyltransferase catalyzing the second step in the de novo pyrimidine ribonucleotide biosynthesis PYRIMIDINE B (PYRB); FUNCTIONS IN: amino acid binding, protein binding, aspartate carbamoyltransferase activity, carboxyl- or carbamoyltransferase activity; INVOLVED IN: cellular response to phosphate starvation, pyrimidine ribonucleotide biosynthetic process, cellu…	plastid	268;	p;	;268;	ASPCAP_p	p;	p, s	1			2.1.3.2	0
AT4G22930	O04904	1	AT4G22930.1	pyrimidin 4 Encodes dihydroorotase (PYR4). pyrimidin 4 (PYR4); FUNCTIONS IN: dihydroorotase activity; INVOLVED IN: 'de novo' pyrimidine base biosynthetic process, pyrimidine base biosynthetic process; LOCATED IN: chloroplast; EXPRESSED IN: 22 plant structures; EXPRESSED DURING: 13 growth stages; CONTAINS InterPro DOMAIN/s: Dihydroorotase, conserved site (InterPro:IPR002195), Dihydroorotase homodi…	plastid	269;	p;	;269;	DORHY_p	p;	s	1			3.5.2.3	0
AT2G37500	Q9ZUR7	2	AT2G37500.1	arginine biosynthesis protein ArgJ family arginine biosynthesis protein ArgJ family; FUNCTIONS IN: glutamate N-acetyltransferase activity; INVOLVED IN: arginine biosynthetic process; LOCATED IN: chloroplast; EXPRESSED IN: 22 plant structures; EXPRESSED DURING: 13 growth stages; CONTAINS InterPro DOMAIN/s: Arginine biosynthesis protein ArgJ (InterPro:IPR002813), Peptidase S58 DmpA/arginine biosynt…	plastid	270;	p;	;270;	NAGS_p	p;	s	1			2.3.1.1	0
AT2G22910	Q84JF4	1	AT2G22910.1	N-acetyl-l-glutamate synthase 1 N-acetyl-l-glutamate synthase 1 (NAGS1); FUNCTIONS IN: acetyl-CoA:L-glutamate N-acetyltransferase activity, N-acetyltransferase activity; INVOLVED IN: cellular amino acid biosynthetic process, arginine biosynthetic process, metabolic process; LOCATED IN: cytoplasm; EXPRESSED IN: 23 plant structures; EXPRESSED DURING: 13 growth stages; CONTAINS InterPro DOMAIN/s: GC…	plastid	270;	p;	;270;	NAGS_p	p;	s	1			2.3.1.1	0
AT4G37670	Q3E9P2	2	AT4G37670.2	N-acetyl-l-glutamate synthase 2 N-acetyl-l-glutamate synthase 2 (NAGS2); FUNCTIONS IN: acetyl-CoA:L-glutamate N-acetyltransferase activity, N-acetyltransferase activity; INVOLVED IN: cellular amino acid biosynthetic process, arginine biosynthetic process, metabolic process; LOCATED IN: cytoplasm; EXPRESSED IN: 20 plant structures; EXPRESSED DURING: 12 growth stages; CONTAINS InterPro DOMAIN/s: GC…	plastid			;270;	NAGS_p	p;	s	1				0
AT3G57560	Q9SCL7	1	AT3G57560.1	N-acetyl-l-glutamate kinase encodes a N-acetylglutamate kinase, involved in arginine biosynthesis N-acetyl-l-glutamate kinase (NAGK); FUNCTIONS IN: acetylglutamate kinase activity; INVOLVED IN: arginine biosynthetic process via ornithine, arginine biosynthetic process; LOCATED IN: chloroplast; EXPRESSED IN: 22 plant structures; EXPRESSED DURING: 14 growth stages; CONTAINS InterPro DOMAIN/s: N-ace…	plastid	271;	p;	;271;	NAGK_p	p;	p, s	1			2.7.2.8	0
AT2G19940	Q93Z70	2	AT2G19940.1	oxidoreductases, acting on the aldehyde or oxo group of donors, NAD or NADP as acceptor;copper ion binding oxidoreductases, acting on the aldehyde or oxo group of donors, NAD or NADP as acceptor;copper ion binding; FUNCTIONS IN: oxidoreductase activity, acting on the aldehyde or oxo group of donors, NAD or NADP as acceptor, copper ion binding; INVOLVED IN: response to cadmium ion, cellular amino …	plastid	272;	p;	;272;	NAGR_p	p;	s	1			1.2.1.38	0
AT1G80600	Q9M8M7	1	AT1G80600.1	HOPW1-1-interacting 1 Encodes HopW1-1-Interacting protein 1 (WIN1). Interacts with the P. syringae effector HopW1-1. WIN1 is a putative acetylornithine transaminase. Modulates plant defenses against bacteria. Three WIN proteins are identified so far (WIN1: AT1G80600; WIN2: AT4G31750; WIN3: AT5G13320). HOPW1-1-interacting 1 (WIN1); FUNCTIONS IN: N2-acetyl-L-ornithine:2-oxoglutarate 5-aminotransfer…	plastid	273;	p;	;273;	ACOAT_p	p;	s	1			2.6.1.11	0
AT4G17830	Q9C5C4	2	AT4G17830.2	Peptidase M20/M25/M40 family protein Peptidase M20/M25/M40 family protein; FUNCTIONS IN: metallopeptidase activity, hydrolase activity; INVOLVED IN: proteolysis, metabolic process; EXPRESSED IN: 24 plant structures; EXPRESSED DURING: 13 growth stages; CONTAINS InterPro DOMAIN/s: Peptidase M20 (InterPro:IPR002933), Peptidase M20, dimerisation (InterPro:IPR011650).	cytosol	274;	p;	;274;	Ornsynth_p	p;	d	0			3.5.1.16	0
AT1G75330	O50039	1	AT1G75330.1	ornithine carbamoyltransferase ornithine carbamoyltransferase (OTC); FUNCTIONS IN: amino acid binding, ornithine carbamoyltransferase activity, carboxyl- or carbamoyltransferase activity; INVOLVED IN: cellular amino acid metabolic process; LOCATED IN: chloroplast, chloroplast stroma; EXPRESSED IN: 23 plant structures; EXPRESSED DURING: 13 growth stages; CONTAINS InterPro DOMAIN/s: Aspartate/ornit…	plastid	275;	p;	;275;	OTC_p	p;	p, s	1			2.1.3.3	0
AT4G24830	Q9SZX3	2	AT4G24830.1	arginosuccinate synthase family arginosuccinate synthase family; FUNCTIONS IN: argininosuccinate synthase activity, ATP binding; INVOLVED IN: arginine biosynthetic process; LOCATED IN: chloroplast stroma, chloroplast; EXPRESSED IN: 25 plant structures; EXPRESSED DURING: 15 growth stages; CONTAINS InterPro DOMAIN/s: Rossmann-like alpha/beta/alpha sandwich fold (InterPro:IPR014729), Argininosuccina…	plastid	276;	p;	;276;	ARSUCS_p	p;	p, s	1			6.3.4.5	0
AT1G31220	P52422	1	AT1G31220.1	Formyl transferase N10-formyltetrahydrofolate-dependent phosphoribosylglycinamide formyltransferase that catalyzes the conversion of phosphoribosyl glycineamide to phosphoribosyl N-formylglycineamide Formyl transferase; FUNCTIONS IN: hydroxymethyl-, formyl- and related transferase activity, phosphoribosylglycinamide formyltransferase activity, formyltetrahydrofolate deformylase activity; INVOLVED…	plastid	277;	p;	;277;	PUR_p	p;	p, s	1			2.1.2.2	0
AT1G74260	Q9M8D3	1	AT1G74260.1	purine biosynthesis 4 Encodes formylglycinamidine ribonucleotide synthase an enzyme involved in de novo purine biosynthesis. PUR4 is localizes to the chloroplast and mitochondria. Loss of PUR4 function affects male but not female gametophyte development. purine biosynthesis 4 (PUR4); FUNCTIONS IN: phosphoribosylformylglycinamidine synthase activity, catalytic activity, ATP binding; INVOLVED IN: m…	mitochondrion,plastid	278;	p;	;278;	PRFGS_p	p;	s	1			6.3.5.3	1
AT3G55010	Q05728	2	AT3G55010.1	phosphoribosylformylglycinamidine cyclo-ligase, chloroplast / phosphoribosyl-aminoimidazole synthetase / AIR synthase (PUR5) encoding phosphoribosylformylglycinamidine cyclo-ligase (syn. AIR synthetase)that phosphorylates 5-phosphoribosyl-N-formylglycinamidine (FGAM) to form 5-aminoimidazole ribonucleotide (AIR) PUR5; FUNCTIONS IN: phosphoribosylformylglycinamidine cyclo-ligase activity, copper i…	plastid			;279;	PRGCL_p	p;	s	1	new genes added by JS 9/6/2012			0
AT3G21110	P38025	2	AT3G21110.1	purin 7 5'-phosphoribosyl-4-(N-succinocarboxamide)-5-aminoimidazole synthetase (PUR7, syn. SAICAR synthetase), catalyzes aspartate addition at the alpha-amino group to the growing purine backbone. purin 7 (PUR7); FUNCTIONS IN: phosphoribosylaminoimidazolesuccinocarboxamide synthase activity; INVOLVED IN: response to auxin stimulus, purine nucleotide biosynthetic process; LOCATED IN: chloroplast; …	plastid	282;	p;	;282;	PRASS_p	p;	s	1			6.3.2.6	0
AT3G10050	Q9ZSS6	1	AT3G10050.1	L-O-methylthreonine resistant 1 first enzyme in the biosynthetic pathway of isoleucine L-O-methylthreonine resistant 1 (OMR1); FUNCTIONS IN: L-threonine ammonia-lyase activity; INVOLVED IN: isoleucine biosynthetic process, threonine metabolic process; LOCATED IN: chloroplast; EXPRESSED IN: 22 plant structures; EXPRESSED DURING: 13 growth stages; CONTAINS InterPro DOMAIN/s: Threonine dehydratase I…	plastid	283;	p;	;283;	TRAL_p	p;	s	1			4.3.1.19	0
AT3G48560	P17597	1	AT3G48560.1	chlorsulfuron/imidazolinone resistant 1 Catalyzes the formation of acetolactate from pyruvate, the first step in valine and isoleucine biosynthesis. Requires FAD, thiamine pyrophosphate and Mg. Inhibited by the sulphonylurea herbicide, chlorsulphuron, and the imidazolinone herbicide, imazapyr. The obtained crystal structure of acetohydroxyacid synthase AHAS, EC 2.2.1.6)in complex with herbicides …	plastid	284;312;	p;	;284.1.2;312.1.2;	ABUTsynth_p/ACLACsynth_p	p;	p, s	1			2.2.1.6	1
AT2G31810	Q93YZ7	3	AT2G31810.1	ACT domain-containing small subunit of acetolactate synthase protein ACT domain-containing small subunit of acetolactate synthase protein; FUNCTIONS IN: acetolactate synthase activity, amino acid binding; INVOLVED IN: branched chain family amino acid biosynthetic process; LOCATED IN: chloroplast; EXPRESSED IN: 24 plant structures; EXPRESSED DURING: 13 growth stages; CONTAINS InterPro DOMAIN/s: Ac…	plastid			;284.1.1;312.1.1;	ABUTsynth_p/ACLACsynth_p	p;	s	1	two splice variants;			0
AT5G16290	Q9FFF4	2	AT5G16290.1	VALINE-TOLERANT 1 VALINE-TOLERANT 1 (VAT1); FUNCTIONS IN: acetolactate synthase activity, amino acid binding; INVOLVED IN: branched chain family amino acid biosynthetic process; EXPRESSED IN: 22 plant structures; EXPRESSED DURING: 13 growth stages; CONTAINS InterPro DOMAIN/s: Acetolactate synthase, small subunit (InterPro:IPR004789), Amino acid-binding ACT (InterPro:IPR002912), Acetolactate synth…	plastid			;284.1.1;312.1.1;	ABUTsynth_p/ACLACsynth_p	p;	s	1				0
AT3G58610	Q05758	3	AT3G58610.1	ketol-acid reductoisomerase ketol-acid reductoisomerase; FUNCTIONS IN: copper ion binding, ketol-acid reductoisomerase activity; INVOLVED IN: response to cadmium ion, branched chain family amino acid biosynthetic process; LOCATED IN: in 6 components; EXPRESSED IN: 26 plant structures; EXPRESSED DURING: 15 growth stages; CONTAINS InterPro DOMAIN/s: Acetohydroxy acid isomeroreductase, catalytic (In…	plastid	285;313;	p;	;285;313;	KAR1_p/KAR2_p	p;	p, s	1			1.1.1.86	0
AT3G23940	Q9LIR4	2	AT3G23940.1	dehydratase family dehydratase family; FUNCTIONS IN: copper ion binding, catalytic activity; INVOLVED IN: pollen development; LOCATED IN: chloroplast stroma, chloroplast; EXPRESSED IN: 23 plant structures; EXPRESSED DURING: 14 growth stages; CONTAINS InterPro DOMAIN/s: Dihydroxy-acid dehydratase (InterPro:IPR004404), Dihydroxy-acid/6-phosphogluconate dehydratase, conserved site (InterPro:IPR02055…	plastid	286;314;	p;	;286;314;	OIVALsynth_p/OMVALsynth_p	p;	s	1			4.2.1.9	0
AT1G10070	Q9M439	3	AT1G10070.1	branched-chain amino acid transaminase 2 Encodes a chloroplast branched-chain amino acid aminotransferase. Complements the yeast leu/iso-leu/val auxotrophy mutant. branched-chain amino acid transaminase 2 (BCAT-2); FUNCTIONS IN: branched-chain-amino-acid transaminase activity, catalytic activity; INVOLVED IN: branched chain family amino acid metabolic process, metabolic process; LOCATED IN: chlor…	plastid	287;297;339;	p;	;287;297;339;	Ilesynth_p/Leusynth_p/Valsynth_p	p;	g	1			2.6.1.42	1
AT1G50090	Q9LPM8	1	AT1G50090.1	D-aminoacid aminotransferase-like PLP-dependent enzymes superfamily protein D-aminoacid aminotransferase-like PLP-dependent enzymes superfamily protein; FUNCTIONS IN: branched-chain-amino-acid transaminase activity, catalytic activity; INVOLVED IN: branched chain family amino acid metabolic process, metabolic process; LOCATED IN: cellular_component unknown; EXPRESSED IN: root; CONTAINS InterPro D…	cytosol,plasma membrane	287;297;339;	p;				s	1	bna572 does not have cytosolic isoform		2.6.1.42	0
AT1G50110	Q9LPM9	1	AT1G50110.1	D-aminoacid aminotransferase-like PLP-dependent enzymes superfamily protein D-aminoacid aminotransferase-like PLP-dependent enzymes superfamily protein; FUNCTIONS IN: branched-chain-amino-acid transaminase activity, catalytic activity; INVOLVED IN: branched chain family amino acid metabolic process, metabolic process; LOCATED IN: cellular_component unknown; EXPRESSED IN: 18 plant structures; EXPR…	cytosol	287;297;339;	p;				g, s	1	bna572 does not have cytosolic isoform		2.6.1.42	0
AT3G19710	Q9LE06	1	AT3G19710.1	branched-chain aminotransferase4 Belongs to the branched-chain amino acid aminotransferase gene family. Encodes a methionine-oxo-acid transaminase. Involved in the methionine chain elongation pathway that leads to the ultimate biosynthesis of methionine-derived glucosinolates. branched-chain aminotransferase4 (BCAT4); CONTAINS InterPro DOMAIN/s: Aminotransferase, class IV (InterPro:IPR001544), Br…	cytosol	287;297;339;	p;				g, s	1	bna572 does not have cytosolic isoform		2.6.1.42	0
AT3G49680	Q9M401	2	AT3G49680.1	branched-chain aminotransferase 3 Encodes a chloroplast branched-chain amino acid aminotransferase. Complements the yeast leu/iso-leu/val auxotrophy mutant. branched-chain aminotransferase 3 (BCAT3); FUNCTIONS IN: branched-chain-amino-acid transaminase activity, catalytic activity; INVOLVED IN: branched chain family amino acid metabolic process, metabolic process; LOCATED IN: chloroplast; EXPRESS…	plastid	287;297;339;	p;	;287;297;339;	Ilesynth_p/Leusynth_p/Valsynth_p	p;	g, s, p	1			2.6.1.42	1
AT5G65780	Q9FYA6	2	AT5G65780.2	branched-chain amino acid aminotransferase 5 / branched-chain amino acid transaminase 5 (BCAT5) encodes a chloroplast branched-chain amino acid aminotransferase, can complement the yeast leu/iso-leu/val auxotrophy mutant ATBCAT-5; FUNCTIONS IN: branched-chain-amino-acid transaminase activity, catalytic activity; LOCATED IN: mitochondrion, chloroplast; EXPRESSED IN: 23 plant structures; EXPRESSED …	nucleus	287;297;339;	p;				s	1			2.6.1.42	0
AT5G57850	Q8L493	1	AT5G57850.1	D-aminoacid aminotransferase-like PLP-dependent enzymes superfamily protein D-aminoacid aminotransferase-like PLP-dependent enzymes superfamily protein; FUNCTIONS IN: 4-amino-4-deoxychorismate lyase activity, catalytic activity; INVOLVED IN: tetrahydrofolate biosynthetic process; LOCATED IN: chloroplast; EXPRESSED IN: 24 plant structures; EXPRESSED DURING: 15 growth stages; CONTAINS InterPro DOMA…	plastid	287;297;339;	p;	;287;297;339;	Ilesynth_p/Leusynth_p/Valsynth_p	p;	g	1			2.6.1.42	0
AT2G45440	Q9FVC8	1	AT2G45440.1	dihydrodipicolinate synthase Encodes a protein that likely has dihydropicolinate synthase activity based on its mutant phenotype of decreased lysine levels and increased aspartate levels. The mutant also has increased levels of threonine. The enzyme is predicted to localize to the chloroplast. dihydrodipicolinate synthase (DHDPS2); FUNCTIONS IN: dihydrodipicolinate synthase activity; INVOLVED IN:…	plastid	288;	p;	;288;	DHDPS_p	p;	s	1			4.2.1.52	0
AT3G60880	Q9LZX6	2	AT3G60880.2	dihydrodipicolinate synthase 1 Encodes a dihydropicolinate synthase involved in lysine biosynthesis. The enzyme is allosterically inhibited by lysine. It is predicted to localize to the cholorplast. dihydrodipicolinate synthase 1 (DHDPS1); FUNCTIONS IN: dihydrodipicolinate synthase activity; INVOLVED IN: lysine biosynthetic process via diaminopimelate, diaminopimelate biosynthetic process, metabo…	plastid			;288;	DHDPS_p	p;	s	1				0
AT5G52100	Q9FJ82	1	AT5G52100.1	Dihydrodipicolinate reductase, bacterial/plant Is essential for chloroplast NAD(P)H dehydrogenase activity, which is involved in electron transfer between PSII and PSI. Likely functions in biogenesis or stabilization of the NAD(P)H dehydrogenase complex. chlororespiration reduction 1 (crr1); FUNCTIONS IN: dihydrodipicolinate reductase activity; INVOLVED IN: photosynthesis, light reaction, lysine …	plastid	289;	p;	;289;	DAP_p	p;	o	1	(TAIR Description, ncbi gene)		1.3.1.26	1
AT2G44040	O80574	1	AT2G44040.1	Dihydrodipicolinate reductase, bacterial/plant Dihydrodipicolinate reductase, bacterial/plant; FUNCTIONS IN: dihydrodipicolinate reductase activity; INVOLVED IN: oxidation reduction, lysine biosynthetic process via diaminopimelate, metabolic process, diaminopimelate biosynthetic process; LOCATED IN: chloroplast; EXPRESSED IN: cotyledon; CONTAINS InterPro DOMAIN/s: Dihydrodipicolinate reductase, C…	plastid			;289;	DAP_p	p;	s	1				0
AT3G59890	Q8LB01	2	AT3G59890.1	Dihydrodipicolinate reductase, bacterial/plant Dihydrodipicolinate reductase, bacterial/plant; FUNCTIONS IN: dihydrodipicolinate reductase activity; INVOLVED IN: oxidation reduction, lysine biosynthetic process via diaminopimelate, diaminopimelate biosynthetic process, metabolic process; LOCATED IN: chloroplast, cytoplasm; CONTAINS InterPro DOMAIN/s: Dihydrodipicolinate reductase, C-terminal (Int…	plastid			;289;	DAP_p	p;	s	1				0
AT4G33680	Q93ZN9	1	AT4G33680.1	Pyridoxal phosphate (PLP)-dependent transferases superfamily protein Involved in disease resistance against Pseudomonas syringae. mutants have elevated SA levels, a low level of spontaneous cell death, callose deposition, and enlarged cells in leaves. genetically maps on chr 4 between L23H3 and nga1139. ABERRANT GROWTH AND DEATH 2 (AGD2); FUNCTIONS IN: transaminase activity, copper ion binding, L…	plastid	290;	p;	;290;	DAPM_p	p;	s	1			2.6.1.83	0
AT2G13810	Q9ZQI7	1	AT2G13810.1	AGD2-like defense response protein 1 AGD2-like defense response protein 1 (ALD1); FUNCTIONS IN: transferase activity, transferring nitrogenous groups, pyridoxal phosphate binding, transaminase activity, catalytic activity; INVOLVED IN: asparagine catabolic process, biosynthetic process, glutamate catabolic process to oxaloacetate, aspartate transamidation; LOCATED IN: chloroplast; EXPRESSED IN: s…	plastid			;290;	DAPM_p	p;	s	1				0
AT3G53580	Q9LFG2	1	AT3G53580.1	diaminopimelate epimerase family protein diaminopimelate epimerase family protein; FUNCTIONS IN: diaminopimelate epimerase activity; INVOLVED IN: lysine biosynthetic process via diaminopimelate; LOCATED IN: chloroplast; EXPRESSED IN: 24 plant structures; EXPRESSED DURING: 15 growth stages; CONTAINS InterPro DOMAIN/s: Diaminopimelate epimerase, active site (InterPro:IPR018510), Diaminopimelate epi…	plastid	291;	p;	;291;	DAPE_p	p;	s	1			5.1.1.7	0
AT3G14390	Q949X7	1	AT3G14390.1	Pyridoxal-dependent decarboxylase family protein Pyridoxal-dependent decarboxylase family protein; FUNCTIONS IN: diaminopimelate decarboxylase activity; INVOLVED IN: lysine biosynthetic process via diaminopimelate; LOCATED IN: chloroplast; EXPRESSED IN: guard cell, cultured cell; CONTAINS InterPro DOMAIN/s: Alanine racemase/group IV decarboxylase, C-terminal (InterPro:IPR009006), Ornithine/DAP/Ar…	plastid	292;	p;	;292;	Lyssynth_p	p;	p, s	1			4.1.1.20	0
AT5G11880	Q94A94	1	AT5G11880.1	Pyridoxal-dependent decarboxylase family protein Pyridoxal-dependent decarboxylase family protein; FUNCTIONS IN: diaminopimelate decarboxylase activity; INVOLVED IN: lysine biosynthetic process via diaminopimelate; LOCATED IN: chloroplast; EXPRESSED IN: guard cell, cultured cell; CONTAINS InterPro DOMAIN/s: Alanine racemase/group IV decarboxylase, C-terminal (InterPro:IPR009006), Ornithine/DAP/Ar…	plastid	292;	p;	;292;	Lyssynth_p	p;	s	1			4.1.1.20	0
AT1G18500	Q9LPR4	1	AT1G18500.1	methylthioalkylmalate synthase-like 4 Encodes an active Arabidopsis isopropylmalate synthase IPMS1. Involved in leucine biosynthesis. Do not participate in the chain elongation of glucosinolates. Expressed constitutively throughout the plant. Loss of IPMS1 can be compensated by a second isopropylmalate synthase gene IPMS2 (At1g74040). methylthioalkylmalate synthase-like 4 (MAML-4); FUNCTIONS IN: …	plastid	293;	p;	;293;	IPMS_p	p;	p, s	1			2.3.3.13	0
AT1G74040	Q9C550	1	AT1G74040.1	2-isopropylmalate synthase 1 Encodes an active Arabidopsis isopropylmalate synthase IPMS2. Involved in leucine biosynthesis. Do not participate in the chain elongation of glucosinolates. Expressed constitutively throughout the plant. Loss of IPMS2 can be compensated by a second isopropylmalate synthase gene IPMS1 (At1g18500). 2-isopropylmalate synthase 1 (IMS1); FUNCTIONS IN: 2-isopropylmalate sy…	plastid	293;	p;	;293;	IPMS_p	p;	p, s	1			2.3.3.13	0
AT5G23010	Q9FG67	1	AT5G23010.1	methylthioalkylmalate synthase 1 Encodes a methylthioalkylmalate synthase, catalyzes the condensation reactions of the first two rounds of methionine chain elongation in the biosynthesis of methionine-derived glucosinolates. methylthioalkylmalate synthase 1 (MAM1); FUNCTIONS IN: 2-(2'-methylthio)ethylmalate synthase activity; INVOLVED IN: glucosinolate biosynthetic process; LOCATED IN: chloroplas…	plastid	293;	p;	;293;	IPMS_p	p;	p, s	1			2.3.3.13	0
AT5G23020	Q9FN52	1	AT5G23020.1	2-isopropylmalate synthase 2 methylthioalkymalate synthase-like. Also known as 2-isopropylmalate synthase (IMS2). encodes a methylthioalkylmalate synthase involved in the biosynthesis of aliphatic glucosinolates which accepts all the omega-methylthio-2-oxoalkanoic acids needed to form the known C3 to C8 glucosinolates in Arabidopsis. 2-isopropylmalate synthase 2 (IMS2); CONTAINS InterPro DOMAIN/s…	plastid	293;	p;	;293;	IPMS_p	p;	s	1			2.3.3.13	0
AT4G13430	Q94AR8	1	AT4G13430.1	isopropyl malate isomerase large subunit 1 Encodes methylthioalkylmalate isomerase. isopropyl malate isomerase large subunit 1 (IIL1); FUNCTIONS IN: lyase activity, intramolecular transferase activity, transferring hydroxy groups; INVOLVED IN: glucosinolate biosynthetic process, response to cadmium ion, metabolic process; LOCATED IN: chloroplast stroma, chloroplast; EXPRESSED IN: 26 plant structu…	plastid	294;	p;	;294.1.1;	IPMDY_p	p;	p, s	1			4.2.1.33	0
AT2G43090	Q9ZW85	2	AT2G43090.1	Aconitase/3-isopropylmalate dehydratase protein Aconitase/3-isopropylmalate dehydratase protein; FUNCTIONS IN: hydro-lyase activity, 3-isopropylmalate dehydratase activity; INVOLVED IN: response to salt stress, metabolic process; LOCATED IN: chloroplast, chloroplast stroma; EXPRESSED IN: 24 plant structures; EXPRESSED DURING: 14 growth stages; CONTAINS InterPro DOMAIN/s: 3-isopropylmalate dehydra…	plastid	294;	p;	;294.1.2;	IPMDY_p	p;	p, s	1			4.2.1.33	0
AT2G43100	Q9ZW84	1	AT2G43100.1	isopropylmalate isomerase 2 isopropylmalate isomerase 2 (IPMI2); FUNCTIONS IN: hydro-lyase activity, 3-isopropylmalate dehydratase activity; INVOLVED IN: leucine biosynthetic process, metabolic process; LOCATED IN: plastid; EXPRESSED IN: 20 plant structures; EXPRESSED DURING: 10 growth stages; CONTAINS InterPro DOMAIN/s: 3-isopropylmalate dehydratase, small subunit-like (InterPro:IPR012305), Acon…	plastid			;294.1.2;	IPMDY_p	p;	p, s	1				0
AT3G58990	Q9LYT7	1	AT3G58990.1	isopropylmalate isomerase 1 isopropylmalate isomerase 1 (IPMI1); FUNCTIONS IN: hydro-lyase activity, 3-isopropylmalate dehydratase activity; INVOLVED IN: leucine biosynthetic process, metabolic process; LOCATED IN: plastid; EXPRESSED IN: 19 plant structures; EXPRESSED DURING: 9 growth stages; CONTAINS InterPro DOMAIN/s: 3-isopropylmalate dehydratase, small subunit-like (InterPro:IPR012305), Aconi…	plastid			;294.1.2;	IPMDY_p	p;	p, s	1				0
AT1G80560	P93832	1	AT1G80560.1	isopropylmalate dehydrogenase 2 The AtIMD2 is one out of 3 genes encoding the enzyme 3-isopropylmalate dehydrogenase involved in leucine biosynthesis in Arabidopsis. Its subcellular location has been targeted to plastids. isopropylmalate dehydrogenase 2 (IMD2); FUNCTIONS IN: 3-isopropylmalate dehydrogenase activity; INVOLVED IN: leucine biosynthetic process, metabolic process; LOCATED IN: chlorop…	plastid	295;	p;	;295;	IPMD_p	p;	s	1			1.1.1.85	1
AT1G31180	Q9SA14	1	AT1G31180.1	isopropylmalate dehydrogenase 3 The AtIMD3 is one out of 3 genes encoding the enzyme 3-isopropylmalate dehydrogenase involved in leucine biosynthesis in Arabidopsis. Its subcellular location has been targeted to plastids. isopropylmalate dehydrogenase 3 (IMD3); FUNCTIONS IN: 3-isopropylmalate dehydrogenase activity; INVOLVED IN: leucine biosynthetic process, response to salt stress, metabolic pro…	plastid	295;	p;	;295;	IPMD_p	p;	s	1			1.1.1.85	1
AT5G14200	Q9FMT1	3	AT5G14200.1	isopropylmalate dehydrogenase 1 The AtIMD1 is one out of 3 genes encoding the enzyme 3-isopropylmalate dehydrogenase involved in leucine biosynthesis in Arabidopsis. Its subcellular location has been targeted to plastids. Encodes methylthioalkylmalate dehydrogenase. Involved in glucosinolate biosynthesis, in methionine chain elongation. isopropylmalate dehydrogenase 1 (IMD1); FUNCTIONS IN: 3-isop…	plastid			;295;	IPMD_p	p;	g, s	1				1
AT4G14910	O23346	3	AT4G14910.2	HISTIDINE BIOSYNTHESIS 5B Encodes a protein that is predicted to act as a imidazoleglycerol-phosphate dehydratase involved in histidine biosynthesis HISTIDINE BIOSYNTHESIS 5B (HISN5B); FUNCTIONS IN: imidazoleglycerol-phosphate dehydratase activity; INVOLVED IN: histidine biosynthetic process; LOCATED IN: chloroplast; EXPRESSED IN: 22 plant structures; EXPRESSED DURING: 13 growth stages; CONTAINS …	plastid	298;	p;	;298;	IGPD_p	p;	p, s	1			4.2.1.19	0
AT3G22425	Q67YN9	2	AT3G22425.2	imidazoleglycerol-phosphate dehydratase Encodes imidazoleglycerolphosphate dehydratase. imidazoleglycerol-phosphate dehydratase (IGPD); FUNCTIONS IN: imidazoleglycerol-phosphate dehydratase activity; INVOLVED IN: histidine biosynthetic process; LOCATED IN: chloroplast; EXPRESSED IN: 22 plant structures; EXPRESSED DURING: 13 growth stages; CONTAINS InterPro DOMAIN/s: Imidazoleglycerol-phosphate de…	plastid			;298;	IGPD_p	p;	p, s	1				0
AT1G71920	Q949X3	3	AT1G71920.2	HISTIDINE BIOSYNTHESIS 6B Encodes a protein that is believed to act as a histidinol-phosphate transaminase involved in histidine biosynthesis. If the gene encoding the other protein shown to have this function, HISN6A (AT5G10330), is disrupted, a residual level of histidine biosynthesis continues, suggesting that HISN6B can somewhat compensate for the loss of HISN6A. HISTIDINE BIOSYNTHESIS 6B (HI…	plastid	299;	p;	;299;	HPA_p	p;	p, s	1			2.6.1.9	0
AT5G10330	Q949X3	3	AT5G10330.1	histidinol phosphate aminotransferase 1 Encodes histidinol-phosphate aminotransferase that catalyzes the eighth step in histidine biosynthesis. Loss of function mutations are embryo lethal. histidinol phosphate aminotransferase 1 (HPA1); FUNCTIONS IN: histidinol-phosphate transaminase activity; INVOLVED IN: histidine biosynthetic process, embryo development ending in seed dormancy; LOCATED IN: ch…	plastid			;299;	HPA_p	p;	p, s	1				0
AT5G63890	Q9C5U8	2	AT5G63890.2	histidinol dehydrogenase Encodes histidinol dehydrogenase. Up-regulated in response to UV-B. histidinol dehydrogenase (HDH); FUNCTIONS IN: histidinol dehydrogenase activity; INVOLVED IN: response to UV, pollen development; LOCATED IN: chloroplast, chloroplast stroma; EXPRESSED IN: 23 plant structures; EXPRESSED DURING: 14 growth stages; CONTAINS InterPro DOMAIN/s: Aldehyde/histidinol dehydrogenas…	plastid	301;	p;	;301;	HISD_p	p;	s	1			1.1.1.23	0
AT1G09795	Q8GSJ1	1	AT1G09795.1	ATP phosphoribosyl transferase 2 ATP phosphoribosyl transferase, catalyses first step of histidine biosynthesis ATP phosphoribosyl transferase 2 (ATP-PRT2); FUNCTIONS IN: ATP phosphoribosyltransferase activity; INVOLVED IN: histidine biosynthetic process; LOCATED IN: chloroplast; EXPRESSED IN: 24 plant structures; EXPRESSED DURING: 14 growth stages; CONTAINS InterPro DOMAIN/s: Histidine biosynthe…	plastid	302;	p;	;302;	PRT_p	p;	p, s	1			2.4.2.17	0
AT1G58080	Q9S762	1	AT1G58080.1	ATP phosphoribosyl transferase 1 ATP phosphoribosyl transferase, catalyses first step of histidine biosynthesis ATP phosphoribosyl transferase 1 (ATP-PRT1); FUNCTIONS IN: ATP phosphoribosyltransferase activity; INVOLVED IN: histidine biosynthetic process; LOCATED IN: chloroplast; EXPRESSED IN: 22 plant structures; EXPRESSED DURING: 13 growth stages; CONTAINS InterPro DOMAIN/s: Histidine biosynthe…	plastid			;302;	PRT_p	p;	p, s	1				0
AT1G31860	O82768	1	AT1G31860.1	histidine biosynthesis bifunctional protein (HISIE) encodes a bifunctional protein that has phosphoribosyl-ATP pyrophosphohydrolase (PRA-PH) and phosphoribosyl-AMP cyclohydrolase (PRA-CH) activities. AT-IE; FUNCTIONS IN: phosphoribosyl-AMP cyclohydrolase activity, phosphoribosyl-ATP diphosphatase activity; INVOLVED IN: histidine biosynthetic process; LOCATED IN: chloroplast; EXPRESSED IN: 22 plan…	plastid	303;304;	p;	;303;304;	PRAC_p/PRAD_p	p;	s	1			3.6.1.31	0
AT2G36230	O82782	1	AT2G36230.1	Aldolase-type TIM barrel family protein Encodes a BBMII isomerase involved in histidine biosynthesis. ALBINO AND PALE GREEN 10 (APG10); FUNCTIONS IN: 1-(5-phosphoribosyl)-5-[(5-phosphoribosylamino)methylideneamino]imidazole-4-carboxamide isomerase activity; INVOLVED IN: histidine biosynthetic process; LOCATED IN: chloroplast; EXPRESSED IN: 21 plant structures; EXPRESSED DURING: 13 growth stages; …	plastid	305;	p;	;305;	PPMIC_p	p;	s	1			5.3.1.16	0
AT2G39800	P54887	4	AT2G39800.1	delta1-pyrroline-5-carboxylate synthase 1 encodes a delta1-pyrroline-5-carboxylate synthase that catalyzes the rate-limiting enzyme in the biosynthesis of proline. Gene is expressed in reproductive organs and tissues under non-stress conditions but in the whole plant under water-limiting condition. Expression is also induced by abscisic acid and salt stress in a light-dependent manner. P5CS1 appe…	cytosol	306;307;	p;	;306;307;	GLUSADH_p/GluK_p	p;	s	0	plastidic localization in disagreement with SUBA		2.7.2.11	0
AT3G55610	P54888	2	AT3G55610.1	delta 1-pyrroline-5-carboxylate synthase 2 encodes delta 1-pyrroline-5-carboxylate synthetase B. Gene expression is induced by dehydration, high salt and ABA. Knock-out mutations in P5CS2 are embryo-lethal. P5CS2 appears to be present in different cells and/or different subcellular locations from P5CS1 in a tissue-dependent manner. delta 1-pyrroline-5-carboxylate synthase 2 (P5CS2); FUNCTIONS IN:…	cytosol	306;307;	p;	;306;307;	GLUSADH_p/GluK_p	p;	s	0	plastidic localization in disagreement with SUBA		2.7.2.11	0
AT5G14800	P54904	2	AT5G14800.1	pyrroline-5- carboxylate (P5C) reductase Delta 1-pyrroline-5-carboxylate reductase, catalyzes the final step in proline biosynthesis from glutamate and ornithine.In situ hybridization indicated that under normal growth conditions, the highest concentration of P5CR transcripts occurs in the cortical parenchyma, phloem, vascular cambium and pith parenchyma in the vicinity of the protoxylem. Single …	cytosol	308;	p;	;308;	Prosynth_p	p;	d	0	plastidic localization in disagreement with SUBA		1.5.1.2	0
AT3G22740	Q8LAX0	1	AT3G22740.1	homocysteine S-methyltransferase 3 homocysteine S-methyltransferase (HMT3) homocysteine S-methyltransferase 3 (HMT3); FUNCTIONS IN: homocysteine S-methyltransferase activity; INVOLVED IN: biological_process unknown; LOCATED IN: plasma membrane; EXPRESSED IN: 16 plant structures; EXPRESSED DURING: 7 growth stages; CONTAINS InterPro DOMAIN/s: Homocysteine S-methyltransferase (InterPro:IPR003726); B…	cytosol	309;	p;	;309;	Metsynth_p	p;	d	0	plastidic localization in disagreement with SUBA		2.1.1.10	0
AT3G25900	Q9SDL7	3	AT3G25900.1	Homocysteine S-methyltransferase family protein HMT-1; CONTAINS InterPro DOMAIN/s: Homocysteine S-methyltransferase (InterPro:IPR003726); BEST Arabidopsis thaliana protein match is: homocysteine S-methyltransferase 3 (TAIR:AT3G22740.1); Has 6959 Blast hits to 6951 proteins in 1900 species: Archae - 4; Bacteria - 4284; Metazoa - 376; Fungi - 135; Plants - 163; Viruses - 0; Other Eukaryotes - 1997 …	cytosol	309;	p;	;309;	Metsynth_p	p;	d	0	plastidic localization in disagreement with SUBA		2.1.1.10	0
AT3G63250	Q9M1W4	2	AT3G63250.1	homocysteine methyltransferase 2 Encodes a homocysteine methyltransferase (HMT). Among the three HMT coding genes in the genome, HMT2 is responsible for a significant proportion of HMT activity in the flower stalks and silique hulls. However, HMT2 does not significantly contribute to the total HMT activity in seeds. homocysteine methyltransferase 2 (HMT2); CONTAINS InterPro DOMAIN/s: Homocysteine…	cytosol	309;	p;	;309;	Metsynth_p	p;	d	0	plastidic localization in disagreement with SUBA		2.1.1.10	0
AT3G57050	P53780	3	AT3G57050.1	cystathionine beta-lyase Encodes second enzyme in the methionine biosynthetic pathway cystathionine beta-lyase (CBL); FUNCTIONS IN: cystathionine beta-lyase activity; INVOLVED IN: L-methionine biosynthetic process from L-homoserine via cystathionine; LOCATED IN: chloroplast; EXPRESSED IN: 23 plant structures; EXPRESSED DURING: 13 growth stages; CONTAINS InterPro DOMAIN/s: Pyridoxal phosphate-depe…	plastid	311;	p;	;311;	CBL_p	p;	p, s	1			4.4.1.8	0
AT3G54470	Q42586	1	AT3G54470.1	uridine 5'-monophosphate synthase / UMP synthase (PYRE-F) (UMPS) encodes the bi-functional orotate phosphoribosyltransferase/orotidine-5'-phosphate decarboxylase catalyzing the fifth and sixth step in the de novo pyrimidine ribonucleotide biosynthesis uridine 5'-monophosphate synthase / UMP synthase (PYRE-F) (UMPS); FUNCTIONS IN: orotate phosphoribosyltransferase activity, orotidine-5'-phosphate …	cytosol	315;351;	p;	;315;351;	OPRT_p/ORPD_p	p;	d	0	plastidic localization in disagreement with SUBA		4.1.1.23	0
AT3G57610	Q96529	1	AT3G57610.1	adenylosuccinate synthase encoding adenylosuccinate synthetase (AdSS), the enzyme involved in the first step of the formation of the purine nucleotide AMP (conversion of IMP to adenylo-succinate) adenylosuccinate synthase (ADSS); FUNCTIONS IN: adenylosuccinate synthase activity; INVOLVED IN: response to cadmium ion, purine ribonucleotide biosynthetic process, AMP biosynthetic process; LOCATED IN:…	plastid	318;	p;	;318;	ASUCS_p	p;	s	1			6.3.4.4	0
AT2G35040	Q8RWT5	2	AT2G35040.1	AICARFT/IMPCHase bienzyme family protein AICARFT/IMPCHase bienzyme family protein; FUNCTIONS IN: phosphoribosylaminoimidazolecarboxamide formyltransferase activity, IMP cyclohydrolase activity, catalytic activity; INVOLVED IN: response to cold, purine nucleotide biosynthetic process; LOCATED IN: stromule, chloroplast, chloroplast stroma; EXPRESSED IN: 23 plant structures; EXPRESSED DURING: 14 gro…	plastid	320;348;	p;	;320;348;	IMPsynth_p/PURH_p	p;	s	1			3.5.4.10	0
AT1G24807	Q9FXK1	1	AT1G24807.1	Glutamine amidotransferase type 1 family protein Glutamine amidotransferase type 1 family protein; FUNCTIONS IN: catalytic activity, anthranilate synthase activity; INVOLVED IN: glutamine metabolic process, biosynthetic process, metabolic process; LOCATED IN: chloroplast; CONTAINS InterPro DOMAIN/s: Glutamine amidotransferase class-I, C-terminal (InterPro:IPR000991), Glutamine amidotransferase su…	plastid	321;	p;	;321;	ANTHS_p	p;	s	1			4.1.3.27	0
AT1G24909	Q9FE37	1	AT1G24909.1	Glutamine amidotransferase type 1 family protein Glutamine amidotransferase type 1 family protein; FUNCTIONS IN: catalytic activity, anthranilate synthase activity; INVOLVED IN: glutamine metabolic process, biosynthetic process, metabolic process; CONTAINS InterPro DOMAIN/s: Glutamine amidotransferase class-I, C-terminal (InterPro:IPR000991), Glutamine amidotransferase superfamily (InterPro:IPR01…	cytosol	321;	p;				s	1			4.1.3.27	0
AT1G25220	Q9FXK1	2	AT1G25220.2	anthranilate synthase beta subunit 1 Catalyzes the first step of tryptophan biosynthesis: Chorismate L-Glutamine = Anthranilate Pyruvate L-Glutamate. Functions as a heterocomplex with anthranilate synthase alpha subunit (ASA1 or ASA2). anthranilate synthase beta subunit 1 (ASB1); FUNCTIONS IN: anthranilate synthase activity; INVOLVED IN: tryptophan biosynthetic process, response to ethylene stimu…	plastid	321;	p;	;321;	ANTHS_p	p;	s	1			4.1.3.27	0
AT5G57890	Q9FJM5	1	AT5G57890.1	Glutamine amidotransferase type 1 family protein Glutamine amidotransferase type 1 family protein; CONTAINS InterPro DOMAIN/s: Glutamine amidotransferase class-I, C-terminal (InterPro:IPR000991), Glutamine amidotransferase superfamily (InterPro:IPR011702), Anthranilate synthase, glutamine amidotransferase domain (InterPro:IPR006221), Carbamoyl phosphate synthase, GATase domain (InterPro:IPR001317…	plastid	321;	p;	;321;	ANTHS_p	p;	s	1			4.1.3.27	0
AT2G29690	P32069	1	AT2G29690.1	anthranilate synthase 2 Encode a functional anthranilate synthase protein. Expressed at a constitutive basal level. Expression was not induced by wounding nor bacterial pathogen infiltration. Involved in aromatic amino acid biosynthesis. anthranilate synthase 2 (ASA2); FUNCTIONS IN: anthranilate synthase activity; INVOLVED IN: tryptophan biosynthetic process, aromatic amino acid family biosynthet…	plastid	321;	p;	;321;	ANTHS_p	p;	s	1			4.1.3.27	0
AT3G55870	Q944Q5	1	AT3G55870.1	ADC synthase superfamily protein ADC synthase superfamily protein; FUNCTIONS IN: oxo-acid-lyase activity, anthranilate synthase activity; INVOLVED IN: tryptophan biosynthetic process, biosynthetic process; LOCATED IN: endomembrane system; EXPRESSED IN: sepal, male gametophyte, flower, carpel, cultured cell; EXPRESSED DURING: 4 anthesis, petal differentiation and expansion stage; CONTAINS InterPro…	cytosol	321;	p;				s	1			4.1.3.27	0
AT5G05730	P32068	2	AT5G05730.2	anthranilate synthase alpha subunit 1 ASA1 encodes the alpha subunit of anthranilate synthase, which catalyzes the rate-limiting step of tryptophan synthesis. ASA1 is induced by ethylene, and forms a link between ethylene signalling and auxin synthesis in roots. anthranilate synthase alpha subunit 1 (ASA1); CONTAINS InterPro DOMAIN/s: Anthranilate synthase component I, N-terminal (InterPro:IPR006…	plastid	321;	p;	;321;	ANTHS_p	p;	s	1			4.1.3.27	0
AT5G17990	Q02166	1	AT5G17990.1	tryptophan biosynthesis 1 Encodes the tryptophan biosynthetic enzyme phosphoribosylanthranilate transferase (PAT1, called trpD in bacteria). Converts anthranilate and phosphoribosylpyrophosphate into phosphoribosylanthranilate and inorganic pyrophosphate. tryptophan biosynthesis 1 (TRP1); FUNCTIONS IN: anthranilate phosphoribosyltransferase activity; INVOLVED IN: tryptophan biosynthetic process; …	plastid	322;	p;	;322;	PAT_p	p;	s	1			2.4.2.18	0
AT1G07780	Q42440	5	AT1G07780.3	phosphoribosylanthranilate isomerase 1 Encodes phosphoribosylanthranilate isomerase which catalyzes the third step of the tryptophan biosynthetic pathway. Member of gene family. phosphoribosylanthranilate isomerase 1 (PAI1); CONTAINS InterPro DOMAIN/s: N-(5&apos;phosphoribosyl)anthranilate isomerase (PRAI) (InterPro:IPR001240), Aldolase-type TIM barrel (InterPro:IPR013785), Ribulose-phosphate bin…	plastid	323;	p;	;323;	PAI_p	p;	s	1			5.3.1.24	0
AT1G29410	Q8LPI9	2	AT1G29410.2	phosphoribosylanthranilate isomerase 3 Encodes phosphoribosylanthranilate isomerase which catalyzes the third step in tryptophan biosynthesis. phosphoribosylanthranilate isomerase 3 (PAI3); CONTAINS InterPro DOMAIN/s: N-(5&apos;phosphoribosyl)anthranilate isomerase (PRAI) (InterPro:IPR001240), Aldolase-type TIM barrel (InterPro:IPR013785), Ribulose-phosphate binding barrel (InterPro:IPR011060); B…	plastid	323;	p;	;323;	PAI_p	p;	p, s	1			5.3.1.24	0
AT5G05590	Q42527	2	AT5G05590.1	phosphoribosylanthranilate isomerase 2 Encodes phosphoribosylanthranilate isomerase which catalyzes the third step in the tryptophan biosynthetic pathway. phosphoribosylanthranilate isomerase 2 (PAI2); CONTAINS InterPro DOMAIN/s: N-(5&apos;phosphoribosyl)anthranilate isomerase (PRAI) (InterPro:IPR001240), Aldolase-type TIM barrel (InterPro:IPR013785), Ribulose-phosphate binding barrel (InterPro:I…	plastid	323;	p;	;323;	PAI_p	p;	s	1			5.3.1.24	0
AT3G06350	Q9SQT8	1	AT3G06350.1	dehydroquinate dehydratase, putative / shikimate dehydrogenase, putative MATERNAL EFFECT EMBRYO ARREST 32 (MEE32); FUNCTIONS IN: NADP or NADPH binding, 3-dehydroquinate dehydratase activity, shikimate 5-dehydrogenase activity, binding, catalytic activity; INVOLVED IN: embryo development ending in seed dormancy; LOCATED IN: chloroplast stroma, chloroplast; EXPRESSED IN: 23 plant structures; EXPRES…	plastid	324;364;	p;	;324;364;	DHSR_p/DQTD_p	p;	p, s	1			1.1.1.25	0
AT2G21940	Q9SJ05	5	AT2G21940.4	shikimate kinase 1 shikimate kinase 1 (SK1); FUNCTIONS IN: shikimate kinase activity, ATP binding; EXPRESSED IN: 19 plant structures; EXPRESSED DURING: 10 growth stages; CONTAINS InterPro DOMAIN/s: Shikimate kinase (InterPro:IPR000623); BEST Arabidopsis thaliana protein match is: shikimate kinase 2 (TAIR:AT4G39540.2); Has 7757 Blast hits to 7757 proteins in 2385 species: Archae - 26; Bacteria - 5…	plastid	325;	p;	;325;	SKK_p	p;	s	1			2.7.1.71	0
AT4G39540	Q8GY88	3	AT4G39540.3	shikimate kinase 2 shikimate kinase 2 (SK2); FUNCTIONS IN: shikimate kinase activity, ATP binding; INVOLVED IN: aromatic amino acid family biosynthetic process; EXPRESSED IN: 22 plant structures; EXPRESSED DURING: 13 growth stages; CONTAINS InterPro DOMAIN/s: Shikimate kinase (InterPro:IPR000623); BEST Arabidopsis thaliana protein match is: shikimate kinase 1 (TAIR:AT2G21940.5).	plastid	325;	p;	;325;	SKK_p	p;	s	1			2.7.1.71	0
AT1G48860	Q9FVP6	2	AT1G48860.1	RNA 3'-terminal phosphate cyclase/enolpyruvate transferase, alpha/beta RNA 3'-terminal phosphate cyclase/enolpyruvate transferase, alpha/beta; FUNCTIONS IN: 3-phosphoshikimate 1-carboxyvinyltransferase activity, catalytic activity, transferase activity, transferring alkyl or aryl (other than methyl) groups; INVOLVED IN: glyphosate metabolic process, aromatic amino acid family biosynthetic process…	plastid	326;	p;	;326;	PSC_p	p;	p, s	1			2.5.1.19	0
AT2G45300	P05466	1	AT2G45300.1	RNA 3'-terminal phosphate cyclase/enolpyruvate transferase, alpha/beta encodes 3-phosphoshikimate 1-carboxyvinyltransferase / 5-enolpyruvylshikimate-3-phosphate / EPSP synthase involved in chorismate biosynthesis RNA 3'-terminal phosphate cyclase/enolpyruvate transferase, alpha/beta; FUNCTIONS IN: 3-phosphoshikimate 1-carboxyvinyltransferase activity; INVOLVED IN: glyphosate metabolic process, ch…	plastid	326;	p;	;326;	PSC_p	p;	g, p, s	1			2.5.1.19	0
AT1G69370	Q9C544	1	AT1G69370.1	chorismate mutase 3 Encodes chorismate mutase 3 (CM3). chorismate mutase 3 (CM3); CONTAINS InterPro DOMAIN/s: Chorismate mutase, type II (InterPro:IPR020822), Chorismate mutase, AroQ class, eukaryotic type (InterPro:IPR008238); BEST Arabidopsis thaliana protein match is: chorismate mutase 1 (TAIR:AT3G29200.1); Has 280 Blast hits to 280 proteins in 116 species: Archae - 0; Bacteria - 2; Metazoa - …	plastid	327;	p;	;327;	CHORM_p	p;	s	1			5.4.99.5	0
AT3G29200	P42738	1	AT3G29200.1	chorismate mutase 1 L-ascorbate peroxidase chorismate mutase 1 (CM1); CONTAINS InterPro DOMAIN/s: Chorismate mutase, type II (InterPro:IPR020822), Chorismate mutase, AroQ class, eukaryotic type (InterPro:IPR008238); BEST Arabidopsis thaliana protein match is: chorismate mutase 3 (TAIR:AT1G69370.1); Has 278 Blast hits to 278 proteins in 116 species: Archae - 0; Bacteria - 2; Metazoa - 0; Fungi - 1…	plastid	327;	p;	;327;	CHORM_p	p;	s	1			5.4.99.5	0
AT5G10870	Q9S7H4	1	AT5G10870.1	chorismate mutase 2 Encodes chorismate mutase AtCM2. chorismate mutase 2 (CM2); CONTAINS InterPro DOMAIN/s: Chorismate mutase, type II (InterPro:IPR020822), Chorismate mutase, AroQ class, eukaryotic type (InterPro:IPR008238); BEST Arabidopsis thaliana protein match is: chorismate mutase 3 (TAIR:AT1G69370.1); Has 1807 Blast hits to 1807 proteins in 277 species: Archae - 0; Bacteria - 0; Metazoa - …	cytosol	327;	p;				s	1			5.4.99.5	0
AT2G16570	Q9SI61	1	AT2G16570.1	GLN phosphoribosyl pyrophosphate amidotransferase 1 Amidophosphoribosyltransferase (ATase: EC 2.4.2.14) is a key enzyme in the pathway of purine nucleotide biosynthesis GLN phosphoribosyl pyrophosphate amidotransferase 1 (ASE1); FUNCTIONS IN: amidophosphoribosyltransferase activity; INVOLVED IN: purine base biosynthetic process, metabolic process; LOCATED IN: cell wall; EXPRESSED IN: 13 plant str…	plastid	329;	p;	;329;	APRT_p	p;	g, p, s	1			2.4.2.14	0
AT4G34740	Q9STG9	1	AT4G34740.1	GLN phosphoribosyl pyrophosphate amidotransferase 2 Encodes glutamine 5-phosphoribosylpyrophosphate amidotransferase. Mutants are deficient in leaf, but not cotyledon, plastid and palisade cell development. Mutants exhibit defective chloroplast development under non-low light, suggesting that the defect in chloroplast development is caused by photo-oxidative damage. GLN phosphoribosyl pyrophospha…	plastid	329;	p;	;329;	APRT_p	p;	p, s	1			2.4.2.14	0
AT4G38880	Q9T0J5	1	AT4G38880.1	GLN phosphoribosyl pyrophosphate amidotransferase 3 GLN PHOSPHORIBOSYL PYROPHOSPHATE AMIDOTRANSFERASE 2 GLN phosphoribosyl pyrophosphate amidotransferase 3 (ASE3); FUNCTIONS IN: amidophosphoribosyltransferase activity; INVOLVED IN: purine base biosynthetic process, nucleoside metabolic process, metabolic process; LOCATED IN: chloroplast; EXPRESSED IN: 13 plant structures; EXPRESSED DURING: 10 gro…	plastid	329;	p;	;329;	APRT_p	p;	p, s	1			2.4.2.14	0
AT1G09830	P52420	1	AT1G09830.1	Glycinamide ribonucleotide (GAR) synthetase glycinamide ribonucleotide synthetase (GAR synthetase) that catalyzes the conversion of phosphoribosyl amine to phosphoribosyl glycineamide Glycinamide ribonucleotide (GAR) synthetase; FUNCTIONS IN: phosphoribosylamine-glycine ligase activity; INVOLVED IN: purine base biosynthetic process, purine nucleotide biosynthetic process; LOCATED IN: chloroplast;…	plastid	330;	p;	;330;	PRAGL_p	p;	p, s	1			6.3.4.13	0
AT1G08250	Q9SGD6	1	AT1G08250.1	arogenate dehydratase 6 Encodes a plastid-localized arogenate dehydratase involved in phenylalanine biosynthesis. Although this enzyme has sequence similarity to prephenate dehydratases, it is 98 times more active with arogenate than prephenate in enzymatic assays. arogenate dehydratase 6 (ADT6); FUNCTIONS IN: arogenate dehydratase activity, prephenate dehydratase activity; INVOLVED IN: L-phenyla…	plastid			;333;	Phesynth_p	p;	s	1	new genes added by JS 9/6/2012			1
AT3G44720	O22241	1	AT3G44720.1	arogenate dehydratase 4 Encodes a plastid-localized arogenate dehydratase involved in phenylalanine biosynthesis. Not less than six genes encoding ADT were identi&#64257;ed in the Arabidopsis genome: ADT1 [At1g11790]; ADT2 [At3g07630]; ADT3 [At2g27820]; ADT4 [At3g44720]; ADT5 [At5g22630]; and ADT6 [At1g08250]. arogenate dehydratase 4 (ADT4); CONTAINS InterPro DOMAIN/s: Prephenate dehydratase (Int…	plastid			;333;	Phesynth_p	p;	s	1	new genes added by JS 9/6/2012			1
AT2G27820	Q9ZUY3	1	AT2G27820.1	prephenate dehydratase 1 Encodes a plastid-localized arogenate dehydratase involved in phenylalanine biosynthesis. Not less than six genes encoding ADT were identi&#64257;ed in the Arabidopsis genome: ADT1 [At1g11790]; ADT2 [At3g07630]; ADT3 [At2g27820]; ADT4 [At3g44720]; ADT5 [At5g22630]; and ADT6 [At1g08250]. prephenate dehydratase 1 (PD1); CONTAINS InterPro DOMAIN/s: Prephenate dehydratase (In…	plastid			;333;	Phesynth_p	p;	s	1	new genes added by JS 9/6/2012			1
AT3G07630	Q9SSE7	2	AT3G07630.1	arogenate dehydratase 2 Encodes a plastid-localized arogenate dehydratase involved in phenylalanine biosynthesis. Not less than six genes encoding ADT were identi&#64257;ed in the Arabidopsis genome: ADT1 [At1g11790]; ADT2 [At3g07630]; ADT3 [At2g27820]; ADT4 [At3g44720]; ADT5 [At5g22630]; and ADT6 [At1g08250]. arogenate dehydratase 2 (ADT2); FUNCTIONS IN: arogenate dehydratase activity, prephenat…	plastid			;333;	Phesynth_p	p;	s	1	new genes added by JS 9/6/2012			1
AT1G11790	Q9SA96	2	AT1G11790.1	arogenate dehydratase 1 Encodes a plastid-localized arogenate dehydratase involved in phenylalanine biosynthesis. Not less than six genes encoding ADT were identi&#64257;ed in the Arabidopsis genome: ADT1 [At1g11790]; ADT2 [At3g07630]; ADT3 [At2g27820]; ADT4 [At3g44720]; ADT5 [At5g22630]; and ADT6 [At1g08250]. arogenate dehydratase 1 (ADT1); FUNCTIONS IN: arogenate dehydratase activity, prephenat…	plastid			;333;	Phesynth_p	p;	s	1	new genes added by JS 9/6/2012			1
AT5G22630	Q9FNJ8	1	AT5G22630.1	arogenate dehydratase 5 Encodes a plastid-localized arogenate dehydratase involved in phenylalanine biosynthesis. Not less than six genes encoding ADT were identi&#64257;ed in the Arabidopsis genome: ADT1 [At1g11790]; ADT2 [At3g07630]; ADT3 [At2g27820]; ADT4 [At3g44720]; ADT5 [At5g22630]; and ADT6 [At1g08250]. arogenate dehydratase 5 (ADT5); FUNCTIONS IN: arogenate dehydratase activity, prephenat…	plastid			;333;	Phesynth_p	p;	s	1	new genes added by JS 9/6/2012			1
AT1G15710	Q9LMR3	1	AT1G15710.1	prephenate dehydrogenase family protein prephenate dehydrogenase family protein; FUNCTIONS IN: prephenate dehydrogenase (NADP+) activity; INVOLVED IN: tyrosine biosynthetic process; LOCATED IN: chloroplast; EXPRESSED IN: 24 plant structures; EXPRESSED DURING: 13 growth stages; CONTAINS InterPro DOMAIN/s: Prephenate dehydrogenase (InterPro:IPR003099), Arogenate/prephenate dehydrogenase (InterPro:I…	plastid			;334;	Tyrsynth_p	p;	s	1	new genes added by JS 9/6/2012			0
AT5G34930	Q944B6	1	AT5G34930.1	arogenate dehydrogenase arogenate dehydrogenase; FUNCTIONS IN: binding, prephenate dehydrogenase (NADP+) activity, catalytic activity; INVOLVED IN: tyrosine biosynthetic process, metabolic process; EXPRESSED IN: 24 plant structures; EXPRESSED DURING: 15 growth stages; CONTAINS InterPro DOMAIN/s: Prephenate dehydrogenase (InterPro:IPR003099), NAD(P)-binding domain (InterPro:IPR016040); BEST Arabid…	plastid			;334;	Tyrsynth_p	p;	s	1	new genes added by JS 9/6/2012			0
AT1G31230	Q9SA18	1	AT1G31230.1	aspartate kinase-homoserine dehydrogenase i Encodes a bifunctional aspartate kinase/homoserine dehydrogenase. These two activities catalyze the first and the third steps toward the synthesis of the essential amino acids threonine, isoleucine and methionine. aspartate kinase-homoserine dehydrogenase i (AK-HSDH I); FUNCTIONS IN: homoserine dehydrogenase activity, aspartate kinase activity; INVOLVED…	plastid	335;337;	p;	;335;337;	AK_p/HOM_p	p;	s	1	homoserine dehydrogenase and aspartate kinase activity	22303247	1.1.1.3	0
AT4G19710	O81852	2	AT4G19710.2	aspartate kinase-homoserine dehydrogenase ii Encodes a bifunctional aspartate kinase/homoserine dehydrogenase. These two activities catalyze the first and the third steps toward the synthesis of the essential amino acids threonine, isoleucine and methionine. aspartate kinase-homoserine dehydrogenase ii (AK-HSDH II); FUNCTIONS IN: homoserine dehydrogenase activity, aspartate kinase activity; INVOL…	plastid	335;337;	p;	;335;337;	AK_p/HOM_p	p;	p, s	1	homoserine dehydrogenase and aspartate kinase activity	22303247	1.1.1.3	0
AT2G17265	Q8L7R2	1	AT2G17265.1	homoserine kinase Encodes a homoserine kinase (HSK) which produces O-phospho-L-homoserine (HserP), a compound at the branching point of methionine and threonine biosynthesis. HSK is found in the stromal fraction of chloroplasts. Mutants are susceptible to downy mildew fungus Hyaloperonospora parasitica. homoserine kinase (HSK); FUNCTIONS IN: homoserine kinase activity; INVOLVED IN: methionine bio…	plastid	336;	p;	;336;	HSERK_p	p;	p, s	1			2.7.1.39	1
AT3G02020	Q9S702	1	AT3G02020.1	aspartate kinase 3 encodes a monofunctional aspartate kinase aspartate kinase 3 (AK3); CONTAINS InterPro DOMAIN/s: Aspartate kinase, conserved site (InterPro:IPR018042), Aspartate/glutamate/uridylate kinase (InterPro:IPR001048), Amino acid-binding ACT (InterPro:IPR002912), Aspartate kinase domain (InterPro:IPR001341); BEST Arabidopsis thaliana protein match is: Aspartate kinase family protein (TA…	plastid	337;	p;	;337;	AK_p	p;	s	1		22303247	2.7.2.4	0
AT5G13280	Q9LYU8	1	AT5G13280.1	aspartate kinase 1 Asp kinase inhibited by Lys and S-adenosylmethionine. Contains regulatory domains that belong to the ACT domain family, which allow binding to a extreme variety of ligands. Can function as a monomer or as a dimer with acetohydroxyacid synthase (HSDH). aspartate kinase 1 (AK-LYS1); FUNCTIONS IN: aspartate kinase activity; INVOLVED IN: cellular amino acid biosynthetic process; LO…	plastid	337;	p;	;337;	AK_p	p;	s	1		22303247	2.7.2.4	0
AT5G14060	O23653	2	AT5G14060.1	Aspartate kinase family protein lysine-sensitive aspartate kinase CARAB-AK-LYS; FUNCTIONS IN: amino acid binding, aspartate kinase activity; INVOLVED IN: aspartate family amino acid biosynthetic process; CONTAINS InterPro DOMAIN/s: Aspartate kinase, conserved site (InterPro:IPR018042), Aspartate/glutamate/uridylate kinase (InterPro:IPR001048), Amino acid-binding ACT (InterPro:IPR002912), Aspartat…	plastid	337;	p;	;337;	AK_p	p;	s	1		22303247	2.7.2.4	0
AT1G14810	Q8VYI4	1	AT1G14810.1	semialdehyde dehydrogenase family protein encodes an aspartate semialdehyde dehydrogenase, which produces the branch point intermediate for lysine and threonine/methionine biosynthesis semialdehyde dehydrogenase family protein; FUNCTIONS IN: oxidoreductase activity, acting on the aldehyde or oxo group of donors, NAD or NADP as acceptor, aspartate-semialdehyde dehydrogenase activity; INVOLVED IN: …	plastid	338;	p;	;338;	ASD_p	p;	s	1			1.2.1.11	0
AT1G22410	Q9SK84	1	AT1G22410.1	Class-II DAHP synthetase family protein Class-II DAHP synthetase family protein; FUNCTIONS IN: 3-deoxy-7-phosphoheptulonate synthase activity; INVOLVED IN: aromatic amino acid family biosynthetic process; LOCATED IN: membrane; EXPRESSED IN: 23 plant structures; EXPRESSED DURING: 15 growth stages; CONTAINS InterPro DOMAIN/s: DAHP synthetase, class II (InterPro:IPR002480); BEST Arabidopsis thaliana…	plastid	340;	p;	;340;	DHS_p	p;	s	1			2.5.1.54	0
AT4G33510	Q00218	2	AT4G33510.1	3-deoxy-d-arabino-heptulosonate 7-phosphate synthase Enzyme catalyzing the first committed step in aromatic amino acid biosynthesis 3-deoxy-d-arabino-heptulosonate 7-phosphate synthase (DHS2); FUNCTIONS IN: protein binding, 3-deoxy-7-phosphoheptulonate synthase activity; INVOLVED IN: chorismate biosynthetic process, aromatic amino acid family biosynthetic process; LOCATED IN: chloroplast; EXPRESS…	plastid	340;	p;	;340;	DHS_p	p;	s	1			2.5.1.54	0
AT4G39980	P29976	1	AT4G39980.1	3-deoxy-D-arabino-heptulosonate 7-phosphate synthase 1 Encodes a 2-deoxy-D-arabino-heptulosonate 7-phosphate (DAHP) synthase, which catalyzes the first committed step in aromatic amino acid biosynthesis. Gene expression is induced by wounding and pathogenic bacteria Pseudomonas syringae. 3-deoxy-D-arabino-heptulosonate 7-phosphate synthase 1 (DHS1); CONTAINS InterPro DOMAIN/s: DAHP synthetase, cl…	plastid	340;	p;	;340;	DHS_p	p;	s	1			2.5.1.54	0
AT5G66120	Q8VYV7	2	AT5G66120.2	3-dehydroquinate synthase, putative 3-dehydroquinate synthase, putative; FUNCTIONS IN: 3-dehydroquinate synthase activity; INVOLVED IN: aromatic amino acid family biosynthetic process; LOCATED IN: chloroplast; EXPRESSED IN: 23 plant structures; EXPRESSED DURING: 14 growth stages; CONTAINS InterPro DOMAIN/s: 3-dehydroquinate synthase AroB, subgroup (InterPro:IPR016037), 3-dehydroquinate synthase A…	plastid	341;	p;	;341;	DHQS_p	p;	p, s	1			4.2.3.4	0
AT2G12200	Q9ZUQ5	1	AT2G12200.1	P-loop containing nucleoside triphosphate hydrolases superfamily protein P-loop containing nucleoside triphosphate hydrolases superfamily protein; FUNCTIONS IN: formate-tetrahydrofolate ligase activity, ligase activity, ATP binding; INVOLVED IN: biosynthetic process, folic acid and derivative biosynthetic process; LOCATED IN: cellular_component unknown; CONTAINS InterPro DOMAIN/s: Formate-tetrahy…	cytosol			;343;	FOL_p	p;	d	0	plastidic localization in disagreement with SUBA			0
AT2G12280	Q9ZUP9	1	AT2G12280.1	P-loop containing nucleoside triphosphate hydrolases superfamily protein P-loop containing nucleoside triphosphate hydrolases superfamily protein; FUNCTIONS IN: formate-tetrahydrofolate ligase activity, ligase activity, ATP binding; INVOLVED IN: biosynthetic process, folic acid and derivative biosynthetic process; LOCATED IN: cellular_component unknown; CONTAINS InterPro DOMAIN/s: Formate-tetrahy…	cytosol			;343;	FOL_p	p;	d	0	plastidic localization in disagreement with SUBA			0
AT3G01180	Q9MAC8	1	AT3G01180.1	starch synthase 2 starch synthase 2 (SS2); FUNCTIONS IN: transferase activity, transferring glycosyl groups; INVOLVED IN: cellulose biosynthetic process, glucan biosynthetic process, biosynthetic process, glycogen biosynthetic process; LOCATED IN: chloroplast; EXPRESSED IN: 24 plant structures; EXPRESSED DURING: 13 growth stages; CONTAINS InterPro DOMAIN/s: Glycogen/starch synthases, ADP-glucose …	plastid	344;	p;	;344.1.1;	starchsynth_p	p;	p, s	1			2.4.1.21	0
AT5G24300	Q9FNF2	2	AT5G24300.1	Glycogen/starch synthases, ADP-glucose type SSI is a plastidial enzyme and crucial for the synthesis of normal amylopectin in the leaves of Arabidopsis. The absence of SSI results in a deficiency in the number of shorter glucans which in turn affect the formation and connection of the amylopectin clusters in starch. SUPPRESSOR OF SALICYLIC ACID INSENSITIVITY 1 (SSI1); FUNCTIONS IN: transferase ac…	plastid	344;	p;	;344.1.1;	starchsynth_p	p;	o, p, s	1	(TAIR Description, ncbi gene)		2.4.1.21	1
AT1G11720	Q9SAA5	2	AT1G11720.2	starch synthase 3 Encodes a starch synthase that in addition to its role in starch biosynthesis also has a negative regulatory function in the biosynthesis of transient starch. The protein apparently contains a starch-binding domain (SBD). starch synthase 3 (SS3); CONTAINS InterPro DOMAIN/s: Glycogen/starch synthases, ADP-glucose type (InterPro:IPR011835), Starch synthase, catalytic domain (Inter…	plastid			;344.1.1;	starchsynth_p	p;	0	1				0
AT1G05610	Q7YKW3	1	AT1G05610.1	ADP-glucose pyrophosphorylase small subunit 2 Encodes the small subunit of ADP-glucose pyrophosphorylase. The small subunit is the catalytic isoform responsible for ADP-glucose pyrophosphorylase activity. The presence of the small subunit is required for large subunit stability. Two isoforms of the small subunit (ApS1 and ApS2) have been described. ApS2 is a minor small subunit isoform present in…	plastid	345;	p;	;345.1.1;	AGPase_p	p;	s	1			2.7.7.27	0
AT1G27680	P55230	1	AT1G27680.1	ADPGLC-PPase large subunit ADP-glucose pyrophosphorylase catalyzes the first, rate limiting step in starch biosynthesis. The large subunit plays a regulatory role whereas the small subunit (ApS) is the catalytic isoform. Four isoforms of the large subunit (ApL1-4) have been described.Mutational analysis of APS1 suggests that APL1 and APL2 can compensate for loss of APS1 catalytic activity,suggest…	plastid	345;	p;	;345.1.2;	AGPase_p	p;	s	1			2.7.7.27	0
AT4G39210	P55231	1	AT4G39210.1	Glucose-1-phosphate adenylyltransferase family protein Encodes the large subunit of ADP-Glucose Pyrophosphorylase which catalyzes the first, rate limiting step in starch biosynthesis. The large subunit plays a regulatory role whereas the small subunit (ApS) is the catalytic isoform. Four isoforms (ApL1-4) have been identified. ApL3 is the major large subunit isoform present in inflorescences, fru…	plastid	345;	p;	;345.1.2;	AGPase_p	p;	s	1			2.7.7.27	0
AT5G19220	P55229	1	AT5G19220.1	ADP glucose pyrophosphorylase large subunit 1 Encodes the large subunit of ADP-glucose pyrophosphorylase which catalyzes the first, rate limiting step in starch biosynthesis. The large subunit plays a regulatory role whereas the small subunit (ApS) is the catalytic isoform. Four isoforms (ApL1-4) have been identified. ApL1 is the major large subunit isoform present in leaves. Mutational analysis …	plastid	345;	p;	;345.1.2;	AGPase_p	p;	p, s	1			2.7.7.27	0
AT5G48300	P55228	1	AT5G48300.1	ADP glucose pyrophosphorylase 1 Encodes the small subunit of ADP-glucose pyrophosphorylase. The small subunit is the catalytic isoform responsible for ADP-glucose pyrophosphorylase activity. The presence of the small subunit is required for large subunit stability. Two isoforms of the small subunit (ApS1 and ApS2) have been described. ApS1 is the major small subunit isoform present in all plant t…	plastid	345;	p;	;345.1.1;	AGPase_p	p;	p, s	1			2.7.7.27	0
AT2G21590	Q9SIK1	2	AT2G21590.1	Glucose-1-phosphate adenylyltransferase family protein Encodes the large subunit of ADP-glucose pyrophosphorylase, the enzyme which catalyzes the first and limiting step in starch biosynthesis. The large subunit plays a regulatory role whereas the small subunit (ApS) is the catalytic isoform. Four isoforms of the large subunit (ApL1-4) have been described. APL4; CONTAINS InterPro DOMAIN/s: Glucos…	plastid			;345.1.2;	AGPase_p	p;	s	1				0
AT1G62180	P92981	2	AT1G62180.1	5'adenylylphosphosulfate reductase 2 encodes a adenosine 5'-phosphosulfate reductase, involved in sulfate assimilation. Is a major effect locus for natural variation of shoot sulfate content in Arabidopsis. 5'adenylylphosphosulfate reductase 2 (APR2); FUNCTIONS IN: adenylyl-sulfate reductase activity, phosphoadenylyl-sulfate reductase (thioredoxin) activity; INVOLVED IN: sulfate assimilation, pho…	plastid	346;	p;	;346;	APR_p	p;	s, p	1			1.8.4.9	0
AT4G04610	P92979	1	AT4G04610.1	APS reductase 1 Encodes a protein disulfide isomerase-like (PDIL) protein, a member of a multigene family within the thioredoxin (TRX) superfamily. This protein also belongs to the adenosine 5'-phosphosulfate reductase-like (APRL) group. APS reductase 1 (APR1); FUNCTIONS IN: adenylyl-sulfate reductase activity; INVOLVED IN: response to oxidative stress, sulfate reduction, sulfate assimilation; LO…	plastid	346;	p;	;346;	APR_p	p;	s, p	1			1.8.4.9	0
AT4G21990	P92980	2	AT4G21990.1	APS reductase 3 Encodes a protein disulfide isomerase-like (PDIL) protein, a member of a multigene family within the thioredoxin (TRX) superfamily. This protein also belongs to the adenosine 5'-phosphosulfate reductase-like (APRL) group. APS reductase 3 (APR3); FUNCTIONS IN: adenylyl-sulfate reductase activity; INVOLVED IN: sulfate assimilation; LOCATED IN: chloroplast; EXPRESSED IN: 23 plant str…	plastid	346;	p;	;346;	APR_p	p;	s, p	1			1.8.4.9	0
AT3G54660	P42770	1	AT3G54660.1	glutathione reductase Encodes glutathione reductase that is most likely localized in the chloroplast. glutathione reductase (GR); FUNCTIONS IN: glutathione-disulfide reductase activity, copper ion binding, ATP binding; INVOLVED IN: glutathione metabolic process; LOCATED IN: mitochondrion, chloroplast stroma, chloroplast; EXPRESSED IN: 24 plant structures; EXPRESSED DURING: 14 growth stages; CONTA…	plastid	347;	p;	;347;	GDSR_p	p;	s, p	1			1.8.1.7	0
AT1G36280	Q8GUN7	2	AT1G36280.1	L-Aspartase-like family protein L-Aspartase-like family protein; FUNCTIONS IN: N6-(1,2-dicarboxyethyl)AMP AMP-lyase (fumarate-forming) activity, catalytic activity; INVOLVED IN: purine ribonucleotide biosynthetic process, purine base biosynthetic process, IMP biosynthetic process; LOCATED IN: chloroplast; CONTAINS InterPro DOMAIN/s: Adenylosuccinate lyase C-terminal/plant (InterPro:IPR013539), L-…	plastid	349;352;	p;	;349;352;	AICARsynth_p/rAMPsynth_p	p;	s, p	1			4.3.2.2	0
AT4G18440	Q8RY94	1	AT4G18440.1	L-Aspartase-like family protein L-Aspartase-like family protein; FUNCTIONS IN: N6-(1,2-dicarboxyethyl)AMP AMP-lyase (fumarate-forming) activity, catalytic activity; INVOLVED IN: purine ribonucleotide biosynthetic process, purine base biosynthetic process, IMP biosynthetic process; LOCATED IN: chloroplast, chloroplast stroma; CONTAINS InterPro DOMAIN/s: Adenylosuccinate lyase C-terminal/plant (Int…	plastid	349;352;	p;	;349;352;	AICARsynth_p/rAMPsynth_p	p;	s, p	1			4.3.2.2	0
AT1G55920	Q42588	1	AT1G55920.1	serine acetyltransferase 2;1 Encodes a chloroplast/cytosol localized serine O-acetyltransferase involved in sulfur assimilation and cysteine biosynthesis. Expressed in the vascular system. serine acetyltransferase 2;1 (SERAT2;1); FUNCTIONS IN: serine O-acetyltransferase activity; INVOLVED IN: cellular response to sulfate starvation, response to cold; LOCATED IN: cytosol, chloroplast, nucleus; EXP…	cytosol,plastid	353;	p;	;353;	SAT_p	p;	g, s	1			2.3.1.30	1
AT5G56760	Q42538	1	AT5G56760.1	serine acetyltransferase 1;1 Encodes a cytosolic serine O-acetyltransferase involved in sulfur assimilation and cysteine biosynthesis. Expressed in the vascular system. serine acetyltransferase 1;1 (SERAT1;1); FUNCTIONS IN: serine O-acetyltransferase activity; INVOLVED IN: cysteine biosynthetic process from serine; LOCATED IN: cytosol; EXPRESSED IN: 26 plant structures; EXPRESSED DURING: 15 growt…	cytosol	353;	p;				s	1	(TAIR Description, ncbi gene); no cytosolic enzyme in bna572		2.3.1.30	1
AT2G43750	P47999	2	AT2G43750.1	O-acetylserine (thiol) lyase B Arabidopsis thaliana O-acetylserine (thiol) lyase (OAS-TL) isoform oasB, the key enzyme for fixation of inorganic sulfide. It catalyzes the formation of cysteine from O-acetylserine and inorganic sulfide. O-acetylserine (thiol) lyase B (OASB); FUNCTIONS IN: cysteine synthase activity; INVOLVED IN: response to cadmium ion, cysteine biosynthetic process; LOCATED IN: i…	plastid	354;	p;	;354;	Cyssynth_p	p;	p, s	1			2.5.1.47	0
AT3G03630	O22682	1	AT3G03630.1	cysteine synthase 26 Encodes a protein that possesses S-sulfocysteine synthase activity and lacks O-acetylserien(thiol)lyase activity. cysteine synthase 26 (CS26); FUNCTIONS IN: cysteine synthase activity; INVOLVED IN: regulation of hydrogen peroxide metabolic process, cysteine biosynthetic process, regulation of superoxide metabolic process, photosynthesis; LOCATED IN: chloroplast; EXPRESSED IN:…	plastid	354;	p;	;354;	Cyssynth_p	p;	s	1			2.5.1.47	0
AT3G22460	Q9LJA0	1	AT3G22460.1	O-acetylserine (thiol) lyase (OAS-TL) isoform A2 Encodes a member of a family of genes with O-acetylserine(thiol)lyase activity. O-acetylserine (thiol) lyase (OAS-TL) isoform A2 (OASA2); FUNCTIONS IN: pyridoxal phosphate binding, cysteine synthase activity, catalytic activity; INVOLVED IN: response to zinc ion, cysteine biosynthetic process; EXPRESSED IN: 19 plant structures; EXPRESSED DURING: 9 …	cytosol	354;	p;				s	1			2.5.1.47	0
AT3G04940	Q9S6Z7	1	AT3G04940.1	cysteine synthase D1 Encodes cysteine synthase CysD1. cysteine synthase D1 (CYSD1); CONTAINS InterPro DOMAIN/s: Cysteine synthase/cystathionine beta-synthase P-phosphate-binding site (InterPro:IPR001216), Cysteine synthase A (InterPro:IPR005859), Pyridoxal phosphate-dependent enzyme, beta subunit (InterPro:IPR001926), Cysteine synthase K/M (InterPro:IPR005856); BEST Arabidopsis thaliana protein m…	plastid	354;	p;	;354;	Cyssynth_p	p;	s	1			2.5.1.47	0
AT5G28030	Q3E8Z3	2	AT5G28030.2	L-cysteine desulfhydrase 1 L-cysteine desulfhydrase 1 (DES1); FUNCTIONS IN: pyridoxal phosphate binding, cysteine synthase activity, catalytic activity; INVOLVED IN: cysteine biosynthetic process from serine, cysteine biosynthetic process, metabolic process; EXPRESSED IN: 11 plant structures; EXPRESSED DURING: LP.04 four leaves visible, 4 anthesis, LP.02 two leaves visible, petal differentiation …	cytosol	354;	p;				s	1			2.5.1.47	0
AT1G55880	Q6NKY5	2	AT1G55880.1	Pyridoxal-5'-phosphate-dependent enzyme family protein Pyridoxal-5'-phosphate-dependent enzyme family protein; FUNCTIONS IN: lyase activity, pyridoxal phosphate binding, catalytic activity; INVOLVED IN: cysteine biosynthetic process from serine, metabolic process, cellular amino acid metabolic process; EXPRESSED IN: 10 plant structures; EXPRESSED DURING: 6 growth stages; CONTAINS InterPro DOMAIN/…	endoplasmic reticulum	354;	p;				s	1			2.5.1.47	0
AT3G61440	Q9S757	3	AT3G61440.1	cysteine synthase C1 Encodes a cysteine synthase isomer CysC1. The isomer is however less effective in cysteine biosynthesis. It is involved in beta-cyanoalanine biosynthesis, an intermediate of cyanide detoxification pathway. cysteine synthase C1 (CYSC1); FUNCTIONS IN: cysteine synthase activity, copper ion binding, L-3-cyanoalanine synthase activity; INVOLVED IN: cysteine biosynthetic process, …	mitochondrion	354;	p;				s	1			2.5.1.47	0
AT4G14880	P47998	4	AT4G14880.1	O-acetylserine (thiol) lyase (OAS-TL) isoform A1 Encodes a cytosolic isoform of cytosolic O-acetylserine(thiol)lyase, a key enzyme in cysteine biosynthesis and for the fixation of inorganic sulfide. It catalyzes the formation of cysteine from O-acetylserine and inorganic sulfide. Gene expression is predominant in the root cortex and the xylem parenchyma. Gene expression is induced in leave, stems…	cytosol	354;	p;				s	1			2.5.1.47	1
AT3G59760	Q43725	3	AT3G59760.1	O-acetylserine (thiol) lyase isoform C Arabidopsis thaliana O-acetylserine (thiol) lyase (OAS-TL) isoform oasC O-acetylserine (thiol) lyase isoform C (OASC); FUNCTIONS IN: protein binding, cysteine synthase activity, zinc ion binding, ATP binding; INVOLVED IN: cysteine biosynthetic process, pollen tube development; LOCATED IN: mitochondrion, chloroplast; EXPRESSED IN: 23 plant structures; EXPRESS…	mitochondrion	354;	p;				s	1			2.5.1.47	0
AT3G54640	Q42529	1	AT3G54640.1	tryptophan synthase alpha chain Catalyzes the conversion of indole-3-glycerolphosphate to indole, the penultimate reaction in the biosynthesis of tryptophan. Functions as a heterocomplex with tryptophan synthase beta subunit (TSA2). tryptophan synthase alpha chain (TSA1); FUNCTIONS IN: tryptophan synthase activity; INVOLVED IN: tryptophan biosynthetic process, defense response to bacterium, defen…	plastid	356;	p;	;356.1.1;	Trpsynth_p	p;	s	1			4.2.1.20	0
AT4G02610	O22765	1	AT4G02610.1	Aldolase-type TIM barrel family protein Aldolase-type TIM barrel family protein; CONTAINS InterPro DOMAIN/s: Tryptophan synthase, alpha chain, active site (InterPro:IPR018204), Aldolase-type TIM barrel (InterPro:IPR013785), Ribulose-phosphate binding barrel (InterPro:IPR011060), Tryptophan synthase, alpha chain (InterPro:IPR002028); BEST Arabidopsis thaliana protein match is: tryptophan synthase …	cytosol,plastid	356;	p;	;356.1.1;	Trpsynth_p	p;	s	1			4.2.1.20	0
AT4G27070	P25269	1	AT4G27070.1	tryptophan synthase beta-subunit 2 Tryptophan synthase beta. Expressed at low levels in all tissues. tryptophan synthase beta-subunit 2 (TSB2); CONTAINS InterPro DOMAIN/s: Tryptophan synthase, beta chain (InterPro:IPR006654), Pyridoxal phosphate-dependent enzyme, beta subunit (InterPro:IPR001926), Tryptophan synthase, beta chain, conserved site (InterPro:IPR006653); BEST Arabidopsis thaliana prot…	plastid	356;	p;	;356.1.2;	Trpsynth_p	p;	p, s	1			4.2.1.20	0
AT5G28237	Q8GWQ8	1	AT5G28237.1	Pyridoxal-5'-phosphate-dependent enzyme family protein Pyridoxal-5'-phosphate-dependent enzyme family protein; FUNCTIONS IN: pyridoxal phosphate binding, tryptophan synthase activity, catalytic activity; INVOLVED IN: tryptophan biosynthetic process, metabolic process, tryptophan metabolic process; CONTAINS InterPro DOMAIN/s: Tryptophan synthase, beta chain (InterPro:IPR006654), Tryptophan synthas…	mitochondrion	356;	p;	;356.1.2;	Trpsynth_p	p;	d	0			4.2.1.20	0
AT5G38530	Q9FFW8	1	AT5G38530.1	tryptophan synthase beta type 2 tryptophan synthase beta type 2 (TSBtype2); FUNCTIONS IN: pyridoxal phosphate binding, tryptophan synthase activity, catalytic activity; INVOLVED IN: tryptophan biosynthetic process, metabolic process; EXPRESSED IN: 21 plant structures; EXPRESSED DURING: 13 growth stages; CONTAINS InterPro DOMAIN/s: Pyridoxal phosphate-dependent enzyme, beta subunit (InterPro:IPR00…	plastid	356;	p;				s	1			4.2.1.20	0
AT5G54810	P14671	1	AT5G54810.1	tryptophan synthase beta-subunit 1 A.thaliana tryptophan synthase beta subunit (trpB) tryptophan synthase beta-subunit 1 (TSB1); FUNCTIONS IN: tryptophan synthase activity; INVOLVED IN: response to oxidative stress, tryptophan biosynthetic process, response to salt stress, indoleacetic acid biosynthetic process; LOCATED IN: chloroplast stroma, chloroplast; EXPRESSED IN: guard cell, root; CONTAINS…	plastid	356;	p;	;356.1.2;	Trpsynth_p	p;	p, s	1			4.2.1.20	0
AT2G04400	P49572	1	AT2G04400.1	Aldolase-type TIM barrel family protein Aldolase-type TIM barrel family protein; FUNCTIONS IN: indole-3-glycerol-phosphate synthase activity, copper ion binding; INVOLVED IN: tryptophan biosynthetic process; LOCATED IN: chloroplast; EXPRESSED IN: 24 plant structures; EXPRESSED DURING: 15 growth stages; CONTAINS InterPro DOMAIN/s: Aldolase-type TIM barrel (InterPro:IPR013785), Ribulose-phosphate b…	plastid	357;	p;	;357;	IGLPS_p	p;	s	1			4.1.1.48	0
AT5G48220	Q9LUB2	3	AT5G48220.1	Aldolase-type TIM barrel family protein Aldolase-type TIM barrel family protein; FUNCTIONS IN: indole-3-glycerol-phosphate synthase activity, catalytic activity; INVOLVED IN: metabolic process, tryptophan metabolic process; LOCATED IN: chloroplast, chloroplast stroma; EXPRESSED IN: 22 plant structures; EXPRESSED DURING: 13 growth stages; CONTAINS InterPro DOMAIN/s: Aldolase-type TIM barrel (Inter…	plastid	357;	p;	;357;	IGLPS_p	p;	s	1			4.1.1.48	0
AT5G10920	Q9LEU8	1	AT5G10920.1	L-Aspartase-like family protein L-Aspartase-like family protein; FUNCTIONS IN: argininosuccinate lyase activity, catalytic activity; INVOLVED IN: arginine biosynthetic process via ornithine, arginine biosynthetic process; LOCATED IN: chloroplast, chloroplast stroma; EXPRESSED IN: 23 plant structures; EXPRESSED DURING: 13 growth stages; CONTAINS InterPro DOMAIN/s: Argininosuccinate lyase (InterPro…	plastid	358;	p;	;358;	Argsynth_p	p;	p	1			4.3.2.1	0
AT1G29900	Q42601	1	AT1G29900.1	carbamoyl phosphate synthetase B carbamoyl phosphate synthetase large chain (CARB) mRNA, carbamoyl phosphate synthetase B (CARB); FUNCTIONS IN: catalytic activity, ATP binding; INVOLVED IN: cellular response to phosphate starvation, arginine biosynthetic process; LOCATED IN: chloroplast stroma, chloroplast, membrane; EXPRESSED IN: 24 plant structures; EXPRESSED DURING: 13 growth stages; CONTAINS …	plastid	359;	p;	;359;	CAPsynth_p	p;	p	1	carbamoyl phosphate synthetase (CPS) large subunit (CARB), also named as VEN3		6.3.5.5	0
AT3G27740	Q9LVW7	2	AT3G27740.1	carbamoyl phosphate synthetase A carbamoyl phosphate synthetase small subunit mRNA (carA), carbamoyl phosphate synthetase A (CARA); FUNCTIONS IN: carbamoyl-phosphate synthase (glutamine-hydrolyzing) activity, catalytic activity; INVOLVED IN: cellular response to phosphate starvation; LOCATED IN: chloroplast, chloroplast stroma; EXPRESSED IN: 23 plant structures; EXPRESSED DURING: 13 growth stages…	plastid	359;	p;	;359;	CAPsynth_p	p;	s	1	carbamoyl phosphate synthetase (CPS) small subunit (carA), also named as VEN6		6.3.5.5	0
AT1G72810	Q9SSP5	1	AT1G72810.1	Pyridoxal-5'-phosphate-dependent enzyme family protein Pyridoxal-5'-phosphate-dependent enzyme family protein; FUNCTIONS IN: pyridoxal phosphate binding, catalytic activity, threonine synthase activity; INVOLVED IN: threonine biosynthetic process, metabolic process, cellular amino acid metabolic process; LOCATED IN: chloroplast; EXPRESSED IN: 23 plant structures; EXPRESSED DURING: 13 growth stage…	plastid	361;	p;	;361;	Thrsynth_p	p;	p	1			4.2.3.1	0
AT4G29840	Q9S7B5	1	AT4G29840.1	Pyridoxal-5'-phosphate-dependent enzyme family protein threonine synthase METHIONINE OVER-ACCUMULATOR 2 (MTO2); FUNCTIONS IN: threonine synthase activity; INVOLVED IN: threonine biosynthetic process, metabolic process, cellular amino acid metabolic process; LOCATED IN: chloroplast; EXPRESSED IN: 24 plant structures; EXPRESSED DURING: 16 growth stages; CONTAINS InterPro DOMAIN/s: Threonine synthas…	plastid	361;	p;	;361;	Thrsynth_p	p;	s	1			4.2.3.1	0
AT1G32380	Q42583	1	AT1G32380.1	phosphoribosyl pyrophosphate (PRPP) synthase 2 Encodes a P-dependent phosphoribosyl pyrophosphate (PRPP) synthase. phosphoribosyl pyrophosphate (PRPP) synthase 2 (PRS2); FUNCTIONS IN: magnesium ion binding, ribose phosphate diphosphokinase activity; INVOLVED IN: cellular biosynthetic process, nucleotide biosynthetic process, nucleoside metabolic process, ribonucleoside monophosphate biosynthetic …	plastid	362;	p;	;362;	PRPPsynth_p	p;	p	1			2.7.6.1	0
AT2G35390	Q42581	3	AT2G35390.2	Phosphoribosyltransferase family protein Phosphoribosyltransferase family protein; FUNCTIONS IN: magnesium ion binding, ribose phosphate diphosphokinase activity; INVOLVED IN: cellular biosynthetic process, nucleotide biosynthetic process, nucleoside metabolic process, ribonucleoside monophosphate biosynthetic process; LOCATED IN: chloroplast; EXPRESSED IN: 6 plant structures; EXPRESSED DURING: L…	plastid	362;	p;	;362;	PRPPsynth_p	p;	s	1			2.7.6.1	0
AT2G44530	O64888	2	AT2G44530.1	Phosphoribosyltransferase family protein Phosphoribosyltransferase family protein; FUNCTIONS IN: magnesium ion binding, ribose phosphate diphosphokinase activity; INVOLVED IN: cellular biosynthetic process, nucleotide biosynthetic process, nucleoside metabolic process, ribonucleoside monophosphate biosynthetic process; LOCATED IN: chloroplast; EXPRESSED IN: 23 plant structures; EXPRESSED DURING: …	plastid	362;	p;	;362;	PRPPsynth_p	p;	s	1			2.7.6.1	0
AT1G48850	P57720	3	AT1G48850.1	chorismate synthase, putative / 5-enolpyruvylshikimate-3-phosphate phospholyase, putative embryo defective 1144 (EMB1144); FUNCTIONS IN: chorismate synthase activity; INVOLVED IN: aromatic amino acid family biosynthetic process, embryo development ending in seed dormancy; LOCATED IN: nucleolus, chloroplast; EXPRESSED IN: 25 plant structures; EXPRESSED DURING: 15 growth stages; CONTAINS InterPro D…	plastid	363;	p;	;363;	Chorsynth_p	p;	s	1			4.2.3.5	0
AT4G14680	O23324	1	AT4G14680.1	Pseudouridine synthase/archaeosine transglycosylase-like family protein ATP sulfurylase APS3; CONTAINS InterPro DOMAIN/s: Rossmann-like alpha/beta/alpha sandwich fold (InterPro:IPR014729), Pseudouridine synthase/archaeosine transglycosylase-like (InterPro:IPR015947), Sulphate adenylyltransferase (InterPro:IPR002650); BEST Arabidopsis thaliana protein match is: ATP sulfurylase 1 (TAIR:AT3G22890.1)…	plastid	366;	p;	;366;	SO4assim_p	p;	p	1			2.7.7.4	0
AT5G43780	Q9S7D8	1	AT5G43780.1	Pseudouridine synthase/archaeosine transglycosylase-like family protein sulfate adenylyltransferase, ATP sulfurylase APS4; FUNCTIONS IN: sulfate adenylyltransferase (ATP) activity; INVOLVED IN: sulfate assimilation; LOCATED IN: mitochondrion, chloroplast; EXPRESSED IN: 22 plant structures; EXPRESSED DURING: 13 growth stages; CONTAINS InterPro DOMAIN/s: Rossmann-like alpha/beta/alpha sandwich fold…	plastid	366;	p;	;366;	SO4assim_p	p;	g	1			2.7.7.4	0
AT1G19920	Q43870	1	AT1G19920.1	Pseudouridine synthase/archaeosine transglycosylase-like family protein encodes a chloroplast form of ATP sulfurylase APS2; FUNCTIONS IN: sulfate adenylyltransferase (ATP) activity; INVOLVED IN: sulfate assimilation; LOCATED IN: chloroplast; EXPRESSED IN: 25 plant structures; EXPRESSED DURING: 13 growth stages; CONTAINS InterPro DOMAIN/s: Rossmann-like alpha/beta/alpha sandwich fold (InterPro:IPR…	plastid			;366;	SO4assim_p	p;	p	1				0
AT3G22890	Q9LIK9	1	AT3G22890.1	ATP sulfurylase 1 encodes ATP sulfurylase, the first enzyme in the sulfate assimilation pathway of Arabidopsis. ATP sulfurylase 1 (APS1); FUNCTIONS IN: sulfate adenylyltransferase (ATP) activity; INVOLVED IN: response to cadmium ion, response to salt stress; LOCATED IN: chloroplast, plasma membrane, chloroplast stroma; EXPRESSED IN: 24 plant structures; EXPRESSED DURING: 15 growth stages; CONTAIN…	plastid			;366;	SO4assim_p	p;	p	1				1
AT5G17420	Q9SWW6	1	AT5G17420.1	Cellulose synthase family protein Encodes a xylem-specific cellulose synthase that is phosphorylated on one or more serine residues (on either S185 or one of S180 or S181). IRREGULAR XYLEM 3 (IRX3); FUNCTIONS IN: cellulose synthase activity; INVOLVED IN: cellulose biosynthetic process, plant-type cell wall biogenesis, secondary cell wall biogenesis, rhamnogalacturonan I side chain metabolic proce…	plasma membrane	367;	a;c;	;367;	CWsynth_a	a;c;	s	1			2.4.1.12	1
AT4G18780	Q8LPK5	1	AT4G18780.1	cellulose synthase family protein Encodes a member of the cellulose synthase family involved in secondary cell wall biosynthesis. Mutants have abnormal xylem formation, reduced cellulose content, and enhanced drought and osmotic stress tolerance. Mediates resistance towards bacterial pathogens via ABA. Confers resistance towards bacterial and fungal pathogens, independent of salicylic acid, ethyl…	extracellular,plasma membrane	367;	a;c;	;367;	CWsynth_a	a;c;	s	1			2.4.1.12	1
AT2G25540	Q9SKJ5	1	AT2G25540.1	cellulose synthase 10 cellulose synthase cellulose synthase 10 (CESA10); FUNCTIONS IN: cellulose synthase activity, transferase activity, transferring glycosyl groups; INVOLVED IN: cellulose biosynthetic process, plant-type cell wall biogenesis; LOCATED IN: membrane; EXPRESSED IN: 8 plant structures; EXPRESSED DURING: 4 anthesis, C globular stage, LP.02 two leaves visible, 4 leaf senescence stage…	plasma membrane	367;	a;c;	;367;	CWsynth_a	a;c;	s	1			2.4.1.12	1
AT4G32410	O48946	1	AT4G32410.1	cellulose synthase 1 Encodes a cellulose synthase isomer. CESA1 mutants have cellulose defect in the primary cell wall. Multiple lines of evidence suggest that CESA1, along with CESA3 and CESA6 are present in the same plasma membrane complex for cellulose biosynthesis. lasma membrane complex for cellulose biosynthesis. As inferred from the null role of secondary wall-type CesAs, included in a set…	plasma membrane,golgi	367;	a;c;	;367;	CWsynth_a	a;c;	s	1			2.4.1.12	1
AT2G21770	Q9SJ22	1	AT2G21770.1	cellulose synthase A9 cellulose synthase, related to CESA6. cellulose synthase A9 (CESA9); FUNCTIONS IN: cellulose synthase activity, transferase activity, transferring glycosyl groups; INVOLVED IN: seed coat development, plant-type cell wall biogenesis; LOCATED IN: plasma membrane; EXPRESSED IN: 18 plant structures; EXPRESSED DURING: 8 growth stages; CONTAINS InterPro DOMAIN/s: Cellulose synthas…	plasma membrane	367;	a;c;	;367;	CWsynth_a	a;c;	s	1			2.4.1.12	1
AT4G39350	O48947	1	AT4G39350.1	cellulose synthase A2 Encodes a cellulose synthase isomer, related to CESA6. As inferred from the null role of secondary wall-type CesAs, included in a set of five primary wall-type CesAs that may support trichome cell wall thickening. cellulose synthase A2 (CESA2); FUNCTIONS IN: cellulose synthase activity, transferase activity, transferring glycosyl groups; INVOLVED IN: primary cell wall biogen…	plasma membrane	367;	a;c;	;367;	CWsynth_a	a;c;	s	1			2.4.1.12	1
AT5G09870	Q8L778	1	AT5G09870.1	cellulose synthase 5 Encodes a cellulose synthase isomer, related to CESA6. As inferred from the null role of secondary wall-type CesAs, included in a set of five primary wall-type CesAs that may support trichome cell wall thickening. cellulose synthase 5 (CESA5); FUNCTIONS IN: cellulose synthase activity, transferase activity, transferring glycosyl groups; INVOLVED IN: response to cyclopentenone…	plasma membrane	367;	a;c;	;367;	CWsynth_a	a;c;	s	1			2.4.1.12	1
AT5G64740	Q94JQ6	1	AT5G64740.1	cellulose synthase 6 Encodes a cellulose synthase isomer. CESA6 mutants have cellulose defect in the primary cell wall. Multiple lines of evidence suggest that CESA6, along with CESA1 and CESA3 are present in the same plasma membrane complex for cellulose biosynthesis. CESA2 and CESA5 are related to CESA6, having partially redundant roles. As inferred from the null role of secondary wall-type Ces…	plasma membrane	367;	a;c;	;367;	CWsynth_a	a;c;	s	1			2.4.1.12	1
AT5G05170	Q941L0	1	AT5G05170.1	Cellulose synthase family protein Encodes a cellulose synthase isomer. CESA3 mutants have cellulose defect in the primary cell wall. Multiple lines of evidence suggest that CESA3, along with CESA1 and CESA6 are present in the same plasma membrane complex for cellulose biosynthesis. As inferred from the null role of secondary wall-type CesAs, included in a set of five primary wall-type CesAs that …	plasma membrane	367;	a;c;	;367;	CWsynth_a	a;c;	s	1			2.4.1.12	1
AT5G44030	Q84JA6	1	AT5G44030.1	cellulose synthase A4 Encodes a cellulose synthase involved in secondary cell wall biosynthesis. Confers resistance towards bacterial and fungal pathogens, independent of salicylic acid, ethylene and jasmonate signaling. cellulose synthase A4 (CESA4); FUNCTIONS IN: cellulose synthase activity, transferase activity, transferring glycosyl groups; INVOLVED IN: cellulose biosynthetic process, plant-t…	plasma membrane	367;	a;c;	;367;	CWsynth_a	a;c;	s	1			2.4.1.12	1
AT3G05290	Q9MA90	1	AT3G05290.1	peroxisomal adenine nucleotide carrier 1 encodes a peroxisomal adenine nucleotide transporter, involved in fatty acid beta-oxidation during early stage of postgerminative growth. peroxisomal adenine nucleotide carrier 1 (PNC1); CONTAINS InterPro DOMAIN/s: Mitochondrial substrate carrier (InterPro:IPR001993), Mitochondrial substrate/solute carrier (InterPro:IPR018108); BEST Arabidopsis thaliana pr…	peroxisome			;438;	PNC_c_x	c;x;	s	1				1
AT5G27520	Q8VZS0	1	AT5G27520.1	peroxisomal adenine nucleotide carrier 2 encodes a peroxisomal adenine nucleotide transporter, involved in fatty acid beta-oxidation during early stage of postgerminative growth. peroxisomal adenine nucleotide carrier 2 (PNC2); CONTAINS InterPro DOMAIN/s: Mitochondrial substrate carrier (InterPro:IPR001993), Mitochondrial substrate/solute carrier (InterPro:IPR018108); BEST Arabidopsis thaliana pr…	peroxisome			;438;	PNC_c_x	c;x;	s	1				1
AT1G20620	Q42547	4	AT1G20620.1	catalase 3 Catalase, catalyzes the breakdown of hydrogen peroxide (H2O2) into water and oxygen. catalase 3 (CAT3); FUNCTIONS IN: catalase activity, cobalt ion binding; INVOLVED IN: in 7 processes; LOCATED IN: in 11 components; EXPRESSED IN: 29 plant structures; EXPRESSED DURING: 17 growth stages; CONTAINS InterPro DOMAIN/s: Catalase-like domain, haem-dependent (InterPro:IPR020835), Catalase relat…	peroxisome	440;	x;	;440;	KAT_x	x;	s	1			1.11.1.6	1
AT1G20630	Q96528	1	AT1G20630.1	catalase 1 Catalyzes the reduction of hydrogen peroxide using heme group as cofactor. Protects cells from toxicity by H2O2. catalase 1 (CAT1); FUNCTIONS IN: catalase activity, cobalt ion binding; INVOLVED IN: in 7 processes; LOCATED IN: mitochondrion, cytosolic ribosome, cell wall, peroxisome, chloroplast envelope; EXPRESSED IN: 26 plant structures; EXPRESSED DURING: 16 growth stages; CONTAINS In…	peroxisome	440;	x;	;440;	KAT_x	x;	s	1			1.11.1.6	1
AT4G35090	P25819	2	AT4G35090.1	catalase 2 Encodes a peroxisomal catalase, highly expressed in bolts and leaves. mRNA expression patterns show circadian regulation with mRNA levels being high in the subjective early morning. Loss of function mutations have increased H2O2 levels and increased H2O2 sensitivity. Mutants accumulate more toxic ions yet show decreased sensitivity to Li+. This decreased sensitivity is most likely due …	peroxisome	440;	x;	;440;	KAT_x	x;	s	1			1.11.1.6	1
AT1G80380	Q944I4	4	AT1G80380.2	P-loop containing nucleoside triphosphate hydrolases superfamily protein encodes a glycerate kinase which catalyzes the last step of photorespiration C2 cycle. P-loop containing nucleoside triphosphate hydrolases superfamily protein; FUNCTIONS IN: glycerate kinase activity; INVOLVED IN: photorespiration; LOCATED IN: chloroplast stroma, chloroplast, chloroplast envelope; EXPRESSED IN: 22 plant str…	plastid			;442;	GAK_p	p;x;	s	1	new genes added by JS 9/6/2012			0
AT1G68010	Q9C9W5	2	AT1G68010.2	hydroxypyruvate reductase Encodes hydroxypyruvate reductase. hydroxypyruvate reductase (HPR); CONTAINS InterPro DOMAIN/s: D-isomer specific 2-hydroxyacid dehydrogenase, catalytic domain (InterPro:IPR006139), D-isomer specific 2-hydroxyacid dehydrogenase, NAD-binding (InterPro:IPR006140), NAD(P)-binding domain (InterPro:IPR016040); BEST Arabidopsis thaliana protein match is: D-3-phosphoglycerate d…	peroxisome			;444;	HPR_x	x;	s	1	new genes added by JS 9/6/2012			0
AT3G55410	Q84VW8	1	AT3G55410.1	2-oxoglutarate dehydrogenase, E1 component 2-oxoglutarate dehydrogenase, E1 component; FUNCTIONS IN: oxoglutarate dehydrogenase (succinyl-transferring) activity, cobalt ion binding, zinc ion binding; INVOLVED IN: glycolysis, metabolic process; LOCATED IN: mitochondrion; EXPRESSED IN: 25 plant structures; EXPRESSED DURING: 15 growth stages; CONTAINS InterPro DOMAIN/s: 2-oxoglutarate dehydrogenase,…	mitochondrion	453;	m;	;453;	OGDH_m	m;	s	1			1.2.4.2	1
AT5G65750	Q9FLH2	1	AT5G65750.1	2-oxoglutarate dehydrogenase, E1 component 2-oxoglutarate dehydrogenase, E1 component; FUNCTIONS IN: oxoglutarate dehydrogenase (succinyl-transferring) activity, cobalt ion binding, zinc ion binding; INVOLVED IN: response to cadmium ion; LOCATED IN: mitochondrion; EXPRESSED IN: 23 plant structures; EXPRESSED DURING: 11 growth stages; CONTAINS InterPro DOMAIN/s: 2-oxoglutarate dehydrogenase, E1 co…	mitochondrion	453;	m;	;453;	OGDH_m	m;	g, p, s	1			1.2.4.2	1
AT4G26910	Q8H107	3	AT4G26910.1	Dihydrolipoamide succinyltransferase Dihydrolipoamide succinyltransferase; FUNCTIONS IN: zinc ion binding, acyltransferase activity; INVOLVED IN: tricarboxylic acid cycle, metabolic process; LOCATED IN: mitochondrion, membrane; EXPRESSED IN: 25 plant structures; EXPRESSED DURING: 15 growth stages; CONTAINS InterPro DOMAIN/s: Dihydrolipoamide succinyltransferase (InterPro:IPR006255), 2-oxo acid de…	mitochondrion	454;	m;	;454;	OGDHa_m	m;	s	1			2.3.1.61	0
AT5G55070	Q9FLQ4	1	AT5G55070.1	Dihydrolipoamide succinyltransferase Dihydrolipoamide succinyltransferase; FUNCTIONS IN: zinc ion binding, acyltransferase activity; INVOLVED IN: response to oxidative stress, metabolic process; LOCATED IN: cytosolic ribosome, mitochondrion; EXPRESSED IN: 27 plant structures; EXPRESSED DURING: 15 growth stages; CONTAINS InterPro DOMAIN/s: 2-oxo acid dehydrogenase, lipoyl-binding site (InterPro:IP…	mitochondrion	454;	m;	;454;	OGDHa_m	m;	s	1			2.3.1.61	1
AT1G48030	Q9M5K3	2	AT1G48030.1	mitochondrial lipoamide dehydrogenase 1 Encodes a mitochondrial lipoamide dehydrogenase whose expression is induced by light. mitochondrial lipoamide dehydrogenase 1 (mtLPD1); FUNCTIONS IN: dihydrolipoyl dehydrogenase activity, copper ion binding, cobalt ion binding, zinc ion binding, ATP binding; INVOLVED IN: response to cadmium ion, response to light stimulus; LOCATED IN: mitochondrion, apoplas…	mitochondrion	455;459;482;542;	m;	;455;459;542;	GDC3_m/OGDHb_m/PDHb_m	m;	o, p	1	(TAIR Description, ncbi gene)		1.8.1.4	1
AT3G16950	A8MS68	2	AT3G16950.2	lipoamide dehydrogenase 1 encodes a plastid lipoamide dehydrogenase, subunit of the pyruvate dehydrogenase complex which provides acetyl-CoA for de novo fatty acid biosynthesis. The gene is highly expressed in developing seeds. lipoamide dehydrogenase 1 (LPD1); CONTAINS InterPro DOMAIN/s: FAD-dependent pyridine nucleotide-disulphide oxidoreductase (InterPro:IPR013027), Pyridine nucleotide-disulph…	plastid	455;459;482;542;	m;	;482;	PDHb_p	p;	o, p	1	(TAIR Description, ncbi gene); Dihydrolipoamide Dehydrogenase, E3 component of Pyruvate Dehydrogenase Complex		1.8.1.4	0
AT3G17240	Q9M5K2	3	AT3G17240.1	lipoamide dehydrogenase 2 lipoamide dehydrogenase precursor lipoamide dehydrogenase 2 (mtLPD2); FUNCTIONS IN: dihydrolipoyl dehydrogenase activity, copper ion binding, cobalt ion binding, zinc ion binding, ATP binding; INVOLVED IN: response to cadmium ion; LOCATED IN: mitochondrion, chloroplast, mitochondrial respiratory chain complex I, mitochondrial matrix; EXPRESSED IN: 28 plant structures; EX…	mitochondrion	455;459;482;542;	m;	;455;459;542;	GDC3_m/OGDHb_m/PDHb_m	m;	o, p	1	(TAIR Description, ncbi gene)		1.8.1.4	1
AT4G16155	Q9M5K4	1	AT4G16155.1	dihydrolipoyl dehydrogenases dihydrolipoyl dehydrogenases; FUNCTIONS IN: dihydrolipoyl dehydrogenase activity; INVOLVED IN: oxidation reduction, cell redox homeostasis; LOCATED IN: chloroplast, chloroplast envelope; EXPRESSED IN: 23 plant structures; EXPRESSED DURING: 14 growth stages; CONTAINS InterPro DOMAIN/s: FAD-dependent pyridine nucleotide-disulphide oxidoreductase (InterPro:IPR013027), Py…	plastid	455;459;482;542;	m;	;482;	PDHb_p	p;	g	1	Dihydrolipoamide Dehydrogenase, E3 component of Pyruvate Dehydrogenase Complex		1.8.1.4	0
AT2G20420	O82662	1	AT2G20420.1	ATP citrate lyase (ACL) family protein ATP citrate lyase (ACL) family protein; FUNCTIONS IN: succinate-CoA ligase (GDP-forming) activity, copper ion binding, ATP binding; INVOLVED IN: response to cadmium ion, metabolic process; LOCATED IN: mitochondrion; EXPRESSED IN: 26 plant structures; EXPRESSED DURING: 16 growth stages; CONTAINS InterPro DOMAIN/s: Succinyl-CoA synthetase, beta subunit (InterP…	mitochondrion	456;	m;	;456.1.2;	SUCLA_m	m;	0	1			6.2.1.5	1
AT5G08300	P68209	1	AT5G08300.1	Succinyl-CoA ligase, alpha subunit Succinyl-CoA ligase, alpha subunit; FUNCTIONS IN: succinate-CoA ligase (GDP-forming) activity, copper ion binding, metal ion binding; INVOLVED IN: response to cadmium ion, metabolic process; LOCATED IN: mitochondrion, cell wall; EXPRESSED IN: 25 plant structures; EXPRESSED DURING: 14 growth stages; CONTAINS InterPro DOMAIN/s: Succinyl-CoA ligase, alpha subunit (…	mitochondrion	456;	m;	;456.1.1;	SUCLA_m	m;	0	1			6.2.1.5	1
AT5G23250	Q8LAD2	2	AT5G23250.1	Succinyl-CoA ligase, alpha subunit Succinyl-CoA ligase, alpha subunit; FUNCTIONS IN: succinate-CoA ligase (GDP-forming) activity, copper ion binding; INVOLVED IN: metabolic process; LOCATED IN: mitochondrion; EXPRESSED IN: 23 plant structures; EXPRESSED DURING: 14 growth stages; CONTAINS InterPro DOMAIN/s: Succinyl-CoA ligase, alpha subunit (InterPro:IPR005810), ATP-citrate lyase/succinyl-CoA lig…	mitochondrion	456;	m;	;456.1.1;	SUCLA_m	m;	0	1			6.2.1.5	1
AT2G26080	O80988	1	AT2G26080.1	glycine decarboxylase P-protein 2 glycine decarboxylase P-protein 2 (GLDP2); FUNCTIONS IN: glycine dehydrogenase (decarboxylating) activity, ATP binding; INVOLVED IN: oxidation reduction, glycine decarboxylation via glycine cleavage system, glycine metabolic process; LOCATED IN: mitochondrion, glycine cleavage complex, chloroplast, chloroplast envelope; EXPRESSED IN: 33 plant structures; EXPRESSE…	mitochondrion	457;	m;	;457;	GDC_m	m;	s	1			1.4.4.2	0
AT4G33010	Q94B78	2	AT4G33010.1	glycine decarboxylase P-protein 1 glycine decarboxylase P-protein 1 (GLDP1); FUNCTIONS IN: glycine dehydrogenase (decarboxylating) activity, protein binding; INVOLVED IN: glycine catabolic process, response to cadmium ion, glycine decarboxylation via glycine cleavage system; LOCATED IN: mitochondrion, apoplast, glycine cleavage complex, chloroplast, chloroplast envelope; EXPRESSED IN: 31 plant st…	mitochondrion	457;	m;	;457;	GDC_m	m;	s	1			1.4.4.2	0
AT1G11860	O65396	3	AT1G11860.1	Glycine cleavage T-protein family Glycine cleavage T-protein family; FUNCTIONS IN: aminomethyltransferase activity; INVOLVED IN: response to cadmium ion; LOCATED IN: in 6 components; EXPRESSED IN: 26 plant structures; EXPRESSED DURING: 15 growth stages; CONTAINS InterPro DOMAIN/s: Glycine cleavage system T protein (InterPro:IPR006223), Glycine cleavage T-protein, N-terminal (InterPro:IPR006222), …	mitochondrion	458;	m;	;458;	GDC2_m	m;	s	1			2.1.2.10	0
AT1G15120	#N/A	2	AT1G15120.2	Ubiquinol-cytochrome C reductase hinge protein Ubiquinol-cytochrome C reductase hinge protein; FUNCTIONS IN: ubiquinol-cytochrome-c reductase activity; INVOLVED IN: mitochondrial electron transport, ubiquinol to cytochrome c; LOCATED IN: mitochondrial respiratory chain complex III; EXPRESSED IN: 24 plant structures; EXPRESSED DURING: 15 growth stages; CONTAINS InterPro DOMAIN/s: Ubiquinol-cytochr…	mitochondrion	463;	i;m;n;	;463.1.4;	QCR_m	i;m;n;	s	1			1.10.2.2	0
AT2G01090	Q9SJV7	2	AT2G01090.1	Ubiquinol-cytochrome C reductase hinge protein Ubiquinol-cytochrome C reductase hinge protein; FUNCTIONS IN: ubiquinol-cytochrome-c reductase activity; INVOLVED IN: mitochondrial electron transport, ubiquinol to cytochrome c; LOCATED IN: mitochondrial respiratory chain complex III; EXPRESSED IN: 24 plant structures; EXPRESSED DURING: 15 growth stages; CONTAINS InterPro DOMAIN/s: Ubiquinol-cytochr…	mitochondrion	463;	i;m;n;	;463.1.4;	QCR_m	i;m;n;	s	1			1.10.2.2	1
AT2G07727	P42792	1	AT2G07727.1	Di-haem cytochrome, transmembrane;Cytochrome b/b6, C-terminal Di-haem cytochrome, transmembrane;Cytochrome b/b6, C-terminal; FUNCTIONS IN: electron carrier activity, oxidoreductase activity; INVOLVED IN: respiratory electron transport chain; LOCATED IN: membrane; CONTAINS InterPro DOMAIN/s: Cytochrome b/b6, C-terminal (InterPro:IPR005798), Cytochrome b/b6 (InterPro:IPR016175), Di-haem cytochrome,…	mitochondrion	463;	i;m;n;	;463.1.2;	QCR_m	i;m;n;	s	1			1.10.2.2	1
AT3G27240	Q9LK29	1	AT3G27240.1	Cytochrome C1 family Cytochrome C1 family; FUNCTIONS IN: electron carrier activity, iron ion binding, heme binding, electron transporter, transferring electrons within CoQH2-cytochrome c reductase complex activity; LOCATED IN: in 6 components; EXPRESSED IN: 26 plant structures; EXPRESSED DURING: 15 growth stages; CONTAINS InterPro DOMAIN/s: Cytochrome c1 (InterPro:IPR002326), Cytochrome c1, trans…	mitochondrion	463;	i;m;n;	;463.1.1;	QCR_m	i;m;n;	s	1			1.10.2.2	1
AT3G52730	Q9LXJ2	1	AT3G52730.1	ubiquinol-cytochrome C reductase UQCRX/QCR9-like family protein ubiquinol-cytochrome C reductase UQCRX/QCR9-like family protein; FUNCTIONS IN: ubiquinol-cytochrome-c reductase activity; INVOLVED IN: mitochondrial electron transport, ubiquinol to cytochrome c; LOCATED IN: mitochondrial envelope, mitochondrion, mitochondrial respiratory chain complex III, membrane; EXPRESSED IN: 24 plant structures…	mitochondrion	463;	i;m;n;	;463.1.6;	QCR_m	i;m;n;	p, s	1			1.10.2.2	1
AT4G32470	Q9SUU5	2	AT4G32470.1	Cytochrome bd ubiquinol oxidase, 14kDa subunit Cytochrome bd ubiquinol oxidase, 14kDa subunit; FUNCTIONS IN: ubiquinol-cytochrome-c reductase activity; INVOLVED IN: mitochondrial electron transport, ubiquinol to cytochrome c; LOCATED IN: mitochondrion, plasma membrane, plastid, mitochondrial respiratory chain complex III, membrane; EXPRESSED IN: 26 plant structures; EXPRESSED DURING: 15 growth st…	mitochondrion	463;	i;m;n;	;463.1.5;	QCR_m	i;m;n;	s	1			1.10.2.2	1
AT5G13430	Q94JS0	1	AT5G13430.1	Ubiquinol-cytochrome C reductase iron-sulfur subunit Ubiquinol-cytochrome C reductase iron-sulfur subunit; FUNCTIONS IN: metal ion binding; INVOLVED IN: oxidation reduction; LOCATED IN: mitochondrion, mitochondrial respiratory chain complex III, membrane; EXPRESSED IN: male gametophyte, guard cell, pollen tube, leaf; EXPRESSED DURING: L mature pollen stage, M germinated pollen stage; CONTAINS Int…	mitochondrion	463;	i;m;n;	;463.1.3;	QCR_m	i;m;n;	s	1			1.10.2.2	1
AT5G13440	Q9LYR2	1	AT5G13440.1	Ubiquinol-cytochrome C reductase iron-sulfur subunit Ubiquinol-cytochrome C reductase iron-sulfur subunit; FUNCTIONS IN: metal ion binding; INVOLVED IN: oxidation reduction; LOCATED IN: mitochondrion, mitochondrial respiratory chain complex III; EXPRESSED IN: guard cell, cultured cell; CONTAINS InterPro DOMAIN/s: Ubiquinol-cytochrome c reductase, iron-sulphur subunit (InterPro:IPR006317), Rieske …	mitochondrion	463;	i;m;n;	;463.1.3;	QCR_m	i;m;n;	s	1			1.10.2.2	1
AT5G25450	Q3E953	2	AT5G25450.1	Cytochrome bd ubiquinol oxidase, 14kDa subunit Cytochrome bd ubiquinol oxidase, 14kDa subunit; FUNCTIONS IN: ubiquinol-cytochrome-c reductase activity; INVOLVED IN: mitochondrial electron transport, ubiquinol to cytochrome c; LOCATED IN: mitochondrion, mitochondrial respiratory chain complex III, membrane; EXPRESSED IN: 21 plant structures; EXPRESSED DURING: 13 growth stages; CONTAINS InterPro DO…	mitochondrion	463;	i;m;n;	;463.1.5;	QCR_m	i;m;n;	g	1			1.10.2.2	1
AT5G40810	Q9FKS5	2	AT5G40810.1	Cytochrome C1 family Cytochrome C1 family; FUNCTIONS IN: electron carrier activity, iron ion binding, heme binding, electron transporter, transferring electrons within CoQH2-cytochrome c reductase complex activity; LOCATED IN: mitochondrion, mitochondrial respiratory chain, vacuole, mitochondrial respiratory chain complex III, membrane; EXPRESSED IN: 23 plant structures; EXPRESSED DURING: 14 grow…	mitochondrion	463;	i;m;n;	;463.1.1;	QCR_m	i;m;n;	s	1			1.10.2.2	1
ATMG00220	P42792	1	ATMG00220.1	apocytochrome b Mitochondrial apocytochrome b (cob) gene encodes a subunit of the ubiquinol-cytochrome c oxidoreductase and is part of a 5 kb transcript. The transcript also contains a pseudogene for ribosomal protein S14 called RPS15 and a tRNA(Ser) gene. Both the Cob and RPS15 genes are edited in the transcript. apocytochrome b (COB); FUNCTIONS IN: ubiquinol-cytochrome-c reductase activity; INV…	mitochondrion			;463.1.2;	QCR_m	i;m;n;	s	1				0
AT1G22450	Q9S7L9	1	AT1G22450.1	cytochrome C oxidase 6B subunit 6b of cytochrome c oxidase cytochrome C oxidase 6B (COX6B); FUNCTIONS IN: cytochrome-c oxidase activity, copper ion binding; INVOLVED IN: oxidation reduction, response to salt stress; LOCATED IN: thylakoid, mitochondrion, chloroplast thylakoid membrane, chloroplast; EXPRESSED IN: 24 plant structures; EXPRESSED DURING: 17 growth stages; CONTAINS InterPro DOMAIN/s: C…	mitochondrion	464;	i;m;n;	;464.1.7;	COX_m	i;m;n;	s	1			1.9.3.1	1
AT1G32710	#N/A	1	AT1G32710.1	Cytochrome c oxidase, subunit Vib family protein Cytochrome c oxidase, subunit Vib family protein; FUNCTIONS IN: cytochrome-c oxidase activity; LOCATED IN: mitochondrion; CONTAINS InterPro DOMAIN/s: Cytochrome c oxidase, subunit VIb (InterPro:IPR003213); BEST Arabidopsis thaliana protein match is: cytochrome C oxidase 6B (TAIR:AT1G22450.1); Has 415 Blast hits to 415 proteins in 150 species: Archa…	mitochondrion	464;	i;m;n;	;464.1.7;	COX_m	i;m;n;	s	1			1.9.3.1	1
AT1G80230	Q9SSB8	1	AT1G80230.1	Rubredoxin-like superfamily protein Rubredoxin-like superfamily protein; FUNCTIONS IN: cytochrome-c oxidase activity; LOCATED IN: mitochondrial envelope, mitochondrion; EXPRESSED IN: 24 plant structures; EXPRESSED DURING: 15 growth stages; CONTAINS InterPro DOMAIN/s: Cytochrome c oxidase, subunit Vb (InterPro:IPR002124); BEST Arabidopsis thaliana protein match is: Rubredoxin-like superfamily prot…	mitochondrion	464;	i;m;n;	;464.1.5;	COX_m	i;m;n;	s	1			1.9.3.1	1
AT2G07687	P92514	1	AT2G07687.1	Cytochrome c oxidase, subunit III Cytochrome c oxidase, subunit III; FUNCTIONS IN: cytochrome-c oxidase activity; INVOLVED IN: mitochondrial electron transport, cytochrome c to oxygen; LOCATED IN: membrane; CONTAINS InterPro DOMAIN/s: Cytochrome c oxidase, subunit III (InterPro:IPR000298); BEST Arabidopsis thaliana protein match is: cytochrome c oxidase subunit 3 (TAIR:ATMG00730.1); Has 29038 Bla…	mitochondrion	464;	i;m;n;	;464.1.2;	COX_m	i;m;n;	s	1			1.9.3.1	1
AT2G07695	Q27GM0	1	AT2G07695.1	Cytochrome C oxidase subunit II-like, transmembrane domain Cytochrome C oxidase subunit II-like, transmembrane domain; FUNCTIONS IN: electron carrier activity, cytochrome-c oxidase activity, copper ion binding, heme binding; INVOLVED IN: electron transport chain, respiratory electron transport chain; LOCATED IN: integral to membrane, membrane; EXPRESSED IN: male gametophyte; EXPRESSED DURING: L m…	mitochondrion	464;	i;m;n;	;464.1.4;	COX_m	i;m;n;	s	1			1.9.3.1	1
AT3G15640	Q9LW15	2	AT3G15640.1	Rubredoxin-like superfamily protein Rubredoxin-like superfamily protein; FUNCTIONS IN: cytochrome-c oxidase activity, cobalt ion binding, zinc ion binding, metal ion binding; LOCATED IN: mitochondrial envelope, mitochondrion, chloroplast thylakoid membrane; EXPRESSED IN: 22 plant structures; EXPRESSED DURING: 13 growth stages; CONTAINS InterPro DOMAIN/s: Cytochrome c oxidase, subunit Vb (InterPro…	mitochondrion	464;	i;m;n;	;464.1.5;	COX_m	i;m;n;	s	1			1.9.3.1	1
AT4G28060	#N/A	1	AT4G28060.1	Cytochrome c oxidase, subunit Vib family protein Cytochrome c oxidase, subunit Vib family protein; FUNCTIONS IN: cytochrome-c oxidase activity; LOCATED IN: mitochondrion; CONTAINS InterPro DOMAIN/s: Cytochrome c oxidase, subunit VIb (InterPro:IPR003213); BEST Arabidopsis thaliana protein match is: Cytochrome c oxidase, subunit Vib family protein (TAIR:AT5G57815.1); Has 578 Blast hits to 578 prote…	mitochondrion	464;	i;m;n;	;464.1.7;	COX_m	i;m;n;	s	1			1.9.3.1	1
AT4G37830	Q9T070	2	AT4G37830.1	cytochrome c oxidase-related cytochrome c oxidase-related; FUNCTIONS IN: cytochrome-c oxidase activity; LOCATED IN: mitochondrion; EXPRESSED IN: 24 plant structures; EXPRESSED DURING: 15 growth stages; CONTAINS InterPro DOMAIN/s: Cytochrome c oxidase, subunit VIa (InterPro:IPR001349); Has 184 Blast hits to 184 proteins in 52 species: Archae - 0; Bacteria - 0; Metazoa - 127; Fungi - 0; Plants - 48…	mitochondrion	464;	i;m;n;	;464.1.6;	COX_m	i;m;n;	s	1			1.9.3.1	1
AT5G57815	Q945L0	1	AT5G57815.1	Cytochrome c oxidase, subunit Vib family protein Cytochrome c oxidase, subunit Vib family protein; FUNCTIONS IN: cytochrome-c oxidase activity; LOCATED IN: mitochondrion; EXPRESSED IN: 24 plant structures; EXPRESSED DURING: 15 growth stages; CONTAINS InterPro DOMAIN/s: Cytochrome c oxidase, subunit VIb (InterPro:IPR003213); BEST Arabidopsis thaliana protein match is: Cytochrome c oxidase, subunit…	mitochondrion	464;	i;m;n;	;464.1.7;	COX_m	i;m;n;	s	1			1.9.3.1	1
ATMG00160	P93285	1	ATMG00160.1	cytochrome oxidase 2 cytochrome c oxidase subunit 2 cytochrome oxidase 2 (COX2); FUNCTIONS IN: cytochrome-c oxidase activity; INVOLVED IN: respiratory electron transport chain; LOCATED IN: mitochondrion, chloroplast, mitochondrial respiratory chain complex IV; EXPRESSED IN: 22 plant structures; EXPRESSED DURING: 12 growth stages; CONTAINS InterPro DOMAIN/s: Cytochrome C oxidase subunit II-like, t…	mitochondrion	464;	i;m;n;	;464.1.4;	COX_m	i;m;n;	s	1			1.9.3.1	0
ATMG00730	P92514	1	ATMG00730.1	cytochrome c oxidase subunit 3 Encodes cytochrome c oxidase subunit 3. cytochrome c oxidase subunit 3 (COX3); CONTAINS InterPro DOMAIN/s: Cytochrome c oxidase, subunit III (InterPro:IPR000298); BEST Arabidopsis thaliana protein match is: Cytochrome c oxidase, subunit III (TAIR:AT2G07687.1).	mitochondrion	464;	i;m;n;	;464.1.2;	COX_m	i;m;n;	s	1			1.9.3.1	0
ATMG01360	P60620	1	ATMG01360.1	cytochrome oxidase cytochrome c oxidase subunit 1 cytochrome oxidase (COX1); CONTAINS InterPro DOMAIN/s: Cytochrome c oxidase, subunit I bacterial type (InterPro:IPR014241), Cytochrome c oxidase, subunit I (InterPro:IPR000883).	mitochondrion	464;	i;m;n;	;464.1.3;	COX_m	i;m;n;	s	1			1.9.3.1	0
AT2G44520	O64886	1	AT2G44520.1	cytochrome c oxidase 10 cytochrome c oxidase 10 (COX10); FUNCTIONS IN: protoheme IX farnesyltransferase activity, prenyltransferase activity; INVOLVED IN: heme o biosynthetic process, heme biosynthetic process; LOCATED IN: integral to membrane, mitochondrial membrane; EXPRESSED IN: 23 plant structures; EXPRESSED DURING: 13 growth stages; CONTAINS InterPro DOMAIN/s: Protohaem IX farnesyltransferas…	mitochondrion			;464.1.1;	COX_m	i;m;n;	0	1				0
AT1G17745	O04130	2	AT1G17745.2	D-3-phosphoglycerate dehydrogenase encodes a 3-Phosphoglycerate dehydrogenase D-3-phosphoglycerate dehydrogenase; CONTAINS InterPro DOMAIN/s: D-3-phosphoglycerate dehydrogenase (InterPro:IPR006236), D-isomer specific 2-hydroxyacid dehydrogenase, catalytic domain (InterPro:IPR006139), D-isomer specific 2-hydroxyacid dehydrogenase, NAD-binding (InterPro:IPR006140), D-3-phosphogylcerate Dehydrogenas…	plastid	469;	p;	;469;	PHGDH_p	p;	s	1			1.1.1.95	0
AT3G19480	Q9LT69	1	AT3G19480.1	D-3-phosphoglycerate dehydrogenase D-3-phosphoglycerate dehydrogenase; FUNCTIONS IN: in 7 functions; INVOLVED IN: oxidation reduction, L-serine biosynthetic process, metabolic process; LOCATED IN: mitochondrion, chloroplast; EXPRESSED IN: 19 plant structures; EXPRESSED DURING: 10 growth stages; CONTAINS InterPro DOMAIN/s: D-3-phosphoglycerate dehydrogenase (InterPro:IPR006236), D-isomer specific …	plastid	469;	p;	;469;	PHGDH_p	p;	s	1			1.1.1.95	0
AT4G34200	O49485	1	AT4G34200.1	D-3-phosphoglycerate dehydrogenase embryo sac development arrest 9 (EDA9); FUNCTIONS IN: ATP binding; INVOLVED IN: megagametogenesis; LOCATED IN: mitochondrion, chloroplast, membrane; EXPRESSED IN: 26 plant structures; EXPRESSED DURING: 14 growth stages; CONTAINS InterPro DOMAIN/s: D-3-phosphoglycerate dehydrogenase (InterPro:IPR006236), D-isomer specific 2-hydroxyacid dehydrogenase, catalytic do…	plastid	469;	p;	;469;	PHGDH_p	p;	p, s	1			1.1.1.95	0
AT2G17630	Q9SHP0	1	AT2G17630.1	Pyridoxal phosphate (PLP)-dependent transferases superfamily protein Pyridoxal phosphate (PLP)-dependent transferases superfamily protein; FUNCTIONS IN: pyridoxal phosphate binding, transaminase activity, catalytic activity, O-phospho-L-serine:2-oxoglutarate aminotransferase activity; INVOLVED IN: response to cadmium ion; LOCATED IN: chloroplast; EXPRESSED IN: 23 plant structures; EXPRESSED DURIN…	plastid	470;	p;	;470;	SER_p	p;	p, s	1			2.6.1.52	0
AT4G35630	Q96255	1	AT4G35630.1	phosphoserine aminotransferase Encodes a phosphoserine aminotransferase which is involved in serine biosynthesis in the chloroplast which operates via the phosphorylated pathway. phosphoserine aminotransferase (PSAT); FUNCTIONS IN: O-phospho-L-serine:2-oxoglutarate aminotransferase activity; INVOLVED IN: L-serine biosynthetic process; LOCATED IN: chloroplast stroma, chloroplast; EXPRESSED IN: 23 …	plastid	470;	p;	;470;	SER_p	p;	g, p, s	1			2.6.1.52	1
AT1G18640	O82796	1	AT1G18640.2	3-phosphoserine phosphatase Encodes a 3-phosphoserine phosphatase acting in the last step of serine biosynthesis within the chloroplast. 3-phosphoserine phosphatase (PSP); FUNCTIONS IN: phosphoserine phosphatase activity; INVOLVED IN: L-serine biosynthetic process; LOCATED IN: chloroplast; EXPRESSED IN: 22 plant structures; EXPRESSED DURING: 13 growth stages; CONTAINS InterPro DOMAIN/s: Haloacid …	plastid	471;	p;	;471;	Sersynth_p	p;	s	1			3.1.3.3	0
AT5G47760	Q9FIK4	1	AT5G47760.1	2-phosphoglycolate phosphatase 2 serine/threonine protein kinase 2-phosphoglycolate phosphatase 2 (PGLP2); FUNCTIONS IN: protein serine/threonine kinase activity, phosphoglycolate phosphatase activity; INVOLVED IN: metabolic process; LOCATED IN: chloroplast; EXPRESSED IN: 26 plant structures; EXPRESSED DURING: 13 growth stages; CONTAINS InterPro DOMAIN/s: HAD-superfamily hydrolase, subfamily IIA …	plastid			;472;	PGLP_p	p;	s	1	new genes added by JS 9/6/2012			0
AT5G36790	Q8L3U4	3	AT5G36790.1	Haloacid dehalogenase-like hydrolase (HAD) superfamily protein Haloacid dehalogenase-like hydrolase (HAD) superfamily protein; FUNCTIONS IN: hydrolase activity, phosphatase activity, phosphoglycolate phosphatase activity; INVOLVED IN: metabolic process; LOCATED IN: apoplast, nucleus, chloroplast stroma, vacuole, cytoplasm; EXPRESSED IN: fruit, guard cell, leaf; EXPRESSED DURING: seedling growth; …	plastid			;472;	PGLP_p	p;	s	1	new genes added by JS 9/6/2012			0
AT5G36700	Q8L3U4	4	AT5G36700.1	2-phosphoglycolate phosphatase 1 2-phosphoglycolate phosphatase 1 (PGLP1); FUNCTIONS IN: phosphoglycolate phosphatase activity; INVOLVED IN: metabolic process; LOCATED IN: chloroplast stroma, chloroplast; EXPRESSED IN: 7 plant structures; CONTAINS InterPro DOMAIN/s: HAD-superfamily hydrolase, subfamily IIA (InterPro:IPR006357), 2-phosphoglycolate phosphatase, eukaryotic (InterPro:IPR006349); BEST…	plastid			;472;	PGLP_p	p;	s	1	new genes added by JS 9/6/2012			0
AT3G14415	Q9LRS0	3	AT3G14415.2	Aldolase-type TIM barrel family protein Aldolase-type TIM barrel family protein; FUNCTIONS IN: glycolate oxidase activity, oxidoreductase activity, FMN binding, catalytic activity; INVOLVED IN: oxidation reduction, metabolic process; LOCATED IN: peroxisome; EXPRESSED IN: guard cell, leaf; CONTAINS InterPro DOMAIN/s: Aldolase-type TIM barrel (InterPro:IPR013785), FMN-dependent alpha-hydroxy acid d…	peroxisome	474;	x;	;474;	GLC_x	x;	s	1			1.1.3.15	0
AT4G18360	O49506	2	AT4G18360.1	Aldolase-type TIM barrel family protein Aldolase-type TIM barrel family protein; FUNCTIONS IN: glycolate oxidase activity, oxidoreductase activity, FMN binding, catalytic activity; INVOLVED IN: oxidation reduction, metabolic process; LOCATED IN: peroxisome; EXPRESSED IN: 12 plant structures; EXPRESSED DURING: 4 anthesis, F mature embryo stage, petal differentiation and expansion stage, E expanded…	peroxisome	474;	x;	;474;	GLC_x	x;	s	1			1.1.3.15	1
AT3G14130	Q9LJH5	1	AT3G14130.1	Aldolase-type TIM barrel family protein Aldolase-type TIM barrel family protein; FUNCTIONS IN: glycolate oxidase activity, oxidoreductase activity, FMN binding, catalytic activity; INVOLVED IN: oxidation reduction, metabolic process; CONTAINS InterPro DOMAIN/s: Aldolase-type TIM barrel (InterPro:IPR013785), FMN-dependent alpha-hydroxy acid dehydrogenase, active site (InterPro:IPR008259), FMN-depe…	peroxisome			;474;	GLC_x	x;	s	1				1
AT3G14150	Q24JJ8	2	AT3G14150.1	Aldolase-type TIM barrel family protein Aldolase-type TIM barrel family protein; FUNCTIONS IN: glycolate oxidase activity, oxidoreductase activity, FMN binding, catalytic activity; INVOLVED IN: oxidation reduction, metabolic process; LOCATED IN: peroxisome; CONTAINS InterPro DOMAIN/s: Aldolase-type TIM barrel (InterPro:IPR013785), FMN-dependent alpha-hydroxy acid dehydrogenase, active site (Inter…	peroxisome			;474;	GLC_x	x;	s	1				1
AT3G14420	Q9LRR9	6	AT3G14420.1	Aldolase-type TIM barrel family protein Aldolase-type TIM barrel family protein; FUNCTIONS IN: glycolate oxidase activity; INVOLVED IN: oxidation reduction, metabolic process; LOCATED IN: in 7 components; EXPRESSED IN: cotyledon, fruit, guard cell, juvenile leaf, leaf; EXPRESSED DURING: seedling growth; CONTAINS InterPro DOMAIN/s: Aldolase-type TIM barrel (InterPro:IPR013785), FMN-dependent alpha…	peroxisome			;474;	GLC_x	x;	s	1				1
AT1G09420	Q93ZW0	2	AT1G09420.2	glucose-6-phosphate dehydrogenase 4 Encodes a protein similar to glucose-6-phosphate dehydrogenase but, based on amino acid differences in the active site and lack of activity, does not encode a functional G6PDH. The amino acid sequence for the consensus sequence of the G6PDH active site (DHYLGKE) differs in three places in this protein. gc exon splice site at 20574 is based on protein alignment,…	plastid	477;512;	p;	;477;	G6PDH_p	p;	m, s	1		15634201 12753973	1.1.1.49	0
AT1G24280	Q8L743	1	AT1G24280.1	glucose-6-phosphate dehydrogenase 3 Encodes a plastidic glucose-6-phosphate dehydrogenase that is sensitive to reduction by DTT and whose mRNA is most highly expressed in root. glucose-6-phosphate dehydrogenase 3 (G6PD3); CONTAINS InterPro DOMAIN/s: Glucose-6-phosphate dehydrogenase, C-terminal (InterPro:IPR022675), Glucose-6-phosphate dehydrogenase, active site (InterPro:IPR019796), NAD(P)-bindi…	plastid	477;512;	p;	;477;	G6PDH_p	p;	m, p, s	1		15634201 12753973	1.1.1.49	1
AT3G27300	Q9LK23	3	AT3G27300.1	glucose-6-phosphate dehydrogenase 5 glucose-6-phosphate dehydrogenase 5 (G6PD5); FUNCTIONS IN: glucose-6-phosphate dehydrogenase activity; INVOLVED IN: response to cadmium ion, pentose-phosphate shunt, oxidative branch, glucose metabolic process; LOCATED IN: cytosol, chloroplast; EXPRESSED IN: 25 plant structures; EXPRESSED DURING: 14 growth stages; CONTAINS InterPro DOMAIN/s: Glucose-6-phosphate…	cytosol	477;512;	p;	;512;	G6PDH_c	c;	m, s	1		15634201 12753973	1.1.1.49	0
AT5G13110	Q9FY99	1	AT5G13110.1	glucose-6-phosphate dehydrogenase 2 Encodes a plastidic glucose-6-phosphate dehydrogenase that is sensitive to reduction by DTT and whose mRNA is most highly expressed in root. glucose-6-phosphate dehydrogenase 2 (G6PD2); CONTAINS InterPro DOMAIN/s: Glucose-6-phosphate dehydrogenase, C-terminal (InterPro:IPR022675), Glucose-6-phosphate dehydrogenase, active site (InterPro:IPR019796), NAD(P)-bindi…	plastid	477;512;	p;	;477;	G6PDH_p	p;	m, s	1		15634201 12753973	1.1.1.49	1
AT5G35790	Q43727	1	AT5G35790.1	glucose-6-phosphate dehydrogenase 1 Encodes a plastidic glucose-6-phosphate dehydrogenase that is sensitive to reduction by DTT and whose mRNA is more prevalent in developing organs but absent in the root. glucose-6-phosphate dehydrogenase 1 (G6PD1); FUNCTIONS IN: glucose-6-phosphate dehydrogenase activity, protein binding; INVOLVED IN: pentose-phosphate shunt, oxidative branch, glucose metabolic…	plastid	477;512;	p;	;477;	G6PDH_p	p;	m, p, s	1	alternative targeting of G6PD1 into chloroplast or peroxisome. PMID: 21309870	15634201 12753973	1.1.1.49	1
AT5G40760	Q9FJI5	1	AT5G40760.1	glucose-6-phosphate dehydrogenase 6 Encodes a cytosolic glucose-6-phosphate dehydrogenase that is insensitive to reduction by DTT and whose mRNA is expressed ubiquitously. glucose-6-phosphate dehydrogenase 6 (G6PD6); CONTAINS InterPro DOMAIN/s: Glucose-6-phosphate dehydrogenase, C-terminal (InterPro:IPR022675), Glucose-6-phosphate dehydrogenase, active site (InterPro:IPR019796), NAD(P)-binding do…	cytosol	477;512;	p;	;512;	G6PDH_c	c;	m, s	1		15634201 12753973	1.1.1.49	1
AT1G13700	Q9LMX8	1	AT1G13700.1	6-phosphogluconolactonase 1 6-phosphogluconolactonase 1 (PGL1); FUNCTIONS IN: 6-phosphogluconolactonase activity, catalytic activity; INVOLVED IN: pentose-phosphate shunt, carbohydrate metabolic process; LOCATED IN: cellular_component unknown; EXPRESSED IN: 11 plant structures; EXPRESSED DURING: LP.06 six leaves visible, LP.04 four leaves visible, 4 anthesis, petal differentiation and expansion s…	cytosol	478;513;	p;	;512;	G6PDH_c	c;	m, s	1		12753973 19457984	3.1.1.31	0
AT3G49360	Q8LG70	1	AT3G49360.1	6-phosphogluconolactonase 2 6-phosphogluconolactonase 2 (PGL2); FUNCTIONS IN: 6-phosphogluconolactonase activity, catalytic activity; INVOLVED IN: pentose-phosphate shunt, carbohydrate metabolic process; LOCATED IN: plasma membrane; EXPRESSED IN: 24 plant structures; EXPRESSED DURING: 13 growth stages; CONTAINS InterPro DOMAIN/s: Glucosamine/galactosamine-6-phosphate isomerase (InterPro:IPR006148…	cytosol	478;513;	p;	;513;	PGL_c	c;	s, m	1		12753973 19457984	3.1.1.31	0
AT5G24400	Q84WW2	1	AT5G24400.1	NagB/RpiA/CoA transferase-like superfamily protein Encodes a protein with 6-phosphoglucunolactonase activity that localizes to the chloroplasts and the peroxisome. However, mutant phenotypes observed in pgl3 mutant plants can be complemented with a chloroplast-targeted version of the protein. PGL3 likely functions in the oxidative branch of the pentose phosphate pathway. pgl3 mutant phenotypes su…	plastid,peroxisome	478;513;	p;	;478;	PGL_p	p;	m, p, s	1	Dual-Targeting of Arabidopsis 6-Phosphogluconolactonase 3 (PGL3) to Chloroplasts and Peroxisomes	24008768	3.1.1.31	1
AT5G24410	Q9FIN1	1	AT5G24410.1	6-phosphogluconolactonase 4 6-phosphogluconolactonase 4 (PGL4); FUNCTIONS IN: 6-phosphogluconolactonase activity; INVOLVED IN: pentose-phosphate shunt, pentose-phosphate shunt, oxidative branch, carbohydrate metabolic process; LOCATED IN: cellular_component unknown; EXPRESSED IN: root; CONTAINS InterPro DOMAIN/s: 6-phosphogluconolactonase, DevB-type (InterPro:IPR005900); BEST Arabidopsis thaliana…	cytosol	478;513;	p;	;513;	PGL_c	c;	s, m	1		12753973 19457984	3.1.1.31	0
AT5G24420	Q8LEV7	1	AT5G24420.1	6-phosphogluconolactonase 5 6-phosphogluconolactonase 5 (PGL5); FUNCTIONS IN: 6-phosphogluconolactonase activity; INVOLVED IN: pentose-phosphate shunt, pentose-phosphate shunt, oxidative branch, carbohydrate metabolic process; LOCATED IN: cellular_component unknown; EXPRESSED IN: 21 plant structures; EXPRESSED DURING: 14 growth stages; CONTAINS InterPro DOMAIN/s: 6-phosphogluconolactonase, DevB-t…	cytosol	478;513;	p;	;513;	PGL_c	c;	m, s	1		12753973 19457984	3.1.1.31	0
AT1G64190	Q9SH69	1	AT1G64190.1	6-phosphogluconate dehydrogenase family protein 6-phosphogluconate dehydrogenase family protein; FUNCTIONS IN: in 6 functions; INVOLVED IN: response to salt stress; LOCATED IN: chloroplast, membrane; EXPRESSED IN: 24 plant structures; EXPRESSED DURING: 14 growth stages; CONTAINS InterPro DOMAIN/s: 6-phosphogluconate dehydrogenase, NAD-binding (InterPro:IPR006115), 6-phosphogluconate dehydrogenase…	plastid	479;514;	p;	;479;	GND_p	p;	s	1		12753973 11322889	1.1.1.44	0
AT3G02360	Q9FWA3	2	AT3G02360.2	6-phosphogluconate dehydrogenase family protein 6-phosphogluconate dehydrogenase family protein; FUNCTIONS IN: in 6 functions; INVOLVED IN: response to salt stress; LOCATED IN: peroxisome; EXPRESSED IN: 27 plant structures; EXPRESSED DURING: 16 growth stages; CONTAINS InterPro DOMAIN/s: 6-phosphogluconate dehydrogenase, NAD-binding (InterPro:IPR006115), 6-phosphogluconate dehydrogenase, C-termina…	peroxisome	479;514;	p;	;479;514;	GND_c/GND_p	c;/p;	d	0		12753973 11322889	1.1.1.44	0
AT5G41670	Q9FFR3	2	AT5G41670.1	6-phosphogluconate dehydrogenase family protein 6-phosphogluconate dehydrogenase family protein; FUNCTIONS IN: in 6 functions; INVOLVED IN: response to fructose stimulus, response to cadmium ion, response to sucrose stimulus, response to glucose stimulus; LOCATED IN: mitochondrion, chloroplast; EXPRESSED IN: 24 plant structures; EXPRESSED DURING: 14 growth stages; CONTAINS InterPro DOMAIN/s: 6-ph…	mitochondrion	479;514;	p;	;479;514;	GND_c/GND_p	c;/p;	d	0		12753973 11322889	1.1.1.44	0
AT1G01090	#N/A	1	AT1G01090.1	pyruvate dehydrogenase E1 alpha pyruvate dehydrogenase E1 alpha subunit pyruvate dehydrogenase E1 alpha (PDH-E1 ALPHA); FUNCTIONS IN: pyruvate dehydrogenase (acetyl-transferring) activity; INVOLVED IN: oxidation reduction, glycolysis, metabolic process; LOCATED IN: chloroplast, plastid, chloroplast envelope; EXPRESSED IN: 25 plant structures; EXPRESSED DURING: 15 growth stages; CONTAINS InterPro …	plastid	480;543;	p;	;480;	PDH_p	p;	l, p, s	1	PDH-E1 ALPHA | pyruvate dehydrogenase E1 alpha; PMID: 10859180;PMID: 9393637	PMID: 9393637	1.2.4.1	1
AT1G24180	Q8H1Y0	1	AT1G24180.1	Thiamin diphosphate-binding fold (THDP-binding) superfamily protein Arabidopsis thaliana pyruvate dehydrogenase E1a-like subunit. 81% identical to a previously characterized Arabidopsis mitochondrial PDH E1a-subunit, At1g59900 IAA-CONJUGATE-RESISTANT 4 (IAR4); FUNCTIONS IN: cobalt ion binding, pyruvate dehydrogenase (acetyl-transferring) activity, zinc ion binding; INVOLVED IN: response to salt s…	mitochondrion	480;543;	p;	;543;	PDH_m	m;	s,l	1			1.2.4.1	1
AT1G30120	Q9C6Z3	1	AT1G30120.1	pyruvate dehydrogenase E1 beta Encodes a putative plastid pyruvate dehydrogenase E1 beta subunit that is distinct from the mitochondrial pyruvate dehydrogenase E1 beta subunit. pyruvate dehydrogenase E1 beta (PDH-E1 BETA); FUNCTIONS IN: pyruvate dehydrogenase (acetyl-transferring) activity; INVOLVED IN: fatty acid biosynthetic process; LOCATED IN: plastid pyruvate dehydrogenase complex, chloropla…	plastid	480;543;	p;	;480;	PDH_p	p;	o	1	PDH-E1 BETA | pyruvate dehydrogenase E1 beta;PMID: 9393637	PMID: 9393637	1.2.4.1	1
AT1G59900	P52901	1	AT1G59900.1	pyruvate dehydrogenase complex E1 alpha subunit encodes the e1 alpha subunit of the pyruvate dehydrogenase complex (PDC) pyruvate dehydrogenase complex E1 alpha subunit (E1 ALPHA); FUNCTIONS IN: oxidoreductase activity, acting on the aldehyde or oxo group of donors, disulfide as acceptor, pyruvate dehydrogenase (acetyl-transferring) activity; INVOLVED IN: response to cadmium ion, metabolic proces…	mitochondrion	480;543;	p;	;543;	PDH_m	m;	s,l	1			1.2.4.1	1
AT2G34590	O64688	1	AT2G34590.1	Transketolase family protein Transketolase family protein; FUNCTIONS IN: pyruvate dehydrogenase (acetyl-transferring) activity, zinc ion binding, transketolase activity; INVOLVED IN: pollen tube development; LOCATED IN: chloroplast, chloroplast envelope; EXPRESSED IN: 22 plant structures; EXPRESSED DURING: 14 growth stages; CONTAINS InterPro DOMAIN/s: Transketolase, C-terminal (InterPro:IPR005476…	plastid	480;543;	p;	;480;	PDH_p	p;	l, p, s	1	PDH-E1 BETA | pyruvate dehydrogenase E1 beta;PMID: 9393637	PMID: 9393637	1.2.4.1	0
AT5G50850	Q38799	1	AT5G50850.1	Transketolase family protein MACCI-BOU (MAB1); FUNCTIONS IN: pyruvate dehydrogenase (acetyl-transferring) activity, catalytic activity; INVOLVED IN: defense response to bacterium; LOCATED IN: mitochondrion, nucleolus, plasma membrane; EXPRESSED IN: 25 plant structures; EXPRESSED DURING: 17 growth stages; CONTAINS InterPro DOMAIN/s: Transketolase, C-terminal (InterPro:IPR005476), Transketolase-lik…	mitochondrion	480;543;	p;	;543;	PDH_m	m;	p, s,l	1			1.2.4.1	1
AT1G34430	Q9C8P0	1	AT1G34430.1	2-oxoacid dehydrogenases acyltransferase family protein embryo defective 3003 (EMB3003); FUNCTIONS IN: dihydrolipoyllysine-residue acetyltransferase activity, acyltransferase activity; INVOLVED IN: embryo development ending in seed dormancy; LOCATED IN: cytosolic ribosome, plasma membrane, chloroplast, chloroplast envelope; EXPRESSED IN: 23 plant structures; EXPRESSED DURING: 15 growth stages; CO…	plastid	481;541;	p;	;481;	PDHa_p	p;	l, s	1	Dihydrolipoamide Acetyltransferase, E2 component of Pyruvate Dehydrogenase Complex;PMID 13677473	PMID: 13677473	2.3.1.12	1
AT1G54220	Q5M729	2	AT1G54220.1	Dihydrolipoamide acetyltransferase, long form protein Dihydrolipoamide acetyltransferase, long form protein; FUNCTIONS IN: dihydrolipoyllysine-residue acetyltransferase activity, acyltransferase activity; INVOLVED IN: pyruvate metabolic process, metabolic process, acetyl-CoA biosynthetic process from pyruvate; LOCATED IN: mitochondrion; EXPRESSED IN: 23 plant structures; EXPRESSED DURING: 13 grow…	mitochondrion	481;541;	p;	;481;541;	PDHa_m/PDHa_p	m;/p;	s	1			2.3.1.12	1
AT3G13930	Q8RWN9	1	AT3G13930.1	Dihydrolipoamide acetyltransferase, long form protein Dihydrolipoamide acetyltransferase, long form protein; FUNCTIONS IN: dihydrolipoyllysine-residue acetyltransferase activity, copper ion binding; INVOLVED IN: pyruvate metabolic process, metabolic process; LOCATED IN: mitochondrion, chloroplast, chloroplast envelope; EXPRESSED IN: 25 plant structures; EXPRESSED DURING: 13 growth stages; CONTAIN…	mitochondrion	481;541;	p;	;481;541;	PDHa_m/PDHa_p	m;/p;	s	1			2.3.1.12	1
AT3G52200	Q0WQF7	2	AT3G52200.2	Dihydrolipoamide acetyltransferase, long form protein dihydrolipoamide S-acetyltransferase (LTA3) mRNA, nuclear LTA3; FUNCTIONS IN: dihydrolipoyllysine-residue acetyltransferase activity; INVOLVED IN: pyruvate metabolic process, metabolic process; LOCATED IN: mitochondrion; EXPRESSED IN: 24 plant structures; EXPRESSED DURING: 13 growth stages; CONTAINS InterPro DOMAIN/s: 2-oxo acid dehydrogenase,…	mitochondrion	481;541;	p;	;481;541;	PDHa_m/PDHa_p	m;/p;	s	1			2.3.1.12	0
AT2G02000	Q9ZPS4	1	AT2G02000.1	glutamate decarboxylase 3 glutamate decarboxylase 3 (GAD3); FUNCTIONS IN: calmodulin binding; INVOLVED IN: carboxylic acid metabolic process, glutamate metabolic process, glutamate decarboxylation to succinate; LOCATED IN: cellular_component unknown; CONTAINS InterPro DOMAIN/s: Pyridoxal phosphate-dependent transferase, major domain (InterPro:IPR015424), Pyridoxal phosphate-dependent decarboxylas…	cytosol	483;	c;	;483;	GAD_c	c;	s	1			4.1.1.15	0
AT3G17760	Q9LSH2	2	AT3G17760.1	glutamate decarboxylase 5 glutamate decarboxylase 5 (GAD5); FUNCTIONS IN: calmodulin binding; INVOLVED IN: carboxylic acid metabolic process, glutamate metabolic process, glutamate decarboxylation to succinate; LOCATED IN: cellular_component unknown; CONTAINS InterPro DOMAIN/s: Pyridoxal phosphate-dependent transferase, major domain (InterPro:IPR015424), Pyridoxal phosphate-dependent decarboxylas…	cytosol	483;	c;	;483;	GAD_c	c;	s	1			4.1.1.15	0
AT5G17330	Q42521	1	AT5G17330.1	glutamate decarboxylase Encodes one of two isoforms of glutamate decarboxylase. glutamate decarboxylase (GAD); FUNCTIONS IN: calmodulin binding, glutamate decarboxylase activity; INVOLVED IN: response to cadmium ion; EXPRESSED IN: 13 plant structures; EXPRESSED DURING: 6 growth stages; CONTAINS InterPro DOMAIN/s: Pyridoxal phosphate-dependent transferase, major domain (InterPro:IPR015424), Pyrido…	cytosol	483;	c;	;483;	GAD_c	c;	s	1			4.1.1.15	0
AT1G65960	Q42472	2	AT1G65960.2	glutamate decarboxylase 2 glutamate decarboxylase (GAD2) glutamate decarboxylase 2 (GAD2); CONTAINS InterPro DOMAIN/s: Pyridoxal phosphate-dependent transferase, major domain (InterPro:IPR015424), Pyridoxal phosphate-dependent decarboxylase (InterPro:IPR002129), Glutamate decarboxylase (InterPro:IPR010107), Pyridoxal phosphate-dependent transferase, major region, subdomain 1 (InterPro:IPR015421);…	cytosol			;483;	GAD_c	c;	s	1				0
AT2G02010	Q9ZPS3	1	AT2G02010.1	glutamate decarboxylase 4 glutamate decarboxylase 4 (GAD4); FUNCTIONS IN: calmodulin binding; INVOLVED IN: carboxylic acid metabolic process, glutamate metabolic process, glutamate decarboxylation to succinate; LOCATED IN: cytosol, nucleus; CONTAINS InterPro DOMAIN/s: Pyridoxal phosphate-dependent transferase, major domain (InterPro:IPR015424), Pyridoxal phosphate-dependent decarboxylase (InterPr…	cytosol			;483;	GAD_c	c;	s	1				0
AT3G22200	Q94CE5	2	AT3G22200.2	Pyridoxal phosphate (PLP)-dependent transferases superfamily protein Genetically redundant with POP3;mediates pollen tube guidance. Double mutants are self sterile; gamma-aminobutyrate transaminase subunit precursor; nuclear gene for mitochondrial product. Encodes gamma-aminobutyrate transaminase that uses pyruvate instead of alpha-ketoglutarate as cosubstrate. Mutations in POP2/HER1 render roots…	mitochondrion			;485;	GAB_m	m;	s	1	new genes added by JS 9/6/2012			0
AT1G79440	Q9SAK4	1	AT1G79440.1	aldehyde dehydrogenase 5F1 Encodes a mitochondrial succinic semialdehyde dehydrogenase (SSADH). Nomenclature according to Kirch, et al (2004). aldehyde dehydrogenase 5F1 (ALDH5F1); FUNCTIONS IN: 3-chloroallyl aldehyde dehydrogenase activity, NAD or NADH binding, copper ion binding, succinate-semialdehyde dehydrogenase activity; INVOLVED IN: in 6 processes; LOCATED IN: mitochondrion, chloroplast, …	mitochondrion	486;	m;	;486;	SALDH_m	m;	s	1			1.2.1.16	1
AT1G24470	Q9FYL6	1	AT1G24470.1	beta-ketoacyl reductase 2 Encodes one of the two Arabidopsis homologues to YBR159w encoding a S. cerevisiae beta-ketoacyl reductase (KCR), which catalyzes the first reduction during VLCFA (very long chain fatty acids, >18 carbon) elongation: KCR1 (At1g67730), KCR2 (At1g24470). Complementation of the yeast ybr159Delta mutant demonstrated that the two KCR proteins are divergent and that only AtKCR1…	plasma membrane			;488;491;495;503;	oxoC20c0CoAKR_c/oxoC20c1d11cisCoAKR_c/oxoC22c0CoAKR_c/oxoC22c1d13cisCoAKR_c	c;	l	0	new genes added by JS 9/6/2012			0
AT1G67730	Q8L9C4	1	AT1G67730.1	beta-ketoacyl reductase 1 Encodes one of the two Arabidopsis homologues to YBR159w encoding a S. cerevisiae beta-ketoacyl reductase (KCR), which catalyzes the first reduction during VLCFA (very long chain fatty acids, >18 carbon) elongation: KCR1 (At1g67730), KCR2 (At1g24470). Complementation of the yeast ybr159Delta mutant demonstrated that the two KCR proteins are divergent and that only AtKCR1…	endoplasmic reticulum			;488;491;495;503;	oxoC20c0CoAKR_c/oxoC20c1d11cisCoAKR_c/oxoC22c0CoAKR_c/oxoC22c1d13cisCoAKR_c	c;	l, s	1	new genes added by JS 9/6/2012			0
AT3G45770	Q8LCU7	2	AT3G45770.1	Polyketide synthase, enoylreductase family protein Polyketide synthase, enoylreductase family protein; FUNCTIONS IN: copper ion binding, zinc ion binding, ATP binding; INVOLVED IN: oxidation reduction, metabolic process; LOCATED IN: mitochondrion, chloroplast, nucleus; EXPRESSED IN: 25 plant structures; EXPRESSED DURING: 13 growth stages; CONTAINS InterPro DOMAIN/s: GroES-like (InterPro:IPR011032…	mitochondrion	490;493;501;505;	c;	;490;493;501;505;	C20c1d2transCoARD_c/C20c2d2trans11cisCoARD_c/C22c1d2transCoARD_c/C22c2d2trans13cisCoARD_c	c;	s	1			1.3.1.38	0
AT1G01120	#N/A	1	AT1G01120.1	3-ketoacyl-CoA synthase 1 Encodes a condensing enzyme KCS1 (3-ketoacyl-CoA synthase 1) which is involved in the critical fatty acid elongation process in wax biosynthesis. 3-ketoacyl-CoA synthase 1 (KCS1); FUNCTIONS IN: fatty acid elongase activity, acyltransferase activity; INVOLVED IN: in 7 processes; LOCATED IN: cytosolic ribosome, endoplasmic reticulum, membrane; EXPRESSED IN: 29 plant struct…	plasma membrane			;494;500;504;507;	C18c0CoAEL_c/C18c1d9cisCoAEL_c/C20c0CoAEL_c/C20c1d11cisCoAEL_c	c;	s	1	new genes added by JS 9/6/2012			0
AT1G04220	#N/A	1	AT1G04220.1	3-ketoacyl-CoA synthase 2 Encodes KCS2, a member of the 3-ketoacyl-CoA synthase family involved in the biosynthesis of VLCFA (very long chain fatty acids). 3-ketoacyl-CoA synthase 2 (KCS2); FUNCTIONS IN: fatty acid elongase activity; INVOLVED IN: response to wounding, response to osmotic stress, suberin biosynthetic process; LOCATED IN: membrane; EXPRESSED IN: 17 plant structures; EXPRESSED DURIN…	peroxisome			;494;500;504;507;	C18c0CoAEL_c/C18c1d9cisCoAEL_c/C20c0CoAEL_c/C20c1d11cisCoAEL_c	c;	d	0	new genes added by JS 9/6/2012			0
AT1G07720	Q9LQP8	1	AT1G07720.1	3-ketoacyl-CoA synthase 3 Encodes KCS3, a member of the 3-ketoacyl-CoA synthase family involved in the biosynthesis of VLCFA (very long chain fatty acids). 3-ketoacyl-CoA synthase 3 (KCS3); FUNCTIONS IN: transferase activity, transferring acyl groups other than amino-acyl groups, catalytic activity, acyltransferase activity; INVOLVED IN: response to cold, response to light stimulus, response to o…	extracellular,plasma membrane			;494;500;504;507;	C18c0CoAEL_c/C18c1d9cisCoAEL_c/C20c0CoAEL_c/C20c1d11cisCoAEL_c	c;	s	1	new genes added by JS 9/6/2012			0
AT1G19440	Q9LN49	1	AT1G19440.1	3-ketoacyl-CoA synthase 4 Encodes KCS4, a member of the 3-ketoacyl-CoA synthase family involved in the biosynthesis of VLCFA (very long chain fatty acids). 3-ketoacyl-CoA synthase 4 (KCS4); FUNCTIONS IN: transferase activity, transferring acyl groups other than amino-acyl groups, catalytic activity; INVOLVED IN: very long-chain fatty acid metabolic process, cuticle development; LOCATED IN: membra…	plasma membrane			;494;500;504;507;	C18c0CoAEL_c/C18c1d9cisCoAEL_c/C20c0CoAEL_c/C20c1d11cisCoAEL_c	c;	s	1	new genes added by JS 9/6/2012			0
AT1G25450	Q9C6L5	1	AT1G25450.1	3-ketoacyl-CoA synthase 5 Encodes KCS5, a member of the 3-ketoacyl-CoA synthase family involved in the biosynthesis of VLCFA (very long chain fatty acids). 3-ketoacyl-CoA synthase 5 (KCS5); FUNCTIONS IN: fatty acid elongase activity; INVOLVED IN: in 6 processes; LOCATED IN: endoplasmic reticulum, membrane; EXPRESSED IN: 22 plant structures; EXPRESSED DURING: 13 growth stages; CONTAINS InterPro DO…	plasma membrane			;494;500;504;507;	C18c0CoAEL_c/C18c1d9cisCoAEL_c/C20c0CoAEL_c/C20c1d11cisCoAEL_c	c;	s	1	new genes added by JS 9/6/2012			0
AT1G68530	Q9XF43	2	AT1G68530.1	3-ketoacyl-CoA synthase 6 Encodes KCS6, a member of the 3-ketoacyl-CoA synthase family involved in the biosynthesis of VLCFA (very long chain fatty acids). 3-ketoacyl-CoA synthase 6 (KCS6); FUNCTIONS IN: transferase activity, transferring acyl groups other than amino-acyl groups, catalytic activity; INVOLVED IN: in 7 processes; LOCATED IN: endoplasmic reticulum; EXPRESSED IN: 29 plant structures;…	cytosol,plasma membrane			;494;500;504;507;	C18c0CoAEL_c/C18c1d9cisCoAEL_c/C20c0CoAEL_c/C20c1d11cisCoAEL_c	c;	s	1	new genes added by JS 9/6/2012			0
AT1G71160	Q9C992	1	AT1G71160.1	3-ketoacyl-CoA synthase 7 Encodes KCS7, a member of the 3-ketoacyl-CoA synthase family involved in the biosynthesis of VLCFA (very long chain fatty acids). 3-ketoacyl-CoA synthase 7 (KCS7); FUNCTIONS IN: transferase activity, transferring acyl groups other than amino-acyl groups, catalytic activity, acyltransferase activity; INVOLVED IN: very long-chain fatty acid metabolic process, cuticle devel…	plasma membrane			;494;500;504;507;	C18c0CoAEL_c/C18c1d9cisCoAEL_c/C20c0CoAEL_c/C20c1d11cisCoAEL_c	c;	s	1	new genes added by JS 9/6/2012			0
AT2G15090	Q4V3C9	1	AT2G15090.1	3-ketoacyl-CoA synthase 8 Encodes KCS8, a member of the 3-ketoacyl-CoA synthase family involved in the biosynthesis of VLCFA (very long chain fatty acids). 3-ketoacyl-CoA synthase 8 (KCS8); FUNCTIONS IN: transferase activity, transferring acyl groups other than amino-acyl groups, catalytic activity, acyltransferase activity; INVOLVED IN: fatty acid elongation, very long-chain fatty acid metabolic…	plasma membrane			;494;500;504;507;	C18c0CoAEL_c/C18c1d9cisCoAEL_c/C20c0CoAEL_c/C20c1d11cisCoAEL_c	c;	s	1	new genes added by JS 9/6/2012			0
AT2G16280	Q9SIX1	1	AT2G16280.1	3-ketoacyl-CoA synthase 9 Encodes KCS9, a member of the 3-ketoacyl-CoA synthase family involved in the biosynthesis of VLCFA (very long chain fatty acids). 3-ketoacyl-CoA synthase 9 (KCS9); FUNCTIONS IN: transferase activity, transferring acyl groups other than amino-acyl groups, catalytic activity; INVOLVED IN: response to cold, response to light stimulus, very long-chain fatty acid metabolic pr…	cytosol,plasma membrane			;494;500;504;507;	C18c0CoAEL_c/C18c1d9cisCoAEL_c/C20c0CoAEL_c/C20c1d11cisCoAEL_c	c;	s	1	new genes added by JS 9/6/2012			0
AT2G26250	Q570B4	1	AT2G26250.1	3-ketoacyl-CoA synthase 10 epidermis-specific, encodes KCS10, a putative 3-ketoacyl-CoA synthase. probably involved in the synthesis of long-chain lipids found in the cuticle. 3-ketoacyl-CoA synthase 10 (KCS10); FUNCTIONS IN: transferase activity, transferring acyl groups other than amino-acyl groups, catalytic activity, acyltransferase activity; INVOLVED IN: in 8 processes; LOCATED IN: endoplasm…	plasma membrane,endoplasmic reticulum			;494;500;504;507;	C18c0CoAEL_c/C18c1d9cisCoAEL_c/C20c0CoAEL_c/C20c1d11cisCoAEL_c	c;	s	1	new genes added by JS 9/6/2012			0
AT2G26640	O48780	1	AT2G26640.1	3-ketoacyl-CoA synthase 11 Encodes KCS11, a member of the 3-ketoacyl-CoA synthase family involved in the biosynthesis of VLCFA (very long chain fatty acids). 3-ketoacyl-CoA synthase 11 (KCS11); FUNCTIONS IN: transferase activity, transferring acyl groups other than amino-acyl groups, catalytic activity; INVOLVED IN: response to cold, response to light stimulus, response to osmotic stress; LOCATED…	plasma membrane			;494;500;504;507;	C18c0CoAEL_c/C18c1d9cisCoAEL_c/C20c0CoAEL_c/C20c1d11cisCoAEL_c	c;	s	1	new genes added by JS 9/6/2012			0
AT2G28630	Q9SIB2	1	AT2G28630.1	3-ketoacyl-CoA synthase 12 Encodes KCS12, a member of the 3-ketoacyl-CoA synthase family involved in the biosynthesis of VLCFA (very long chain fatty acids). 3-ketoacyl-CoA synthase 12 (KCS12); FUNCTIONS IN: transferase activity, transferring acyl groups other than amino-acyl groups, catalytic activity, acyltransferase activity; INVOLVED IN: response to osmotic stress; LOCATED IN: endoplasmic ret…	extracellular,plasma membrane			;494;500;504;507;	C18c0CoAEL_c/C18c1d9cisCoAEL_c/C20c0CoAEL_c/C20c1d11cisCoAEL_c	c;	s	1	new genes added by JS 9/6/2012			0
AT2G46720	Q9ZUZ0	1	AT2G46720.1	3-ketoacyl-CoA synthase 13 Encodes KCS13, a member of the 3-ketoacyl-CoA synthase family involved in the biosynthesis of VLCFA (very long chain fatty acids). 3-ketoacyl-CoA synthase 13 (KCS13); FUNCTIONS IN: transferase activity, transferring acyl groups other than amino-acyl groups, catalytic activity, acyltransferase activity; INVOLVED IN: fatty acid elongation, very long-chain fatty acid metab…	plasma membrane			;494;500;504;507;	C18c0CoAEL_c/C18c1d9cisCoAEL_c/C20c0CoAEL_c/C20c1d11cisCoAEL_c	c;	s	1	new genes added by JS 9/6/2012			0
AT3G10280	Q9SS39	1	AT3G10280.1	3-ketoacyl-CoA synthase 14 Encodes KCS14, a member of the 3-ketoacyl-CoA synthase family involved in the biosynthesis of VLCFA (very long chain fatty acids). 3-ketoacyl-CoA synthase 14 (KCS14); FUNCTIONS IN: transferase activity, transferring acyl groups other than amino-acyl groups, catalytic activity, acyltransferase activity; INVOLVED IN: fatty acid elongation, very long-chain fatty acid metab…	plasma membrane			;494;500;504;507;	C18c0CoAEL_c/C18c1d9cisCoAEL_c/C20c0CoAEL_c/C20c1d11cisCoAEL_c	c;	s	1	new genes added by JS 9/6/2012			0
AT3G52160	Q9SUY9	1	AT3G52160.1	3-ketoacyl-CoA synthase 15 Encodes KCS15, a member of the 3-ketoacyl-CoA synthase family involved in the biosynthesis of VLCFA (very long chain fatty acids). 3-ketoacyl-CoA synthase 15 (KCS15); FUNCTIONS IN: transferase activity, transferring acyl groups other than amino-acyl groups, catalytic activity, acyltransferase activity; INVOLVED IN: lipid biosynthetic process, fatty acid biosynthetic pro…	plasma membrane			;494;500;504;507;	C18c0CoAEL_c/C18c1d9cisCoAEL_c/C20c0CoAEL_c/C20c1d11cisCoAEL_c	c;	s	1	new genes added by JS 9/6/2012			0
AT4G34250	Q9SYZ0	1	AT4G34250.1	3-ketoacyl-CoA synthase 16 Encodes KCS16, a member of the 3-ketoacyl-CoA synthase family involved in the biosynthesis of VLCFA (very long chain fatty acids). 3-ketoacyl-CoA synthase 16 (KCS16); FUNCTIONS IN: transferase activity, transferring acyl groups other than amino-acyl groups, catalytic activity, acyltransferase activity; INVOLVED IN: fatty acid elongation, response to light stimulus, very…	plasma membrane			;494;500;504;507;	C18c0CoAEL_c/C18c1d9cisCoAEL_c/C20c0CoAEL_c/C20c1d11cisCoAEL_c	c;	s	1	new genes added by JS 9/6/2012			0
AT4G34510	O65677	1	AT4G34510.1	3-ketoacyl-CoA synthase 17 Encodes KCS17, a member of the 3-ketoacyl-CoA synthase family involved in the biosynthesis of VLCFA (very long chain fatty acids). 3-ketoacyl-CoA synthase 17 (KCS17); FUNCTIONS IN: transferase activity, transferring acyl groups other than amino-acyl groups, catalytic activity, acyltransferase activity; INVOLVED IN: fatty acid elongation, very long-chain fatty acid metab…	plasma membrane			;494;500;504;507;	C18c0CoAEL_c/C18c1d9cisCoAEL_c/C20c0CoAEL_c/C20c1d11cisCoAEL_c	c;	s	1	new genes added by JS 9/6/2012			0
AT4G34520	Q38860	1	AT4G34520.1	3-ketoacyl-CoA synthase 18 Encodes KCS18, a member of the 3-ketoacyl-CoA synthase family involved in the biosynthesis of VLCFA (very long chain fatty acids). 3-ketoacyl-CoA synthase 18 (KCS18); FUNCTIONS IN: fatty acid elongase activity, acyltransferase activity; INVOLVED IN: fatty acid elongation, very long-chain fatty acid metabolic process; LOCATED IN: endomembrane system, membrane; EXPRESSED …	plasma membrane			;494;500;504;507;	C18c0CoAEL_c/C18c1d9cisCoAEL_c/C20c0CoAEL_c/C20c1d11cisCoAEL_c	c;	s	1	new genes added by JS 9/6/2012			0
AT5G04530	Q9LZ72	1	AT5G04530.1	3-ketoacyl-CoA synthase 19 Encodes KCS19, a member of the 3-ketoacyl-CoA synthase family involved in the biosynthesis of VLCFA (very long chain fatty acids). 3-ketoacyl-CoA synthase 19 (KCS19); FUNCTIONS IN: transferase activity, transferring acyl groups other than amino-acyl groups, catalytic activity, acyltransferase activity; INVOLVED IN: response to cold, response to light stimulus, response …	plasma membrane			;494;500;504;507;	C18c0CoAEL_c/C18c1d9cisCoAEL_c/C20c0CoAEL_c/C20c1d11cisCoAEL_c	c;	s	1	new genes added by JS 9/6/2012			0
AT5G43760	Q9FG87	1	AT5G43760.1	3-ketoacyl-CoA synthase 20 Encodes KCS20, a member of the 3-ketoacyl-CoA synthase family involved in the biosynthesis of VLCFA (very long chain fatty acids). 3-ketoacyl-CoA synthase 20 (KCS20); FUNCTIONS IN: fatty acid elongase activity; INVOLVED IN: response to cold, response to light stimulus, response to osmotic stress; LOCATED IN: membrane; EXPRESSED IN: 28 plant structures; EXPRESSED DURING:…	plasma membrane			;494;500;504;507;	C18c0CoAEL_c/C18c1d9cisCoAEL_c/C20c0CoAEL_c/C20c1d11cisCoAEL_c	c;	s	1	new genes added by JS 9/6/2012			0
AT1G09430	O80526	1	AT1G09430.1	ATP-citrate lyase A-3 Encodes subunit A of the heteromeric enzyme ATP citrate lyase (ACL). In animals, ACL is encoded by a single gene; ACL in Arabidopsis is composed of two polypeptides, ACLA (encoded by 3 genes) and ACLB (encoded by 2 genes). The holoenzyme has an A(4)B(4)stoichiometry. Expression of both ACLA and ACLB but not of either of the subunits alone results in ACL activity. ATP-citrate…	cytosol	510;	c;	;510.1.1;	ACL_c	c;	s,m	1	ATP:Citrate lyase, subunit A		2.3.3.8	0
AT1G10670	Q9SGY2	4	AT1G10670.3	ATP-citrate lyase A-1 One of the three genes encoding subunit A of the trimeric protein ATP Citrate Lyase. Antisense ACLA-1 plants cause a reduction in cytosolic acetyl-CoA metabolism and have upregulation of stress-related genes and down-regulation of primary metabolism and growth genes, suggesting the mutation restricts normal growth and developmental processes and puts the plant into a state o…	cytosol	510;	c;	;510.1.1;	ACL_c	c;	s,m	1	ATP:Citrate lyase, subunit A		2.3.3.8	1
AT1G60810	O22718	1	AT1G60810.1	ATP-citrate lyase A-2 One of the three genes encoding subunit A of the trimeric enzyme ATP Citrate lyase ATP-citrate lyase A-2 (ACLA-2); CONTAINS InterPro DOMAIN/s: ATP-grasp fold, subdomain 2 (InterPro:IPR013816), ATP-grasp fold, succinyl-CoA synthetase-type (InterPro:IPR013650), Succinyl-CoA synthetase-like (InterPro:IPR016102); BEST Arabidopsis thaliana protein match is: ATP-citrate lyase A-1 …	cytosol	510;	c;	;510.1.1;	ACL_c	c;	s,m	1	ATP:Citrate lyase, subunit A		2.3.3.8	0
AT3G06650	Q9C522	1	AT3G06650.1	ATP-citrate lyase B-1 One of the two genes encoding subunit B of the trimeric enzyme ATP Citrate lyase ATP-citrate lyase B-1 (ACLB-1); FUNCTIONS IN: ATP citrate synthase activity; INVOLVED IN: acetyl-CoA biosynthetic process; LOCATED IN: citrate lyase complex, membrane; EXPRESSED IN: 23 plant structures; EXPRESSED DURING: 14 growth stages; CONTAINS InterPro DOMAIN/s: Succinyl-CoA synthetase, beta…	cytosol	510;	c;	;510.1.2;	ACL_c	c;	m	1	ATP:Citrate lyase, subunit B		2.3.3.8	0
AT5G49460	Q9FGX1	1	AT5G49460.1	ATP citrate lyase subunit B 2 One of the two genes encoding subunit B of the cytosolic enzyme ATP Citrate Lyase (ACL) ATP citrate lyase subunit B 2 (ACLB-2); FUNCTIONS IN: ATP citrate synthase activity; INVOLVED IN: acetyl-CoA biosynthetic process; LOCATED IN: cytosol, citrate lyase complex, plasma membrane; EXPRESSED IN: 24 plant structures; EXPRESSED DURING: 13 growth stages; CONTAINS InterPro …	cytosol	510;	c;	;510.1.2;	ACL_c	c;	s,m	1	ATP:Citrate lyase, subunit B		2.3.3.8	1
AT4G39850	Q94FB9	3	AT4G39850.3	peroxisomal ABC transporter 1 Encodes a peroxisomal protein of the ATP binding cassette (ABC) transporter class (PMP subfamily) with significant identity to the human X-linked adrenoleukodystrophy protein (ALDP). The gene product promotes germination and represses embryo dormancy. ABI3, ABA1, FUS3 and LEC1 are epistatic to this gene. Mutants accumulate fatty acyl CoA suggesting a defect in uptake…	mitochondrion,peroxisome			;202;203;204;205;206;207;516;518;520;	C16c0ATPase_x/C18c0ATPase_x/C18c1d9cisATPase_x/C18c2d9cis12cisATPase_x/C18c3d9cis12cis15cisATPase_x/C20c0ATPase_x/C20c1d11cisATP... <Preview truncated at 128 characters>	c;x;	s	1				0
AT3G21720	P28297	1	AT3G21720.1	isocitrate lyase Encodes a glyoxylate cycle enzyme isocitrate lyase (ICL). isocitrate lyase (ICL); FUNCTIONS IN: isocitrate lyase activity, catalytic activity; INVOLVED IN: carboxylic acid metabolic process, metabolic process; LOCATED IN: cellular_component unknown; EXPRESSED IN: leaf whorl, seed, leaf; CONTAINS InterPro DOMAIN/s: Isocitrate lyase/phosphorylmutase, conserved site (InterPro:IPR018…	peroxisome	523;	x;	;523;	ICL_x	x;	s, g	1		18444898	4.1.3.1	0
AT1G08510	Q9SJE2	1	AT1G08510.1	fatty acyl-ACP thioesterases B Encodes an acyl-acyl carrier protein thioesterase. Hydrolyzes primarily saturated acyl-ACPs with chain lengths that vary between 8 and 18 carbons. Involved in saturated fatty acid synthesis. Nuclear-encoded, plastid-targeted globular protein that is functional as dimer. fatty acyl-ACP thioesterases B (FATB); CONTAINS InterPro DOMAIN/s: Acyl-ACP-thioesterase, N-termi…	plastid	529;531;560;	p;	;529;531;560;	C16c0ACPHYDR_p/C18c0ACPHYDR_p/C18c1d9cisACPHYDR_p	p;	p, s	1			3.1.2.14	1
AT3G25110	Q42561	1	AT3G25110.1	fatA acyl-ACP thioesterase Encodes a FatA acyl-ACP thioesterase fatA acyl-ACP thioesterase (FaTA); CONTAINS InterPro DOMAIN/s: Acyl-ACP thioesterase (InterPro:IPR002864); BEST Arabidopsis thaliana protein match is: Acyl-ACP thioesterase (TAIR:AT4G13050.1); Has 1414 Blast hits to 1414 proteins in 571 species: Archae - 0; Bacteria - 1089; Metazoa - 0; Fungi - 0; Plants - 317; Viruses - 0; Other Euk…	plastid	529;531;560;	p;	;529;531;560;	C16c0ACPHYDR_p/C18c0ACPHYDR_p/C18c1d9cisACPHYDR_p	p;	s	1			3.1.2.14	0
AT4G13050	Q9SV64	1	AT4G13050.1	Acyl-ACP thioesterase Acyl-ACP thioesterase; FUNCTIONS IN: acyl carrier activity; INVOLVED IN: fatty acid biosynthetic process; LOCATED IN: chloroplast; EXPRESSED IN: 23 plant structures; EXPRESSED DURING: 13 growth stages; CONTAINS InterPro DOMAIN/s: Acyl-ACP thioesterase (InterPro:IPR002864); BEST Arabidopsis thaliana protein match is: fatA acyl-ACP thioesterase (TAIR:AT3G25110.1); Has 1268 Bla…	plastid	529;531;560;	p;	;529;531;560;	C16c0ACPHYDR_p/C18c0ACPHYDR_p/C18c1d9cisACPHYDR_p	p;	s	1			3.1.2.14	0
AT1G09780	O04499	1	AT1G09780.1	Phosphoglycerate mutase, 2,3-bisphosphoglycerate-independent Phosphoglycerate mutase, 2,3-bisphosphoglycerate-independent; FUNCTIONS IN: manganese ion binding, phosphoglycerate mutase activity, 2,3-bisphosphoglycerate-independent phosphoglycerate mutase activity, catalytic activity, metal ion binding; INVOLVED IN: response to cadmium ion, response to cold; LOCATED IN: mitochondrial envelope, cyto…	cytosol	535;552;	p;	;552;	PGM_c	c;	m, s	1	Phosphoglycerate mutase, 2,3-bisphosphoglycerate-independent	PMID 20002588	5.4.2.1	1
AT3G08590	Q9M9K1	2	AT3G08590.1	Phosphoglycerate mutase, 2,3-bisphosphoglycerate-independent Phosphoglycerate mutase, 2,3-bisphosphoglycerate-independent; FUNCTIONS IN: manganese ion binding, phosphoglycerate mutase activity, 2,3-bisphosphoglycerate-independent phosphoglycerate mutase activity, catalytic activity, metal ion binding; INVOLVED IN: response to cadmium ion; LOCATED IN: cytosol, apoplast; EXPRESSED IN: 25 plant stru…	cytosol	535;552;	p;	;552;	PGM_c	c;	m, s	1	Phosphoglycerate mutase, 2,3-bisphosphoglycerate-independent	PMID 20002588	5.4.2.1	1
AT1G22170	Q9LM13	1	AT1G22170.1	Phosphoglycerate mutase family protein Phosphoglycerate mutase family protein; FUNCTIONS IN: intramolecular transferase activity, phosphotransferases, catalytic activity; INVOLVED IN: glycolysis, metabolic process; LOCATED IN: chloroplast; EXPRESSED IN: 19 plant structures; EXPRESSED DURING: 8 growth stages; CONTAINS InterPro DOMAIN/s: Histidine phosphatase superfamily, clade-1 (InterPro:IPR01307…	plastid			;535;	PGM_p	p;	m, s	1	phosphoglycerate/bisphosphoglycerate mutase (PGM)	PMID 20002588		1
AT1G78050	Q8GX43	1	AT1G78050.1	phosphoglycerate/bisphosphoglycerate mutase phosphoglycerate/bisphosphoglycerate mutase (PGM); FUNCTIONS IN: intramolecular transferase activity, phosphotransferases, catalytic activity; INVOLVED IN: response to nitrate, metabolic process; LOCATED IN: chloroplast; EXPRESSED IN: 18 plant structures; EXPRESSED DURING: 7 growth stages; CONTAINS InterPro DOMAIN/s: Histidine phosphatase superfamily, c…	plastid			;535;	PGM_p	p;	m, s	1	phosphoglycerate/bisphosphoglycerate mutase (PGM)	PMID 20002588		0
AT3G50520	Q9SCS3	1	AT3G50520.1	Phosphoglycerate mutase family protein Phosphoglycerate mutase family protein; FUNCTIONS IN: catalytic activity; INVOLVED IN: metabolic process; LOCATED IN: cellular_component unknown; EXPRESSED IN: 22 plant structures; EXPRESSED DURING: 14 growth stages; CONTAINS InterPro DOMAIN/s: Histidine phosphatase superfamily, clade-1 (InterPro:IPR013078), Phosphoglycerate/bisphosphoglycerate mutase, activ…	peroxisome	535;552;	p;	;552;	PGM_c	c;	m	0	phosphoglycerate/bisphosphoglycerate mutase (PGM)	PMID 20002588	5.4.2.1	0
AT5G04120	Q9FYE8	1	AT5G04120.1	Phosphoglycerate mutase family protein Phosphoglycerate mutase family protein; FUNCTIONS IN: catalytic activity; INVOLVED IN: metabolic process; LOCATED IN: cellular_component unknown; EXPRESSED IN: root; CONTAINS InterPro DOMAIN/s: Histidine phosphatase superfamily, clade-1 (InterPro:IPR013078), Phosphoglycerate/bisphosphoglycerate mutase, active site (InterPro:IPR001345); BEST Arabidopsis thali…	cytosol			;552;	PGM_c	c;	s, m	1	phosphoglycerate/bisphosphoglycerate mutase (PGM)	PMID 20002588		1
AT1G74030	Q9C9C4	1	AT1G74030.1	enolase 1 Encodes the plastid-localized phosphoenolpyruvate enolase. Mutant plants have abnormal trichomes. enolase 1 (ENO1); FUNCTIONS IN: phosphopyruvate hydratase activity; INVOLVED IN: trichome morphogenesis; LOCATED IN: chloroplast; EXPRESSED IN: 26 plant structures; EXPRESSED DURING: 13 growth stages; CONTAINS InterPro DOMAIN/s: Enolase (InterPro:IPR000941), Enolase, C-terminal (InterPro:IP…	plastid	536;553;	p;	;536;	ENO_p	p;	s, l	1	enolase, ENO1	PMID 20002588	4.2.1.11	1
AT2G36530	P25696	1	AT2G36530.1	Enolase Involved in light-dependent cold tolerance and encodes an enolase. Protein is tyrosine-phosphorylated and its phosphorylation state is modulated in response to ABA in Arabidopsis thaliana seeds. LOW EXPRESSION OF OSMOTICALLY RESPONSIVE GENES 2 (LOS2); FUNCTIONS IN: phosphopyruvate hydratase activity, copper ion binding; INVOLVED IN: response to cadmium ion, response to salt stress, respon…	cytosol	536;553;	p;	;553;	ENO_c	c;	g, s, l	1	enolase, ENO2	PMID 20002588	4.2.1.11	1
AT2G29560	Q9ZW34	1	AT2G29560.1	cytosolic enolase Encodes a putative phosphoenolpyruvate enolase that is localized both to the nucleus and the cytoplasm. cytosolic enolase (ENOC); FUNCTIONS IN: phosphopyruvate hydratase activity, magnesium ion binding; INVOLVED IN: glycolysis; LOCATED IN: nucleus, cytoplasm; EXPRESSED IN: 25 plant structures; EXPRESSED DURING: 14 growth stages; CONTAINS InterPro DOMAIN/s: Enolase (InterPro:IPR0…	cytosol			;553;	ENO_c	c;	g, s, l	1	enolase, ENO3	PMID 20002588		1
AT1G07110	Q9MB58	1	AT1G07110.1	fructose-2,6-bisphosphatase Encodes the bifunctional enzyme fructose-6-phosphate 2-kinase/fructose-2,6-bisphosphatase. "fructose-2,6-bisphosphatase" (F2KP); FUNCTIONS IN: fructose-2,6-bisphosphate 2-phosphatase activity; INVOLVED IN: N-terminal protein myristoylation, fructose metabolic process; LOCATED IN: cytosol, plasma membrane; EXPRESSED IN: 24 plant structures; EXPRESSED DURING: 14 growth s…	cytosol	546;547;	c;	;546;547;	FBPASE2_c/PFK2_c	c;	s	1	Encodes the bifunctional enzyme fructose-6-phosphate 2-kinase/fructose-2,6-bisphosphatase		2.7.1.105	1
AT5G17310	P57751	2	AT5G17310.2	UDP-glucose pyrophosphorylase 2 UDP-glucose pyrophosphorylase 2 (UGP2); FUNCTIONS IN: UTP:glucose-1-phosphate uridylyltransferase activity, nucleotidyltransferase activity; INVOLVED IN: response to cadmium ion, callose deposition in cell wall, response to salt stress, metabolic process, pollen development; LOCATED IN: plasma membrane; EXPRESSED IN: 27 plant structures; EXPRESSED DURING: 17 growth…	cytosol	554;	c;	;554;	UGPase_c	c;	0	1			2.7.7.9	0
AT3G03250	Q9M9P3	1	AT3G03250.1	UDP-GLUCOSE PYROPHOSPHORYLASE 1 Is thought to encode a cytosolic UDP-glucose pyrophosphorylase with strong similarity to potato UTP--glucose-1-phosphate uridylyltransferase. Downregulated by flooding. UDP-GLUCOSE PYROPHOSPHORYLASE 1 (UGP1); FUNCTIONS IN: UTP:glucose-1-phosphate uridylyltransferase activity, nucleotidyltransferase activity; INVOLVED IN: in 6 processes; LOCATED IN: plasma membrane;…	cytosol			;554;	UGPase_c	c;	s	1				1
AT1G23190	O49299	1	AT1G23190.1	Phosphoglucomutase/phosphomannomutase family protein Encodes a cytosolic phosphoglucomutase (PGM). Two Arabidopsis PGM proteins (AT1G70730/PGM2 and AT1G23190/PGM3) have high sequence similarities and redundant functions. Mature plants possessing a single cPGM allele had a major reduction in cPGM activity. Whereas pgm2 and pgm3 single mutants are undistinguishable from the wild type, loss of both …	cytosol	555;569;	c;	;555;	PGLM_c	c;	l, s	1	PGM3	20959421	5.4.2.2	1
AT1G70730	Q9SGC1	3	AT1G70730.3	Phosphoglucomutase/phosphomannomutase family protein Encodes a cytosolic phosphoglucomutase (PGM). Two Arabidopsis PGM proteins (AT1G70730/PGM2 and AT1G23190/PGM3) have high sequence similarities and redundant functions. Mature plants possessing a single cPGM allele had a major reduction in cPGM activity. Whereas pgm2 and pgm3 single mutants are undistinguishable from the wild type, loss of both …	cytosol	555;569;	c;	;555;	PGLM_c	c;	l, s	1	PGM2	20959421	5.4.2.2	0
AT5G51820	Q9SCY0	1	AT5G51820.1	phosphoglucomutase Encodes a plastid isoform of the enzyme phosphoglucomutase involved in controlling photosynthetic carbon flow. Effective petiole movement against the direction of the gravity requires functional PGM activity that is required for full development of amyloplasts. phosphoglucomutase (PGM); FUNCTIONS IN: phosphoglucomutase activity; INVOLVED IN: response to cold, starch biosyntheti…	plastid	555;569;	c;	;569;	PGLM_p	p;	l, s	1	PGM1	19776162	5.4.2.2	1
AT1G04920	#N/A	1	AT1G04920.1	sucrose phosphate synthase 3F Encodes a protein with putative sucrose-phosphate synthase activity. sucrose phosphate synthase 3F (SPS3F); FUNCTIONS IN: sucrose-phosphate synthase activity, transferase activity, transferring glycosyl groups; INVOLVED IN: biosynthetic process, sucrose metabolic process; LOCATED IN: cellular_component unknown; EXPRESSED IN: 9 plant structures; EXPRESSED DURING: LP.0…	cytosol	557;	c;	;557;	SPS_c	c;	s	1			2.4.1.14	0
[truncated: 246 more rows]

## Sheet: S1B
Abbreviation	Name	Reaction	Subsystem	Reversible	Lower bound	Upper bound	Objective	Confidence Score	EC. Number	Notes	References	References directionality	Assumption overruling reversibility rule	Rule applies for irreversibility	GO	row sort	TC number	GPR (except reactions 90 and 91)	genes	Subsets bna572+	GPR true? RNA sequence Brassica napus seeds (Troncoso-Ponce et al.).	GPR true? Proteomice data, B. napus embryo plastids (Demartini et al.).
[truncated: 669 more rows]

[truncated: 15 more sheets: S1C, S1D, S1E, S1F, S1G, S1H, S1I, S1J, S1K, S1L, S1M, S1N, S1O, S1P, S1Q]
