# Supplementary material for: Integration of a constraint-based metabolic model of Brassica napus developing seeds with 13C-metabolic flux analysis
Source: Front Plant Sci. 2014 Dec 19;5:724. doi: 10.3389/fpls.2014.00724 (PMC4271587; doi:10.3389/fpls.2014.00724)
Supplement: Supplementary file 2 [file Table2.XLSX]

## Sheet: legends
A biomass composition and biomass derived fluxes
B flux model
C mapping of reactions (13C-model, bna572+)
D metabolite names
E ftbl format of model file
F Mass Spectrometry Data
G flux results
H flux ratios

## Sheet: S2A biomass fluxes
	Biomass fractions in cultivated embryos
	Fractionation into CHCl3 soluble (lipid), methanol/water soluble and cell pellet (see Lonien and Schwender, 2009). Fractions are further analyzed to determine components.
	genotype:	3170		3231
		Average	SD	Average	SD	comment
	fraction:
	component:
	lipid
	triacylglycerol (TAG)	0.4026	0.0186502	0.303632	0.0261478	the lipid fraction is assumed to consist of TAG
	cell pellet
	protein	0.141445	0.0336274	0.141138	0.0380581	CHN elemental analysis; conversion to nitrogen fraction to protein (5.547 g protein / g N)
	starch	0.172562	0.019906	0.232369	0.0104243	enzymatically degradation of cell pellet fraction and analysis of free glucose
	cell wall	0.122876	0.0351717	0.102991	0.0332614	This fraction is the part of the cell pellet which is not protein or starch and was assumed to be a hexose polymer
	methanol/water soluble fraction					Sucrose, Gln Malate and Citrate are the most abundant metabolites, accounting for 80% of the free metabolites that were quantified by LC/MS. The weight of the methanol/water soluble fraction was devided among those metabolites.
	Sucrose	0.100092	0.0399214	0.132063	0.0591379
	Gln	0.00691105	0.00489457	0.0112351	0.0045871
	Malate	0.0116927	0.00200472	0.0224357	0.0034855
	Citrate	0.0418201	0.00552699	0.0541356	0.0193904
	Fatty acid composition of the lipid fraction
	Analysis of fatty acid methyl ester by gas chromatography/mass spectrometry (see Lonien and Schwender, 2009).
	genotype:	3170		3231
	fatty acid species	Average	SD	Average	SD
	C16 (C16H31O2)	0.051539	0.00294497	0.0521718	0.00263479
	C18:0 (C18H35O2)	0.0145189	0.000114883	0.0141509	0.00141601
	C18:1 (C18H33O2)	0.245917	0.0232698	0.288311	0.0121888
	C18:2 (C18H31O2)	0.173596	0.00462285	0.14435	0.00883577
	C18:3 (C18H29O2)	0.123446	0.00566725	0.10793	0.00986233
	C20:0(C20H39O2)	0.00764128	0.000905323	0.00855672	0.000694625
	C20:1(C20H37O2)	0.131388	0.0058955	0.120526	0.0014299
	C22:0(C22H43O2)	0.00724863	0.000934332	0.00513943	0.000511213
	C22:1(C22H41O2)	0.244705	0.0193285	0.258865	0.026091
	Molar weights of monomer species
		monomer species (MS)	molar weight	monomer species (MS)	molar weight
		Ala	71.1	Tyr	163.19
		Arg	156.2	Val	99.15
		Asn	114.12	C16 (C16H31O2)	255
		Asp	115.11	C18:0 (C18H35O2)	283
		Cys	103.16	C18:1 (C18H33O2)	281
		Glu	129.13	C18:2 (C18H31O2)	279
		Gln	128.15	C18:3 (C18H29O2)	277
		Gly	57.07	C20:0(C20H39O2)	311
		His	137.16	C20:1(C20H37O2)	309
		Ile	113.18	C22:0(C22H43O2)	339
		Leu	113.18	C22:1(C22H41O2)	337
		Lys	128.19	glycerol in TAG (C3H5)	41
		Met	131.21	glucosyl	162
		Phe	147.19	Sucrose	342
		Pro	97.13	Gln	146.15
		Ser	87.09	mal	134.09
		Thr	101.12	citrate	192.12
		Trp	186.23
		fatty acids: MW calculated for R-COO. Amino acids: MW calculated for amino acid in polymer.
	Accounting for biosynthesis of fatty acid monomer species
	one mol of C16 translates into 8 moles of metabolite AcCoA and so on.
			AcCoAp	AcCoAc
		C16:0	8	0
		C18:0	9	0
		C18:1	9	0
		C18:2	9	0
		C18:3	9	0
		C20:0	9	1
		C20:1	9	2
		C22:0	9	1
		C22:1	9	2
	Biomass fluxes
	Fluxes into biomass components were derived from biomass composition data. The fractional composition of monomer species (MS) in components was converted to a total DW basis [mol MS / g DW], and then futrther converted to biomass fluxes [mol MS / gDW / h] according to an assumed doubling time of 50 h (both genotypes). The DW-related biomass fluxes in turn were converted to a FW basis [mol MS / gF…
	genotype	3170		3231
		Average	SD	Average	SD
	biomass flux name	[µmol mgFW-1 h-1]		[µmol mgFW-1 h-1]		monomer species (component)
	vAlaP	0.598242	0.126231	0.599475	0.136422	Ala (protein)		Ala into protein, export
	vGluP	1.31739	0.294053	1.32011	0.299404	Glu, Pro, Arg (protein)		Glu + Pro + Arg, into protein and free metabolites, export
	vGlnP	1.38711	0.349335	1.58735	0.320359	Gln (protein)		Gln into protein & Gln into free metabolites, export
	vSerP	0.775939	0.172629	0.777539	0.175978	Ser, Cys (protein)		Ser + Cys into protein, export
	vGlyP	0.856281	0.184686	0.858046	0.200605	Gly (protein)		Gly into protein, export
	vHisP	0.248407	0.0595434	0.24892	0.0583303	His, Trp (protein)		accounts for flux of His and Trp into protein. His, Trp biosynthesis are only rudimentary implemented as drain of ribose 5-phosphate (RPp) and one-carbon intermediate (C1).
	vPheP	0.366539	0.0925964	0.367294	0.0905048	Phe (protein)		Phe into protein, export
	vTyrP	0.238164	0.0656736	0.238655	0.0797892	Tyr (protein)		Tyr into protein, export
	vValP	0.572285	0.123294	0.573465	0.130143	Val (protein)		Val into protein, export
	vLeuP	0.737493	0.156976	0.739013	0.166846	Leu (protein)		Leu into protein, export
	vIleP	0.415784	0.089908	0.416642	0.103354	Ile (protein)		Ile into protein, export
	vThrP	0.595349	0.133726	0.596577	0.156879	Thr, Met (protein)		Thr, Met into protein, export
	vAsxP	1.6009	0.232548	2.14259	0.294132	Asp, Asn (protein), malate (malate)		Asp + Asn into protein, free malate, export
	vLysP	0.341826	0.0734652	0.342531	0.0789808	Lys (protein)		Lys into protein, export
	vGlyc_out	1.52206	0.11032	1.15108	0.111984	glycerol (TAG)		glycerol part of TAG (symmetric metabolite, two different carbon transitions), export
	vSt_out	7.44993	0.797107	10.0745	0.923444	glucosyl (starch)		plastidic hexosephosphate into starch, export
	vFAEc	5.23337	0.459971	4.04417	0.444149	AcCoAc, precursor of fatty acid species (TAG)		cytosolic fatty acid elongation. Flux of acetate units according to chain legnth distribution (fatty acid composition), accounting one or two moles acetate per moles C20 and C22 fatty acids, respectively.
	vFASp	81.6471	5.9174	61.7414	6.00534	AcCoAp, precursor of fatty acid species (TAG)		plastidic fatty acid synthesis. Flux of acetate units according to chain length distribution, only accounting for 9 acetate units in C20 and C22 fatty acids (fatty acid composition).
	vHPc_out	5.30486	1.23419	4.46526	1.35851	glucosyl (cell wall)		cytosolic hexosephospate into cell wall, export
	vGlc_out	4.03845	1.45946	5.26557	2.00775	glucosyl (sucrose)		Hex into sucrose, export
	vCit_out	1.50316	0.230935	1.92287	0.714931	citrate (citrate)		Citrate into biomass, export; bna572 has no citrate efflux

## Sheet: S2B model
C:\Users\schwend.BNL\Documents\Work\SEA\pilot_2010\Fluxanalysis\03302011 rev\BnModel A 03302011
Flux model based on a compartmentalized model for Arabidopsis thaliana developing seeds (Lonien and Schwender, 2009). Arabidopsis gene orthologs to central metabolism enzymes according to Troncoso-Ponce et al. (2011) and Hay and Schwender et al. (2011). Transcript data of B. napus developing embryos were obtained from Troncoso-Ponce et al. (2011). Arabidopsis subcellular localization data from SU…
Hay, JO, Schwender, J (2011) Metabolic network reconstruction and flux variability analysis of storage synthesis in developing oilseed rape (Brassica napus L.) embryos. The Plant Journal 67(3), 526–541 (2011)."
Lonien, J. and Schwender, J. (2009) Analysis of metabolic flux phenotypes for two Arabidopsis mutants with severe impairment in seed storage lipid synthesis. Plant Physiol, 151, 1617-1634.
													13C-model	13C-model	bna572+	bna572+	bna572+	bna572+
	reaction index, final reported net fluxes	reaction name, final reported net fluxes	flux conversion (primary simulation output to final reported net fluxes)	reaction is an auxiliary reaction not finally reported	reaction should be reversible in final version without auxiliary reactions	reaction index in 13C-model simulation ooutputs	flux not strictly linear dependent on lipid (vFASp or vFAEc), starch (vST_out) or protein synthesis	model reaction name (order in ftbl file)	reaction stoichiometry	carbon transition	mapping to bna572	comment	reaction name	Coefficient (mapping to column C)	Reaction #	abbreviation	name	reaction
				TRUE		128		vuptU	GLCU = Hex	#ABCDEF > #ABCDEF		uptake labeled glucose
				TRUE		125		vupt0	C6nat = Hex	#ABCDEF > #ABCDEF		uptake unlabeled glucose
	76	vuptGlucose	=1*vuptU+1*vupt0									total glucose uptake (not present in 13C-simulation)	vuptGlucose	1	118	Fru_H_sym_a_c	sugar uptake;transporter, symporter, ap c;	fru[a] + h[a] -> fru[c] + h[c]
													vuptGlucose	1	120	Glc_H_sym_a_c	sugar uptake;transporter, symporter, ap c;	glc[a] + h[a] -> glc[c] + h[c]
													vuptGlucose	2	122	SUT_a_c	sugar uptake;transporter, symporter, ap c;	h[a] + sucr[a] -> h[c] + sucr[c]
	31	vHex_HPc	=1*vHex_HPc		TRUE	66		vHex_HPc	Hex = HPc	#ABCDEF <> #ABCDEF	TRUE	this reaction models the net conversion of sucrose and glucose uptakes into cytosolic hexose pools (glucose, fructose)	vHex_HPc	-0.30967	368	Biomasssynth_u	biomass synthesis	0.292414 sucr[c] + 0.003093 rna[u] + 0.003237 dna[u] + 0.047287 gln[c] + 0.432592 tag[u] + 0.004126 ss[c] + 0.000244 atoco[p] + 0.02 sincho[c] + 0.00023 ktg[c] + 0.221153 cit[c] + 0.00042 sinktg[c] + 1.281745 prot[c] + 0.088533 mal[c] + 1.064278 starch[p] + 0.703542 cw[a] --> 1 biomass[u]
												reversible because of combined reactions of	vHex_HPc	-1	117	Ex_fru_a	fructose exchange	1 fru[a] <==> 1 fru[e]
												combined reactions of	vHex_HPc	-1	119	Ex_glc_a	glucose exchange	1 glc[a] <==> 1 glc[e]
												sucrose synthase, sucrose phosphate synthase,	vHex_HPc	-2	121	Ex_sucr_a	sucrose exchange	1 sucr[a] <==> 1 sucr[e]
	74	vuptAla	=1*vuptAla		TRUE	126		vuptAla	C3nat = Alac	#ABC > #ABC	TRUE	uptake unlabeled alanine	vuptAla	-1	111	Ex_ala_a	alanine exchange	1 ala[a] <==> 1 ala[e]
	75	vuptGln	=1*vuptGln		TRUE	127		vuptGln	C5nat = Gln	#ABCDE > #ABCDE	TRUE	uptake unlabeled glutamine	vuptGln	-1	115	Ex_gln_a	glutamine exchange	1 gln[a] <==> 1 gln[e]
	17	vG6PDH_c	=1*vG6PDH_c			42		vG6PDH_c	HPc > CO2 + RuPc	#ABCDEF > #A + #BCDEF	TRUE	glucose 6-phosphate dehydrogenase	vG6PDH_c	1	512	G6PDH_c	glucose-6-phosphate dehydrogenase	1 g6p[c] + 1 nadp[c] <==> 1 glp[c] + 1 h[c] + 1 nadph[c]
												6-phosphogluconolactonase
												6-phosphogluconate dehydrogenase
	55	vPPepi_c	=1*vPPepi_c			95		vPPepi_c	RuPc = XPc	#ABCDE <> #ABCDE	TRUE	ribulose-phosphate 3-epimerase	vPPepi_p	1	56	RPE_p	ribulose-phosphate 3-epimerase	1 ru5p[p] <==> 1 x5p[p]
	5	vAldo_c	=1*vAldo_c			27		vAldo_c	HPc = TPc + TPc	#ABCDEF <> #CBA + #DEF	TRUE	6-phosphofructokinase	vAldo_c	-1	25	ALD_c	fructose-bisphosphate aldolase	1 dhap[c] + 1 g3p[c] <==> 1 f16p[c]
												pyrophosphate-dependent phosphofructokinase
												fructose-bisphosphate aldolase
	19	vGAPDH_c	=1*vGAPDH_c			44		vGAPDH_c	TPc = PGAc	#ABC <> #ABC	TRUE	GAP-dehydrogenase, phospho glycerokinase, cytosol	vGAPDH_c	1	23	ALDH_c	glyceraldehyde-3-phosphate dehydrogenase (NADP+) (non-phosphorylating)	1 g3p[c] + 1 h2o[c] + 1 nadp[c] --> 2 h[c] + 1 nadph[c] + 1 x3pg[c]
													vGAPDH_c	1	572	NADGAPDH_c	glyceraldehyde-3-phosphate dehydrogenase (NAD+) (phosphorylating)	1 g3p[c] + 1 nad[c] + 1 pi[c] <==> 1 h[c] + 1 nadh[c] + 1 pgp[c]
	49	vPGM_c	=1*vPGM_c			90		vPGM_c	PGAc = PEPc	#ABC <> #ABC	TRUE	phospho-glycerate mutase, enolase, cytosol	vPGM_c	1	552	PGM_c	phosphoglycerate mutase	1 x3pg[c] <==> 1 pg2[c]
	29	vGPT	=1*vGPT			46		vGPT	HPc = HPp	#ABCDEF <> #ABCDEF	TRUE	glucose 6-phosphate translocator	vGPT	1	84	G6P_c_Pi_p_anti	G6P/Pi antiporter	1 g6p[c] + 1 pi[p] <==> 1 g6p[p] + 1 pi[c]
	79	vXPT	=1*vXPT			123		vXPT	XPc = XPp	#ABCDE <> #ABCDE	TRUE	xylulose 5-phosphate translocator	vXPT	1	80	Pi_p_X5P_c_anti	Pi/X5P antiporter	1 pi[p] + 1 x5p[c] <==> 1 pi[c] + 1 x5p[p]
	71	vTPT	=1*vTPT			113		vTPT	TPc = TPp	#ABC <> #ABC	TRUE	triose phosphate translocator	vTPT	1	83	G3P_c_Pi_p_anti	G3P/Pi antiporter	1 g3p[c] + 1 pi[p] <==> 1 g3p[p] + 1 pi[c]
	58	vPPT	=1*vPPT			94		vPPT	PEPc = PEPp	#ABC <> #ABC	TRUE	phosphoenol pyruvate translocator	vPPT	1	81	PEP_c_Pi_p_anti	PEP/Pi antiporter	1 pep[c] + 1 pi[p] <==> 1 pep[p] + 1 pi[c]
	18	vG6PDH_p	=1*vG6PDH_p			43		vG6PDH_p	HPp > CO2 + RuPp	#ABCDEF > #A + #BCDEF	TRUE	glucose-6-phosphate dehydrogenase	vG6PDH_p	1	477	G6PDH_p	glucose-6-phosphate dehydrogenase	1 g6p[p] + 1 nadp[p] <==> 1 glp[p] + 1 h[p] + 1 nadph[p]
												6-phosphogluconolactonase
												phosphogluconate dehydrogenase (decarboxylating)
	69	vTK1_p	=1*vTK1_p			111		vTK1_p	XPp + RPp = SPp + TPp	#ABCDE + #abcde <> #ABabcde + #CDE	TRUE	transketolase	vTK1_p	1	54	TKT1_p	transketolase	1 r5p[p] + 1 x5p[p] <==> 1 g3p[p] + 1 s7p[p]
	66	vTA_p	=1*vTA_p			110		vTA_p	TPp + SPp = EPp + HPp	#ABC + #abcdefg <> #defg + #abcABC	TRUE	transaldolase	vTA_p	1	53	TALDO_p	transaldolase	1 g3p[p] + 1 s7p[p] <==> 1 e4p[p] + 1 f6p[p]
	70	vTK2_p	=1*vTK2_p			112		vTK2_p	XPp + EPp = TPp + HPp	#ABCDE + #abcd <> #CDE + #ABabcd	TRUE	transketolase	vTK2_p	1	52	TKT2_p	transketolase	1 e4p[p] + 1 x5p[p] <==> 1 f6p[p] + 1 g3p[p]
	57	vPPiso_p	=1*vPPiso_p			97		vPPiso_p	RuPp = RPp	#ABCDE <> #ABCDE	TRUE	ribose-5-phosphate isomerase	vPPiso_p	1	55	RPI_p	ribose-5-phosphate isomerase	1 ru5p[p] <==> 1 r5p[p]
	56	vPPepi_p	=1*vPPepi_p			96		vPPepi_p	RuPp = XPp	#ABCDE <> #ABCDE	TRUE	ribulose-phosphate 3-epimerase	vPPepi_c	1	20	RPE_c	ribulose-phosphate 3-epimerase	1 ru5p[c] <==> 1 x5p[c]
	61	vRub_p	=1*vRub_p			103		vRub_p	RuPp + CO2 > PGAp + PGAp	#ABCDE + #a > #aBA + #CDE	TRUE	ribulose bisphosphate oxygenase	vRub_p	1	57	RuBisC_p	ribulose-bisphosphate carboxylase oxygenase	1 co2[p] + 1 h2o[p] + 1 rubp[p] --> 2 h[p] + 2 x3pg[p]
												phosphoribulokinase
	6	vAldo_p	=1*vAldo_p			28		vAldo_p	HPp = TPp + TPp	#ABCDEF <> #CBA + #DEF	TRUE	6-phosphofructokinase	vAldo_p	-1	62	ALD_p	fructose-bisphosphate aldolase	1 dhap[p] + 1 g3p[p] <==> 1 f16p[p]
												fructose-bisphosphate aldolase
	20	vGAPDH_p	=1*vGAPDH_p			45		vGAPDH_p	TPp = PGAp	#ABC <> #ABC	TRUE	glyceraldehyde-3-phosphate dehydrogenase	vGAPDH_p	-1	59	NADPGAPDH_p	glyceraldehyde-3-phosphate dehydrogenase (NADP+) (phosphorylating)	1 h[p] + 1 nadph[p] + 1 pgp[p] --> 1 g3p[p] + 1 nadp[p] + 1 pi[p]
													vGAPDH_p	1	60	NADGAPDH_p	glyceraldehyde-3-phosphate dehydrogenase (NAD+) (phosphorylating)	1 g3p[p] + 1 nad[p] + 1 pi[p] <==> 1 h[p] + 1 nadh[p] + 1 pgp[p]
												phosphoglycerate kinase
	50	vPGM_p	=1*vPGM_p			91		vPGM_p	PGAp = PEPp	#ABC <> #ABC	TRUE	phosphoglycerate mutase	vPGM_p	1	535	PGM_p	phosphoglycerate mutase	1 x3pg[p] <==> 1 pg2[p]
												phosphopyruvate hydratase
	10	vAT_c	=1*vAT_c			20		vAT_c	Pyr_c = Alac	#ABC <> #ABC	TRUE	interconversion of Ala and pyruvate by unspecified transaminations, cytosol	vAT_c	1	11	ALAT_c	alanine transaminase	1 glu[c] + 1 pyr[c] <==> 1 ala[c] + 1 alkg[c]
	53	vPK_c	=1*vPK_c			92		vPK_c	PEPc > Pyr_c	#ABC > #ABC	TRUE	cytosolic pyruvate kinase, cytosol	vPK_c	-1	21	PPDK_c	pyruvate, phosphate dikinase	1 atp[c] + 1 pyr[c] + 1 pi[c] <==> 1 amp[c] + 1 h[c] + 1 pep[c] + 1 pp[c]
													vPK_c	1	22	PK_c	pyruvate kinase	1 adp[c] + 1 h[c] + 1 pep[c] --> 1 atp[c] + 1 pyr[c]
	54	vPK_p	=1*vPK_p			93		vPK_p	PEPp > Pyr_p	#ABC > #ABC	TRUE	plastidic pyruvate kinase, plastid	vPK_p	1	58	PK_p	pyruvate kinase	1 adp[p] + 1 h[p] + 1 pep[p] --> 1 atp[p] + 1 pyr[p]
	48	vPEPC_c	=1*vPEPC_c			89		vPEPC_c	PEPc + CO2 > OAA	#ABC > #a + #ABCa	TRUE	phosphoenolpyruvate carboxylase	vPEPC_c	1	12	PEPC_c	phosphoenolpyruvate carboxylase	1 co2[c] + 1 h2o[c] + 1 pep[c] --> 1 h[c] + 1 oxa[c] + 1 pi[c]
													vPEPC_c	-1	13	PPCK_c	phosphoenolpyruvate carboxykinase (ATP)	1 atp[c] + 1 oxa[c] <==> 1 adp[c] + 1 co2[c] + 1 pep[c]
	22	vGlnGlu	=1*vGlnGlu			50		vGlnGlu	Gln = Glu	#ABCDE <> #ABCDE	TRUE	Reactions that turn Gln into Glu	vGlnGlu	-1	8	GS_c	glutamate-ammonia ligase	1 atp[c] + 1 glu[c] + 1 nh3[c] --> 1 adp[c] + 1 gln[c] + 1 h[c] + 1 pi[c]
													vGlnGlu	1	9	GLS_c	glutaminase	1 gln[c] + 1 h2o[c] --> 1 glu[c] + 1 nh3[c]
													vGlnGlu	1	10	ASNS_c	asparagine synthase (glutamine-hydrolysing)	1 atp[c] + 1 asp[c] + 1 gln[c] + 1 h2o[c] --> 1 amp[c] + 1 asn[c] + 1 glu[c] + 1 h[c] + 1 pp[c]
													vGlnGlu	-1	39	GS_p	glutamate-ammonia ligase	1 atp[p] + 1 glu[p] + 1 nh3[p] --> 1 adp[p] + 1 gln[p] + 1 h[p] + 1 pi[p]
													vGlnGlu	1	45	Glusynth_p	glutamate synthase (NADPH)	1 gln[p] + 1 h[p] + 1 nadph[p] + 1 alkg[p] --> 2 glu[p] + 1 nadp[p]
													vGlnGlu	1	243	rGMPsynth_c	GMP synthase (glutamine-hydrolysing)	1 atp[c] + 1 gln[c] + 1 h2o[c] + 1 xmp[c] --> 1 amp[c] + 1 glu[c] + 2 h[c] + 1 pp[c] + 1 rgmp[c]
													vGlnGlu	1	259	rCTPsynth_p	CTP synthase	1 atp[p] + 1 gln[p] + 1 h2o[p] + 1 rutp[p] --> 1 adp[p] + 1 glu[p] + 2 h[p] + 1 pi[p] + 1 rctp[p]
													vGlnGlu	1	278	PRFGS_p	phosphoribosylformylglycinamidine synthase	1 atp[p] + 1 fgar[p] + 1 gln[p] + 1 h2o[p] --> 1 adp[p] + 1 fgam[p] + 1 glu[p] + 2 h[p] + 1 pi[p]
													vGlnGlu	1	321	ANTHS_p	anthranilate synthase	1 chor[p] + 1 gln[p] <==> 1 an[p] + 1 glu[p] + 1 h[p] + 1 pyr[p]
													vGlnGlu	1	329	APRT_p	amidophosphoribosyltransferase	1 gln[p] + 1 h2o[p] + 1 prpp[p] <==> 1 glu[p] + 2 h[p] + 1 pp[p] + 1 pram[p]
													vGlnGlu	1	359	CAPsynth_p	carbamoyl-phosphate synthase (glutamine-hydrolysing)	2 atp[p] + 1 co2[p] + 1 gln[p] + 2 h2o[p] --> 2 adp[p] + 1 cap[p] + 1 glu[p] + 3 h[p] + 1 pi[p]
													vGlnGlu	1	360	IGPS_p	imidazoleglycerol phosphate synthase	1 gln[p] + 1 prlp[p] <==> 1 aicar[p] + 1 dimgp[p] + 1 glu[p] + 1 h[p]
	24	vGlu	=1*vGlu			54		vGlu	Glu = KG	#ABCDE <> #ABCDE	TRUE	Reactions that interconvert glutamate and 2-oxoglutarate	vGlu	1	11	ALAT_c	alanine transaminase	1 glu[c] + 1 pyr[c] <==> 1 ala[c] + 1 alkg[c]
													vGlu	1	15	ASAT_c	aspartate transaminase	1 glu[c] + 1 oxa[c] <==> 1 asp[c] + 1 alkg[c]
													vGlu	1	38	ASAT_m	aspartate transaminase	1 glu[m] + 1 oxa[m] <==> 1 asp[m] + 1 alkg[m]
													vGlu	-1	45	Glusynth_p	glutamate synthase (NADPH)	1 gln[p] + 1 h[p] + 1 nadph[p] + 1 alkg[p] --> 2 glu[p] + 1 nadp[p]
													vGlu	1	46	GDH_p	glutamate dehydrogenase [NAD(P)+]	1 glu[p] + 1 h2o[p] + 1 nadp[p] <==> 1 h[p] + 1 nadph[p] + 1 nh3[p] + 1 alkg[p]
													vGlu	1	273	ACOAT_p	acetylornithine transaminase	1 glu[p] + 1 naglusal[p] <==> 1 naaron[p] + 1 alkg[p]
													vGlu	1	287	Ilesynth_p	L-isoleucine transaminase	1 glu[p] + 1 omval[p] <==> 1 ile[p] + 1 alkg[p]
													vGlu	1	290	DAPM_p	LL-diaminopimelate aminotransferase	1 glu[p] + 1 h[p] + 1 h2o[p] + 1 pip26dx[p] --> 1 d26pim[p] + 1 alkg[p]
													vGlu	1	297	Leusynth_p	L-leucine transaminase	1 glu[p] + 1 oicap[p] <==> 1 leu[p] + 1 alkg[p]
													vGlu	1	299	HPA_p	histidinol-phosphate transaminase	1 glu[p] + 1 imacp[p] <==> 1 hisolp[p] + 1 alkg[p]
													vGlu	1	328	AROsynth_p	glutamate-prephenate aminotransferase	1 glu[p] + 1 phen[p] <==> 1 aro[p] + 1 alkg[p]
													vGlu	1	339	Valsynth_p	L-valine transaminase	1 glu[p] + 1 oival[p] <==> 1 val[p] + 1 alkg[p]
													vGlu	1	365	Aspsynth_p	aspartate transaminase	1 glu[p] + 1 oxa[p] <==> 1 asp[p] + 1 alkg[p]
													vGlu	1	470	SER_p	phosphoserine transaminase	1 glu[p] + 1 php[p] <==> 1 alkg[p] + 1 x3pser[p]
													vGlu	1	484	GDH_m	glutamate dehydrogenase (NAD+) activity	1 glu[m] + 1 h2o[m] + 1 nad[m] <==> 1 h[m] + 1 nadh[m] + 1 nh3[m] + 1 alkg[m]
													vGlu	-1	485	GAB_m	4-aminobutyrate transaminase	1 gaba[m] + 1 alkg[m] <==> 1 glu[m] + 1 ssa[m]
													vGlu	1	521	GGAT_x	glycine transaminase	1 glox[x] + 1 glu[x] <==> 1 gly[x] + 1 alkg[x]
	60	vPyr_cp	=1*vPyr_cp			102		vPyr_cp	Pyr_c > Pyr_p	#ABC > #ABC	TRUE	pyruvate import into plastid, unidentified transporter	vPyr_cp	1	95	H_PYR_sym_c_p	pyruvate transport	1 h[c] + 1 pyr[c] --> 1 h[p] + 1 pyr[p]
	59	vPyr_cm	=1*vPyr_cm			101		vPyr_cm	Pyr_c > Pyr_m	#ABC > #ABC	TRUE	transport of pyruvate into mitochondria	vPyr_cm	1	94	PTP_c_m	pyruvate transport protein	1 h[c] + 1 pyr[c] --> 1 h[m] + 1 pyr[m]
	47	vPDH_p	=1*vPDH_p		TRUE	88	vFASp	vPDH_p	Pyr_p = AcCoAp + CO2	#abc > #bc + #a	TRUE	formation of plastidic acetyl-CoA	vPDH_p	1	480	PDH_p	pyruvate dehydrogenase (acetyl-transferring)	1 h[p] + 1 pdhe2[p] + 1 pyr[p] --> 1 co2[p] + 1 pdhe4[p]
	13	vCS	=1*vCS			35		vCS	Pyr_m + OAA > Cit + CO2	#ABC + #abcd > #BCbcda + #A	TRUE	citrate synthase	vCS	1	37	CS_m	citrate synthase	1 accoa[m] + 1 h2o[m] + 1 oxa[m] --> 1 cit[m] + 1 coa[m] + 1 h[m]
													vCS	1	66	CS_x	citrate synthase	1 accoa[x] + 1 h2o[x] + 1 oxa[x] --> 1 cit[x] + 1 coa[x] + 1 h[x]
	2	vAco	=1*vAco			23		vAco	Cit = Icit	#ABCDEF <> #EDCBAF	TRUE	Aconitate hydratase	vAco	1	539	ACO_m	aconitate hydratase	1 cit[m] <==> 1 icit[m]
													vAco	1	18	ACO_c	aconitate hydratase	cit[c] <=> icit[c]
	1	vACL	=1*vACL			19	vFAEc	vACL	Cit > OAA + AcCoAc	#ABCDEF > #FCDE + #AB	TRUE	ATP:citrate lyase	vACL	1	510	ACL_c	ATP citrate synthase	1 atp[c] + 1 cit[c] + 1 coa[c] --> 1 adp[c] + 1 accoa[c] + 1 oxa[c] + 1 pi[c]
	35	vICDH	=1*vICDH			70		vICDH	Icit = KG + CO2	#ABCDEF <> #ABCDE + #F	TRUE	isocitrate dehydrogenase	vICDH	1	17	IDH_c	isocitrate dehydrogenase (NADP+)	1 icit[c] + 1 nadp[c] <==> 1 co2[c] + 1 nadph[c] + 1 alkg[c]
													vICDH	1	533	IDH_p	isocitrate dehydrogenase (NADP+)	1 icit[p] + 1 nadp[p] <==> 1 co2[p] + 1 nadph[p] + 1 alkg[p]
													vICDH	1	540	IDH_m	isocitrate dehydrogenase (NAD+)	1 icit[m] + 1 nad[m] <==> 1 co2[m] + 1 nadh[m] + 1 alkg[m]
	39	vKDH	=2*vKDHa			76		vKDHa	KG > Succ + CO2	#ABCDE > #BCDE + #A	TRUE	ketoglutarate dehydrogenase (symmetric metabolite, two different carbon transitions)	vKDHa	1	453	OGDH_m	oxoglutarate dehydrogenase (succinyl-transferring)	1 ogdhe2[m] + 1 alkg[m] + 1 h[m] --> 1 co2[m] + 1 ogdhe3[m]
				TRUE		77		vKDHb	KG = Succ + CO2	#ABCDE > #EDCB + #A		ketoglutarate dehydrogenase (symmetric metabolite, two different carbon transitions)
	16	vFM	=2*vFMa			40		vFMa	Succ = OAA	#ABCD <> #ABCD	TRUE	Fumarase, malate dehydrogenase (symmetric metabolite, two different carbon transitions)	vFMa	1	36	FH_m	fumarate hydratase	1 fum[m] + 1 h2o[m] <==> 1 mal[m]
				TRUE		41		vFMb	Succ = OAA	#ABCD <> #DCBA		Fumarase, malate dehydrogenase (symmetric metabolite, two different carbon transitions)
	45	vME_m	=1*vME_m			86		vME_m	OAA > Pyr_m + CO2	#ABCD > #ABC + #D	TRUE	mitochondrial malic enzyme	vME_m	1	34	ME_m	malate dehydrogenase (decarboxylating)	1 mal[m] + 1 nad[m] --> 1 co2[m] + 1 nadh[m] + 1 pyr[m]
	36	vICL	=2*vICLa			71		vICLa	Icit > Succ + GOX	#ABCDEF > #EDCF + #AB	TRUE	isocitrate lyase (symmetric metabolite, two different carbon transitions)	vICLa	1	523	ICL_x	isocitrate lyase	1 icit[x] <==> 1 glox[x] + 1 succ[x]
				TRUE		72		vICLb	Icit = Succ + GOX	#ABCDEF > #FCDE + #AB		isocitrate lyase (symmetric metabolite, two different carbon transitions)
	30	vGT	=1*vGT			47		vGT	GOX = Gly	#AB <> #AB	TRUE	interconversion of glyoxylate and gly by unspecified transamination	vGT	1	443	SGA_x	serine-glyoxylate transaminase	1 glox[x] + 1 ser[x] <==> 1 gly[x] + 1 hpyr[x]
													vGT	1	521	GGAT_x	glycine transaminase	1 glox[x] + 1 glu[x] <==> 1 gly[x] + 1 alkg[x]
	44	vME_c	=1*vME_c			85		vME_c	OAA > Pyr_c + CO2	#ABCD > #ABC + #D		malic enzyme, cytosol; not in bna572	vME_c	1	671	ME_c		mal[c] + nadp[c] -> co2[c] + nadph[c] + pyr[c]
	46	vME_p	=1*vME_p			87		vME_p	OAA > Pyr_p + CO2	#ABCD > #ABC + #D	TRUE	malic enzyme, plastidic	vME_p	1	49	ME_p	malate dehydrogenase (oxaloacetate-decarboxylating) (NADP+)	1 mal[p] + 1 nadp[p] --> 1 co2[p] + 1 nadph[p] + 1 pyr[p]
	12	vCO2_out	=1*vCO2_out			34		vCO2_out	CO2 = CO2_ex	#A > #A	TRUE	CO2 export	vCO2_out	1	4	Ex_co2_a	carbon dioxide exchange	1 co2[a] <==> 1 co2[e]
				TRUE		25		vAla_bm	C3nat = Ala_bm	#ABC > #ABC		mix with unlabeled biomass
	4	vAlaP	=1*vAlaP		TRUE	24		vAlaP	Alac = Ala_bm	#ABC > #ABC	TRUE	Ala into protein, free Ala, export	vAlaP	0.0667598	258	Protsynth_c	storage protein synthesis	4.3 atp[c] + 0.06676 ala[c] + 0.057467 arg[c] + 0.046108 asn[c] + 0.04728 asp[c] + 0.015829 cys[c] + 0.11835 gln[c] + 0.036643 glu[c] + 0.095555 gly[c] + 0.018086 his[c] + 0.046399 ile[c] + 0.082299 leu[c] + 0.038146 lys[c] + 0.018065 met[c] + 0.040903 phe[c] + 0.052903 pro[c] + 0.070761 ser[c] + 0.048372 thr[c] + 0.0096344 trp[c] + 0.026578 tyr[c] + 0.063863 val[c] + 4.3 h2o[c] --> 3.3 adp[c] + …
				TRUE		26		vAlax	Ala_bm = Ala_ex	#ABC > #ABC		auxiliary reaction
				TRUE		57		vGlu_bm	C5nat = Glu_bm	#ABCDE > #ABCDE		mix with unlabeled biomass
	25	vGluP	=1*vGluP		TRUE	55		vGluP	Glu = Glu_bm	#ABCDE > #ABCDE	TRUE	Glu + Pro + Arg, into protein and free metabolites, export	vGluP	0.147012	258	Protsynth_c	storage protein synthesis	4.3 atp[c] + 0.06676 ala[c] + 0.057467 arg[c] + 0.046108 asn[c] + 0.04728 asp[c] + 0.015829 cys[c] + 0.11835 gln[c] + 0.036643 glu[c] + 0.095555 gly[c] + 0.018086 his[c] + 0.046399 ile[c] + 0.082299 leu[c] + 0.038146 lys[c] + 0.018065 met[c] + 0.040903 phe[c] + 0.052903 pro[c] + 0.070761 ser[c] + 0.048372 thr[c] + 0.0096344 trp[c] + 0.026578 tyr[c] + 0.063863 val[c] + 4.3 h2o[c] --> 3.3 adp[c] + …
				TRUE		56		vGluX	Glu_bm = Glu_ex	#ABCDE > #ABCDE		auxiliary reaction
				TRUE		53		vGln_bm	C5nat = Gln_bm	#ABCDE > #ABCDE		mix with unlabeled biomass
	23	vGlnP	=1*vGlnP		TRUE	51		vGlnP	Gln = Gln_bm	#ABCDE > #ABCDE	TRUE	Gln into protein & Gln into free metabolites, export	vGlnP	0.11835	258	Protsynth_c	storage protein synthesis	4.3 atp[c] + 0.06676 ala[c] + 0.057467 arg[c] + 0.046108 asn[c] + 0.04728 asp[c] + 0.015829 cys[c] + 0.11835 gln[c] + 0.036643 glu[c] + 0.095555 gly[c] + 0.018086 his[c] + 0.046399 ile[c] + 0.082299 leu[c] + 0.038146 lys[c] + 0.018065 met[c] + 0.040903 phe[c] + 0.052903 pro[c] + 0.070761 ser[c] + 0.048372 thr[c] + 0.0096344 trp[c] + 0.026578 tyr[c] + 0.063863 val[c] + 4.3 h2o[c] --> 3.3 adp[c] + …
													vGlnP	0.047287	368	Biomasssynth_u	biomass synthesis	0.292414 sucr[c] + 0.003093 rna[u] + 0.003237 dna[u] + 0.047287 gln[c] + 0.432592 tag[u] + 0.004126 ss[c] + 0.000244 atoco[p] + 0.02 sincho[c] + 0.00023 ktg[c] + 0.221153 cit[c] + 0.00042 sinktg[c] + 1.281745 prot[c] + 0.088533 mal[c] + 1.064278 starch[p] + 0.703542 cw[a] --> 1 biomass[u]
				TRUE		52		vGlnX	Gln_bm = Gln_ex	#ABCDE > #ABCDE		auxiliary reaction
				TRUE		107		vSer_bm	C3nat = Ser_bm	#ABC > #ABC		mix with unlabeled biomass
	64	vSerP	=1*vSerP		TRUE	106		vSerP	ser = Ser_bm	#ABC > #ABC	TRUE	Ser + Cys into protein, export	vSerP	0.0865896	258	Protsynth_c	storage protein synthesis	4.3 atp[c] + 0.06676 ala[c] + 0.057467 arg[c] + 0.046108 asn[c] + 0.04728 asp[c] + 0.015829 cys[c] + 0.11835 gln[c] + 0.036643 glu[c] + 0.095555 gly[c] + 0.018086 his[c] + 0.046399 ile[c] + 0.082299 leu[c] + 0.038146 lys[c] + 0.018065 met[c] + 0.040903 phe[c] + 0.052903 pro[c] + 0.070761 ser[c] + 0.048372 thr[c] + 0.0096344 trp[c] + 0.026578 tyr[c] + 0.063863 val[c] + 4.3 h2o[c] --> 3.3 adp[c] + …
	62	vSer	=1*vSer			104		vSer	PGAp = ser	#ABC > #ABC	TRUE	plastidic PGA pathway to serine	vSer	1	469	PHGDH_p	phosphoglycerate dehydrogenase	1 nad[p] + 1 x3pg[p] <==> 1 h[p] + 1 nadh[p] + 1 php[p]
				TRUE		10		v1ex	Ser_bm = Ser_ex	#ABC > #ABC		auxiliary reaction
	63	vSerGly	=1*vSerGly			105		vSerGly	ser = Gly + C1	#ABC <> #AB + #C	TRUE	glycine hydroxymethyltransferase	vSerGly	1	255	SHMT_c	glycine hydroxymethyltransferase	1 ser[c] + 1 thf[c] <==> 1 gly[c] + 1 h2o[c] + 1 mthf[c]
													vSerGly	1	355	Glysynth_p	glycine hydroxymethyltransferase	1 ser[p] + 1 thf[p] <==> 1 gly[p] + 1 h2o[p] + 1 mthf[p]
													vSerGly	1	566	SHMT_m	glycine hydroxymethyltransferase	1 ser[m] + 1 thf[m] <==> 1 gly[m] + 1 h2o[m] + 1 mthf[m]
	26	vGly_dec	=1*vGly_dec			60		vGly_dec	Gly = CO2 + C1	#AB <> #A + #B	TRUE	glycine decarboxylase	vGly_dec	1	457	GDC_m	glycine dehydrogenase (decarboxylating)	1 gdcp1[m] + 1 gly[m] <==> 1 co2[m] + 1 gdcp2[m]
				TRUE		59		vGly_bm	C2nat = Gly_bm	#AB > #AB		mix with unlabeled biomass
	28	vGlyP	=1*vGlyP		TRUE	58		vGlyP	Gly = Gly_bm	#AB > #AB	TRUE	Gly into protein, export	vGlyP	0.0955552	258	Protsynth_c	storage protein synthesis	4.3 atp[c] + 0.06676 ala[c] + 0.057467 arg[c] + 0.046108 asn[c] + 0.04728 asp[c] + 0.015829 cys[c] + 0.11835 gln[c] + 0.036643 glu[c] + 0.095555 gly[c] + 0.018086 his[c] + 0.046399 ile[c] + 0.082299 leu[c] + 0.038146 lys[c] + 0.018065 met[c] + 0.040903 phe[c] + 0.052903 pro[c] + 0.070761 ser[c] + 0.048372 thr[c] + 0.0096344 trp[c] + 0.026578 tyr[c] + 0.063863 val[c] + 4.3 h2o[c] --> 3.3 adp[c] + …
				TRUE		11		v2ex	Gly_bm = Gly_ex	#AB > #AB		auxiliary reaction
	32	vHis	=1*vHis			67		vHis	RPp + C1 = His	#ABCDE + #a > #EDCBAa	TRUE	RP into His and Trp; His and Trp have PrPP (C5 sugar-P) as a common precursor. The reaction formulates the synthesis of the C6 carbon backbone of His and also accounts for the C5 sugars going into Trp	vHis	1	301	HISD_p	histidine synthesis;	h2o[p] + hisol[p] + 2 nad[p] <=> 3 h[p] + his[p] + 2 nadh[p]
				TRUE		69		vHis_bm	C6nat = His_bm	#ABCDEF > #ABCDEF		mix with unlabeled biomass
	33	vHisP	=1*vHisP			68		vHisP	His = His_bm	#ABCDEF > #ABCDEF	TRUE	His + Trp into protein, export	vHisP	0.0277206	258	Protsynth_c	storage protein synthesis	4.3 atp[c] + 0.06676 ala[c] + 0.057467 arg[c] + 0.046108 asn[c] + 0.04728 asp[c] + 0.015829 cys[c] + 0.11835 gln[c] + 0.036643 glu[c] + 0.095555 gly[c] + 0.018086 his[c] + 0.046399 ile[c] + 0.082299 leu[c] + 0.038146 lys[c] + 0.018065 met[c] + 0.040903 phe[c] + 0.052903 pro[c] + 0.070761 ser[c] + 0.048372 thr[c] + 0.0096344 trp[c] + 0.026578 tyr[c] + 0.063863 val[c] + 4.3 h2o[c] --> 3.3 adp[c] + …
				TRUE		12		v3ex	His_bm = His_ex	#ABCDEF > #ABCDEF		auxiliary reaction
	7	vAr	=2*vAra			29		vAra	EPp + PEPp = Shikimat	#ABCD + #abc > #abcABCD	TRUE	shikimat synthesis (symmetric metabolite, two different carbon transitions)	vAra	1	340	DHS_p	3-deoxy-7-phosphoheptulonate synthase	1 e4p[p] + 1 h2o[p] + 1 pep[p] --> 1 pi[p] + 1 x3ddah7p[p]
				TRUE		30		vArb	EPp + PEPp = Shikimat	#ABCD + #abc > #abDCBAc		shikimat synthesis (symmetric metabolite, two different carbon transitions)
	51	vPhe	=1*vPhe			98		vPhe	Shikimat + PEPp = Aro + CO2	#ABCDEFG + #abc > #abcBCDEFG + #A	TRUE	Phe & Tyr synthesis;	vPhe	1	333	Phesynth_p	arogenate dehydratase	1 aro[p] + 1 h[p] --> 1 co2[p] + 1 h2o[p] + 1 phe[p]
				TRUE		100		vPhe_bm	C9nat = Phe_bm	#ABCDEFGHI > #ABCDEFGHI		mix with unlabeled biomass
	52	vPheP	=1*vPheP		TRUE	99		vPheP	Aro = Phe_bm	#ABCDEFGHI > #ABCDEFGHI	TRUE	Phe into protein, export	vPheP	0.0409032	258	Protsynth_c	storage protein synthesis	4.3 atp[c] + 0.06676 ala[c] + 0.057467 arg[c] + 0.046108 asn[c] + 0.04728 asp[c] + 0.015829 cys[c] + 0.11835 gln[c] + 0.036643 glu[c] + 0.095555 gly[c] + 0.018086 his[c] + 0.046399 ile[c] + 0.082299 leu[c] + 0.038146 lys[c] + 0.018065 met[c] + 0.040903 phe[c] + 0.052903 pro[c] + 0.070761 ser[c] + 0.048372 thr[c] + 0.0096344 trp[c] + 0.026578 tyr[c] + 0.063863 val[c] + 4.3 h2o[c] --> 3.3 adp[c] + …
				TRUE		13		v4ex	Phe_bm = Phe_ex	#ABCDEFGHI > #ABCDEFGHI		auxiliary reaction
	72	vTyr	=1*vTyr			117		vTyr	Aro = Tyr	#ABCDEFGHI > #ABCDEFGHI	TRUE	Tyr synthesis	vTyr	1	334	Tyrsynth_p	arogenate dehydrogenase	1 aro[p] + 1 nad[p] --> 1 co2[p] + 1 nadh[p] + 1 tyr[p]
				TRUE		119		vTyr_bm	C9nat = Tyr_bm	#ABCDEFGHI > #ABCDEFGHI		mix with unlabeled biomass
	73	vTyrP	=1*vTyrP		TRUE	118		vTyrP	Tyr = Tyr_bm	#ABCDEFGHI > #ABCDEFGHI	TRUE	Tyr into protein, export	vTyrP	0.0265775	258	Protsynth_c	storage protein synthesis	4.3 atp[c] + 0.06676 ala[c] + 0.057467 arg[c] + 0.046108 asn[c] + 0.04728 asp[c] + 0.015829 cys[c] + 0.11835 gln[c] + 0.036643 glu[c] + 0.095555 gly[c] + 0.018086 his[c] + 0.046399 ile[c] + 0.082299 leu[c] + 0.038146 lys[c] + 0.018065 met[c] + 0.040903 phe[c] + 0.052903 pro[c] + 0.070761 ser[c] + 0.048372 thr[c] + 0.0096344 trp[c] + 0.026578 tyr[c] + 0.063863 val[c] + 4.3 h2o[c] --> 3.3 adp[c] + …
				TRUE		14		v5ex	Tyr_bm = Tyr_ex	#ABCDEFGHI > #ABCDEFGHI		auxiliary reaction
	3	vaKIV	=1*vaKIV			124		vaKIV	Pyr_p + Pyr_p = aKIV + CO2	#ABC + #abc > #ABbcC + #a	TRUE	plastidic valine & Leu synthesis	vaKIV	1	312	ACLACsynth_p	acetolactate synthase	1 h[p] + 2 pyr[p] --> 1 aclac[p] + 1 co2[p]
	77	vVal	=1*vVal			120		vVal	aKIV = Val	#ABCDE > #ABCDE	TRUE	Val synthesis	vVal	1	339	Valsynth_p	L-valine transaminase	1 glu[p] + 1 oival[p] <==> 1 val[p] + 1 alkg[p]
				TRUE		122		vVal_bm	C5nat = Val_bm	#ABCDE > #ABCDE		mix with unlabeled biomass
	78	vValP	=1*vValP		TRUE	121		vValP	Val = Val_bm	#ABCDE > #ABCDE	TRUE	Val into protein, export	vValP	0.0638631	258	Protsynth_c	storage protein synthesis	4.3 atp[c] + 0.06676 ala[c] + 0.057467 arg[c] + 0.046108 asn[c] + 0.04728 asp[c] + 0.015829 cys[c] + 0.11835 gln[c] + 0.036643 glu[c] + 0.095555 gly[c] + 0.018086 his[c] + 0.046399 ile[c] + 0.082299 leu[c] + 0.038146 lys[c] + 0.018065 met[c] + 0.040903 phe[c] + 0.052903 pro[c] + 0.070761 ser[c] + 0.048372 thr[c] + 0.0096344 trp[c] + 0.026578 tyr[c] + 0.063863 val[c] + 4.3 h2o[c] --> 3.3 adp[c] + …
				TRUE		15		v6ex	Val_bm = Val_ex	#ABCDE > #ABCDE		auxiliary reaction
	40	vLeu	=1*vLeu			78		vLeu	aKIV + AcCoAp = Leu + CO2	#ABCDE + #ab > #abBCDE + #A	TRUE	Leu synthesis	vLeu	1	297	Leusynth_p	L-leucine transaminase	1 glu[p] + 1 oicap[p] <==> 1 leu[p] + 1 alkg[p]
				TRUE		80		vLeu_bm	C6nat = Leu_bm	#ABCDEF > #ABCDEF		mix with unlabeled biomass
	41	vLeuP	=1*vLeuP		TRUE	79		vLeuP	Leu = Leu_bm	#ABCDEF > #ABCDEF	TRUE	Leu into protein, export	vLeuP	0.0822992	258	Protsynth_c	storage protein synthesis	4.3 atp[c] + 0.06676 ala[c] + 0.057467 arg[c] + 0.046108 asn[c] + 0.04728 asp[c] + 0.015829 cys[c] + 0.11835 gln[c] + 0.036643 glu[c] + 0.095555 gly[c] + 0.018086 his[c] + 0.046399 ile[c] + 0.082299 leu[c] + 0.038146 lys[c] + 0.018065 met[c] + 0.040903 phe[c] + 0.052903 pro[c] + 0.070761 ser[c] + 0.048372 thr[c] + 0.0096344 trp[c] + 0.026578 tyr[c] + 0.063863 val[c] + 4.3 h2o[c] --> 3.3 adp[c] + …
				TRUE		16		v7ex	Leu_bm = Leu_ex	#ABCDEF > #ABCDEF		auxiliary reaction
	37	vIle	=1*vIle			73		vIle	Thr + Pyr_p = Ile + CO2	#ABCD + #abc > #ABbCDc + #a	TRUE	Ile synthesis	vIle	1	287	Ilesynth_p	L-isoleucine transaminase	1 glu[p] + 1 omval[p] <==> 1 ile[p] + 1 alkg[p]
				TRUE		75		vIle_bm	C6nat = Ile_bm	#ABCDEF > #ABCDEF		mix with unlabeled biomass
	38	vIleP	=1*vIleP		TRUE	74		vIleP	Ile = Ile_bm	#ABCDEF > #ABCDEF	TRUE	Ile into protein, export	vIleP	0.0463987	258	Protsynth_c	storage protein synthesis	4.3 atp[c] + 0.06676 ala[c] + 0.057467 arg[c] + 0.046108 asn[c] + 0.04728 asp[c] + 0.015829 cys[c] + 0.11835 gln[c] + 0.036643 glu[c] + 0.095555 gly[c] + 0.018086 his[c] + 0.046399 ile[c] + 0.082299 leu[c] + 0.038146 lys[c] + 0.018065 met[c] + 0.040903 phe[c] + 0.052903 pro[c] + 0.070761 ser[c] + 0.048372 thr[c] + 0.0096344 trp[c] + 0.026578 tyr[c] + 0.063863 val[c] + 4.3 h2o[c] --> 3.3 adp[c] + …
				TRUE		17		v8ex	Ile_bm = Ile_ex	#ABCDEF > #ABCDEF		auxiliary reaction
	67	vThr	=1*vThr			114		vThr	Asp = Thr	#ABCD > #ABCD	TRUE	Thr synthesis	vThr	1	361	Thrsynth_p	threonine synthase	1 h2o[p] + 1 phser[p] --> 1 pi[p] + 1 thr[p]
				TRUE		116		vThr_bm	C4nat = Thr_bm	#ABCD > #ABCD		mix with unlabeled biomass
	68	vThrP	=1*vThrP		TRUE	115		vThrP	Thr = Thr_bm	#ABCD > #ABCD	TRUE	Thr, Met into protein, export	vThrP	0.066437	258	Protsynth_c	storage protein synthesis	4.3 atp[c] + 0.06676 ala[c] + 0.057467 arg[c] + 0.046108 asn[c] + 0.04728 asp[c] + 0.015829 cys[c] + 0.11835 gln[c] + 0.036643 glu[c] + 0.095555 gly[c] + 0.018086 his[c] + 0.046399 ile[c] + 0.082299 leu[c] + 0.038146 lys[c] + 0.018065 met[c] + 0.040903 phe[c] + 0.052903 pro[c] + 0.070761 ser[c] + 0.048372 thr[c] + 0.0096344 trp[c] + 0.026578 tyr[c] + 0.063863 val[c] + 4.3 h2o[c] --> 3.3 adp[c] + …
				TRUE		18		v9ex	Thr_bm = Thr_ex	#ABCD > #ABCD		auxiliary reaction
	8	vAsx	=1*vAsx			31		vAsx	OAA = Asp	#ABCD > #ABCD	TRUE	Asp synthesis	vAsx	1	365	Aspsynth_p	aspartate transaminase	1 glu[p] + 1 oxa[p] <==> 1 asp[p] + 1 alkg[p]
				TRUE		33		vAsx_bm	C4nat = Asx_bm	#ABCD > #ABCD		mix with unlabeled biomass	vAsx	1	15	ASAT_c	aspartate transaminase	1 glu[c] + 1 oxa[c] <==> 1 asp[c] + 1 alkg[c]
													vAsx	1	38	ASAT_m	aspartate transaminase	1 glu[m] + 1 oxa[m] <==> 1 asp[m] + 1 alkg[m]
	9	vAsxP	=1*vAsxP		TRUE	32		vAsxP	Asp = Asx_bm	#ABCD > #ABCD	TRUE	Asp + Asn into protein, free malate, export	vAsxP	0.0933882	258	Protsynth_c	storage protein synthesis	4.3 atp[c] + 0.06676 ala[c] + 0.057467 arg[c] + 0.046108 asn[c] + 0.04728 asp[c] + 0.015829 cys[c] + 0.11835 gln[c] + 0.036643 glu[c] + 0.095555 gly[c] + 0.018086 his[c] + 0.046399 ile[c] + 0.082299 leu[c] + 0.038146 lys[c] + 0.018065 met[c] + 0.040903 phe[c] + 0.052903 pro[c] + 0.070761 ser[c] + 0.048372 thr[c] + 0.0096344 trp[c] + 0.026578 tyr[c] + 0.063863 val[c] + 4.3 h2o[c] --> 3.3 adp[c] + …
				TRUE									vAsxP	0.088533	368	Biomasssynth_u	biomass synthesis	0.292414 sucr[c] + 0.003093 rna[u] + 0.003237 dna[u] + 0.047287 gln[c] + 0.432592 tag[u] + 0.004126 ss[c] + 0.000244 atoco[p] + 0.02 sincho[c] + 0.00023 ktg[c] + 0.221153 cit[c] + 0.00042 sinktg[c] + 1.281745 prot[c] + 0.088533 mal[c] + 1.064278 starch[p] + 0.703542 cw[a] --> 1 biomass[u]
						1		v10ex	Asx_bm = Asx_ex	#ABCD > #ABCD		auxiliary reaction
	42	vLys	=2*vLys_a			82		vLys_a	Asp + Pyr_p = Lys + CO2	#ABCD + #abc > #ABCDcb + #a	TRUE	lysine synthesis (symmetric metabolite, two different carbon transitions)	vLys_a	1	292	Lyssynth_p	diaminopimelate decarboxylase	1 h[p] + 1 mdap[p] --> 1 co2[p] + 1 lys[p]
				TRUE		83		vLys_b	Asp + Pyr_p = Lys + CO2	#ABCD + #abc > #abcDCB + #A		lysine synthesis (symmetric metabolite, two different carbon transitions)
				TRUE		84		vLys_bm	C6nat = Lys_bm	#ABCDEF > #ABCDEF		mix with unlabeled biomass
	43	vLysP	=1*vLysP		TRUE	81		vLysP	Lys = Lys_bm	#ABCDEF > #ABCDEF	TRUE	Lys into protein, export	vLysP	0.0381455	258	Protsynth_c	storage protein synthesis	4.3 atp[c] + 0.06676 ala[c] + 0.057467 arg[c] + 0.046108 asn[c] + 0.04728 asp[c] + 0.015829 cys[c] + 0.11835 gln[c] + 0.036643 glu[c] + 0.095555 gly[c] + 0.018086 his[c] + 0.046399 ile[c] + 0.082299 leu[c] + 0.038146 lys[c] + 0.018065 met[c] + 0.040903 phe[c] + 0.052903 pro[c] + 0.070761 ser[c] + 0.048372 thr[c] + 0.0096344 trp[c] + 0.026578 tyr[c] + 0.063863 val[c] + 4.3 h2o[c] --> 3.3 adp[c] + …
				TRUE		2		v11ex	Lys_bm = Lys_ex	#ABCDEF > #ABCDEF		auxiliary reaction
				TRUE		61		vGlyc_bm	C3nat = Glyc_bm	#ABC > #ABC		mix with unlabeled biomass
	27	vGlyc_out	=2*vGlyc_outa		TRUE	62		vGlyc_outa	TPc = Glyc_bm	#ABC > #ABC	TRUE	glycerol part of TAG (symmetric metabolite, two different carbon transitions), export	vGlyc_outa	1	399	TAG_uni_c_u	TAG uniporter	1 tag[c] <==> 1 tag[u]
				TRUE		63		vGlyc_outb	TPc = Glyc_bm	#CBA > #ABC		glycerol part of TAG (symmetric metabolite, two different carbon transitions), export
				TRUE		3		v12ex	Glyc_bm = Glyc_ex	#ABC > #ABC		auxiliary reaction
				TRUE		108		vSt_bm	C6nat = St_bm	#ABCDEF > #ABCDEF		mix with unlabeled biomass
	65	vSt_out	=1*vSt_out		TRUE	109		vSt_out	HPp = St_bm	#ABCDEF > #ABCDEF	TRUE	plastidic hexosephosphate into starch, export	vSt_out	1	345	AGPase_p	ADP glucose pyrophosphorylase	1 atp[p] + 1 g1p[p] <==> 1 adpglc[p] + 1 pp[p]
				TRUE		4		v13ex	St_bm = St_ex	#ABCDEF > #ABCDEF		auxiliary reaction
				TRUE		21		vAc_c_bm	C2nat = Ac_c_bm	#AB > #AB		mix with unlabeled biomass
	14	vFAEc	=1*vFAEc		TRUE	38	vFAEc	vFAEc	AcCoAc = Ac_c_bm	#AB > #AB	TRUE	cytosolic fatty acid elongation, export of acetate units	vFAEc	1	499	ACCase_c	acetyl-CoA carboxylase	1 atp[c] + 1 accoa[c] + 1 co2[c] + 1 h2o[c] <==> 1 adp[c] + 2 h[c] + 1 malcoa[c] + 1 pi[c]
				TRUE		5		v14ex	Ac_c_bm = Ac_c_ex	#AB > #AB		auxiliary reaction
				TRUE		22		vAc_p_bm	C2nat = Ac_p_bm	#AB > #AB		mix with unlabeled biomass
	15	vFASp	=1*vFASp		TRUE	39	vFASp	vFASp	AcCoAp = Ac_p_bm	#AB > #AB	TRUE	plastidic fatty acid synthesis, export of acetate units	vFASp	1	44	ACCase_p	acetyl-CoA carboxylase	1 atp[p] + 1 accoa[p] + 1 co2[p] + 1 h2o[p] <==> 1 adp[p] + 1 malcoa[p] + 2 h[p] + 1 pi[p]
				TRUE		6		v15ex	Ac_p_bm = Ac_p_ex	#AB > #AB		auxiliary reaction
				TRUE		64		vHPc_bm	C6nat = HPc_bm	#ABCDEF > #ABCDEF		mix with unlabeled biomass
	34	vHPc_out	=1*vHPc_out		TRUE	65		vHPc_out	HPc = HPc_bm	#ABCDEF > #ABCDEF	TRUE	cytosolic hexosephospate into cell wall, export	vHPc_out	1	367	CWsynth_a	cellulose synthase (UDP-forming)	1 udpglc[c] --> 1 cw[a] + 1 h[c] + 1 udp[c]
				TRUE		7		v16ex	HPc_bm = HPc_ex	#ABCDEF > #ABCDEF		auxiliary reaction
				TRUE		48		vGlc_bm	C6nat = GLC_bm	#ABCDEF > #ABCDEF		mix with unlabeled biomass
	21	vGlc_out	=1*vGlc_out		TRUE	49		vGlc_out	Hex = GLC_bm	#ABCDEF > #ABCDEF	TRUE	Hex into sucrose, export	vGlc_out	0.292414	368	Biomasssynth_u	biomass synthesis;	0.292414 sucr[c] + 0.003093 rna[u] + 0.003237 dna[u] + 0.047287 gln[c] + 0.432592 tag[u] + 0.004126 ss[c] + 0.000244 atoco[p] + 0.02 sincho[c] + 0.00023 ktg[c] + 0.221153 cit[c] + 0.00042 sinktg[c] + 1.281745 prot[c] + 0.088533 mal[c] + 1.064278 starch[p] + 0.703542 cw[a] --> 1 biomass[u]
				TRUE		8		v17ex	GLC_bm = GLC_ex	#ABCDEF > #ABCDEF		auxiliary reaction
				TRUE		36		vCit_bm	C6nat = Cit_bm	#ABCDEF > #ABCDEF		mix with unlabeled biomass
	11	vCit_out	=1*vCit_out		TRUE	37		vCit_out	Cit = Cit_bm	#ABCDEF > #ABCDEF		Citrate into biomass, export; bna572 has no citrate efflux	vCit_out	0.221153	368	Biomasssynth_u	biomass synthesis;	0.292414 sucr[c] + 0.003093 rna[u] + 0.003237 dna[u] + 0.047287 gln[c] + 0.432592 tag[u] + 0.004126 ss[c] + 0.000244 atoco[p] + 0.02 sincho[c] + 0.00023 ktg[c] + 0.221153 cit[c] + 0.00042 sinktg[c] + 1.281745 prot[c] + 0.088533 mal[c] + 1.064278 starch[p] + 0.703542 cw[a] --> 1 biomass[u]
				TRUE		9		v18ex	Cit_bm = Cit_ex	#ABCDEF > #ABCDEF		auxiliary reaction

## Sheet: S2C mapping
13C-model	13C-model	13C-model	13C-model	bna572+	bna572+	bna572+	bna572+ 3170
reaction name	Coefficient 3231	Coefficient 3170	comment	Reaction #	abbreviation	name	reaction
vACL	1	1		510	ACL_c	ATP citrate synthase	1 atp[c] + 1 cit[c] + 1 coa[c] --> 1 adp[c] + 1 accoa[c] + 1 oxa[c] + 1 pi[c]
vAco	1	1		539	ACO_m	aconitate hydratase	1 cit[m] <==> 1 icit[m]
vAco	1	1		18	ACO_c	aconitate hydratase	1 cit[c] <==> 1 icit[c]
vaKIV	1	1		312	ACLACsynth_p	acetolactate synthase	1 h[p] + 2 pyr[p] --> 1 aclac[p] + 1 co2[p]
vAlaP	0.0667598	0.0667598	coefficient for ala[c]	258	Protsynth_c	storage protein synthesis	4.3 atp[c] + 0.06676 ala[c] + 0.057467 arg[c] + 0.046108 asn[c] + 0.04728 asp[c] + 0.015829 cys[c] + 0.11835 gln[c] + 0.036643 glu[c] + 0.095555 gly[c] + 0.018086 his[c] + 0.046399 ile[c] + 0.082299 leu[c] + 0.038146 lys[c] + 0.018065 met[c] + 0.040903 phe[c] + 0.052903 pro[c] + 0.070761 ser[c] + 0.048372 thr[c] + 0.0096344 trp[c] + 0.026578 tyr[c] + 0.063863 val[c] + 4.3 h2o[c] --> 3.3 adp[c] + …
vAldo_c	-1	-1		25	ALD_c	fructose-bisphosphate aldolase	1 dhap[c] + 1 g3p[c] <==> 1 f16p[c]
vAldo_p	-1	-1		62	ALD_p	fructose-bisphosphate aldolase	1 dhap[p] + 1 g3p[p] <==> 1 f16p[p]
vAr	1	1		340	DHS_p	3-deoxy-7-phosphoheptulonate synthase	1 e4p[p] + 1 h2o[p] + 1 pep[p] --> 1 pi[p] + 1 x3ddah7p[p]
vAsx	1	1		15	ASAT_c	aspartate transaminase	1 glu[c] + 1 oxa[c] <==> 1 asp[c] + 1 alkg[c]
vAsx	1	1		38	ASAT_m	aspartate transaminase	1 glu[m] + 1 oxa[m] <==> 1 asp[m] + 1 alkg[m]
vAsx	1	1		365	Aspsynth_p	aspartate transaminase	1 glu[p] + 1 oxa[p] <==> 1 asp[p] + 1 alkg[p]
vAsxP	0.0933882	0.0933882	coefficients for Asp[c] + Asn[c]	258	Protsynth_c	storage protein synthesis	4.3 atp[c] + 0.06676 ala[c] + 0.057467 arg[c] + 0.046108 asn[c] + 0.04728 asp[c] + 0.015829 cys[c] + 0.11835 gln[c] + 0.036643 glu[c] + 0.095555 gly[c] + 0.018086 his[c] + 0.046399 ile[c] + 0.082299 leu[c] + 0.038146 lys[c] + 0.018065 met[c] + 0.040903 phe[c] + 0.052903 pro[c] + 0.070761 ser[c] + 0.048372 thr[c] + 0.0096344 trp[c] + 0.026578 tyr[c] + 0.063863 val[c] + 4.3 h2o[c] --> 3.3 adp[c] + …
vAsxP	0.169875	0.088533	coefficient for mal[c]	368	Biomasssynth_u	biomass synthesis	0.292414 sucr[c] + 0.003093 rna[u] + 0.003237 dna[u] + 0.047287 gln[c] + 0.432592 tag[u] + 0.004126 ss[c] + 0.000244 atoco[p] + 0.02 sincho[c] + 0.00023 ktg[c] + 0.221153 cit[c] + 0.00042 sinktg[c] + 1.281745 prot[c] + 0.088533 mal[c] + 1.064278 starch[p] + 0.703542 cw[a] --> 1 biomass[u]
vAT_c	1	1		11	ALAT_c	alanine transaminase	1 glu[c] + 1 pyr[c] <==> 1 ala[c] + 1 alkg[c]
vCit_out	0.28628	0.221153	coefficient for cit[c]	368	Biomasssynth_u	biomass synthesis;	0.292414 sucr[c] + 0.003093 rna[u] + 0.003237 dna[u] + 0.047287 gln[c] + 0.432592 tag[u] + 0.004126 ss[c] + 0.000244 atoco[p] + 0.02 sincho[c] + 0.00023 ktg[c] + 0.221153 cit[c] + 0.00042 sinktg[c] + 1.281745 prot[c] + 0.088533 mal[c] + 1.064278 starch[p] + 0.703542 cw[a] --> 1 biomass[u]
vCO2_out	1	1		4	Ex_co2_a	carbon dioxide exchange	1 co2[a] <==> 1 co2[e]
vCS	1	1		37	CS_m	citrate synthase	1 accoa[m] + 1 h2o[m] + 1 oxa[m] --> 1 cit[m] + 1 coa[m] + 1 h[m]
vCS	1	1		66	CS_x	citrate synthase	1 accoa[x] + 1 h2o[x] + 1 oxa[x] --> 1 cit[x] + 1 coa[x] + 1 h[x]
vFAEc	1	1		499	ACCase_c	acetyl-CoA carboxylase	1 atp[c] + 1 accoa[c] + 1 co2[c] + 1 h2o[c] <==> 1 adp[c] + 2 h[c] + 1 malcoa[c] + 1 pi[c]
vFASp	1	1		44	ACCase_p	acetyl-CoA carboxylase	1 atp[p] + 1 accoa[p] + 1 co2[p] + 1 h2o[p] <==> 1 adp[p] + 1 malcoa[p] + 2 h[p] + 1 pi[p]
vFM	1	1		36	FH_m	fumarate hydratase	1 fum[m] + 1 h2o[m] <==> 1 mal[m]
vG6PDH_c	1	1		512	G6PDH_c	glucose-6-phosphate dehydrogenase	1 g6p[c] + 1 nadp[c] <==> 1 glp[c] + 1 h[c] + 1 nadph[c]
vG6PDH_p	1	1		477	G6PDH_p	glucose-6-phosphate dehydrogenase	1 g6p[p] + 1 nadp[p] <==> 1 glp[p] + 1 h[p] + 1 nadph[p]
vGAPDH_c	1	1		23	ALDH_c	glyceraldehyde-3-phosphate dehydrogenase (NADP+) (non-phosphorylating)	1 g3p[c] + 1 h2o[c] + 1 nadp[c] --> 2 h[c] + 1 nadph[c] + 1 x3pg[c]
vGAPDH_c	1	1		572	NADGAPDH_c	glyceraldehyde-3-phosphate dehydrogenase (NAD+) (phosphorylating)	1 g3p[c] + 1 nad[c] + 1 pi[c] <==> 1 h[c] + 1 nadh[c] + 1 pgp[c]
vGAPDH_p	-1	-1		59	NADPGAPDH_p	glyceraldehyde-3-phosphate dehydrogenase (NADP+) (phosphorylating)	1 h[p] + 1 nadph[p] + 1 pgp[p] --> 1 g3p[p] + 1 nadp[p] + 1 pi[p]
vGAPDH_p	1	1		60	NADGAPDH_p	glyceraldehyde-3-phosphate dehydrogenase (NAD+) (phosphorylating)	1 g3p[p] + 1 nad[p] + 1 pi[p] <==> 1 h[p] + 1 nadh[p] + 1 pgp[p]
vGlc_out	0.771632	0.584828	2*coefficient for sucr[c]	368	Biomasssynth_u	biomass synthesis;	0.292414 sucr[c] + 0.003093 rna[u] + 0.003237 dna[u] + 0.047287 gln[c] + 0.432592 tag[u] + 0.004126 ss[c] + 0.000244 atoco[p] + 0.02 sincho[c] + 0.00023 ktg[c] + 0.221153 cit[c] + 0.00042 sinktg[c] + 1.281745 prot[c] + 0.088533 mal[c] + 1.064278 starch[p] + 0.703542 cw[a] --> 1 biomass[u]
vGlnGlu	-1	-1		8	GS_c	glutamate-ammonia ligase	1 atp[c] + 1 glu[c] + 1 nh3[c] --> 1 adp[c] + 1 gln[c] + 1 h[c] + 1 pi[c]
vGlnGlu	1	1		9	GLS_c	glutaminase	1 gln[c] + 1 h2o[c] --> 1 glu[c] + 1 nh3[c]
vGlnGlu	1	1		10	ASNS_c	asparagine synthase (glutamine-hydrolysing)	1 atp[c] + 1 asp[c] + 1 gln[c] + 1 h2o[c] --> 1 amp[c] + 1 asn[c] + 1 glu[c] + 1 h[c] + 1 pp[c]
vGlnGlu	-1	-1		39	GS_p	glutamate-ammonia ligase	1 atp[p] + 1 glu[p] + 1 nh3[p] --> 1 adp[p] + 1 gln[p] + 1 h[p] + 1 pi[p]
vGlnGlu	1	1		45	Glusynth_p	glutamate synthase (NADPH)	1 gln[p] + 1 h[p] + 1 nadph[p] + 1 alkg[p] --> 2 glu[p] + 1 nadp[p]
vGlnGlu	1	1		243	rGMPsynth_c	GMP synthase (glutamine-hydrolysing)	1 atp[c] + 1 gln[c] + 1 h2o[c] + 1 xmp[c] --> 1 amp[c] + 1 glu[c] + 2 h[c] + 1 pp[c] + 1 rgmp[c]
vGlnGlu	1	1		259	rCTPsynth_p	CTP synthase	1 atp[p] + 1 gln[p] + 1 h2o[p] + 1 rutp[p] --> 1 adp[p] + 1 glu[p] + 2 h[p] + 1 pi[p] + 1 rctp[p]
vGlnGlu	1	1		278	PRFGS_p	phosphoribosylformylglycinamidine synthase	1 atp[p] + 1 fgar[p] + 1 gln[p] + 1 h2o[p] --> 1 adp[p] + 1 fgam[p] + 1 glu[p] + 2 h[p] + 1 pi[p]
vGlnGlu	1	1		321	ANTHS_p	anthranilate synthase	1 chor[p] + 1 gln[p] <==> 1 an[p] + 1 glu[p] + 1 h[p] + 1 pyr[p]
vGlnGlu	1	1		329	APRT_p	amidophosphoribosyltransferase	1 gln[p] + 1 h2o[p] + 1 prpp[p] <==> 1 glu[p] + 2 h[p] + 1 pp[p] + 1 pram[p]
vGlnGlu	1	1		359	CAPsynth_p	carbamoyl-phosphate synthase (glutamine-hydrolysing)	2 atp[p] + 1 co2[p] + 1 gln[p] + 2 h2o[p] --> 2 adp[p] + 1 cap[p] + 1 glu[p] + 3 h[p] + 1 pi[p]
vGlnGlu	1	1		360	IGPS_p	imidazoleglycerol phosphate synthase	1 gln[p] + 1 prlp[p] <==> 1 aicar[p] + 1 dimgp[p] + 1 glu[p] + 1 h[p]
vGlnP	0.11835	0.11835	coefficient for gln[c]	258	Protsynth_c	storage protein synthesis	4.3 atp[c] + 0.06676 ala[c] + 0.057467 arg[c] + 0.046108 asn[c] + 0.04728 asp[c] + 0.015829 cys[c] + 0.11835 gln[c] + 0.036643 glu[c] + 0.095555 gly[c] + 0.018086 his[c] + 0.046399 ile[c] + 0.082299 leu[c] + 0.038146 lys[c] + 0.018065 met[c] + 0.040903 phe[c] + 0.052903 pro[c] + 0.070761 ser[c] + 0.048372 thr[c] + 0.0096344 trp[c] + 0.026578 tyr[c] + 0.063863 val[c] + 4.3 h2o[c] --> 3.3 adp[c] + …
vGlnP	0.076873	0.047287	coefficient for gln[c]	368	Biomasssynth_u	biomass synthesis	0.292414 sucr[c] + 0.003093 rna[u] + 0.003237 dna[u] + 0.047287 gln[c] + 0.432592 tag[u] + 0.004126 ss[c] + 0.000244 atoco[p] + 0.02 sincho[c] + 0.00023 ktg[c] + 0.221153 cit[c] + 0.00042 sinktg[c] + 1.281745 prot[c] + 0.088533 mal[c] + 1.064278 starch[p] + 0.703542 cw[a] --> 1 biomass[u]
vGlu	1	1		11	ALAT_c	alanine transaminase	1 glu[c] + 1 pyr[c] <==> 1 ala[c] + 1 alkg[c]
vGlu	1	1		15	ASAT_c	aspartate transaminase	1 glu[c] + 1 oxa[c] <==> 1 asp[c] + 1 alkg[c]
vGlu	1	1		38	ASAT_m	aspartate transaminase	1 glu[m] + 1 oxa[m] <==> 1 asp[m] + 1 alkg[m]
vGlu	-1	-1		45	Glusynth_p	glutamate synthase (NADPH)	1 gln[p] + 1 h[p] + 1 nadph[p] + 1 alkg[p] --> 2 glu[p] + 1 nadp[p]
vGlu	1	1		46	GDH_p	glutamate dehydrogenase [NAD(P)+]	1 glu[p] + 1 h2o[p] + 1 nadp[p] <==> 1 h[p] + 1 nadph[p] + 1 nh3[p] + 1 alkg[p]
vGlu	1	1		273	ACOAT_p	acetylornithine transaminase	1 glu[p] + 1 naglusal[p] <==> 1 naaron[p] + 1 alkg[p]
vGlu	1	1		287	Ilesynth_p	L-isoleucine transaminase	1 glu[p] + 1 omval[p] <==> 1 ile[p] + 1 alkg[p]
vGlu	1	1		290	DAPM_p	LL-diaminopimelate aminotransferase	1 glu[p] + 1 h[p] + 1 h2o[p] + 1 pip26dx[p] --> 1 d26pim[p] + 1 alkg[p]
vGlu	1	1		297	Leusynth_p	L-leucine transaminase	1 glu[p] + 1 oicap[p] <==> 1 leu[p] + 1 alkg[p]
vGlu	1	1		299	HPA_p	histidinol-phosphate transaminase	1 glu[p] + 1 imacp[p] <==> 1 hisolp[p] + 1 alkg[p]
vGlu	1	1		328	AROsynth_p	glutamate-prephenate aminotransferase	1 glu[p] + 1 phen[p] <==> 1 aro[p] + 1 alkg[p]
vGlu	1	1		339	Valsynth_p	L-valine transaminase	1 glu[p] + 1 oival[p] <==> 1 val[p] + 1 alkg[p]
vGlu	1	1		365	Aspsynth_p	aspartate transaminase	1 glu[p] + 1 oxa[p] <==> 1 asp[p] + 1 alkg[p]
vGlu	1	1		470	SER_p	phosphoserine transaminase	1 glu[p] + 1 php[p] <==> 1 alkg[p] + 1 x3pser[p]
vGlu	1	1		484	GDH_m	glutamate dehydrogenase (NAD+) activity	1 glu[m] + 1 h2o[m] + 1 nad[m] <==> 1 h[m] + 1 nadh[m] + 1 nh3[m] + 1 alkg[m]
vGlu	-1	-1		485	GAB_m	4-aminobutyrate transaminase	1 gaba[m] + 1 alkg[m] <==> 1 glu[m] + 1 ssa[m]
vGlu	1	1		521	GGAT_x	glycine transaminase	1 glox[x] + 1 glu[x] <==> 1 gly[x] + 1 alkg[x]
vGluP	0.147012	0.147012	coefficiients for glu[c] + pro[c] + arg[c]	258	Protsynth_c	storage protein synthesis	4.3 atp[c] + 0.06676 ala[c] + 0.057467 arg[c] + 0.046108 asn[c] + 0.04728 asp[c] + 0.015829 cys[c] + 0.11835 gln[c] + 0.036643 glu[c] + 0.095555 gly[c] + 0.018086 his[c] + 0.046399 ile[c] + 0.082299 leu[c] + 0.038146 lys[c] + 0.018065 met[c] + 0.040903 phe[c] + 0.052903 pro[c] + 0.070761 ser[c] + 0.048372 thr[c] + 0.0096344 trp[c] + 0.026578 tyr[c] + 0.063863 val[c] + 4.3 h2o[c] --> 3.3 adp[c] + …
vGly_dec	1	1		457	GDC_m	glycine dehydrogenase (decarboxylating)	1 gdcp1[m] + 1 gly[m] <==> 1 co2[m] + 1 gdcp2[m]
vGlyc_out	1	1		399	TAG_uni_c_u	TAG uniporter	1 tag[c] <==> 1 tag[u]
vGlyP	0.0955552	0.0955552	coefficient for gly[c]	258	Protsynth_c	storage protein synthesis	4.3 atp[c] + 0.06676 ala[c] + 0.057467 arg[c] + 0.046108 asn[c] + 0.04728 asp[c] + 0.015829 cys[c] + 0.11835 gln[c] + 0.036643 glu[c] + 0.095555 gly[c] + 0.018086 his[c] + 0.046399 ile[c] + 0.082299 leu[c] + 0.038146 lys[c] + 0.018065 met[c] + 0.040903 phe[c] + 0.052903 pro[c] + 0.070761 ser[c] + 0.048372 thr[c] + 0.0096344 trp[c] + 0.026578 tyr[c] + 0.063863 val[c] + 4.3 h2o[c] --> 3.3 adp[c] + …
vGPT	1	1		84	G6P_c_Pi_p_anti	G6P/Pi antiporter	1 g6p[c] + 1 pi[p] <==> 1 g6p[p] + 1 pi[c]
vGT	1	1		443	SGA_x	serine-glyoxylate transaminase	1 glox[x] + 1 ser[x] <==> 1 gly[x] + 1 hpyr[x]
vGT	1	1		521	GGAT_x	glycine transaminase	1 glox[x] + 1 glu[x] <==> 1 gly[x] + 1 alkg[x]
vHex_HPc	-1	-1		117	Ex_fru_a	fructose exchange	1 fru[a] <==> 1 fru[e]
vHex_HPc	-1	-1		119	Ex_glc_a	glucose exchange	1 glc[a] <==> 1 glc[e]
vHex_HPc	-2	-2		121	Ex_sucr_a	sucrose exchange	1 sucr[a] <==> 1 sucr[e]
vHex_HPc	-0.771632	-0.584828	coefficient for sucr[c]*(-2)	368	Biomasssynth_u	biomass synthesis	0.292414 sucr[c] + 0.003093 rna[u] + 0.003237 dna[u] + 0.047287 gln[c] + 0.432592 tag[u] + 0.004126 ss[c] + 0.000244 atoco[p] + 0.02 sincho[c] + 0.00023 ktg[c] + 0.221153 cit[c] + 0.00042 sinktg[c] + 1.281745 prot[c] + 0.088533 mal[c] + 1.064278 starch[p] + 0.703542 cw[a] --> 1 biomass[u]
vHis	1	1		301	HISD_p	histidine synthesis;	h2o[p] + hisol[p] + 2 nad[p] <=> 3 h[p] + his[p] + 2 nadh[p]
vHisP	0.0277206	0.0277206	coefficients for his[c] + trp[c]	258	Protsynth_c	storage protein synthesis	4.3 atp[c] + 0.06676 ala[c] + 0.057467 arg[c] + 0.046108 asn[c] + 0.04728 asp[c] + 0.015829 cys[c] + 0.11835 gln[c] + 0.036643 glu[c] + 0.095555 gly[c] + 0.018086 his[c] + 0.046399 ile[c] + 0.082299 leu[c] + 0.038146 lys[c] + 0.018065 met[c] + 0.040903 phe[c] + 0.052903 pro[c] + 0.070761 ser[c] + 0.048372 thr[c] + 0.0096344 trp[c] + 0.026578 tyr[c] + 0.063863 val[c] + 4.3 h2o[c] --> 3.3 adp[c] + …
vHPc_out	1	1		367	CWsynth_a	cellulose synthase (UDP-forming)	1 udpglc[c] --> 1 cw[a] + 1 h[c] + 1 udp[c]
vICDH	1	1		17	IDH_c	isocitrate dehydrogenase (NADP+)	1 icit[c] + 1 nadp[c] <==> 1 co2[c] + 1 nadph[c] + 1 alkg[c]
vICDH	1	1		533	IDH_p	isocitrate dehydrogenase (NADP+)	1 icit[p] + 1 nadp[p] <==> 1 co2[p] + 1 nadph[p] + 1 alkg[p]
vICDH	1	1		540	IDH_m	isocitrate dehydrogenase (NAD+)	1 icit[m] + 1 nad[m] <==> 1 co2[m] + 1 nadh[m] + 1 alkg[m]
vICL	1	1		523	ICL_x	isocitrate lyase	1 icit[x] <==> 1 glox[x] + 1 succ[x]
vIle	1	1		287	Ilesynth_p	L-isoleucine transaminase	1 glu[p] + 1 omval[p] <==> 1 ile[p] + 1 alkg[p]
vIleP	0.0463987	0.0463987	coefficient for ile[c]	258	Protsynth_c	storage protein synthesis	4.3 atp[c] + 0.06676 ala[c] + 0.057467 arg[c] + 0.046108 asn[c] + 0.04728 asp[c] + 0.015829 cys[c] + 0.11835 gln[c] + 0.036643 glu[c] + 0.095555 gly[c] + 0.018086 his[c] + 0.046399 ile[c] + 0.082299 leu[c] + 0.038146 lys[c] + 0.018065 met[c] + 0.040903 phe[c] + 0.052903 pro[c] + 0.070761 ser[c] + 0.048372 thr[c] + 0.0096344 trp[c] + 0.026578 tyr[c] + 0.063863 val[c] + 4.3 h2o[c] --> 3.3 adp[c] + …
vKDH	1	1		453	OGDH_m	oxoglutarate dehydrogenase (succinyl-transferring)	1 ogdhe2[m] + 1 alkg[m] + 1 h[m] --> 1 co2[m] + 1 ogdhe3[m]
vLeu	1	1		297	Leusynth_p	L-leucine transaminase	1 glu[p] + 1 oicap[p] <==> 1 leu[p] + 1 alkg[p]
vLeuP	0.0822992	0.0822992	coefficient for leu[c]	258	Protsynth_c	storage protein synthesis	4.3 atp[c] + 0.06676 ala[c] + 0.057467 arg[c] + 0.046108 asn[c] + 0.04728 asp[c] + 0.015829 cys[c] + 0.11835 gln[c] + 0.036643 glu[c] + 0.095555 gly[c] + 0.018086 his[c] + 0.046399 ile[c] + 0.082299 leu[c] + 0.038146 lys[c] + 0.018065 met[c] + 0.040903 phe[c] + 0.052903 pro[c] + 0.070761 ser[c] + 0.048372 thr[c] + 0.0096344 trp[c] + 0.026578 tyr[c] + 0.063863 val[c] + 4.3 h2o[c] --> 3.3 adp[c] + …
vLys	1	1		292	Lyssynth_p	diaminopimelate decarboxylase	1 h[p] + 1 mdap[p] --> 1 co2[p] + 1 lys[p]
vLysP	0.0381455	0.0381455	coefficient for lys[c]	258	Protsynth_c	storage protein synthesis	4.3 atp[c] + 0.06676 ala[c] + 0.057467 arg[c] + 0.046108 asn[c] + 0.04728 asp[c] + 0.015829 cys[c] + 0.11835 gln[c] + 0.036643 glu[c] + 0.095555 gly[c] + 0.018086 his[c] + 0.046399 ile[c] + 0.082299 leu[c] + 0.038146 lys[c] + 0.018065 met[c] + 0.040903 phe[c] + 0.052903 pro[c] + 0.070761 ser[c] + 0.048372 thr[c] + 0.0096344 trp[c] + 0.026578 tyr[c] + 0.063863 val[c] + 4.3 h2o[c] --> 3.3 adp[c] + …
vME_c	1	1		671	ME_c		mal[c] + nadp[c] -> co2[c] + nadph[c] + pyr[c]
vME_m	1	1		34	ME_m	malate dehydrogenase (decarboxylating)	1 mal[m] + 1 nad[m] --> 1 co2[m] + 1 nadh[m] + 1 pyr[m]
vME_p	1	1		49	ME_p	malate dehydrogenase (oxaloacetate-decarboxylating) (NADP+)	1 mal[p] + 1 nadp[p] --> 1 co2[p] + 1 nadph[p] + 1 pyr[p]
vPDH_p	1	1		480	PDH_p	pyruvate dehydrogenase (acetyl-transferring)	1 h[p] + 1 pdhe2[p] + 1 pyr[p] --> 1 co2[p] + 1 pdhe4[p]
vPEPC_c	1	1		12	PEPC_c	phosphoenolpyruvate carboxylase	1 co2[c] + 1 h2o[c] + 1 pep[c] --> 1 h[c] + 1 oxa[c] + 1 pi[c]
vPEPC_c	-1	-1		13	PPCK_c	phosphoenolpyruvate carboxykinase (ATP)	1 atp[c] + 1 oxa[c] <==> 1 adp[c] + 1 co2[c] + 1 pep[c]
vPGM_c	1	1		552	PGM_c	phosphoglycerate mutase	1 x3pg[c] <==> 1 pg2[c]
vPGM_p	1	1		535	PGM_p	phosphoglycerate mutase	1 x3pg[p] <==> 1 pg2[p]
vPhe	1	1		333	Phesynth_p	arogenate dehydratase	1 aro[p] + 1 h[p] --> 1 co2[p] + 1 h2o[p] + 1 phe[p]
vPheP	0.0409032	0.0409032	coefficient for phe[c]	258	Protsynth_c	storage protein synthesis	4.3 atp[c] + 0.06676 ala[c] + 0.057467 arg[c] + 0.046108 asn[c] + 0.04728 asp[c] + 0.015829 cys[c] + 0.11835 gln[c] + 0.036643 glu[c] + 0.095555 gly[c] + 0.018086 his[c] + 0.046399 ile[c] + 0.082299 leu[c] + 0.038146 lys[c] + 0.018065 met[c] + 0.040903 phe[c] + 0.052903 pro[c] + 0.070761 ser[c] + 0.048372 thr[c] + 0.0096344 trp[c] + 0.026578 tyr[c] + 0.063863 val[c] + 4.3 h2o[c] --> 3.3 adp[c] + …
vPK_c	-1	-1		21	PPDK_c	pyruvate, phosphate dikinase	1 atp[c] + 1 pyr[c] + 1 pi[c] <==> 1 amp[c] + 1 h[c] + 1 pep[c] + 1 pp[c]
vPK_c	1	1		22	PK_c	pyruvate kinase	1 adp[c] + 1 h[c] + 1 pep[c] --> 1 atp[c] + 1 pyr[c]
vPK_p	1	1		58	PK_p	pyruvate kinase	1 adp[p] + 1 h[p] + 1 pep[p] --> 1 atp[p] + 1 pyr[p]
vPPepi_c	1	1		20	RPE_c	ribulose-phosphate 3-epimerase	1 ru5p[c] <==> 1 x5p[c]
vPPepi_p	1	1		56	RPE_p	ribulose-phosphate 3-epimerase	1 ru5p[p] <==> 1 x5p[p]
vPPiso_p	1	1		55	RPI_p	ribose-5-phosphate isomerase	1 ru5p[p] <==> 1 r5p[p]
vPPT	1	1		81	PEP_c_Pi_p_anti	PEP/Pi antiporter	1 pep[c] + 1 pi[p] <==> 1 pep[p] + 1 pi[c]
vPyr_cm	1	1		94	PTP_c_m	pyruvate transport protein	1 h[c] + 1 pyr[c] --> 1 h[m] + 1 pyr[m]
vPyr_cp	1	1		95	H_PYR_sym_c_p	pyruvate transport	1 h[c] + 1 pyr[c] --> 1 h[p] + 1 pyr[p]
vRub_p	1	1		57	RuBisC_p	ribulose-bisphosphate carboxylase oxygenase	1 co2[p] + 1 h2o[p] + 1 rubp[p] --> 2 h[p] + 2 x3pg[p]
vSer	1	1		469	PHGDH_p	phosphoglycerate dehydrogenase	1 nad[p] + 1 x3pg[p] <==> 1 h[p] + 1 nadh[p] + 1 php[p]
vSerGly	1	1		255	SHMT_c	glycine hydroxymethyltransferase	1 ser[c] + 1 thf[c] <==> 1 gly[c] + 1 h2o[c] + 1 mthf[c]
vSerGly	1	1		355	Glysynth_p	glycine hydroxymethyltransferase	1 ser[p] + 1 thf[p] <==> 1 gly[p] + 1 h2o[p] + 1 mthf[p]
vSerGly	1	1		566	SHMT_m	glycine hydroxymethyltransferase	1 ser[m] + 1 thf[m] <==> 1 gly[m] + 1 h2o[m] + 1 mthf[m]
vSerP	0.0865896	0.0865896	coefficients for ser[c] + cys[c]	258	Protsynth_c	storage protein synthesis	4.3 atp[c] + 0.06676 ala[c] + 0.057467 arg[c] + 0.046108 asn[c] + 0.04728 asp[c] + 0.015829 cys[c] + 0.11835 gln[c] + 0.036643 glu[c] + 0.095555 gly[c] + 0.018086 his[c] + 0.046399 ile[c] + 0.082299 leu[c] + 0.038146 lys[c] + 0.018065 met[c] + 0.040903 phe[c] + 0.052903 pro[c] + 0.070761 ser[c] + 0.048372 thr[c] + 0.0096344 trp[c] + 0.026578 tyr[c] + 0.063863 val[c] + 4.3 h2o[c] --> 3.3 adp[c] + …
vSt_out	1	1		345	AGPase_p	ADP glucose pyrophosphorylase	1 atp[p] + 1 g1p[p] <==> 1 adpglc[p] + 1 pp[p]
vTA_p	1	1		53	TALDO_p	transaldolase	1 g3p[p] + 1 s7p[p] <==> 1 e4p[p] + 1 f6p[p]
vThr	1	1		361	Thrsynth_p	threonine synthase	1 h2o[p] + 1 phser[p] --> 1 pi[p] + 1 thr[p]
vThrP	0.066437	0.066437	coefficients for thr[c] + met[c]	258	Protsynth_c	storage protein synthesis	4.3 atp[c] + 0.06676 ala[c] + 0.057467 arg[c] + 0.046108 asn[c] + 0.04728 asp[c] + 0.015829 cys[c] + 0.11835 gln[c] + 0.036643 glu[c] + 0.095555 gly[c] + 0.018086 his[c] + 0.046399 ile[c] + 0.082299 leu[c] + 0.038146 lys[c] + 0.018065 met[c] + 0.040903 phe[c] + 0.052903 pro[c] + 0.070761 ser[c] + 0.048372 thr[c] + 0.0096344 trp[c] + 0.026578 tyr[c] + 0.063863 val[c] + 4.3 h2o[c] --> 3.3 adp[c] + …
vTK1_p	1	1		54	TKT1_p	transketolase	1 r5p[p] + 1 x5p[p] <==> 1 g3p[p] + 1 s7p[p]
vTK2_p	1	1		52	TKT2_p	transketolase	1 e4p[p] + 1 x5p[p] <==> 1 f6p[p] + 1 g3p[p]
vTPT	1	1		83	G3P_c_Pi_p_anti	G3P/Pi antiporter	1 g3p[c] + 1 pi[p] <==> 1 g3p[p] + 1 pi[c]
vTyr	1	1		334	Tyrsynth_p	arogenate dehydrogenase	1 aro[p] + 1 nad[p] --> 1 co2[p] + 1 nadh[p] + 1 tyr[p]
vTyrP	0.0265775	0.0265775	coefficient for tyr[c]	258	Protsynth_c	storage protein synthesis	4.3 atp[c] + 0.06676 ala[c] + 0.057467 arg[c] + 0.046108 asn[c] + 0.04728 asp[c] + 0.015829 cys[c] + 0.11835 gln[c] + 0.036643 glu[c] + 0.095555 gly[c] + 0.018086 his[c] + 0.046399 ile[c] + 0.082299 leu[c] + 0.038146 lys[c] + 0.018065 met[c] + 0.040903 phe[c] + 0.052903 pro[c] + 0.070761 ser[c] + 0.048372 thr[c] + 0.0096344 trp[c] + 0.026578 tyr[c] + 0.063863 val[c] + 4.3 h2o[c] --> 3.3 adp[c] + …
vuptAla	-1	-1		111	Ex_ala_a	alanine exchange	1 ala[a] <==> 1 ala[e]
vuptGln	-1	-1		115	Ex_gln_a	glutamine exchange	1 gln[a] <==> 1 gln[e]
vuptGlucose	1	1		118	Fru_H_sym_a_c	sugar uptake;transporter, symporter, ap c;	fru[a] + h[a] -> fru[c] + h[c]
vuptGlucose	1	1		120	Glc_H_sym_a_c	sugar uptake;transporter, symporter, ap c;	glc[a] + h[a] -> glc[c] + h[c]
vuptGlucose	2	2		122	SUT_a_c	sugar uptake;transporter, symporter, ap c;	h[a] + sucr[a] -> h[c] + sucr[c]
vVal	1	1		339	Valsynth_p	L-valine transaminase	1 glu[p] + 1 oival[p] <==> 1 val[p] + 1 alkg[p]
vValP	0.0638631	0.0638631	coefficient for val[c]	258	Protsynth_c	storage protein synthesis	4.3 atp[c] + 0.06676 ala[c] + 0.057467 arg[c] + 0.046108 asn[c] + 0.04728 asp[c] + 0.015829 cys[c] + 0.11835 gln[c] + 0.036643 glu[c] + 0.095555 gly[c] + 0.018086 his[c] + 0.046399 ile[c] + 0.082299 leu[c] + 0.038146 lys[c] + 0.018065 met[c] + 0.040903 phe[c] + 0.052903 pro[c] + 0.070761 ser[c] + 0.048372 thr[c] + 0.0096344 trp[c] + 0.026578 tyr[c] + 0.063863 val[c] + 4.3 h2o[c] --> 3.3 adp[c] + …
vXPT	1	1		80	Pi_p_X5P_c_anti	Pi/X5P antiporter	1 pi[p] + 1 x5p[c] <==> 1 pi[c] + 1 x5p[p]

## Sheet: S2D metabolites
	Metabolite names	comment
1	Ac_c_bm	label measurement for C22(1-2)
2	Ac_c_ex	Acetate units added by cytosolic elongation, Output metabolite
3	Ac_p_bm	label measurement for C18(1-2)
4	Ac_p_ex	Acetate units added by plastidic fatty acid synthesis, Output metabolite
5	AcCoAc	cytosolic acetyl-Coenzyme A
6	AcCoAp	plastidic acetyl-Coenzyme A
7	aKIV	2-keto-isovalerate
8	Ala_bm	label measurement for alanine
9	Ala_ex	Ala export, Output metabolite
10	Alac	cytosolic Ala
11	Aro	arogenate
12	Asp	Asp
13	Asx_bm	label measurement for Asp
14	Asx_ex	Asx export, Output metabolite
15	C1	5,10-methylene- or 5-formyl -tetrahydrofolate
16	C2nat	2 carbons, natural 13C, input
17	C3nat	3 carbons, natural 13C, input
18	C4nat	4 carbons, natural 13C, input
19	C5nat	5 carbons, natural 13C, input
20	C6nat	6 carbons, natural 13C, input
21	C9nat	9 carbons, natural 13C, input
22	Cit	citrate
23	Cit_bm	label measurement for citrate
24	Cit_ex	citrate export, output metabolite
25	CO2	CO2
26	CO2_ex	CO2 export, Output metabolite
27	EPp	erythrose 4-phosphate (plastidic)
28	GLC_bm	hexose, representing sucrose stored in biomass
29	GLC_ex	hexose units in sucrose, export, Output metabolite
30	GLCU	6 carbons, label input, input
31	Gln	glutamine
32	Gln_bm	label measurement for Glutamine (not used)
33	Gln_ex	Gln export, Output metabolite
34	Glu	glutamate
35	Glu_bm	label measurement for glutamate
36	Glu_ex	Glu export, Output metabolite
37	Gly	glycine
38	Gly_bm	label measurement for glycine
39	Gly_ex	Gly export, Output metabolite
40	Glyc_bm	label measurement for glycerol
41	Glyc_ex	Glyc export, Output metabolite
42	GOX	glyoxylate
43	Hex	hexose, representing free hexoses and sucrose
44	His	histidine
45	His_bm	label measurement for histidine
46	His_ex	His export, Output metabolite
47	HPc	hexose phosphate (cytosolic)
48	HPc_bm	label measurement for cell wall hexose monomer
49	HPc_ex	cytosolic hexosephosphates into cell wall, export, Output metabolite
50	HPp	hexose phosphate (plastidic)
51	Icit	isocitrate
52	Ile	isoleucine
53	Ile_bm	label measurement for isoleucine
54	Ile_ex	Ile export, Output metabolite
55	KG	ketoglutarate
56	Leu	leucine
57	Leu_bm	label measurement for leucine
58	Leu_ex	Leu export, Output metabolite
59	Lys	lysine
60	Lys_bm	label measurement for lysine
61	Lys_ex	Lys export, Output metabolite
62	OAA	lumped pool of subcellular pools of oxaloacetate and malate
63	PEPc	phosphoenol pyruvate (cytosolic)
64	PEPp	phosphoenol pyruvate (plastidic)
65	PGAc	3-phospho glycerate (cytosolic)
66	PGAp	3-phospho glycerate (plastidic)
67	Phe_bm	label measurement for phenylalanine
68	Phe_ex	Phe export, Output metabolite
69	Pyr_c	pyruvate (cytosolic)
70	Pyr_m	pyruvate (mitochondrial)
71	Pyr_p	pyruvate (plastidic)
72	RPp	ribose 5-phosphate (plastidic)
73	RuPc	Ribulose 5-phosphate (cytosolic)
74	RuPp	Ribulose 5-phosphate (plastidic)
75	ser	serine
76	Ser_bm	label measurement for serine
77	Ser_ex	Ser export, Output metabolite
78	Shikimat	shikimic acid
79	SPp	sedoheptulose 7-phosphate (plastidic)
80	St_bm	label measurement for glucose (starch)
81	St_ex	starch export, Output metabolite
82	Succ	succinate
83	Thr	threonine
84	Thr_bm	label measurement for threonine
85	Thr_ex	Thr export, Output metabolite
86	TPc	triose phosphate (dihydroxyacetone phosphate, glyceraldehyde 3-phosphate, cytosolic)
87	TPp	triose phosphate (dihydroxyacetone phosphate, glyceraldehyde 3-phosphate, plastidic)
88	Tyr	tyrosine
89	Tyr_bm	label measurement for (tyrosine)
90	Tyr_ex	Tyr export, Output metabolite
91	Val	valine
92	Val_bm	label measurement for valine)
93	Val_ex	Val export, Output metabolite
94	XPc	xylulose 5-phosphate (cytosolic)
95	XPp	xylulose 5-phosphate (plastidic)

## Sheet: S2E ftbl model file
PROJECT
	NAME	VERSION	FORMAT	DATE	COMMENT
	CR3170.ftbl	1		2014-05-12 11:32:39	B napus network
	//	3170		genotype 3170, best fit solution
	//
	//	model was simulated with 13CFLUX2 model toolbox.
	//	Weitzel M, Noh K, Dalman T, Niedenfuhr S, Stute B, Wiechert W (2013) 13CFLUX2--high-performance software suite for 13C-metabolic flux analysis. Bioinformatics 29: 143-145
	//	installation of 13CFLUX2 on Scientific Linux release 5.10 (Boron)
	//
	//	use as TAB separated text file
	//	example execution of this file 'CR3170.ftbl' (tab separated text file):
	//
	//	$	ftbl2fml -i CR3170.ftbl -o CR3170.fml
	//	$	sed 's/scale="auto"/scale="one"/' CR3170.fml > CR3170_1.fml
	//	$	fwdsim -i CR3170_1.fml -o out.XML
	//
	//	generates output:
	//
	//
	//	*** This version of 13CFLUX2 is licensed to:
	//	*** Joerg Schwender, Brookhaven National Laboratory / Bayer CropScience
	//	validating configuration "default" ...
	//	user requests 59 free fluxes (34 free net + 25 free xch).
	//	size of stoichiometry is (66x128); exact rank is 66.
	//	size of NET constraint system is (93x128); numerical rank is 93
	//	size of XCH constraint system is (1x128); numerical rank is 1
	//	…
	//	validation succeeded!
	//	…
	//
	//
NETWORK
	FLUX_NAME	EDUCT_1	EDUCT_2	PRODUCT_1	PRODUCT_2
// Uptake of substrates							//In this experiment the growth medium contained only glucose as sugar substrate
	vuptU	GLCU		Hex			//uptake labeled glucose
		#ABCDEF		#ABCDEF
	vupt0	C6nat		Hex			//uptake unlabeled glucose
		#ABCDEF		#ABCDEF
	vHex_HPc	Hex		HPc			// this reaction models multiple interconversions of hexose phosphates, free glucose, fructose and sucrose
		#ABCDEF		#ABCDEF			// Not resolved into a sub-network of invertase, sucrose synthase, UGPase etc.
	vuptAla	C3nat		Alac			// No Alanine in the growth medium; uptake of alanine disabled in this model version
		#ABC		#ABC
	vuptGln	C5nat		Gln			//uptake glutamine
		#ABCDE		#ABCDE
// oppp (cytosol)
	vG6PDH_c	HPc		CO2	RuPc		// glucose 6-phosphate dehydrogenase, 6-phosphogluconate dehydrogenase
		#ABCDEF		#A	#BCDEF
	vPPepi_c	RuPc		XPc			// Ru5P isomerase
		#ABCDE		#ABCDE
// Embden Meyerhof Pathway
	vAldo_c	HPc		TPc	TPc		// fructose 1,6 bisphosphate aldolase
		#ABCDEF		#CBA	#DEF
	vGAPDH_c	TPc		PGAc			// GAP-dehydrogenase, phospho glycerokinase
		#ABC		#ABC
	vPGM_c	PGAc		PEPc			// phospho-glucomutase, enolase
		#ABC		#ABC
// Transporter (cytosol/plastid)
// vPyr1, vPyr2 see below
	vGPT	HPc		HPp			// hexose phosphate translocator
		#ABCDEF		#ABCDEF			// antiport mechanism not considered
	vXPT	XPc		XPp			// xylulose 5-phosphate translocator
		#ABCDE		#ABCDE
	vTPT	TPc		TPp			// triose phosphate translocator
		#ABC		#ABC
	vPPT	PEPc		PEPp			// PEP translocator
		#ABC		#ABC
// calvin cycle / ppp (plastid)
	vG6PDH_p	HPp		CO2	RuPp		// glucose 6-phosphate dehydrogenase, 6-phosphogluconate dehydrogenase
		#ABCDEF		#A	#BCDEF
	vTK1_p	XPp	RPp	SPp	TPp		// transketolase
		#ABCDE	#abcde	#ABabcde	#CDE
//	vSaldo_p	SPp		EPp	TPp		// Sedoheptulose 7-phosphate aldolase, reversible
//		#ABCDEFG		#DEFG	#CBA		// with Sedoheptulose bisphosphatase
	vTA_p	TPp	SPp	EPp	HPp		// transaldolase, alternative to Saldo
		#ABC	#abcdefg	#defg	#abcABC
	vTK2_p	XPp	EPp	TPp	HPp		// transketolase
		#ABCDE	#abcd	#CDE	#ABabcd
	vPPiso_p	RuPp		RPp			// Ru5P epimerase
		#ABCDE		#ABCDE
	vPPepi_p	RuPp		XPp			// Ru5P isomerase
		#ABCDE		#ABCDE
	vRub_p	RuPp	CO2	PGAp	PGAp		// RubisCO (includes phosphoribulokinase)
		#ABCDE	#a	#aBA	#CDE
// Embden Meyerhof Pathway
	vAldo_p	HPp		TPp	TPp		// fructose 1,6 bisphosphate aldolase
		#ABCDEF		#CBA	#DEF
	vGAPDH_p	TPp		PGAp			// GAP-dehydrogenase, phospho glycerokinase
		#ABC		#ABC
	vPGM_p	PGAp		PEPp			// phospho-glucomutase, enolase
		#ABC		#ABC
	vAT_c	Pyr_c		Alac			// Ala / XXX transaminase interconverts Ala and pyruvate
		#ABC		#ABC
// cytosolic and plastidic metabolism of PEP, Pyruvate, Ala, Glu
	vPK_c	PEPc		Pyr_c			// cytosolic pyruvate kinase
		#ABC		#ABC
	vPK_p	PEPp		Pyr_p			// plastidic pyruvate kinase
		#ABC		#ABC
	vPEPC_c	PEPc	CO2	OAA			// PEP carboxylase
		#ABC	#a	#ABCa
	vGlnGlu	Gln		Glu			// Glutaminase
		#ABCDE		#ABCDE			// glutamate synthase
	vGlu	Glu		KG			// glutamate/KG transaminase
		#ABCDE		#ABCDE			// and exchange cytosol / mitochondrium
	vPyr_cp	Pyr_c		Pyr_p			// pyruvate import into plastid
		#ABC		#ABC
	vPyr_cm	Pyr_c		Pyr_m			// Import of pyruvate into mitochondria
		#ABC		#ABC
	vPDH_p	Pyr_p		AcCoAp	CO2		// formation of plastidic acetyl-CoA
		#abc		#bc	#a		// major CO2 producer
// TCA, glyoxylate cycle
	vCS	Pyr_m	OAA	Cit	CO2		// pyruvate dehydrogenase + citrate synthase
		#ABC	#abcd	#BCbcda	#A		// (acetyl-CoA not as free intermediate)
	vAco	Cit		Icit			// Aconitate hydratase
		#ABCDEF		#EDCBAF
	vACL	Cit		OAA	AcCoAc		// ATP:citrate lyase
		#ABCDEF		#FCDE	#AB
	vICDH	Icit		KG	CO2		// isocitrate dehydrogenase
		#ABCDEF		#ABCDE	#F
	vKDHa	KG		Succ	CO2		// ketoglutarate dehydrogenase
		#ABCDE		#BCDE	#A
	vKDHb	KG		Succ	CO2		// two reactions for symmetric
		#ABCDE		#EDCB	#A		// randomization in succinate
	vFMa	Succ		OAA			// Fumarase, malate dehydrogenase
		#ABCD		#ABCD
	vFMb	Succ		OAA			// two reactions for symmetric
		#ABCD		#DCBA			// randomization in succinate
	vME_m	OAA		Pyr_m	CO2		// mitochondrial malic enzyme
		#ABCD		#ABC	#D
	vICLa	Icit		Succ	GOX		// isocitrate lyase
		#ABCDEF		#EDCF	#AB
	vICLb	Icit		Succ	GOX		// two reactions for symmetric
		#ABCDEF		#FCDE	#AB		// randomization in succinate
	vGT	GOX		Gly			// interconversion of glyoxylate and gly by transaminase
		#AB		#AB
	vME_c	OAA		Pyr_c	CO2		// cytosolic malic enzyme
		#ABCD		#ABC	#D
	vME_p	OAA		Pyr_p	CO2		// plastidic malic enzyme
		#ABCD		#ABC	#D
// output
	vCO2_out	CO2		CO2_ex			// CO2 release
		#A		#A
	vAla_bm	C3nat		Ala_bm			// mix with unlabeled biomass
		#ABC		#ABC
	vAlaP	Alac		Ala_bm			// Ala into protein
		#ABC		#ABC
	vAlax	Ala_bm		Ala_ex
		#ABC		#ABC
	vGlu_bm	C5nat		Glu_bm			// mix with unlabeled biomass
		#ABCDE		#ABCDE
	vGluP	Glu		Glu_bm
		#ABCDE		#ABCDE
	vGluX	Glu_bm		Glu_ex			// Glu into protein
		#ABCDE		#ABCDE			// also Pro, Arg
	vGln_bm	C5nat		Gln_bm
		#ABCDE		#ABCDE
	vGlnP	Gln		Gln_bm			// Gln into protein & Gln into free metabolites
		#ABCDE		#ABCDE
	vGlnX	Gln_bm		Gln_ex
		#ABCDE		#ABCDE
// Ser Gly
	vSer_bm	C3nat		Ser_bm
		#ABC		#ABC
	vSerP	ser		Ser_bm
		#ABC		#ABC
	vSer	PGAp		ser			// plastidic PGA pathway to serine
		#ABC		#ABC
	v1ex	Ser_bm		Ser_ex
		#ABC		#ABC
	vSerGly	ser		Gly	C1
		#ABC		#AB	#C
	vGly_dec	Gly		CO2	C1		//glycine decarboxylase
		#AB		#A	#B		// for C-1 metabolism
	vGly_bm	C2nat		Gly_bm
		#AB		#AB
	vGlyP	Gly		Gly_bm
		#AB		#AB
	v2ex	Gly_bm		Gly_ex
		#AB		#AB
// histidine synthesis
	vHis	RPp	C1	His			// RP into His, Trp
		#ABCDE	#a	#EDCBAa			// this considers carbon numbering in Shanks NMR data
	vHis_bm	C6nat		His_bm
		#ABCDEF		#ABCDEF
	vHisP	His		His_bm
		#ABCDEF		#ABCDEF
	v3ex	His_bm		His_ex
		#ABCDEF		#ABCDEF
// Phe, Tyr
	vAra	EPp	PEPp	Shikimat		//shikimate for phe,tyr
		#ABCD	#abc	#abcABCD
	vArb	EPp	PEPp	Shikimat
		#ABCD	#abc	#abDCBAc		// in aromatic ring c - D and C - A are symmetrically randomized
	vPhe	Shikimat	PEPp	Aro	CO2	//aromatic aa out phe2,3 tyr2,3,5,6
		#ABCDEFG	#abc	#abcBCDEFG	#A
	vPhe_bm	C9nat		Phe_bm
		#ABCDEFGHI		#ABCDEFGHI
	vPheP	Aro		Phe_bm
		#ABCDEFGHI		#ABCDEFGHI
	v4ex	Phe_bm		Phe_ex
		#ABCDEFGHI		#ABCDEFGHI
	vTyr	Aro		Tyr		// artificial reaction
		#ABCDEFGHI		#ABCDEFGHI
	vTyr_bm	C9nat		Tyr_bm
		#ABCDEFGHI		#ABCDEFGHI
	vTyrP	Tyr		Tyr_bm
		#ABCDEFGHI		#ABCDEFGHI
	v5ex	Tyr_bm		Tyr_ex
		#ABCDEFGHI		#ABCDEFGHI
// Val Leu Ile
	vaKIV	Pyr_p	Pyr_p	aKIV	CO2		// plastidic valine & Leu synthesis
		#ABC	#abc	#ABbcC	#a
	vVal	aKIV		Val
		#ABCDE		#ABCDE
	vVal_bm	C5nat		Val_bm
		#ABCDE		#ABCDE
	vValP	Val		Val_bm
		#ABCDE		#ABCDE
	v6ex	Val_bm		Val_ex
		#ABCDE		#ABCDE
	vLeu	aKIV	AcCoAp	Leu	CO2
		#ABCDE	#ab	#abBCDE	#A
	vLeu_bm	C6nat		Leu_bm
		#ABCDEF		#ABCDEF
	vLeuP	Leu		Leu_bm
		#ABCDEF		#ABCDEF
	v7ex	Leu_bm		Leu_ex
		#ABCDEF		#ABCDEF
	vIle	Thr	Pyr_p	Ile	CO2		// special
		#ABCD	#abc	#ABbCDc	#a
	vIle_bm	C6nat		Ile_bm
		#ABCDEF		#ABCDEF
	vIleP	Ile		Ile_bm
		#ABCDEF		#ABCDEF
	v8ex	Ile_bm		Ile_ex
		#ABCDEF		#ABCDEF
	vThr	Asp		Thr
		#ABCD		#ABCD
	vThr_bm	C4nat		Thr_bm
		#ABCD		#ABCD
	vThrP	Thr		Thr_bm
		#ABCD		#ABCD
	v9ex	Thr_bm		Thr_ex
		#ABCD		#ABCD
	vAsx	OAA		Asp
		#ABCD		#ABCD
	vAsx_bm	C4nat		Asx_bm
		#ABCD		#ABCD
	vAsxP	Asp		Asx_bm		// OAA into Asp + Asn + Met+ free malate
		#ABCD		#ABCD
	v10ex	Asx_bm		Asx_ex
		#ABCD		#ABCD
	vLys_a	Asp	Pyr_p	Lys	CO2
		#ABCD	#abc	#ABCDcb	#a
	vLys_b	Asp	Pyr_p	Lys	CO2
		#ABCD	#abc	#abcDCB	#A
	vLys_bm	C6nat		Lys_bm
		#ABCDEF		#ABCDEF
	vLysP	Lys		Lys_bm
		#ABCDEF		#ABCDEF
	v11ex	Lys_bm		Lys_ex
		#ABCDEF		#ABCDEF
	vGlyc_bm	C3nat		Glyc_bm			// glycerol part of TAG
		#ABC		#ABC
	vGlyc_outa	TPc		Glyc_bm			// account for randomization of label in glycerol by symmetry
		#ABC		#ABC
	vGlyc_outb	TPc		Glyc_bm
		#CBA		#ABC
	v12ex	Glyc_bm		Glyc_ex
		#ABC		#ABC
	vSt_bm	C6nat		St_bm			// HP into starch
		#ABCDEF		#ABCDEF
	vSt_out	HPp		St_bm
		#ABCDEF		#ABCDEF
	v13ex	St_bm		St_ex
		#ABCDEF		#ABCDEF
	vAc_c_bm	C2nat		Ac_c_bm			// use isotopomer pattern in unlabeled Gly for acetate.
		#AB		#AB
	vFAEc	AcCoAc		Ac_c_bm			// cytosolic fatty acid elongation
		#AB		#AB
	v14ex	Ac_c_bm		Ac_c_ex			// Acetate units into fatty acids
		#AB		#AB
	vAc_p_bm	C2nat		Ac_p_bm
		#AB		#AB
	vFASp	AcCoAp		Ac_p_bm
		#AB		#AB
	v15ex	Ac_p_bm		Ac_p_ex
		#AB		#AB
	vHPc_bm	C6nat		HPc_bm
		#ABCDEF		#ABCDEF
	vHPc_out	HPc		HPc_bm			// flux into cell wall polymers
		#ABCDEF		#ABCDEF
	v16ex	HPc_bm		HPc_ex
		#ABCDEF		#ABCDEF
	vGlc_bm	C6nat		GLC_bm
		#ABCDEF		#ABCDEF
	vGlc_out	Hex		GLC_bm			// hexose into free sucrose
		#ABCDEF		#ABCDEF
	v17ex	GLC_bm		GLC_ex
		#ABCDEF		#ABCDEF
	vCit_bm	C6nat		Cit_bm			// Citrate into biomass, free metabolites
		#ABCDEF		#ABCDEF
	vCit_out	Cit		Cit_bm
		#ABCDEF		#ABCDEF
	v18ex	Cit_bm		Cit_ex
		#ABCDEF		#ABCDEF
FLUXES
	NET
		NAME	FCD	VALUE(F/C)	ED_WEIGHT	LOW(F)	INC(F)	UP(F)
											//genotype 3231
		vuptU	D			// vuptU is dependent, see EQUALITIES 0.18125*vupt0-0.81875*vuptU=0					//	vuptU	D
		vupt0	F	52.8522		//					//	vupt0	F	47.0058
		vHex_HPc	D			//					//	vHex_HPc	D
		vuptAla	F	4.88422		// no Ala in medium					//	vuptAla	F	5.95641
		vuptGln	F	4.30086							//	vuptGln	F	4.82016
		vG6PDH_c	D								//	vG6PDH_c	D
		vPPepi_c	D								//	vPPepi_c	D
		vAldo_c	D								//	vAldo_c	D
		vGAPDH_c	D								//	vGAPDH_c	D
		vPGM_c	D								//	vPGM_c	D
		vGPT	F	48.482							//	vGPT	F	47.3947
		vXPT	D								//	vXPT	D
		vTPT	D								//	vTPT	D
		vPPT	F	3.61164							//	vPPT	F	-8.05649
		vG6PDH_p	F	7.37698							//	vG6PDH_p	F	5.52959
		vTK1_p	D								//	vTK1_p	D
		vTA_p	D								//	vTA_p	D
		vTK2_p	D								//	vTK2_p	D
		vPPiso_p	D								//	vPPiso_p	D
		vPPepi_p	D								//	vPPepi_p	D
		vRub_p	F	20.9191							//	vRub_p	F	13.8803
		vAldo_p	D								//	vAldo_p	D
		vGAPDH_p	D								//	vGAPDH_p	D
		vPGM_p	D								//	vPGM_p	D
		vAT_c	D								//	vAT_c	D
		vPK_c	D								//	vPK_c	D
		vPK_p	D								//	vPK_p	D
		vPEPC_c	F	4.08469							//	vPEPC_c	F	3.75806
		vGlnGlu	D								//	vGlnGlu	D
		vGlu	D								//	vGlu	D
		vPyr_cp	F	11.437							//	vPyr_cp	F	11.7072
		vPyr_cm	F	5.32856							//	vPyr_cm	F	4.72993
		vPDH_p	D								//	vPDH_p	D
		vCS	D								//	vCS	D
		vAco	D								//	vAco	D
		vACL	D								//	vACL	D
		vICDH	F	-0.727679							//	vICDH	F	-0.843519
		vKDHa	D								//	vKDHa	D
		vKDHb	D								//	vKDHb	D
		vFMa	D								//	vFMa	D
		vFMb	D								//	vFMb	D
		vME_m	D								//	vME_m	D
		vICLa	D								//	vICLa	D
		vICLb	D			//	vMS	F			//	vICLb	D
		vGT	D			// cytosolic Ala into protein					//	vGT	D
		vME_c	F	0.243491							//	vME_c	F	0.163026
		vME_p	F	0.0391415							//	vME_p	F	0.0302308
		vCO2_out	D								//	vCO2_out	D
		vAla_bm	C	0.0257952		//					//	vAla_bm	C	0.0187046
		vAlaP	F	0.610375							//	vAlaP	F	0.595189
		vAlax	D								//	vAlax	D
		vGlu_bm	D			//	Glu + Pro + Arg				//	vGlu_bm	D
		vGluP	F	1.3033							//	vGluP	F	1.30636
		vGluX	D								//	vGluX	D
		vGln_bm	D								//	vGln_bm	D
		vGlnP	F	1.3588							//	vGlnP	F	1.57179
		vGlnX	D								//	vGlnX	D
		vSer_bm	D			//	Ser + Cys				//	vSer_bm	D
		vSerP	F	0.84758							//	vSerP	F	0.837519
		vSer	D								//	vSer	D
		v1ex	D								//	v1ex	D
		vSerGly	D								//	vSerGly	D
		vGly_dec	D								//	vGly_dec	D
		vGly_bm	D			//					//	vGly_bm	D
		vGlyP	F	0.789951							//	vGlyP	F	0.751913
		v2ex	D								//	v2ex	D
		vHis	D								//	vHis	D
		vHis_bm	D			//	His + Trp				//	vHis_bm	D
		vHisP	F	0.240264							//	vHisP	F	0.253297
		v3ex	D								//	v3ex	D
		vAra	D								//	vAra	D
		vArb	D								//	vArb	D
		vPhe	D			//					//	vPhe	D
		vPhe_bm	D								//	vPhe_bm	D
		vPheP	F	0.382071							//	vPheP	F	0.358576
		v4ex	D								//	v4ex	D
		vTyr	D			//					//	vTyr	D
		vTyr_bm	D								//	vTyr_bm	D
		vTyrP	F	0.298708							//	vTyrP	F	0.280972
		v5ex	D								//	v5ex	D
		vaKIV	D								//	vaKIV	D
		vVal	D			//					//	vVal	D
		vVal_bm	D								//	vVal_bm	D
		vValP	F	0.48242							//	vValP	F	0.520036
		v6ex	D								//	v6ex	D
		vLeu	D			//					//	vLeu	D
		vLeu_bm	D								//	vLeu_bm	D
		vLeuP	F	0.845214							//	vLeuP	F	0.842589
		v7ex	D								//	v7ex	D
		vIle	D			//					//	vIle	D
		vIle_bm	D								//	vIle_bm	D
		vIleP	F	0.454108							//	vIleP	F	0.448612
		v8ex	D								//	v8ex	D
		vThr	D			//					//	vThr	D
		vThr_bm	D								//	vThr_bm	D
		vThrP	F	0.514515							//	vThrP	F	0.452645
		v9ex	D								//	v9ex	D
		vAsx	D			//	Asp + Asn + Met				//	vAsx	D
		vAsx_bm	D								//	vAsx_bm	D
		vAsxP	F	1.65465							//	vAsxP	F	2.15891
		v10ex	D								//	v10ex	D
		vLys_a	D								//	vLys_a	D
		vLys_b	D			//					//	vLys_b	D
		vLys_bm	D								//	vLys_bm	D
		vLysP	F	0.280668							//	vLysP	F	0.265548
		v11ex	D								//	v11ex	D
		vGlyc_bm	D								//	vGlyc_bm	D
		vGlyc_outa	F	1.5199							//	vGlyc_outa	F	1.15276
		vGlyc_outb	D								//	vGlyc_outb	D
		v12ex	D								//	v12ex	D
		vSt_bm	D								//	vSt_bm	D
		vSt_out	F	7.50664							//	vSt_out	F	10.254
		v13ex	D								//	v13ex	D
		vAc_c_bm	D								//	vAc_c_bm	D
		vFAEc	F	5.31498							//	vFAEc	F	4.23002
		v14ex	D								//	v14ex	D
		vAc_p_bm	D								//	vAc_p_bm	D
		vFASp	F	82.5866							//	vFASp	F	63.207
		v15ex	D								//	v15ex	D
		vHPc_bm	D								//	vHPc_bm	D
		vHPc_out	F	5.41828							//	vHPc_out	F	4.57452
		v16ex	D								//	v16ex	D
		vGlc_bm	D								//	vGlc_bm	D
		vGlc_out	F	4.10651							//	vGlc_out	F	5.33832
		v17ex	D								//	v17ex	D
		vCit_bm	D								//	vCit_bm	D
		vCit_out	F	1.47737							//	vCit_out	F	1.62976
		v18ex	D								//	v18ex	D
	XCH					// in 13CFLux exchanche fluxes must be scaled by the function xch[01]=xch/(1+xch). Import into 13CFLux2 will reverse this function
		NAME	FCD	VALUE(F/C)	ED_WEIGHT	LOW(F)	INC(F)	UP(F)
											//genotype 3231
		vuptU	D			// uptake XCH flux "D"					//	vuptU	D
		vupt0	D			// uptake XCH flux "D"					//	vupt0	D
		vHex_HPc	F	0.98453							//	vHex_HPc	F	0.981151
		vuptAla	D			// uptake XCH flux "D"					//	vuptAla	D
		vuptGln	D			// uptake XCH flux "D"					//	vuptGln	D
		vG6PDH_c	C	0							//	vG6PDH_c	C	0
		vPPepi_c	F	0.982021							//	vPPepi_c	F	0.982814
		vAldo_c	F	0.951485							//	vAldo_c	F	0.937396
		vGAPDH_c	F	0.980201							//	vGAPDH_c	F	0.979839
		vPGM_c	F	0.98017							//	vPGM_c	F	0.986545
		vGPT	F	0.991822							//	vGPT	F	0.992096
		vXPT	F	0.982984							//	vXPT	F	0.980458
		vTPT	F	0.98457							//	vTPT	F	0.981828
		vPPT	F	0.986293							//	vPPT	F	0.984822
		vG6PDH_p	C	0							//	vG6PDH_p	C	0
		vTK1_p	F	0.982151		// could be set free with more measurement data					//	vTK1_p	F	0.978748
		vTA_p	F	0.863296		//	vTA_p	C			//	vTA_p	F	0.904466
		vTK2_p	F	0.981242		// could be set free with more measurement data					//	vTK2_p	F	0.979221
		vPPiso_p	F	0.987569							//	vPPiso_p	F	0.98626
		vPPepi_p	F	0.985413							//	vPPepi_p	F	0.985285
		vRub_p	C	0							//	vRub_p	C	0
		vAldo_p	F	0.961822		// could be set free with more measurement data					//	vAldo_p	F	0.958311
		vGAPDH_p	F	0.982422							//	vGAPDH_p	F	0.981861
		vPGM_p	F	0.984172							//	vPGM_p	F	0.982599
		vAT_c	C	0.996016		// estimate based on enzyme activity			250		//	vAT_c	C	0.996016
		vPK_c	C	0							//	vPK_c	C	0
		vPK_p	C	0							//	vPK_p	C	0
		vPEPC_c	C	0							//	vPEPC_c	C	0
		vGlnGlu	F	0.985767							//	vGlnGlu	F	0.982024
		vGlu	F	0.83362		//					//	vGlu	F	0.780152
		vPyr_cp	C	0							//	vPyr_cp	C	0
		vPyr_cm	C	0							//	vPyr_cm	C	0
		vPDH_p	C	0							//	vPDH_p	C	0
		vCS	C	0							//	vCS	C	0
		vAco	F	0.986447							//	vAco	F	0.985414
		vACL	C	0							//	vACL	C	0
		vICDH	F	0.984754		//	0.043207				//	vICDH	F	0.987546
		vKDHa	C	0							//	vKDHa	C	0
		vKDHb	C	0							//	vKDHb	C	0
		vFMa	F	0.990704		//	0.0995275				//	vFMa	F	0.990931
		vFMb	D			//	vFM1-vFM2 = 0				//	vFMb	D
		vME_m	C	0							//	vME_m	C	0
		vICLa	C	0		// output XCH flux "D"					//	vICLa	C	0
		vICLb	C	0		//	vMS	C			//	vICLb	C	0
		vGT	F	0.983227							//	vGT	F	0.984576
		vME_c	C	0							//	vME_c	C	0
		vME_p	C	0							//	vME_p	C	0
		vCO2_out	D								//	vCO2_out	D
		vAla_bm	D								//	vAla_bm	D
		vAlaP	C	0							//	vAlaP	C	0
		vAlax	D								//	vAlax	D
		vGlu_bm	D								//	vGlu_bm	D
		vGluP	C	0							//	vGluP	C	0
		vGluX	D								//	vGluX	D
		vGln_bm	D								//	vGln_bm	D
		vGlnP	C	0							//	vGlnP	C	0
		vGlnX	D								//	vGlnX	D
		vSer_bm	D								//	vSer_bm	D
		vSerP	C	0							//	vSerP	C	0
		vSer	C	0							//	vSer	C	0
		v1ex	D								//	v1ex	D
		vSerGly	F	0.46415							//	vSerGly	F	0.505303
		vGly_dec	F	0.18592							//	vGly_dec	F	0.161223
		vGly_bm	D								//	vGly_bm	D
		vGlyP	C	0							//	vGlyP	C	0
		v2ex	D								//	v2ex	D
		vHis	C	0							//	vHis	C	0
		vHis_bm	D								//	vHis_bm	D
		vHisP	C	0							//	vHisP	C	0
		v3ex	D								//	v3ex	D
		vAra	C	0							//	vAra	C	0
		vArb	C	0							//	vArb	C	0
		vPhe	C	0							//	vPhe	C	0
		vPhe_bm	D								//	vPhe_bm	D
		vPheP	C	0							//	vPheP	C	0
		v4ex	D								//	v4ex	D
		vTyr	C	0							//	vTyr	C	0
		vTyr_bm	D								//	vTyr_bm	D
		vTyrP	C	0							//	vTyrP	C	0
		v5ex	D								//	v5ex	D
		vaKIV	C	0							//	vaKIV	C	0
		vVal	C	0							//	vVal	C	0
		vVal_bm	D								//	vVal_bm	D
		vValP	C	0							//	vValP	C	0
		v6ex	D								//	v6ex	D
		vLeu	C	0							//	vLeu	C	0
		vLeu_bm	D								//	vLeu_bm	D
		vLeuP	C	0							//	vLeuP	C	0
		v7ex	D								//	v7ex	D
		vIle	C	0							//	vIle	C	0
		vIle_bm	D								//	vIle_bm	D
		vIleP	C	0							//	vIleP	C	0
		v8ex	D								//	v8ex	D
		vThr	C	0							//	vThr	C	0
		vThr_bm	D								//	vThr_bm	D
		vThrP	C	0							//	vThrP	C	0
		v9ex	D								//	v9ex	D
		vAsx	C	0							//	vAsx	C	0
		vAsx_bm	D								//	vAsx_bm	D
		vAsxP	C	0							//	vAsxP	C	0
		v10ex	D								//	v10ex	D
		vLys_a	C	0							//	vLys_a	C	0
		vLys_b	C	0							//	vLys_b	C	0
		vLys_bm	D								//	vLys_bm	D
		vLysP	C	0							//	vLysP	C	0
		v11ex	D								//	v11ex	D
		vGlyc_bm	D								//	vGlyc_bm	D
		vGlyc_outa	C	0							//	vGlyc_outa	C	0
		vGlyc_outb	C	0							//	vGlyc_outb	C	0
		v12ex	D								//	v12ex	D
		vSt_bm	D								//	vSt_bm	D
		vSt_out	C	0							//	vSt_out	C	0
		v13ex	D								//	v13ex	D
		vAc_c_bm	D								//	vAc_c_bm	D
		vFAEc	C	0							//	vFAEc	C	0
		v14ex	D								//	v14ex	D
		vAc_p_bm	D								//	vAc_p_bm	D
		vFASp	C	0							//	vFASp	C	0
		v15ex	D								//	v15ex	D
		vHPc_bm	D								//	vHPc_bm	D
		vHPc_out	C	0							//	vHPc_out	C	0
		v16ex	D								//	v16ex	D
		vGlc_bm	D								//	vGlc_bm	D
		vGlc_out	C	0		// no sucrose in medium					//	vGlc_out	C	0
		v17ex	D								//	v17ex	D
		vCit_bm	D								//	vCit_bm	D
		vCit_out	C	0							//	vCit_out	C	0
		v18ex	D								//	v18ex	D
EQUALITIES
	NET
		VALUE	FORMULA
		0	vICLa-vICLb		// scrambling reaction
		0	vKDHa-vKDHb		// scrambling reaction
		0	vFMa-vFMb		// scrambling reaction
		0	vLys_a-vLys_b		// scrambling reaction
		0	vGlyc_outa-vGlyc_outb		// scrambling reaction
		0	vAra-vArb		// scrambling reaction
		//Equalities for 'dilution by unlabeled biomass' (Lonien and Schwender, 2009, Plant Physiol 151, 1617-1634); also called proxy reactions (Kruger, N., Masakapalli, S., and Ratcliffe, R.G. (2014). "Optimization of Steady-State 13C-Labeling Experiments for Metabolic Flux Analysis," in Plant Metabolic Flux Analysis, eds. M. Dieuaide-Noubhani & A.P. Alonso. Humana Press), 53-72. 10.)									// genotype 3231
		0	2.135243916*vAla_bm-vGlu_bm				// For mixing unlabeled biomass				//	0	2.194859170*vAla_bm-vGlu_bm
		0	2.226169692*vAla_bm-vGln_bm				// we use 'vAla_bm' as a a free flux.				//	0	2.640821696*vAla_bm-vGln_bm
		0	1.388621438*vAla_bm-vSer_bm				// other fluxes are made dependent:				//	0	1.407146937*vAla_bm-vSer_bm
		0	1.294205678*vAla_bm-vGly_bm				//				//	0	1.263318278*vAla_bm-vGly_bm
		0	0.393633559*vAla_bm-vHis_bm				// vGlu_bm = vAla_bm * vGluP / vAlaP ---> vAla_bm * vGluP / vAlaP - vGlu_bm = 0				//	0	0.425574476*vAla_bm-vHis_bm
		0	0.625961000*vAla_bm-vPhe_bm				//				//	0	0.602456675*vAla_bm-vPhe_bm
		0	0.489384699*vAla_bm-vTyr_bm				//				//	0	0.472071409*vAla_bm-vTyr_bm
		0	0.790366270*vAla_bm-vVal_bm				//				//	0	0.873732852*vAla_bm-vVal_bm
		0	1.384745908*vAla_bm-vLeu_bm				//				//	0	1.415665744*vAla_bm-vLeu_bm
		0	0.743981362*vAla_bm-vIle_bm				//				//	0	0.753729775*vAla_bm-vIle_bm
		0	0.842948864*vAla_bm-vThr_bm				//				//	0	0.760505835*vAla_bm-vThr_bm
		0	2.710871370*vAla_bm-vAsx_bm				//				//	0	3.627259048*vAla_bm-vAsx_bm
		0	0.459828428*vAla_bm-vLys_bm				//				//	0	0.446157647*vAla_bm-vLys_bm
		0	2.490110640*vAla_bm-vGlyc_bm				//				//	0	1.936795352*vAla_bm-vGlyc_bm
		0	12.298410608*vAla_bm-vSt_bm				//				//	0	17.228152820*vAla_bm-vSt_bm
		0	8.707731922*vAla_bm-vAc_c_bm				//				//	0	7.107014460*vAla_bm-vAc_c_bm
		0	135.304671521*vAla_bm-vAc_p_bm				//				//	0	106.196446753*vAla_bm-vAc_p_bm
		0	8.876965207*vAla_bm-vHPc_bm				//				//	0	7.685820095*vAla_bm-vHPc_bm
		0	6.727843078*vAla_bm-vGlc_bm				//				//	0	8.969113525*vAla_bm-vGlc_bm
		0	2.420436771*vAla_bm-vCit_bm				//				//	0	2.738225997*vAla_bm-vCit_bm
		0	0.18125*vupt0-0.81875*vuptU				// this defines how the labeled substrate is mixed with the unlabeled substrate				//	0	0.18125*vupt0-0.81875*vuptU
							// use this if unlabeled biomass is considered, set vuptU to "D".
							// vuptU / vupt0 = 0.18125 / 0.81875 (0.18125 + 0.81875 = (0.1 + 0.08125) + 0.81875 = 1 )
	// flux ratio constraints for genotype 3170
	//	0	1.10998*vRub_p-0.44501*vGAPDH_c-0.44501*vGAPDH_p								//	0	1.23685*vRub_p-0.38157*vGAPDH_c-0.38157*vGAPDH_p
	//	0	vuptAla -1.13991*vuptGln								//	0	vuptAla -1.23787*vuptGln
	//	0	vPyr_cp -0.1535*vPK_p								//	0	vPyr_cp -0.21013*vPK_p
	//	0	vME_m -0.20588*vPyr_cm								//	0	vME_m -0.1212*vPyr_cm
	//	0	vPK_c -3.02319*vPEPC_c								//	0	vPK_c -2.92445*vPEPC_c
	//	0	vICDH +0.13777*vPyr_cm								//	0	vICDH +0.17879*vPyr_cm
	//	0	3*vuptAla + 5*vuptGln + 6*vupt0 + 6*vuptU -5.29688*vCO2_out								//	0	3*vuptAla + 5*vuptGln + 6*vupt0 + 6*vuptU -6.06044*vCO2_out
	XCH
		VALUE	FORMULA
		0	vFMa-vFMb
INEQUALITIES
	NET
		VALUE	COMP	FORMULA
// Inequalities for Input and Output Fluxes are generated automatically
		0	<=	vME_m
		0	<=	vKDHa
		0	<=	vACL
		0	<=	vCS
		0	<=	vPyr_cp
		0	<=	vPyr_cm
		0	<=	vPEPC_c
		0	<=	vPK_c
		0	<=	vPK_p
		0	<=	vRub_p
		0	<=	vG6PDH_p
		0	<=	vG6PDH_c
		0	<=	vICLa
		0	<=	vME_p
		0	<=	vME_c
		33	>=	vuptAla
		33	>=	vuptGln
		0.299121	>=	vAla_bm		//
	// reactions that are part of substrate loops (very high fluxes)
		100	>=	vAldo_c
		100	>=	vAldo_p
		100	>=	vGAPDH_c
		100	>=	vGAPDH_p
		100	>=	vGPT
		100	>=	vPGM_c
		100	>=	vPGM_p
		100	>=	vPPT
		100	>=	vTPT
	XCH
		VALUE	COMP	FORMULA
// Inequalities for Input and Output Fluxes are generated automatically
FLUX_MEASUREMENTS
	FLUX_NAME	VALUE	DEVIATION	//		Val	Dev
	vAlaP	0.598242	0.126231
	vGluP	1.31739	0.294053
	vGlnP	1.38711	0.349335
	vSerP	0.775939	0.172629
	vGlyP	0.856281	0.184686
	vHisP	0.248407	0.0595434
	vPheP	0.366539	0.0925964
	vTyrP	0.238164	0.0656736
	vValP	0.572285	0.123294
	vLeuP	0.737493	0.156976
	vIleP	0.415784	0.089908
	vThrP	0.595349	0.133726
	vAsxP	1.6009	0.232548
	vLysP	0.341826	0.0734652
	vGlyc_outa	1.52206	0.11032
	vSt_out	7.44993	0.797107
	vFAEc	5.23337	0.459971
	vFASp	81.6471	5.9174
	vHPc_out	5.30486	1.23419
	vGlc_out	4.03845	1.45946
	vCit_out	1.50316	0.230935
LABEL_INPUT
	META_NAME	ISOTOPOMER	VALUE
//
//
	// 8.125% 1-13C; 10 % [U-13C6] (mol/mol)
	//	(16/29) % U-13C glucose			C:\...\Modeling\C13flux\calc isotopomer abundances.xls
	//	(13/29) % 1-13C glucose
	GLCU	#000000	0.00424801
		#000001	4.59454e-05
		#000010	4.59454e-05
		#000011	5.02339e-07
		#000100	4.59454e-05
		#000101	5.02339e-07
		#000110	5.02339e-07
		#000111	5.40712e-07
		#001000	4.59454e-05
		#001001	5.02339e-07
		#001010	5.02339e-07
		#001011	5.40712e-07
		#001100	5.02339e-07
		#001101	5.40712e-07
		#001110	5.40712e-07
		#001111	5.29985e-05
		#010000	4.59454e-05
		#010001	5.02339e-07
		#010010	5.02339e-07
		#010011	5.40712e-07
		#010100	5.02339e-07
		#010101	5.40712e-07
		#010110	5.40712e-07
		#010111	5.29985e-05
		#011000	5.02339e-07
		#011001	5.40712e-07
		#011010	5.40712e-07
		#011011	5.29985e-05
		#011100	5.40712e-07
		#011101	5.29985e-05
		#011110	5.29985e-05
		#011111	0.00524684
		#100000	0.420553
		#100001	0.00454859
		#100010	0.00454859
		#100011	4.97316e-05
		#100100	0.00454859
		#100101	4.97316e-05
		#100110	4.97316e-05
		#100111	5.35305e-05
		#101000	0.00454859
		#101001	4.97316e-05
		#101010	4.97316e-05
		#101011	5.35305e-05
		#101100	4.97316e-05
		#101101	5.35305e-05
		#101110	5.35305e-05
		#101111	0.00524685
		#110000	0.00454859
		#110001	4.97316e-05
		#110010	4.97316e-05
		#110011	5.35305e-05
		#110100	4.97316e-05
		#110101	5.35305e-05
		#110110	5.35305e-05
		#110111	0.00524685
		#111000	4.97316e-05
		#111001	5.35305e-05
		#111010	5.35305e-05
		#111011	0.00524685
		#111100	5.35305e-05
		#111101	0.00524685
		#111110	0.00524685
		#111111	0.519437
	//unlabeled (natural 13C enrichment)
	C2nat	#00	0.978714
		#10	0.0105855
		#01	0.0105855
		#11	0.00011449
	C3nat	#000	0.968242
		#100	0.0104722
		#010	0.0104722
		#001	0.0104722
		#110	0.000113265
		#011	0.000113265
		#101	0.000113265
		#111	1.22504e-06
	C4nat	#0000	0.957887
		#1000	0.0103602
		#0100	0.0103602
		#0010	0.0103602
		#0001	0.0103602
		#1100	0.000112053
		#0110	0.000112053
		#0011	0.000112053
		#1010	0.000112053
		#0101	0.000112053
		#1001	0.000112053
	C5nat	#00000	0.947633
		#00001	0.0102493
		#00010	0.0102493
		#00100	0.0102493
		#01000	0.0102493
		#10000	0.0102493
		#00011	0.000110854
		#00101	0.000110854
		#00110	0.000110854
		#01001	0.000110854
		#01010	0.000110854
		#01100	0.000110854
		#10001	0.000110854
		#10010	0.000110854
		#10100	0.000110854
		#11000	0.000110854
		#00111	1.19897e-06
		#01011	1.19897e-06
		#01101	1.19897e-06
		#01110	1.19897e-06
		#10011	1.19897e-06
		#10101	1.19897e-06
		#10110	1.19897e-06
		#11001	1.19897e-06
		#11010	1.19897e-06
		#11100	1.19897e-06
		#01111	1.29677e-08
		#10111	1.29677e-08
		#11011	1.29677e-08
		#11101	1.29677e-08
		#11110	1.29677e-08
		#11111	1.40255e-10
		//	C:\...\Modeling\C13flux\calc isotopomer abundances.xls
	C6nat	#000000	0.937493
		#000001	0.0101397
		#000010	0.0101397
		#000011	0.000109668
		#000100	0.0101397
		#000101	0.000109668
		#000110	0.000109668
		#000111	1.18614e-06
		#001000	0.0101397
		#001001	0.000109668
		#001010	0.000109668
		#001011	1.18614e-06
		#001100	0.000109668
		#001101	1.18614e-06
		#001110	1.18614e-06
		#001111	1.2829e-08
		#010000	0.0101397
		#010001	0.000109668
		#010010	0.000109668
		#010011	1.18614e-06
		#010100	0.000109668
		#010101	1.18614e-06
		#010110	1.18614e-06
		#010111	1.2829e-08
		#011000	0.000109668
		#011001	1.18614e-06
		#011010	1.18614e-06
		#011011	1.2829e-08
		#011100	1.18614e-06
		#011101	1.2829e-08
		#011110	1.2829e-08
		#011111	1.38754e-10
		#100000	0.0101397
		#100001	0.000109668
		#100010	0.000109668
		#100011	1.18614e-06
		#100100	0.000109668
		#100101	1.18614e-06
		#100110	1.18614e-06
		#100111	1.2829e-08
		#101000	0.000109668
		#101001	1.18614e-06
		#101010	1.18614e-06
		#101011	1.2829e-08
		#101100	1.18614e-06
		#101101	1.2829e-08
		#101110	1.2829e-08
		#101111	1.38754e-10
		#110000	0.000109668
		#110001	1.18614e-06
		#110010	1.18614e-06
		#110011	1.2829e-08
		#110100	1.18614e-06
		#110101	1.2829e-08
		#110110	1.2829e-08
		#110111	1.38754e-10
		#111000	1.18614e-06
		#111001	1.2829e-08
		#111010	1.2829e-08
		#111011	1.38754e-10
		#111100	1.2829e-08
		#111101	1.38754e-10
		#111110	1.38754e-10
		#111111	1.50073e-12
	C9nat	#000000000	0.917955
		#100000000	0.00981766
		#010000000	0.00981766
		#001000000	0.00981766
		#000010000	0.00981766
		#000001000	0.00981766
		#000000100	0.00981766
		#000000010	0.00981766
		#000000001	0.00981766
		#110000000	0.000106185
		#011000000	0.000106185
		#001100000	0.000106185
		#000011000	0.000106185
		#000001100	0.000106185
		#000000110	0.000106185
		#000000011	0.000106185
		#101000000	0.000106185
		#010100000	0.000106185
		#001010000	0.000106185
		#000010100	0.000106185
		#000001010	0.000106185
		#000000101	0.000106185
		#100100000	0.000106185
		#010010000	0.000106185
		#001001000	0.000106185
		#000010010	0.000106185
		#000001001	0.000106185
		#100010000	0.000106185
		#010001000	0.000106185
		#001000100	0.000106185
		#000100010	0.000106185
		#000010001	0.000106185
		#100001000	0.000106185
		#010000100	0.000106185
		#001000010	0.000106185
		#000100001	0.000106185
		#100000100	0.000106185
		#010000010	0.000106185
		#001000001	0.000106185
		#100000010	0.000106185
		#010000001	0.000106185
		#100000001	0.000106185
		// abundance of isotopomers with > 2 13C nuclei is neglected
LABEL_MEASUREMENTS
	META_NAME	CUM_GROUP	VALUE	DEVIATION	CUM_CONSTRAINTS
PEAK_MEASUREMENTS
	META_NAME	PEAK_NO	VALUE_S	VALUE_D-	VALUE_D+	VALUE_DD	VALUE_T	DEVIATION_S	DEVIATION_D-	DEVIATION_D+	DEVIATION_DD/T
MASS_SPECTROMETRY
	META_NAME	FRAGMENT	WEIGHT	VALUE	DEVIATION
	//		after corr. For heteroatoms, dilution by unlabeled biomass, NO correction for natural 13C in backbones
//	// When imported into 13CFlux2, these data can be used without group scales										//values genotype 3231
	Ala_bm	1,2,3	0	0.857365	0.005						//	0.868309	0.005
			1	0.0778395	0.005						//	0.0731737	0.005
			2	0.0218654	0.005						//	0.0203545	0.005
			3	0.0429302	0.005						//	0.0381625	0.005
	Ala_bm	2,3	0	0.883738	0.005						//	0.893025	0.005
			1	0.0564218	0.005						//	0.0534268	0.005
			2	0.0598401	0.005						//	0.0535481	0.005
	Gly_bm	1,2	0	0.843222	0.005						//	0.844181	0.005
			1	0.114471	0.005						//	0.110458	0.005
			2	0.0423066	0.005						//	0.0453613	0.005
	Gly_bm	2	0	0.900653	0.005						//	0.900281	0.005
			1	0.0993468	0.005						//	0.0997194	0.005
	Val_bm	1,2,3,4,5	0	0.702192	0.005						//	0.705077	0.005
			1	0.133302	0.005						//	0.131325	0.005
			2	0.0953448	0.005						//	0.0943993	0.005
			3	0.0583729	0.005						//	0.0585179	0.005
			4	0.00594497	0.005						//	0.00585938	0.005
			5	0.00484321	0.005						//	0.00482073	0.005
	Val_bm	2,3,4,5	0	0.724113	0.005						//	0.72512	0.005
			1	0.117383	0.005						//	0.116034	0.005
			2	0.141657	0.005						//	0.140817	0.005
			3	0.0103592	0.005						//	0.011331	0.005
			4	0.00648767	0.005						//	0.00669811	0.005
	Leu_bm	2,3,4,5,6	0	0.624331	0.005						//	0.626323	0.005
			1	0.18823	0.005						//	0.187063	0.005
			2	0.147342	0.005						//	0.146937	0.005
			3	0.0302418	0.005						//	0.029785	0.005
			4	0.00859892	0.005						//	0.0084873	0.005
			5	0.00125612	0.005						//	0.00140553	0.005
	Ile_bm	2,3,4,5,6	0	0.696297	0.005						//	0.701272	0.005
			1	0.150659	0.005						//	0.146963	0.005
			2	0.116374	0.005						//	0.114911	0.005
			3	0.0272518	0.005						//	0.0266634	0.005
			4	0.00532384	0.005						//	0.0051856	0.005
			5	0.00409439	0.005						//	0.00500388	0.005
	Ser_bm	1,2,3	0	0.778876	0.005						//	0.776204	0.005
			1	0.144738	0.005						//	0.146335	0.005
			2	0.0425091	0.005						//	0.0441075	0.005
			3	0.0338776	0.005						//	0.0333538	0.005
	Ser_bm	2,3	0	0.805406	0.0157997						//	0.803578	0.0120901
			1	0.125201	0.005						//	0.132135	0.005
			2	0.0693925	0.0183951						//	0.0642868	0.0166792
	Ser_bm	1,2	0	0.843018	0.005						//	0.843784	0.005
			1	0.100686	0.005						//	0.0971631	0.005
			2	0.0562962	0.005						//	0.0590525	0.005
	Thr_bm	1,2,3,4	0	0.769713	0.005						//	0.778831	0.005
			1	0.160547	0.005						//	0.154015	0.005
			2	0.0359861	0.005						//	0.0328208	0.005
			3	0.0304909	0.005						//	0.0310825	0.005
			4	0.00326279	0.005						//	0.00325042	0.005
	Thr_bm	2,3,4	0	0.827883	0.005						//	0.833733	0.005
			1	0.113255	0.005						//	0.108516	0.005
			2	0.0433381	0.005						//	0.0421055	0.005
			3	0.015524	0.005						//	0.0156456	0.005
	Phe_bm	1,2	0	0.852107	0.005						//	0.852335	0.005
			1	0.0815867	0.005						//	0.0796455	0.005
			2	0.0663065	0.005						//	0.0680193	0.005
	Phe_bm	1,2,3,4,5,6,7,8,9	0	0.542264	0.005						//	0.538353	0.005
			1	0.182503	0.005						//	0.183593	0.005
			2	0.107447	0.005						//	0.10838	0.005
			3	0.0917367	0.005						//	0.0942985	0.005
			4	0.0481147	0.005						//	0.0475782	0.005
			5	0.0160151	0.005						//	0.0160813	0.005
			6	0.00784901	0.005						//	0.00775545	0.005
			7	0.00323173	0.005						//	0.00312993	0.005
			8	0.000541997	0.005						//	0.000538083	0.005
			9	0.000297295	0.005						//	0.000291798	0.005
	Asx_bm	1,2,3,4	0	0.767072	0.005						//	0.774258	0.00501675
			1	0.162725	0.005						//	0.156796	0.005
			2	0.0372585	0.005						//	0.0351864	0.005
			3	0.0300193	0.005						//	0.0308138	0.005
			4	0.0029248	0.005						//	0.00294498	0.005
	Asx_bm	1,2	0	0.849906	0.005						//	0.85458	0.005
			1	0.123599	0.005						//	0.11864	0.005
			2	0.0264949	0.005						//	0.0267795	0.005
	Asx_bm	2,3,4	0	0.81756	0.005						//	0.822222	0.005
			1	0.114798	0.005						//	0.111042	0.005
			2	0.0457267	0.005						//	0.0446105	0.005
			3	0.0219153	0.005						//	0.0221253	0.005
	Glu_bm	1,2,3,4,5	0	0.872462	0.005						//	0.89432	0.00698669
			1	0.0881483	0.005						//	0.0794067	0.005
			2	0.0312776	0.005						//	0.0214558	0.005
			3	0.0067615	0.005						//	0.00402631	0.005
			4	0.000949021	0.005						//	0.000516094	0.005
			5	0.000401592	0.005						//	0.000274876	0.005
	Glu_bm	2,3,4,5	0	0.89796	0.005						//	0.915502	0.005
			1	0.0653784	0.005						//	0.0597692	0.005
			2	0.033506	0.005						//	0.0227699	0.005
			3	0.00200928	0.005						//	0.00122368	0.005
			4	0.00114631	0.005						//	0.000734786	0.005
	Lys_bm	1,2,3,4,5,6	0	0.671831	0.005						//	0.680097	0.005
			1	0.177574	0.005						//	0.172988	0.005
			2	0.0847332	0.005						//	0.0821448	0.005
			3	0.0537519	0.005						//	0.0531439	0.005
			4	0.0085252	0.005						//	0.0081233	0.005
			5	0.00292462	0.005						//	0.00293559	0.005
			6	0.000659599	0.005						//	0.000567219	0.005
	Lys_bm	2,3,4,5,6	0	0.701257	0.005						//	0.703333	0.00766482
			1	0.153218	0.005						//	0.149607	0.005
			2	0.112032	0.005						//	0.110688	0.005
			3	0.0261147	0.005						//	0.0256609	0.005
			4	0.00525924	0.005						//	0.005077	0.005
			5	0.00211954	0.005						//	0.0056343	0.00838712
	His_bm	1,2,3,4,5,6	0	0.610558	0.00665097						//	0.602806	0.00547199
			1	0.212199	0.005						//	0.214546	0.005
			2	0.0875137	0.005						//	0.0910057	0.005
			3	0.0611599	0.005						//	0.0637505	0.005
			4	0.0193402	0.005						//	0.0189368	0.005
			5	0.00821703	0.005						//	0.00790618	0.005
			6	0.00101188	0.005						//	0.00104906	0.005
	His_bm	2,3,4,5,6	0	0.630278	0.00859135						//	0.621008	0.005
			1	0.204252	0.00525783						//	0.208684	0.005
			2	0.116787	0.005						//	0.121638	0.005
			3	0.0351836	0.005						//	0.0353607	0.005
			4	0.0112749	0.005						//	0.0108942	0.005
			5	0.00222343	0.005						//	0.00241516	0.005
	Tyr_bm	1,2,3,4,5,6,7,8,9	0	0.546965	0.005						//	0.542716	0.005
			1	0.184371	0.005						//	0.184408	0.005
			2	0.107793	0.005						//	0.108614	0.005
			3	0.0868405	0.005						//	0.0898845	0.005
			4	0.0470853	0.005						//	0.0469469	0.005
			5	0.0154777	0.005						//	0.0157704	0.005
			6	0.00770484	0.005						//	0.00781603	0.005
			7	0.00291648	0.005						//	0.00300658	0.005
			8	0.000478782	0.005						//	0.000505729	0.005
			9	0.000367765	0.005						//	0.000331377	0.005
	Tyr_bm	2,3,4,5,6,7,8,9	0	0.557877	0.005						//	0.553588	0.005
			1	0.169188	0.005						//	0.170432	0.005
			2	0.146854	0.005						//	0.14904	0.005
			3	0.057374	0.005						//	0.0592156	0.005
			4	0.0464233	0.005						//	0.0455521	0.005
			5	0.0127636	0.005						//	0.012851	0.005
			6	0.00787639	0.005						//	0.00768012	0.005
			7	0.00108885	0.005						//	0.00110746	0.005
			8	0.000555595	0.005						//	0.00053415	0.005
	Tyr_bm	1,2	0	0.839413	0.005						//	0.839775	0.005
			1	0.092879	0.005						//	0.0899568	0.005
			2	0.0677078	0.005						//	0.0702686	0.005
	Glyc_bm	1,2,3	0	0.811409	0.005						//	0.808418	0.005
			1	0.092401	0.005						//	0.0941606	0.005
			2	0.0275385	0.005						//	0.0284448	0.005
			3	0.0686519	0.005						//	0.0689762	0.005
	Glyc_bm	2,3	0	0.8545	0.005			// symmetrical randomization in glycerol must be accounted for in NETWORK and FLUXES			//	0.852621	0.005
			1	0.0669331	0.005						//	0.0682608	0.005
			2	0.0785668	0.005						//	0.0791187	0.005
	St_bm	1,2,3,4,5,6	0	0.700865	0.00705108						//	0.691394	0.005
			1	0.146411	0.005						//	0.152686	0.005
			2	0.0469111	0.005						//	0.050097	0.005
			3	0.0437028	0.005						//	0.0456277	0.005
			4	0.0174228	0.005						//	0.0173755	0.005
			5	0.00589326	0.005						//	0.00610645	0.005
			6	0.0387935	0.005						//	0.036714	0.005
	St_bm	3,4,5,6	0	0.786558	0.00592141						//	0.776834	0.005
			1	0.0971331	0.005						//	0.103297	0.005
			2	0.0187601	0.005						//	0.0208193	0.005
			3	0.0471453	0.005						//	0.0492711	0.005
			4	0.0504039	0.005						//	0.0497795	0.005
	Ac_p_bm	1,2	0	0.857237	0.005			// C18(12)		//	//	0.859887	0.005
			1	0.0651799	0.005					//	//	0.0633599	0.005
			2	0.0775831	0.005					//	//	0.0767531	0.005
	Ac_c_bm	1,2	0	0.913316	0.005			//C22(12)		//	//	0.919542	0.005
			1	0.0468723	0.005						//	0.0456055	0.005
			2	0.039812	0.005						//	0.0348526	0.005
OPTIONS
	OPT_NAME	OPT_VALUE
	MATLAB_FOR_FLUX_EQ_CONSTR_MATR	1
//	extract out of TCA.ftbl.rep
//	OPTIONS	:=
//		{
//		COMBINED_EDUCTS					=	1;
//		CALC_UNMARKED_INPUT_ISO					=	1;
//		MATLAB_FOR_FLUX_EQ_CONSTR_MATR					=	1;
//		ALPHA_SET_TO_ONE					=	0;
//		};
//	};

## Sheet: S2F MS Data
META_NAME	FRAGMENT	MASS	WEIGHT
					3170		3231
					av	sd	av	sd
Ala_bm	1,2,3	260.15	0		0.857365	0.00170516	0.868309	0.00302252
			1		0.0778395	0.00140014	0.0731737	0.00194535
			2		0.0218654	0.000572828	0.0203545	0.000575665
			3		0.0429302	0.000305422	0.0381625	0.00101901
Ala_bm	2,3	232.155	0		0.883738	0.00181173	0.893025	0.00284775
			1		0.0564218	0.00114126	0.0534268	0.00140299
			2		0.0598401	0.000674719	0.0535481	0.00151562
Gly_bm	1,2	246.135	0		0.843222	0.00200433	0.844181	0.00202088
			1		0.114471	0.00126468	0.110458	0.00165346
			2		0.0423066	0.000817184	0.0453613	0.00045135
Gly_bm	2	218.14	0		0.900653	0.00108951	0.900281	0.000888115
			1		0.0993468	0.00108951	0.0997194	0.000888115
Val_bm	1,2,3,4,5	288.182	0		0.702192	0.0019184	0.705077	0.00107308
			1		0.133302	0.00163724	0.131325	0.00121119
			2		0.0953448	0.000654409	0.0943993	0.000344656
			3		0.0583729	0.000495393	0.0585179	0.00084206
			4		0.00594497	0.000168862	0.00585938	0.000248126
			5		0.00484321	6.54534e-05	0.00482073	0.000134504
Val_bm	2,3,4,5	260.187	0		0.724113	0.00193539	0.72512	0.000925197
			1		0.117383	0.0011892	0.116034	0.00172416
			2		0.141657	0.000476689	0.140817	0.000782153
			3		0.0103592	0.000875862	0.011331	0.00132323
			4		0.00648767	0.000130589	0.00669811	0.000457359
Leu_bm	2,3,4,5,6	200.183	0		0.624331	0.00243071	0.626323	0.00337082
			1		0.18823	0.00148235	0.187063	0.00227944
			2		0.147342	0.000789887	0.146937	0.00107732
			3		0.0302418	0.000326236	0.029785	0.000398885
			4		0.00859892	0.00011098	0.0084873	0.000100732
			5		0.00125612	4.09684e-05	0.00140553	0.000339585
Ile_bm	2,3,4,5,6	200.183	0		0.696297	0.00217898	0.701272	0.00283688
			1		0.150659	0.00125391	0.146963	0.00199446
			2		0.116374	0.000720181	0.114911	0.00139736
			3		0.0272518	0.000339263	0.0266634	0.000489603
			4		0.00532384	9.09737e-05	0.0051856	0.000160201
			5		0.00409439	0.000865079	0.00500388	0.00231033
Ser_bm	1,2,3	390.232	0		0.778876	0.00215936	0.776204	0.00452677
			1		0.144738	0.00207369	0.146335	0.00294104
			2		0.0425091	0.0007733	0.0441075	0.00158575
			3		0.0338776	0.00103849	0.0333538	0.000712119
Ser_bm	2,3	288.218	0		0.805406	0.0157997	0.803578	0.0120901
			1		0.125201	0.00327159	0.132135	0.00480025
			2		0.0693925	0.0183951	0.0642868	0.0166792
Ser_bm	1,2	302.197	0		0.843018	0.00151364	0.843784	0.00171822
			1		0.100686	0.00162009	0.0971631	0.000763712
			2		0.0562962	0.000716589	0.0590525	0.00118729
Thr_bm	1,2,3,4	404.247	0		0.769713	0.00255247	0.778831	0.00317861
			1		0.160547	0.00129161	0.154015	0.00231975
			2		0.0359861	0.00100925	0.0328208	0.000667191
			3		0.0304909	0.000376748	0.0310825	0.000518912
			4		0.00326279	0.000134703	0.00325042	0.000156367
Thr_bm	2,3,4	376.252	0		0.827883	0.00162424	0.833733	0.00213429
			1		0.113255	0.000820959	0.108516	0.00172574
			2		0.0433381	0.000578348	0.0421055	0.000623721
			3		0.015524	0.000265579	0.0156456	0.000313906
Phe_bm	1,2	302.197	0		0.852107	0.00111136	0.852335	0.00215934
			1		0.0815867	0.00170338	0.0796455	0.00163604
			2		0.0663065	0.00116153	0.0680193	0.00098024
Phe_bm	1,2,3,4,5,6,7,8,9	336.182	0		0.542264	0.0042387	0.538353	0.00325968
			1		0.182503	0.00244914	0.183593	0.00227869
			2		0.107447	0.00176842	0.10838	0.00109012
			3		0.0917367	0.000389323	0.0942985	0.00111612
			4		0.0481147	0.000186599	0.0475782	0.000552776
			5		0.0160151	0.000164828	0.0160813	0.000356401
			6		0.00784901	3.40327e-05	0.00775545	0.000198112
			7		0.00323173	6.68277e-05	0.00312993	7.57664e-05
			8		0.000541997	2.97104e-05	0.000538083	9.83762e-06
			9		0.000297295	1.70496e-05	0.000291798	7.60639e-05
Asx_bm	1,2,3,4	418.226	0		0.767072	0.00257621	0.774258	0.00501675
			1		0.162725	0.00144113	0.156796	0.0032976
			2		0.0372585	0.000713281	0.0351864	0.00123
			3		0.0300193	0.000478615	0.0308138	0.000779791
			4		0.0029248	4.00611e-05	0.00294498	0.00010243
Asx_bm	1,2	302.197	0		0.849906	0.0013195	0.85458	0.00343946
			1		0.123599	0.00117665	0.11864	0.00272844
			2		0.0264949	0.000331222	0.0267795	0.000805484
Asx_bm	2,3,4	316.213	0		0.81756	0.0016098	0.822222	0.00324927
			1		0.114798	0.000960409	0.111042	0.00190098
			2		0.0457267	0.000628128	0.0446105	0.000981452
			3		0.0219153	0.000205425	0.0221253	0.000504569
Glu_bm	1,2,3,4,5	432.242	0		0.872462	0.00255699	0.89432	0.00698669
			1		0.0881483	0.00135953	0.0794067	0.00378708
			2		0.0312776	0.000968926	0.0214558	0.00263875
			3		0.0067615	0.000236701	0.00402631	0.00051548
			4		0.000949021	1.7333e-05	0.000516094	5.0354e-05
			5		0.000401592	1.38111e-05	0.000274876	4.44866e-05
Glu_bm	2,3,4,5	330.228	0		0.89796	0.00120799	0.915502	0.00422373
			1		0.0653784	0.000626114	0.0597692	0.0022234
			2		0.033506	0.000577189	0.0227699	0.00199692
			3		0.00200928	4.30074e-05	0.00122368	6.85435e-05
			4		0.00114631	3.59152e-05	0.000734786	6.70658e-05
Lys_bm	1,2,3,4,5,6	431.295	0		0.671831	0.00479439	0.680097	0.00233899
			1		0.177574	0.00218795	0.172988	0.00116877
			2		0.0847332	0.00151203	0.0821448	0.000490721
			3		0.0537519	0.000886526	0.0531439	0.000647273
			4		0.0085252	0.000266339	0.0081233	0.000163488
			5		0.00292462	9.17062e-05	0.00293559	0.000118102
			6		0.000659599	2.687e-05	0.000567219	0.000165835
Lys_bm	2,3,4,5,6	329.281	0		0.701257	0.00245187	0.703333	0.00766482
			1		0.153218	0.0012191	0.149607	0.00162489
			2		0.112032	0.0013258	0.110688	0.000882484
			3		0.0261147	0.000556569	0.0256609	0.000460814
			4		0.00525924	9.0063e-05	0.005077	0.000268866
			5		0.00211954	0.000916766	0.0056343	0.00838712
His_bm	1,2,3,4,5,6	440.258	0		0.610558	0.00665097	0.602806	0.00547199
			1		0.212199	0.00336248	0.214546	0.00436249
			2		0.0875137	0.00198798	0.0910057	0.00149871
			3		0.0611599	0.00136934	0.0637505	0.00016978
			4		0.0193402	0.000410488	0.0189368	7.89281e-05
			5		0.00821703	0.000282118	0.00790618	0.000224419
			6		0.00101188	8.11665e-05	0.00104906	0.000124901
His_bm	2,3,4,5,6	338.245	0		0.630278	0.00859135	0.621008	0.00184206
			1		0.204252	0.00525783	0.208684	0.00234552
			2		0.116787	0.00245789	0.121638	0.000494339
			3		0.0351836	0.000465617	0.0353607	0.000376272
			4		0.0112749	0.00033916	0.0108942	0.000263668
			5		0.00222343	0.000194188	0.00241516	0.000156263
Tyr_bm	1,2,3,4,5,6,7,8,9	466.263	0		0.546965	0.00428187	0.542716	0.0030194
			1		0.184371	0.00227686	0.184408	0.00211006
			2		0.107793	0.00171592	0.108614	0.000750762
			3		0.0868405	0.000841422	0.0898845	0.0012683
			4		0.0470853	0.000545429	0.0469469	0.000917261
			5		0.0154777	0.000187462	0.0157704	0.000259603
			6		0.00770484	0.000147891	0.00781603	0.000170406
			7		0.00291648	0.000165632	0.00300658	0.000122911
			8		0.000478782	4.16165e-05	0.000505729	3.38161e-05
			9		0.000367765	7.44191e-05	0.000331377	5.60565e-05
Tyr_bm	2,3,4,5,6,7,8,9	364.249	0		0.557877	0.00370315	0.553588	0.00359961
			1		0.169188	0.00199932	0.170432	0.00250837
			2		0.146854	0.00117256	0.14904	0.000887274
			3		0.057374	0.000968909	0.0592156	0.00131864
			4		0.0464233	0.000619666	0.0455521	0.000881025
			5		0.0127636	0.000205735	0.012851	0.000134879
			6		0.00787639	0.000218902	0.00768012	0.000246677
			7		0.00108885	6.9322e-05	0.00110746	5.5579e-05
			8		0.000555595	3.00085e-05	0.00053415	4.9828e-05
Tyr_bm	1,2	302.197	0		0.839413	0.00372109	0.839775	0.00308014
			1		0.092879	0.00236987	0.0899568	0.00191304
			2		0.0677078	0.00176938	0.0702686	0.00128139
Glyc_bm	1,2,3	267.019	0		0.811409	0.00193737	0.808418	0.000576403
			1		0.092401	0.00133362	0.0941606	0.000713011
			2		0.0275385	0.000679355	0.0284448	0.000444502
			3		0.0686519	0.000603668	0.0689762	0.000664654
Glyc_bm	2,3	253.003	0		0.8545	0.000848989	0.852621	0.000354902
			1		0.0669331	0.00097334	0.0682608	0.00065858
			2		0.0785668	0.000581893	0.0791187	0.000393023
St_bm	1,2,3,4,5,6	360.129	0		0.700865	0.00705108	0.691394	0.00359895
			1		0.146411	0.00196611	0.152686	0.00199988
			2		0.0469111	0.0027516	0.050097	0.00129242
			3		0.0437028	0.00108392	0.0456277	0.00138579
			4		0.0174228	0.000428532	0.0173755	0.000612692
			5		0.00589326	0.000331305	0.00610645	0.000231695
			6		0.0387935	0.00112944	0.036714	0.00161318
St_bm	3,4,5,6	289.092	0		0.786558	0.00592141	0.776834	0.00417591
			1		0.0971331	0.00261798	0.103297	0.002763
			2		0.0187601	0.00120725	0.0208193	0.00102048
			3		0.0471453	0.00125576	0.0492711	0.0013378
			4		0.0504039	0.00173625	0.0497795	0.00134114
Ac_p_bm	1,2	74.0368	0		0.857237	0.00202964	0.859887	0.00012278
			1		0.0651799	0.00143324	0.0633599	0.000867238
			2		0.0775831	0.000651487	0.0767531	0.000754025
Ac_c_bm	1,2	74.0368	0		0.913316	0.00128892	0.919542	0.00165471
			1		0.0468723	0.000649543	0.0456055	0.00165891
			2		0.039812	0.000735015	0.0348526	0.000300083

## Sheet: S2G flux results
Fluxes determined for two genotypes [µmol / mg FW / h]
	3170		3231
reaction	av.	SD	av.	SD	significance (Student's test, n1=n2=4; independent samples, equal sample size, unequal variance, two tailed, p=5%)
vACL	5.31498	0.450531	4.23002	0.424303	TRUE	ATP:citrate lyase
vAco	-0.404292	0.495409	-0.578504	0.542423	FALSE	Aconitate hydratase
vaKIV	1.32763	0.176146	1.36263	0.192083	FALSE	plastidic valine & Leu synthesis
vAlaP	0.610375	0.128842	0.595189	0.1245	FALSE	Ala into protein, export
vAldo_c	3.64558	17.9095	-2.24634	19.5954	FALSE	6-phosphofructokinase, pyrophosphate-dependent phosphofructokinase, fructose-bisphosphate aldolase
vAldo_p	26.1165	19.9978	27.2289	21.0823	FALSE	6-phosphofructokinase, fructose-bisphosphate aldolase
vAr	0.680779	0.117892	0.639548	0.099491	FALSE	shikimat synthesis (symmetric metabolite, two different carbon transitions)
vAsx	2.90394	0.26401	3.32571	0.367401	FALSE	Asp synthesis
vAsxP	1.65465	0.197461	2.15891	0.281414	TRUE	Asp + Asn into protein, free malate, export
vAT_c	-4.27384	1.60815	-5.36122	1.52481	FALSE	interconversion of Ala and pyruvate by unspecified transaminations, cytosol
vCit_out	1.47737	0.223743	1.62976	0.648815	FALSE	Citrate into biomass, export; bna572 has no citrate efflux
vCO2_out	80.0938	7.75179	64.0143	7.914	TRUE	CO2 export
vCS	6.38806	0.511386	5.28128	0.719405	TRUE	pyruvate dehydrogenase , citrate synthase
vFAEc	5.31498	0.450531	4.23002	0.424303	TRUE	cytosolic fatty acid elongation, export of acetate units
vFASp	82.5866	5.86975	63.207	6.11656	TRUE	plastidic fatty acid synthesis, export of acetate units
vFM	1.23447	0.477307	1.36352	0.649962	FALSE	Fumarase, malate dehydrogenase (symmetric metabolite, two different carbon transitions)
vG6PDH_c	2.89996	4.6146	2.35042	4.43725	FALSE	glucose 6-phosphate dehydrogenase, 6-phosphogluconolactonase, 6-phosphogluconate dehydrogenase
vG6PDH_p	7.37698	4.39001	5.52959	5.04019	FALSE	glucose-6-phosphate dehydrogenase, 6-phosphogluconolactonase, phosphogluconate dehydrogenase (decarboxylating)
vGAPDH_c	19.9445	16.1776	6.61441	20.1291	FALSE	GAP-dehydrogenase, phospho glycerokinase, cytosol
vGAPDH_p	32.4584	17.9922	38.5343	20.9583	FALSE	glyceraldehyde-3-phosphate dehydrogenase, phosphoglycerate kinase
vGlc_out	4.10651	1.45238	5.33832	2.02001	FALSE	Hex into sucrose, export
vGlnGlu	2.94206	0.535992	3.24838	0.617401	FALSE	Reactions that turn Gln into Glu
vGlnP	1.3588	0.362285	1.57179	0.322687	FALSE	Gln into protein & Gln into free metabolites, export
vGlu	1.63877	0.4667	1.94202	0.534387	FALSE	Reactions that interconvert glutamate and 2-oxoglutarate
vGluP	1.3033	0.303901	1.30636	0.341207	FALSE	Glu + Pro + Arg, into protein and free metabolites, export
vGly_dec	-0.11315	0.0718102	-0.1168	0.0869822	FALSE	glycine decarboxylase
vGlyc_out	3.0398	0.210379	2.30552	0.230226	TRUE	glycerol part of TAG (symmetric metabolite, two different carbon transitions), export
vGlyP	0.789951	0.190047	0.751913	0.21417	FALSE	Gly into protein, export
vGPT	48.482	20.3518	47.3947	21.2856	FALSE	glucose 6-phosphate translocator
vGT	0.323387	0.119133	0.265015	0.103949	FALSE	interconversion of glyoxylate and gly by unspecified transamination
vHex_HPc	60.4458	3.50707	52.0733	3.42403	TRUE	this reaction models the net conversion of sucrose and glucose uptakes into cytosolic hexose pools (glucose, fructose)
vHis	0.240264	0.0639787	0.253297	0.0538046	FALSE	RP into His and Trp; His and Trp have PrPP (C5 sugar-P) as a common precursor. The reaction formulates the synthesis of the C6 carbon backbone of His and also accounts for the C5 sugars going into Trp
vHisP	0.240264	0.0639787	0.253297	0.0538046	FALSE	His + Trp into protein, export
vHPc_out	5.41828	1.34794	4.57452	1.36249	FALSE	cytosolic hexosephospate into cell wall, export
vICDH	-0.727679	0.480739	-0.843519	0.538075	FALSE	isocitrate dehydrogenase
vICL	0.323387	0.119133	0.265015	0.103949	FALSE	isocitrate lyase (symmetric metabolite, two different carbon transitions)
vIle	0.454108	0.0770698	0.448612	0.0885466	FALSE	Ile synthesis
vIleP	0.454108	0.0770698	0.448612	0.0885466	FALSE	Ile into protein, export
vKDH	0.911086	0.235969	1.0985	0.322055	FALSE	ketoglutarate dehydrogenase (symmetric metabolite, two different carbon transitions)
vLeu	0.845214	0.109795	0.842589	0.13657	FALSE	Leu synthesis
vLeuP	0.845214	0.109795	0.842589	0.13657	FALSE	Leu into protein, export
vLys	0.280668	0.075923	0.265548	0.090032	FALSE	lysine synthesis (symmetric metabolite, two different carbon transitions)
vLysP	0.280668	0.075923	0.265548	0.090032	FALSE	Lys into protein, export
vME_c	0.243491	0.681214	0.163026	0.45609	FALSE	malic enzyme, cytosol; not in bna572
vME_m	1.05951	1.31503	0.551347	1.15282	FALSE	mitochondrial malic enzyme
vME_p	0.0391415	0.699999	0.0302308	0.168603	FALSE	malic enzyme, plastidic
vPDH_p	83.4318	5.88906	64.0496	6.11613	TRUE	formation of plastidic acetyl-CoA
vPEPC_c	4.08469	1.1909	3.75806	0.913592	FALSE	phosphoenolpyruvate carboxylase
vPGM_c	19.9445	16.1776	6.61441	20.1291	FALSE	phospho-glycerate mutase, enolase, cytosol
vPGM_p	73.0956	15.8298	65.0872	20.0755	FALSE	phosphoglycerate mutase, phosphopyruvate hydratase
vPhe	0.680779	0.117892	0.639548	0.099491	FALSE	Phe & Tyr synthesis;
vPheP	0.382071	0.0752067	0.358576	0.071784	FALSE	Phe into protein, export
vPK_c	12.2482	4.00438	10.9128	2.86807	FALSE	cytosolic pyruvate kinase, cytosol
vPK_p	75.3457	7.71223	55.7516	6.19784	TRUE	plastidic pyruvate kinase, plastid
vPPepi_c	2.89996	4.6146	2.35042	4.43725	FALSE	ribulose-phosphate 3-epimerase
vPPepi_p	-10.3818	5.18577	-6.73263	4.78164	FALSE	ribulose-phosphate 3-epimerase
vPPiso_p	-3.16028	1.88615	-1.61804	1.66963	FALSE	ribose-5-phosphate isomerase
vPPT	3.61164	16.9617	-8.05649	20.626	FALSE	phosphoenol pyruvate translocator
vPyr_cm	5.32856	1.43887	4.72993	1.29075	FALSE	transport of pyruvate into mitochondria
vPyr_cp	11.437	5.30925	11.7072	3.79911	FALSE	pyruvate import into plastid, unidentified transporter
vRub_p	20.9191	4.1543	13.8803	3.05904	TRUE	ribulose bisphosphate oxygenase, phosphoribulokinase
vSer	1.20099	0.163911	1.20762	0.18811	FALSE	plastidic PGA pathway to serine
vSerGly	0.353414	0.0723178	0.370098	0.0848112	FALSE	glycine hydroxymethyltransferase
vSerP	0.84758	0.152336	0.837519	0.167213	FALSE	Ser + Cys into protein, export
vSt_out	7.50664	0.828469	10.254	0.826884	TRUE	plastidic hexosephosphate into starch, export
vTA_p	-3.40054	1.88011	-1.87133	1.65954	FALSE	transaldolase
vThr	0.968622	0.141175	0.901257	0.209589	FALSE	Thr synthesis
vThrP	0.514515	0.140207	0.452645	0.196452	FALSE	Thr, Met into protein, export
vTK1_p	-3.40054	1.88011	-1.87133	1.65954	FALSE	transketolase
vTK2_p	-4.08132	1.91974	-2.51088	1.66486	FALSE	transketolase
vTPT	-15.6932	37.5712	-13.4126	39.6509	FALSE	triose phosphate translocator
vTyr	0.298708	0.0624926	0.280972	0.0684142	FALSE	Tyr synthesis
vTyrP	0.298708	0.0624926	0.280972	0.0684142	FALSE	Tyr into protein, export
vuptAla	4.88422	1.5832	5.95641	1.50011	FALSE	uptake unlabeled alanine
vuptGln	4.30086	0.605477	4.82016	0.640575	FALSE	uptake unlabeled glutamine
vuptGlucose	64.5523	3.61576	57.4116	3.91451	TRUE	total glucose uptake (not present in 13C-simulation)
vVal	0.48242	0.122886	0.520036	0.143286	FALSE	Val synthesis
vValP	0.48242	0.122886	0.520036	0.143286	FALSE	Val into protein, export
vXPT	2.89996	4.6146	2.35042	4.43725	FALSE	xylulose 5-phosphate translocator

## Sheet: S2H flux ratios
Alternative configurations of the 13C-MFA model that define the network stoichiometry using free fluxes or free fluxes and flux ratios (genotypes 3170 and 3231). The flux ratios are written in the form as they appear in the 'NET QUALITIES' section of the model file (Table S2E). The addition of 7 flux ratio equations requires to change 7 fluxes from 'free' to 'dependent'. The dependency can be tak…
	original configuration with free fluxes		configuration with free fluxes / flux ratios
genotype	3170	3231	3170	3231
flux ratio 1	N/A	N/A	1.10998*vRub_p-0.44501*vGAPDH_c-0.44501*vGAPDH_p = 0	1.23685*vRub_p-0.38157*vGAPDH_c-0.38157*vGAPDH_p = 0	flux ratio
flux ratio 2	N/A	N/A	vuptAla -1.13991*vuptGln = 0	vuptAla -1.23787*vuptGln = 0	flux ratio
flux ratio 3	N/A	N/A	vPyr_cp -0.1535*vPK_p = 0	vPyr_cp -0.21013*vPK_p = 0	flux ratio
flux ratio 4	N/A	N/A	vME_m -0.20588*vPyr_cm = 0	vME_m -0.1212*vPyr_cm = 0	flux ratio
flux ratio 5	N/A	N/A	vPK_c -3.02319*vPEPC_c = 0	vPK_c -2.92445*vPEPC_c = 0	flux ratio
flux ratio 6	N/A	N/A	vICDH +0.13777*vPyr_cm = 0	vICDH +0.17879*vPyr_cm = 0	flux ratio
flux ratio 7	N/A	N/A	3*vuptAla + 5*vuptGln + 6*vupt0 + 6*vuptU -5.29688*vCO2_out = 0	3*vuptAla + 5*vuptGln + 6*vupt0 + 6*vuptU -6.06044*vCO2_out = 0	flux ratio
vME_c	0.243491	0.163026	0.243491	0.163026	inner flux
vME_p	0.0391415	0.0302308	0.0391415	0.0302308	inner flux
vGPT	48.482	47.3947	48.482	47.3947	inner flux
vPPT	3.61164	-8.05649	3.61164	-8.05649	inner flux
vG6PDH_p	7.37698	5.52959	7.37698	5.52959	inner flux
vuptAla	4.88422	5.95641	4.88422	5.95641	uptake flux
vupt0	52.8522	47.0058	Dependent (vuptAla, 21 biomass fluxes)	Dependent (vuptAla, 21 biomass fluxes)	uptake flux
vuptGln	4.30086	4.82016	Dependent (vuptAla)	Dependent (vuptAla)	uptake flux
vRub_p	20.9191	13.8803	Dependent (vuptAla, vME_c, vME_p, 17 biomass fluxes)	Dependent (vuptAla, vME_c, vME_p, 17 biomass fluxes)	inner flux
vPEPC_c	4.08469	3.75806	Dependent (vuptAla, vME_c, vME_p, 11 biomass fluxes)	Dependent (vuptAla, vME_c, vME_p, 11 biomass fluxes)	inner flux
vPyr_cp	11.437	11.7072	Dependent (vME_p, 5 biomass fluxes)	Dependent (vME_p, 5 biomass fluxes)	inner flux
vICDH	-0.727679	-0.843519	Dependent (vuptAla, vME_c, vME_p, 11 biomass fluxes)	Dependent (vuptAla, vME_c, vME_p, 11 biomass fluxes)	inner flux
vPyr_cm	5.32856	4.72993	Dependent (vuptAla, vME_c, vME_p, 11 biomass fluxes)	Dependent (vuptAla, vME_c, vME_p, 11 biomass fluxes)	inner flux
vAla_bm	0.0257952	0.0187046	0.0257952	0.0187046	inner flux, proxy reaction
vAlaP	0.610375	0.595189	0.610375	0.595189	biomass flux
vGluP	1.3033	1.30636	1.3033	1.30636	biomass flux
vGlnP	1.3588	1.57179	1.3588	1.57179	biomass flux
vSerP	0.84758	0.837519	0.84758	0.837519	biomass flux
vGlyP	0.789951	0.751913	0.789951	0.751913	biomass flux
vHisP	0.240264	0.253297	0.240264	0.253297	biomass flux
vPheP	0.382071	0.358576	0.382071	0.358576	biomass flux
vTyrP	0.298708	0.280972	0.298708	0.280972	biomass flux
vValP	0.48242	0.520036	0.48242	0.520036	biomass flux
vLeuP	0.845214	0.842589	0.845214	0.842589	biomass flux
vIleP	0.454108	0.448612	0.454108	0.448612	biomass flux
vThrP	0.514515	0.452645	0.514515	0.452645	biomass flux
vAsxP	1.65465	2.15891	1.65465	2.15891	biomass flux
vLysP	0.280668	0.265548	0.280668	0.265548	biomass flux
vGlyc_outa	1.5199	1.15276	1.5199	1.15276	biomass flux
vSt_out	7.50664	10.254	7.50664	10.254	biomass flux
vFAEc	5.31498	4.23002	5.31498	4.23002	biomass flux
vFASp	82.5866	63.207	82.5866	63.207	biomass flux
vHPc_out	5.41828	4.57452	5.41828	4.57452	biomass flux
vGlc_out	4.10651	5.33832	4.10651	5.33832	biomass flux
vCit_out	1.47737	1.62976	1.47737	1.62976	biomass flux
