# Supplementary material for: Integration of a constraint-based metabolic model of Brassica napus developing seeds with 13C-metabolic flux analysis
Source: Front Plant Sci. 2014 Dec 19;5:724. doi: 10.3389/fpls.2014.00724 (PMC4271587; doi:10.3389/fpls.2014.00724)
Supplement: Supplementary file 3 [file DataSheet1.ZIP › bna20140218T082916.xml]

<?xml version="1.0" encoding="UTF-8"?>
<sbml xmlns="http://www.sbml.org/sbml/level2" level="2" version="1">
  <model id="bna20140218T082916">
    <listOfUnitDefinitions>
      <unitDefinition id="umol_per_hour">
        <listOfUnits>
          <unit kind="mole" exponent="1" scale="-6" multiplier="1"/>
          <unit kind="second" exponent="-1" scale="0" multiplier="0.000277777777777778"/>
        </listOfUnits>
      </unitDefinition>
      <unitDefinition id="mg_per_hour">
        <listOfUnits>
          <unit kind="gram" exponent="1" scale="-3" multiplier="1"/>
          <unit kind="second" exponent="-1" scale="0" multiplier="0.000277777777777778"/>
        </listOfUnits>
      </unitDefinition>
    </listOfUnitDefinitions>
    <listOfCompartments>
      <compartment id="a" name="apoplast"/>
      <compartment id="c" name="cytosol"/>
      <compartment id="e" name="environment"/>
      <compartment id="n" name="inner mitochondrial membrane"/>
      <compartment id="i" name="mitochondrial intermembrane space"/>
      <compartment id="m" name="mitochondiral matrix"/>
      <compartment id="u" name="no compartment"/>
      <compartment id="x" name="peroxisome"/>
      <compartment id="p" name="plastid stroma"/>
      <compartment id="l" name="thylakoid lumen"/>
      <compartment id="t" name="thylakoid membrane"/>
    </listOfCompartments>
    <listOfSpecies>
      <species id="M_abut_p" name="(S)-2-acetyl-2-hydroxybutanoic acid" compartment="p" hasOnlySubstanceUnits="false" boundaryCondition="false" charge="-1" constant="false">
        <notes>
          <body xmlns="http://www.w3.org/1999/xhtml">
            <p>FORMULA: C6H9O4</p>
            <p>CHARGE: -1.0</p>
            <p>FORM NEUTRAL: C6H10O4</p>
            <p>KEGG ID: C06006</p>
            <p>PubChem ID: 8279</p>
            <p>ChEBI ID: 27681</p>
            <p>InCHI string: InChI=1S/C6H10O4/c1-3-6(10,4(2)7)5(8)9/h10H,3H2,1-2H3,(H,8,9)/t6-/m0/s1</p>
            <p>Smiles: CC[C@](O)(C(C)=O)C(O)=O</p>
          </body>
        </notes>
        <annotation>
          <body xmlns="http://www.w3.org/1999/xhtml">
            <in:inchi xmlns:in="http://biomodels.net/inchi" metaid="metaid_M_abut_p_inchi">InChI=1S/C6H10O4/c1-3-6(10,4(2)7)5(8)9/h10H,3H2,1-2H3,(H,8,9)/t6-/m0/s1</in:inchi>
            <rdf:RDF xmlns:rdf="http://www.w3.org/1999/02/22-rdf-syntax-ns#" xmlns:bqbiol="http://biomodels.net/biology-qualifiers/">
              <rdf:Description rdf:about="#metaid_M_abut_p">
                <bqbiol:is>
                  <rdf:Bag>
                    <rdf:li rdf:resource="#metaid_M_abut_p_inchi"/>
                    <rdf:li rdf:resource="urn:miriam:obo.chebi:CHEBI%27681"/>
                    <rdf:li rdf:resource="urn:miriam:kegg.compound:C06006"/>
                    <rdf:li rdf:resource="urn:miriam:pubchem.substance:8279"/>
                    <rdf:li rdf:resource="http://identifiers.org/obo.chebi/CHEBI:27681"/>
                    <rdf:li rdf:resource="http://identifiers.org/kegg.compound/C06006"/>
                    <rdf:li rdf:resource="http://identifiers.org/pubchem.substance/8279"/>
                    <rdf:li rdf:resource="http://identifiers.org/inchi/InChI=1S/C6H10O4/c1-3-6(10,4(2)7)5(8)9/h10H,3H2,1-2H3,(H,8,9)/t6-/m0/s1"/>
                  </rdf:Bag>
                </bqbiol:is>
              </rdf:Description>
            </rdf:RDF>
          </body>
        </annotation>
      </species>
      <species id="M_ac_c" name="acetic acid" compartment="c" hasOnlySubstanceUnits="false" boundaryCondition="false" charge="-1" constant="false">
        <notes>
          <body xmlns="http://www.w3.org/1999/xhtml">
            <p>FORMULA: C2H3O2</p>
            <p>CHARGE: -1.0</p>
            <p>FORM NEUTRAL: C2H4O2</p>
            <p>KEGG ID: C00033</p>
            <p>PubChem ID: 3335</p>
            <p>ChEBI ID: 15366</p>
            <p>InCHI string: InChI=1S/C2H4O2/c1-2(3)4/h1H3,(H,3,4)</p>
            <p>Smiles: CC(=O)O</p>
          </body>
        </notes>
        <annotation>
          <body xmlns="http://www.w3.org/1999/xhtml">
            <in:inchi xmlns:in="http://biomodels.net/inchi" metaid="metaid_M_ac_c_inchi">InChI=1S/C2H4O2/c1-2(3)4/h1H3,(H,3,4)</in:inchi>
            <rdf:RDF xmlns:rdf="http://www.w3.org/1999/02/22-rdf-syntax-ns#" xmlns:bqbiol="http://biomodels.net/biology-qualifiers/">
              <rdf:Description rdf:about="#metaid_M_ac_c">
                <bqbiol:is>
                  <rdf:Bag>
                    <rdf:li rdf:resource="#metaid_M_ac_c_inchi"/>
                    <rdf:li rdf:resource="urn:miriam:obo.chebi:CHEBI%15366"/>
                    <rdf:li rdf:resource="urn:miriam:kegg.compound:C00033"/>
                    <rdf:li rdf:resource="urn:miriam:pubchem.substance:3335"/>
                    <rdf:li rdf:resource="http://identifiers.org/obo.chebi/CHEBI:15366"/>
                    <rdf:li rdf:resource="http://identifiers.org/kegg.compound/C00033"/>
                    <rdf:li rdf:resource="http://identifiers.org/pubchem.substance/3335"/>
                    <rdf:li rdf:resource="http://identifiers.org/inchi/InChI=1S/C2H4O2/c1-2(3)4/h1H3,(H,3,4)"/>
                  </rdf:Bag>
                </bqbiol:is>
              </rdf:Description>
            </rdf:RDF>
          </body>
        </annotation>
      </species>
      <species id="M_ac_m" name="acetic acid" compartment="m" hasOnlySubstanceUnits="false" boundaryCondition="false" charge="-1" constant="false">
        <notes>
          <body xmlns="http://www.w3.org/1999/xhtml">
            <p>FORMULA: C2H3O2</p>
            <p>CHARGE: -1.0</p>
            <p>FORM NEUTRAL: C2H4O2</p>
            <p>KEGG ID: C00033</p>
            <p>PubChem ID: 3335</p>
            <p>ChEBI ID: 15366</p>
            <p>InCHI string: InChI=1S/C2H4O2/c1-2(3)4/h1H3,(H,3,4)</p>
            <p>Smiles: CC(=O)O</p>
          </body>
        </notes>
        <annotation>
          <body xmlns="http://www.w3.org/1999/xhtml">
            <in:inchi xmlns:in="http://biomodels.net/inchi" metaid="metaid_M_ac_m_inchi">InChI=1S/C2H4O2/c1-2(3)4/h1H3,(H,3,4)</in:inchi>
            <rdf:RDF xmlns:rdf="http://www.w3.org/1999/02/22-rdf-syntax-ns#" xmlns:bqbiol="http://biomodels.net/biology-qualifiers/">
              <rdf:Description rdf:about="#metaid_M_ac_m">
                <bqbiol:is>
                  <rdf:Bag>
                    <rdf:li rdf:resource="#metaid_M_ac_m_inchi"/>
                    <rdf:li rdf:resource="urn:miriam:obo.chebi:CHEBI%15366"/>
                    <rdf:li rdf:resource="urn:miriam:kegg.compound:C00033"/>
                    <rdf:li rdf:resource="urn:miriam:pubchem.substance:3335"/>
                    <rdf:li rdf:resource="http://identifiers.org/obo.chebi/CHEBI:15366"/>
                    <rdf:li rdf:resource="http://identifiers.org/kegg.compound/C00033"/>
                    <rdf:li rdf:resource="http://identifiers.org/pubchem.substance/3335"/>
                    <rdf:li rdf:resource="http://identifiers.org/inchi/InChI=1S/C2H4O2/c1-2(3)4/h1H3,(H,3,4)"/>
                  </rdf:Bag>
                </bqbiol:is>
              </rdf:Description>
            </rdf:RDF>
          </body>
        </annotation>
      </species>
      <species id="M_ac_p" name="acetic acid" compartment="p" hasOnlySubstanceUnits="false" boundaryCondition="false" charge="-1" constant="false">
        <notes>
          <body xmlns="http://www.w3.org/1999/xhtml">
            <p>FORMULA: C2H3O2</p>
            <p>CHARGE: -1.0</p>
            <p>FORM NEUTRAL: C2H4O2</p>
            <p>KEGG ID: C00033</p>
            <p>PubChem ID: 3335</p>
            <p>ChEBI ID: 15366</p>
            <p>InCHI string: InChI=1S/C2H4O2/c1-2(3)4/h1H3,(H,3,4)</p>
            <p>Smiles: CC(=O)O</p>
          </body>
        </notes>
        <annotation>
          <body xmlns="http://www.w3.org/1999/xhtml">
            <in:inchi xmlns:in="http://biomodels.net/inchi" metaid="metaid_M_ac_p_inchi">InChI=1S/C2H4O2/c1-2(3)4/h1H3,(H,3,4)</in:inchi>
            <rdf:RDF xmlns:rdf="http://www.w3.org/1999/02/22-rdf-syntax-ns#" xmlns:bqbiol="http://biomodels.net/biology-qualifiers/">
              <rdf:Description rdf:about="#metaid_M_ac_p">
                <bqbiol:is>
                  <rdf:Bag>
                    <rdf:li rdf:resource="#metaid_M_ac_p_inchi"/>
                    <rdf:li rdf:resource="urn:miriam:obo.chebi:CHEBI%15366"/>
                    <rdf:li rdf:resource="urn:miriam:kegg.compound:C00033"/>
                    <rdf:li rdf:resource="urn:miriam:pubchem.substance:3335"/>
                    <rdf:li rdf:resource="http://identifiers.org/obo.chebi/CHEBI:15366"/>
                    <rdf:li rdf:resource="http://identifiers.org/kegg.compound/C00033"/>
                    <rdf:li rdf:resource="http://identifiers.org/pubchem.substance/3335"/>
                    <rdf:li rdf:resource="http://identifiers.org/inchi/InChI=1S/C2H4O2/c1-2(3)4/h1H3,(H,3,4)"/>
                  </rdf:Bag>
                </bqbiol:is>
              </rdf:Description>
            </rdf:RDF>
          </body>
        </annotation>
      </species>
      <species id="M_acacacp_p" name="acetoacetyl-[acp]" compartment="p" hasOnlySubstanceUnits="false" boundaryCondition="false" charge="0" constant="false">
        <notes>
          <body xmlns="http://www.w3.org/1999/xhtml">
            <p>FORMULA: C4H5O2SR</p>
            <p>CHARGE: 0.0</p>
            <p>FORM NEUTRAL: C4H5O2SR</p>
            <p>KEGG ID: C05744</p>
            <p>PubChem ID: 8039</p>
            <p>ChEBI ID: 2393</p>
            <p>InCHI string: </p>
            <p>Smiles: CC(=O)CC(=O)S[*]</p>
          </body>
        </notes>
        <annotation>
          <body xmlns="http://www.w3.org/1999/xhtml">
            <in:inchi xmlns:in="http://biomodels.net/inchi" metaid="metaid_M_acacacp_p_inchi"/>
            <rdf:RDF xmlns:rdf="http://www.w3.org/1999/02/22-rdf-syntax-ns#" xmlns:bqbiol="http://biomodels.net/biology-qualifiers/">
              <rdf:Description rdf:about="#metaid_M_acacacp_p">
                <bqbiol:is>
                  <rdf:Bag>
                    <rdf:li rdf:resource="#metaid_M_acacacp_p_inchi"/>
                    <rdf:li rdf:resource="urn:miriam:obo.chebi:CHEBI%2393"/>
                    <rdf:li rdf:resource="urn:miriam:kegg.compound:C05744"/>
                    <rdf:li rdf:resource="urn:miriam:pubchem.substance:8039"/>
                    <rdf:li rdf:resource="http://identifiers.org/obo.chebi/CHEBI:2393"/>
                    <rdf:li rdf:resource="http://identifiers.org/kegg.compound/C05744"/>
                    <rdf:li rdf:resource="http://identifiers.org/pubchem.substance/8039"/>
                    <rdf:li rdf:resource="http://identifiers.org/inchi/"/>
                  </rdf:Bag>
                </bqbiol:is>
              </rdf:Description>
            </rdf:RDF>
          </body>
        </annotation>
      </species>
      <species id="M_acaccoa_c" name="acetoacetyl-CoA" compartment="c" hasOnlySubstanceUnits="false" boundaryCondition="false" charge="-4" constant="false">
        <notes>
          <body xmlns="http://www.w3.org/1999/xhtml">
            <p>FORMULA: C25H36N7O18P3S</p>
            <p>CHARGE: -4.0</p>
            <p>FORM NEUTRAL: C25H40N7O18P3S</p>
            <p>KEGG ID: C00332</p>
            <p>PubChem ID: 3626</p>
            <p>ChEBI ID: 15345</p>
            <p>InCHI string: InChI=1S/C25H40N7O18P3S/c1-13(33)8-16(35)54-7-6-27-15(34)4-5-28-23(38)20(37)25(2,3)10-47-53(44,45)50-52(42,43)46-9-14-19(49-51(39,40)41)18(36)24(48-14)32-12-31-17-21(26)29-11-30-22(17)32/h11-12,14,18-20,24,36-37H,4-10H2,1-3H3,(H,27,34)(H,28,38)(H,42,43)(H,44,45)(H2,26,29,30)(H2,39,40,41)/t14-,18-,19-,20+,24-/m1/s1</p>
            <p>Smiles: CC(=O)CC(=O)SCCNC(=O)CCNC(=O)[C@H](O)C(C)(C)COP(O)(=O)OP(O)(=O)OC[C@H]1O[C@H]([C@H](O)[C@@H]1OP(O)(O)=O)n1cnc2c(N)ncnc12</p>
          </body>
        </notes>
        <annotation>
          <body xmlns="http://www.w3.org/1999/xhtml">
            <in:inchi xmlns:in="http://biomodels.net/inchi" metaid="metaid_M_acaccoa_c_inchi">InChI=1S/C25H40N7O18P3S/c1-13(33)8-16(35)54-7-6-27-15(34)4-5-28-23(38)20(37)25(2,3)10-47-53(44,45)50-52(42,43)46-9-14-19(49-51(39,40)41)18(36)24(48-14)32-12-31-17-21(26)29-11-30-22(17)32/h11-12,14,18-20,24,36-37H,4-10H2,1-3H3,(H,27,34)(H,28,38)(H,42,43)(H,44,45)(H2,26,29,30)(H2,39,40,41)/t14-,18-,19-,20+,24-/m1/s1</in:inchi>
            <rdf:RDF xmlns:rdf="http://www.w3.org/1999/02/22-rdf-syntax-ns#" xmlns:bqbiol="http://biomodels.net/biology-qualifiers/">
              <rdf:Description rdf:about="#metaid_M_acaccoa_c">
                <bqbiol:is>
                  <rdf:Bag>
                    <rdf:li rdf:resource="#metaid_M_acaccoa_c_inchi"/>
                    <rdf:li rdf:resource="urn:miriam:obo.chebi:CHEBI%15345"/>
                    <rdf:li rdf:resource="urn:miriam:kegg.compound:C00332"/>
                    <rdf:li rdf:resource="urn:miriam:pubchem.substance:3626"/>
                    <rdf:li rdf:resource="http://identifiers.org/obo.chebi/CHEBI:15345"/>
                    <rdf:li rdf:resource="http://identifiers.org/kegg.compound/C00332"/>
                    <rdf:li rdf:resource="http://identifiers.org/pubchem.substance/3626"/>
                    <rdf:li rdf:resource="http://identifiers.org/inchi/InChI=1S/C25H40N7O18P3S/c1-13(33)8-16(35)54-7-6-27-15(34)4-5-28-23(38)20(37)25(2,3)10-47-53(44,45)50-52(42,43)46-9-14-19(49-51(39,40)41)18(36)24(48-14)32-12-31-17-21(26)29-11-30-22(17)32/h11-12,14,18-20,24,36-37H,4-10H2,1-3H3,(H,27,34)(H,28,38)(H,42,43)(H,44,45)(H2,26,29,30)(H2,39,40,41)/t14-,18-,19-,20+,24-/m1/s1"/>
                  </rdf:Bag>
                </bqbiol:is>
              </rdf:Description>
            </rdf:RDF>
          </body>
        </annotation>
      </species>
      <species id="M_accoa_c" name="acetyl-CoA" compartment="c" hasOnlySubstanceUnits="false" boundaryCondition="false" charge="-4" constant="false">
        <notes>
          <body xmlns="http://www.w3.org/1999/xhtml">
            <p>FORMULA: C23H34N7O17P3S</p>
            <p>CHARGE: -4.0</p>
            <p>FORM NEUTRAL: C23H38N7O17P3S</p>
            <p>KEGG ID: C00024</p>
            <p>PubChem ID: 3326</p>
            <p>ChEBI ID: 15351</p>
            <p>InCHI string: InChI=1S/C23H38N7O17P3S/c1-12(31)51-7-6-25-14(32)4-5-26-21(35)18(34)23(2,3)9-44-50(41,42)47-49(39,40)43-8-13-17(46-48(36,37)38)16(33)22(45-13)30-11-29-15-19(24)27-10-28-20(15)30/h10-11,13,16-18,22,33-34H,4-9H2,1-3H3,(H,25,32)(H,26,35)(H,39,40)(H,41,42)(H2,24,27,28)(H2,36,37,38)/t13-,16-,17-,18+,22-/m1/s1</p>
            <p>Smiles: CC(=O)SCCNC(=O)CCNC(=O)[C@H](O)C(C)(C)COP(O)(=O)OP(O)(=O)OC[C@H]1O[C@H]([C@H](O)[C@@H]1OP(O)(O)=O)n1cnc2c(N)ncnc12</p>
          </body>
        </notes>
        <annotation>
          <body xmlns="http://www.w3.org/1999/xhtml">
            <in:inchi xmlns:in="http://biomodels.net/inchi" metaid="metaid_M_accoa_c_inchi">InChI=1S/C23H38N7O17P3S/c1-12(31)51-7-6-25-14(32)4-5-26-21(35)18(34)23(2,3)9-44-50(41,42)47-49(39,40)43-8-13-17(46-48(36,37)38)16(33)22(45-13)30-11-29-15-19(24)27-10-28-20(15)30/h10-11,13,16-18,22,33-34H,4-9H2,1-3H3,(H,25,32)(H,26,35)(H,39,40)(H,41,42)(H2,24,27,28)(H2,36,37,38)/t13-,16-,17-,18+,22-/m1/s1</in:inchi>
            <rdf:RDF xmlns:rdf="http://www.w3.org/1999/02/22-rdf-syntax-ns#" xmlns:bqbiol="http://biomodels.net/biology-qualifiers/">
              <rdf:Description rdf:about="#metaid_M_accoa_c">
                <bqbiol:is>
                  <rdf:Bag>
                    <rdf:li rdf:resource="#metaid_M_accoa_c_inchi"/>
                    <rdf:li rdf:resource="urn:miriam:obo.chebi:CHEBI%15351"/>
                    <rdf:li rdf:resource="urn:miriam:kegg.compound:C00024"/>
                    <rdf:li rdf:resource="urn:miriam:pubchem.substance:3326"/>
                    <rdf:li rdf:resource="http://identifiers.org/obo.chebi/CHEBI:15351"/>
                    <rdf:li rdf:resource="http://identifiers.org/kegg.compound/C00024"/>
                    <rdf:li rdf:resource="http://identifiers.org/pubchem.substance/3326"/>
                    <rdf:li rdf:resource="http://identifiers.org/inchi/InChI=1S/C23H38N7O17P3S/c1-12(31)51-7-6-25-14(32)4-5-26-21(35)18(34)23(2,3)9-44-50(41,42)47-49(39,40)43-8-13-17(46-48(36,37)38)16(33)22(45-13)30-11-29-15-19(24)27-10-28-20(15)30/h10-11,13,16-18,22,33-34H,4-9H2,1-3H3,(H,25,32)(H,26,35)(H,39,40)(H,41,42)(H2,24,27,28)(H2,36,37,38)/t13-,16-,17-,18+,22-/m1/s1"/>
                  </rdf:Bag>
                </bqbiol:is>
              </rdf:Description>
            </rdf:RDF>
          </body>
        </annotation>
      </species>
      <species id="M_accoa_m" name="acetyl-CoA" compartment="m" hasOnlySubstanceUnits="false" boundaryCondition="false" charge="-4" constant="false">
        <notes>
          <body xmlns="http://www.w3.org/1999/xhtml">
            <p>FORMULA: C23H34N7O17P3S</p>
            <p>CHARGE: -4.0</p>
            <p>FORM NEUTRAL: C23H38N7O17P3S</p>
            <p>KEGG ID: C00024</p>
            <p>PubChem ID: 3326</p>
            <p>ChEBI ID: 15351</p>
            <p>InCHI string: InChI=1S/C23H38N7O17P3S/c1-12(31)51-7-6-25-14(32)4-5-26-21(35)18(34)23(2,3)9-44-50(41,42)47-49(39,40)43-8-13-17(46-48(36,37)38)16(33)22(45-13)30-11-29-15-19(24)27-10-28-20(15)30/h10-11,13,16-18,22,33-34H,4-9H2,1-3H3,(H,25,32)(H,26,35)(H,39,40)(H,41,42)(H2,24,27,28)(H2,36,37,38)/t13-,16-,17-,18+,22-/m1/s1</p>
            <p>Smiles: CC(=O)SCCNC(=O)CCNC(=O)[C@H](O)C(C)(C)COP(O)(=O)OP(O)(=O)OC[C@H]1O[C@H]([C@H](O)[C@@H]1OP(O)(O)=O)n1cnc2c(N)ncnc12</p>
          </body>
        </notes>
        <annotation>
          <body xmlns="http://www.w3.org/1999/xhtml">
            <in:inchi xmlns:in="http://biomodels.net/inchi" metaid="metaid_M_accoa_m_inchi">InChI=1S/C23H38N7O17P3S/c1-12(31)51-7-6-25-14(32)4-5-26-21(35)18(34)23(2,3)9-44-50(41,42)47-49(39,40)43-8-13-17(46-48(36,37)38)16(33)22(45-13)30-11-29-15-19(24)27-10-28-20(15)30/h10-11,13,16-18,22,33-34H,4-9H2,1-3H3,(H,25,32)(H,26,35)(H,39,40)(H,41,42)(H2,24,27,28)(H2,36,37,38)/t13-,16-,17-,18+,22-/m1/s1</in:inchi>
            <rdf:RDF xmlns:rdf="http://www.w3.org/1999/02/22-rdf-syntax-ns#" xmlns:bqbiol="http://biomodels.net/biology-qualifiers/">
              <rdf:Description rdf:about="#metaid_M_accoa_m">
                <bqbiol:is>
                  <rdf:Bag>
                    <rdf:li rdf:resource="#metaid_M_accoa_m_inchi"/>
                    <rdf:li rdf:resource="urn:miriam:obo.chebi:CHEBI%15351"/>
                    <rdf:li rdf:resource="urn:miriam:kegg.compound:C00024"/>
                    <rdf:li rdf:resource="urn:miriam:pubchem.substance:3326"/>
                    <rdf:li rdf:resource="http://identifiers.org/obo.chebi/CHEBI:15351"/>
                    <rdf:li rdf:resource="http://identifiers.org/kegg.compound/C00024"/>
                    <rdf:li rdf:resource="http://identifiers.org/pubchem.substance/3326"/>
                    <rdf:li rdf:resource="http://identifiers.org/inchi/InChI=1S/C23H38N7O17P3S/c1-12(31)51-7-6-25-14(32)4-5-26-21(35)18(34)23(2,3)9-44-50(41,42)47-49(39,40)43-8-13-17(46-48(36,37)38)16(33)22(45-13)30-11-29-15-19(24)27-10-28-20(15)30/h10-11,13,16-18,22,33-34H,4-9H2,1-3H3,(H,25,32)(H,26,35)(H,39,40)(H,41,42)(H2,24,27,28)(H2,36,37,38)/t13-,16-,17-,18+,22-/m1/s1"/>
                  </rdf:Bag>
                </bqbiol:is>
              </rdf:Description>
            </rdf:RDF>
          </body>
        </annotation>
      </species>
      <species id="M_accoa_p" name="acetyl-CoA" compartment="p" hasOnlySubstanceUnits="false" boundaryCondition="false" charge="-4" constant="false">
        <notes>
          <body xmlns="http://www.w3.org/1999/xhtml">
            <p>FORMULA: C23H34N7O17P3S</p>
            <p>CHARGE: -4.0</p>
            <p>FORM NEUTRAL: C23H38N7O17P3S</p>
            <p>KEGG ID: C00024</p>
            <p>PubChem ID: 3326</p>
            <p>ChEBI ID: 15351</p>
            <p>InCHI string: InChI=1S/C23H38N7O17P3S/c1-12(31)51-7-6-25-14(32)4-5-26-21(35)18(34)23(2,3)9-44-50(41,42)47-49(39,40)43-8-13-17(46-48(36,37)38)16(33)22(45-13)30-11-29-15-19(24)27-10-28-20(15)30/h10-11,13,16-18,22,33-34H,4-9H2,1-3H3,(H,25,32)(H,26,35)(H,39,40)(H,41,42)(H2,24,27,28)(H2,36,37,38)/t13-,16-,17-,18+,22-/m1/s1</p>
            <p>Smiles: CC(=O)SCCNC(=O)CCNC(=O)[C@H](O)C(C)(C)COP(O)(=O)OP(O)(=O)OC[C@H]1O[C@H]([C@H](O)[C@@H]1OP(O)(O)=O)n1cnc2c(N)ncnc12</p>
          </body>
        </notes>
        <annotation>
          <body xmlns="http://www.w3.org/1999/xhtml">
            <in:inchi xmlns:in="http://biomodels.net/inchi" metaid="metaid_M_accoa_p_inchi">InChI=1S/C23H38N7O17P3S/c1-12(31)51-7-6-25-14(32)4-5-26-21(35)18(34)23(2,3)9-44-50(41,42)47-49(39,40)43-8-13-17(46-48(36,37)38)16(33)22(45-13)30-11-29-15-19(24)27-10-28-20(15)30/h10-11,13,16-18,22,33-34H,4-9H2,1-3H3,(H,25,32)(H,26,35)(H,39,40)(H,41,42)(H2,24,27,28)(H2,36,37,38)/t13-,16-,17-,18+,22-/m1/s1</in:inchi>
            <rdf:RDF xmlns:rdf="http://www.w3.org/1999/02/22-rdf-syntax-ns#" xmlns:bqbiol="http://biomodels.net/biology-qualifiers/">
              <rdf:Description rdf:about="#metaid_M_accoa_p">
                <bqbiol:is>
                  <rdf:Bag>
                    <rdf:li rdf:resource="#metaid_M_accoa_p_inchi"/>
                    <rdf:li rdf:resource="urn:miriam:obo.chebi:CHEBI%15351"/>
                    <rdf:li rdf:resource="urn:miriam:kegg.compound:C00024"/>
                    <rdf:li rdf:resource="urn:miriam:pubchem.substance:3326"/>
                    <rdf:li rdf:resource="http://identifiers.org/obo.chebi/CHEBI:15351"/>
                    <rdf:li rdf:resource="http://identifiers.org/kegg.compound/C00024"/>
                    <rdf:li rdf:resource="http://identifiers.org/pubchem.substance/3326"/>
                    <rdf:li rdf:resource="http://identifiers.org/inchi/InChI=1S/C23H38N7O17P3S/c1-12(31)51-7-6-25-14(32)4-5-26-21(35)18(34)23(2,3)9-44-50(41,42)47-49(39,40)43-8-13-17(46-48(36,37)38)16(33)22(45-13)30-11-29-15-19(24)27-10-28-20(15)30/h10-11,13,16-18,22,33-34H,4-9H2,1-3H3,(H,25,32)(H,26,35)(H,39,40)(H,41,42)(H2,24,27,28)(H2,36,37,38)/t13-,16-,17-,18+,22-/m1/s1"/>
                  </rdf:Bag>
                </bqbiol:is>
              </rdf:Description>
            </rdf:RDF>
          </body>
        </annotation>
      </species>
      <species id="M_accoa_x" name="acetyl-CoA" compartment="x" hasOnlySubstanceUnits="false" boundaryCondition="false" charge="-4" constant="false">
        <notes>
          <body xmlns="http://www.w3.org/1999/xhtml">
            <p>FORMULA: C23H34N7O17P3S</p>
            <p>CHARGE: -4.0</p>
            <p>FORM NEUTRAL: C23H38N7O17P3S</p>
            <p>KEGG ID: C00024</p>
            <p>PubChem ID: 3326</p>
            <p>ChEBI ID: 15351</p>
            <p>InCHI string: InChI=1S/C23H38N7O17P3S/c1-12(31)51-7-6-25-14(32)4-5-26-21(35)18(34)23(2,3)9-44-50(41,42)47-49(39,40)43-8-13-17(46-48(36,37)38)16(33)22(45-13)30-11-29-15-19(24)27-10-28-20(15)30/h10-11,13,16-18,22,33-34H,4-9H2,1-3H3,(H,25,32)(H,26,35)(H,39,40)(H,41,42)(H2,24,27,28)(H2,36,37,38)/t13-,16-,17-,18+,22-/m1/s1</p>
            <p>Smiles: CC(=O)SCCNC(=O)CCNC(=O)[C@H](O)C(C)(C)COP(O)(=O)OP(O)(=O)OC[C@H]1O[C@H]([C@H](O)[C@@H]1OP(O)(O)=O)n1cnc2c(N)ncnc12</p>
          </body>
        </notes>
        <annotation>
          <body xmlns="http://www.w3.org/1999/xhtml">
            <in:inchi xmlns:in="http://biomodels.net/inchi" metaid="metaid_M_accoa_x_inchi">InChI=1S/C23H38N7O17P3S/c1-12(31)51-7-6-25-14(32)4-5-26-21(35)18(34)23(2,3)9-44-50(41,42)47-49(39,40)43-8-13-17(46-48(36,37)38)16(33)22(45-13)30-11-29-15-19(24)27-10-28-20(15)30/h10-11,13,16-18,22,33-34H,4-9H2,1-3H3,(H,25,32)(H,26,35)(H,39,40)(H,41,42)(H2,24,27,28)(H2,36,37,38)/t13-,16-,17-,18+,22-/m1/s1</in:inchi>
            <rdf:RDF xmlns:rdf="http://www.w3.org/1999/02/22-rdf-syntax-ns#" xmlns:bqbiol="http://biomodels.net/biology-qualifiers/">
              <rdf:Description rdf:about="#metaid_M_accoa_x">
                <bqbiol:is>
                  <rdf:Bag>
                    <rdf:li rdf:resource="#metaid_M_accoa_x_inchi"/>
                    <rdf:li rdf:resource="urn:miriam:obo.chebi:CHEBI%15351"/>
                    <rdf:li rdf:resource="urn:miriam:kegg.compound:C00024"/>
                    <rdf:li rdf:resource="urn:miriam:pubchem.substance:3326"/>
                    <rdf:li rdf:resource="http://identifiers.org/obo.chebi/CHEBI:15351"/>
                    <rdf:li rdf:resource="http://identifiers.org/kegg.compound/C00024"/>
                    <rdf:li rdf:resource="http://identifiers.org/pubchem.substance/3326"/>
                    <rdf:li rdf:resource="http://identifiers.org/inchi/InChI=1S/C23H38N7O17P3S/c1-12(31)51-7-6-25-14(32)4-5-26-21(35)18(34)23(2,3)9-44-50(41,42)47-49(39,40)43-8-13-17(46-48(36,37)38)16(33)22(45-13)30-11-29-15-19(24)27-10-28-20(15)30/h10-11,13,16-18,22,33-34H,4-9H2,1-3H3,(H,25,32)(H,26,35)(H,39,40)(H,41,42)(H2,24,27,28)(H2,36,37,38)/t13-,16-,17-,18+,22-/m1/s1"/>
                  </rdf:Bag>
                </bqbiol:is>
              </rdf:Description>
            </rdf:RDF>
          </body>
        </annotation>
      </species>
      <species id="M_aclac_p" name="(2S)-2-hydroxy-2-methyl-3-oxobutanoic acid" compartment="p" hasOnlySubstanceUnits="false" boundaryCondition="false" charge="-1" constant="false">
        <notes>
          <body xmlns="http://www.w3.org/1999/xhtml">
            <p>FORMULA: C5H7O4</p>
            <p>CHARGE: -1.0</p>
            <p>FORM NEUTRAL: C5H8O4</p>
            <p>KEGG ID: C06010</p>
            <p>PubChem ID: 8282</p>
            <p>ChEBI ID: 18409</p>
            <p>InCHI string: InChI=1S/C5H8O4/c1-3(6)5(2,9)4(7)8/h9H,1-2H3,(H,7,8)/t5-/m0/s1</p>
            <p>Smiles: CC(=O)[C@](C)(O)C(O)=O</p>
          </body>
        </notes>
        <annotation>
          <body xmlns="http://www.w3.org/1999/xhtml">
            <in:inchi xmlns:in="http://biomodels.net/inchi" metaid="metaid_M_aclac_p_inchi">InChI=1S/C5H8O4/c1-3(6)5(2,9)4(7)8/h9H,1-2H3,(H,7,8)/t5-/m0/s1</in:inchi>
            <rdf:RDF xmlns:rdf="http://www.w3.org/1999/02/22-rdf-syntax-ns#" xmlns:bqbiol="http://biomodels.net/biology-qualifiers/">
              <rdf:Description rdf:about="#metaid_M_aclac_p">
                <bqbiol:is>
                  <rdf:Bag>
                    <rdf:li rdf:resource="#metaid_M_aclac_p_inchi"/>
                    <rdf:li rdf:resource="urn:miriam:obo.chebi:CHEBI%18409"/>
                    <rdf:li rdf:resource="urn:miriam:kegg.compound:C06010"/>
                    <rdf:li rdf:resource="urn:miriam:pubchem.substance:8282"/>
                    <rdf:li rdf:resource="http://identifiers.org/obo.chebi/CHEBI:18409"/>
                    <rdf:li rdf:resource="http://identifiers.org/kegg.compound/C06010"/>
                    <rdf:li rdf:resource="http://identifiers.org/pubchem.substance/8282"/>
                    <rdf:li rdf:resource="http://identifiers.org/inchi/InChI=1S/C5H8O4/c1-3(6)5(2,9)4(7)8/h9H,1-2H3,(H,7,8)/t5-/m0/s1"/>
                  </rdf:Bag>
                </bqbiol:is>
              </rdf:Description>
            </rdf:RDF>
          </body>
        </annotation>
      </species>
      <species id="M_acp_p" name="holo-[acyl-carrier protein]" compartment="p" hasOnlySubstanceUnits="false" boundaryCondition="false" charge="0" constant="false">
        <notes>
          <body xmlns="http://www.w3.org/1999/xhtml">
            <p>FORMULA: HSR</p>
            <p>CHARGE: 0.0</p>
            <p>FORM NEUTRAL: HSR</p>
            <p>KEGG ID: C00229</p>
            <p>PubChem ID: 3528</p>
            <p>ChEBI ID: 18359</p>
            <p>InCHI string: </p>
            <p>Smiles: </p>
          </body>
        </notes>
        <annotation>
          <body xmlns="http://www.w3.org/1999/xhtml">
            <in:inchi xmlns:in="http://biomodels.net/inchi" metaid="metaid_M_acp_p_inchi"/>
            <rdf:RDF xmlns:rdf="http://www.w3.org/1999/02/22-rdf-syntax-ns#" xmlns:bqbiol="http://biomodels.net/biology-qualifiers/">
              <rdf:Description rdf:about="#metaid_M_acp_p">
                <bqbiol:is>
                  <rdf:Bag>
                    <rdf:li rdf:resource="#metaid_M_acp_p_inchi"/>
                    <rdf:li rdf:resource="urn:miriam:obo.chebi:CHEBI%18359"/>
                    <rdf:li rdf:resource="urn:miriam:kegg.compound:C00229"/>
                    <rdf:li rdf:resource="urn:miriam:pubchem.substance:3528"/>
                    <rdf:li rdf:resource="http://identifiers.org/obo.chebi/CHEBI:18359"/>
                    <rdf:li rdf:resource="http://identifiers.org/kegg.compound/C00229"/>
                    <rdf:li rdf:resource="http://identifiers.org/pubchem.substance/3528"/>
                    <rdf:li rdf:resource="http://identifiers.org/inchi/"/>
                  </rdf:Bag>
                </bqbiol:is>
              </rdf:Description>
            </rdf:RDF>
          </body>
        </annotation>
      </species>
      <species id="M_ade_c" name="adenosine" compartment="c" hasOnlySubstanceUnits="false" boundaryCondition="false" charge="0" constant="false">
        <notes>
          <body xmlns="http://www.w3.org/1999/xhtml">
            <p>FORMULA: C10H13N5O4</p>
            <p>CHARGE: 0.0</p>
            <p>FORM NEUTRAL: C10H13N5O4</p>
            <p>KEGG ID: C00212</p>
            <p>PubChem ID: 3512</p>
            <p>ChEBI ID: 16335</p>
            <p>InCHI string: InChI=1S/C10H13N5O4/c11-8-5-9(13-2-12-8)15(3-14-5)10-7(18)6(17)4(1-16)19-10/h2-4,6-7,10,16-18H,1H2,(H2,11,12,13)/t4-,6-,7-,10-/m1/s1</p>
            <p>Smiles: Nc1ncnc2c1ncn2[C@@H]3O[C@H](CO)[C@@H](O)[C@H]3O</p>
          </body>
        </notes>
        <annotation>
          <body xmlns="http://www.w3.org/1999/xhtml">
            <in:inchi xmlns:in="http://biomodels.net/inchi" metaid="metaid_M_ade_c_inchi">InChI=1S/C10H13N5O4/c11-8-5-9(13-2-12-8)15(3-14-5)10-7(18)6(17)4(1-16)19-10/h2-4,6-7,10,16-18H,1H2,(H2,11,12,13)/t4-,6-,7-,10-/m1/s1</in:inchi>
            <rdf:RDF xmlns:rdf="http://www.w3.org/1999/02/22-rdf-syntax-ns#" xmlns:bqbiol="http://biomodels.net/biology-qualifiers/">
              <rdf:Description rdf:about="#metaid_M_ade_c">
                <bqbiol:is>
                  <rdf:Bag>
                    <rdf:li rdf:resource="#metaid_M_ade_c_inchi"/>
                    <rdf:li rdf:resource="urn:miriam:obo.chebi:CHEBI%16335"/>
                    <rdf:li rdf:resource="urn:miriam:kegg.compound:C00212"/>
                    <rdf:li rdf:resource="urn:miriam:pubchem.substance:3512"/>
                    <rdf:li rdf:resource="http://identifiers.org/obo.chebi/CHEBI:16335"/>
                    <rdf:li rdf:resource="http://identifiers.org/kegg.compound/C00212"/>
                    <rdf:li rdf:resource="http://identifiers.org/pubchem.substance/3512"/>
                    <rdf:li rdf:resource="http://identifiers.org/inchi/InChI=1S/C10H13N5O4/c11-8-5-9(13-2-12-8)15(3-14-5)10-7(18)6(17)4(1-16)19-10/h2-4,6-7,10,16-18H,1H2,(H2,11,12,13)/t4-,6-,7-,10-/m1/s1"/>
                  </rdf:Bag>
                </bqbiol:is>
              </rdf:Description>
            </rdf:RDF>
          </body>
        </annotation>
      </species>
      <species id="M_adp_c" name="adenosine-diphosphate" compartment="c" hasOnlySubstanceUnits="false" boundaryCondition="false" charge="-3" constant="false">
        <notes>
          <body xmlns="http://www.w3.org/1999/xhtml">
            <p>FORMULA: C10H12N5O10P2</p>
            <p>CHARGE: -3.0</p>
            <p>FORM NEUTRAL: C10H15N5O10P2</p>
            <p>KEGG ID: C00008</p>
            <p>PubChem ID: 3310</p>
            <p>ChEBI ID: 16761</p>
            <p>InCHI string: InChI=1S/C10H15N5O10P2/c11-8-5-9(13-2-12-8)15(3-14-5)10-7(17)6(16)4(24-10)1-23-27(21,22)25-26(18,19)20/h2-4,6-7,10,16-17H,1H2,(H,21,22)(H2,11,12,13)(H2,18,19,20)/t4-,6-,7-,10-/m1/s1</p>
            <p>Smiles: Nc1ncnc2c1ncn2[C@@H]3O[C@H](COP(=O)(O)OP(=O)(O)O)[C@@H](O)[C@H]3O</p>
          </body>
        </notes>
        <annotation>
          <body xmlns="http://www.w3.org/1999/xhtml">
            <in:inchi xmlns:in="http://biomodels.net/inchi" metaid="metaid_M_adp_c_inchi">InChI=1S/C10H15N5O10P2/c11-8-5-9(13-2-12-8)15(3-14-5)10-7(17)6(16)4(24-10)1-23-27(21,22)25-26(18,19)20/h2-4,6-7,10,16-17H,1H2,(H,21,22)(H2,11,12,13)(H2,18,19,20)/t4-,6-,7-,10-/m1/s1</in:inchi>
            <rdf:RDF xmlns:rdf="http://www.w3.org/1999/02/22-rdf-syntax-ns#" xmlns:bqbiol="http://biomodels.net/biology-qualifiers/">
              <rdf:Description rdf:about="#metaid_M_adp_c">
                <bqbiol:is>
                  <rdf:Bag>
                    <rdf:li rdf:resource="#metaid_M_adp_c_inchi"/>
                    <rdf:li rdf:resource="urn:miriam:obo.chebi:CHEBI%16761"/>
                    <rdf:li rdf:resource="urn:miriam:kegg.compound:C00008"/>
                    <rdf:li rdf:resource="urn:miriam:pubchem.substance:3310"/>
                    <rdf:li rdf:resource="http://identifiers.org/obo.chebi/CHEBI:16761"/>
                    <rdf:li rdf:resource="http://identifiers.org/kegg.compound/C00008"/>
                    <rdf:li rdf:resource="http://identifiers.org/pubchem.substance/3310"/>
                    <rdf:li rdf:resource="http://identifiers.org/inchi/InChI=1S/C10H15N5O10P2/c11-8-5-9(13-2-12-8)15(3-14-5)10-7(17)6(16)4(24-10)1-23-27(21,22)25-26(18,19)20/h2-4,6-7,10,16-17H,1H2,(H,21,22)(H2,11,12,13)(H2,18,19,20)/t4-,6-,7-,10-/m1/s1"/>
                  </rdf:Bag>
                </bqbiol:is>
              </rdf:Description>
            </rdf:RDF>
          </body>
        </annotation>
      </species>
      <species id="M_adp_m" name="adenosine-diphosphate" compartment="m" hasOnlySubstanceUnits="false" boundaryCondition="false" charge="-3" constant="false">
        <notes>
          <body xmlns="http://www.w3.org/1999/xhtml">
            <p>FORMULA: C10H12N5O10P2</p>
            <p>CHARGE: -3.0</p>
            <p>FORM NEUTRAL: C10H15N5O10P2</p>
            <p>KEGG ID: C00008</p>
            <p>PubChem ID: 3310</p>
            <p>ChEBI ID: 16761</p>
            <p>InCHI string: InChI=1S/C10H15N5O10P2/c11-8-5-9(13-2-12-8)15(3-14-5)10-7(17)6(16)4(24-10)1-23-27(21,22)25-26(18,19)20/h2-4,6-7,10,16-17H,1H2,(H,21,22)(H2,11,12,13)(H2,18,19,20)/t4-,6-,7-,10-/m1/s1</p>
            <p>Smiles: Nc1ncnc2c1ncn2[C@@H]3O[C@H](COP(=O)(O)OP(=O)(O)O)[C@@H](O)[C@H]3O</p>
          </body>
        </notes>
        <annotation>
          <body xmlns="http://www.w3.org/1999/xhtml">
            <in:inchi xmlns:in="http://biomodels.net/inchi" metaid="metaid_M_adp_m_inchi">InChI=1S/C10H15N5O10P2/c11-8-5-9(13-2-12-8)15(3-14-5)10-7(17)6(16)4(24-10)1-23-27(21,22)25-26(18,19)20/h2-4,6-7,10,16-17H,1H2,(H,21,22)(H2,11,12,13)(H2,18,19,20)/t4-,6-,7-,10-/m1/s1</in:inchi>
            <rdf:RDF xmlns:rdf="http://www.w3.org/1999/02/22-rdf-syntax-ns#" xmlns:bqbiol="http://biomodels.net/biology-qualifiers/">
              <rdf:Description rdf:about="#metaid_M_adp_m">
                <bqbiol:is>
                  <rdf:Bag>
                    <rdf:li rdf:resource="#metaid_M_adp_m_inchi"/>
                    <rdf:li rdf:resource="urn:miriam:obo.chebi:CHEBI%16761"/>
                    <rdf:li rdf:resource="urn:miriam:kegg.compound:C00008"/>
                    <rdf:li rdf:resource="urn:miriam:pubchem.substance:3310"/>
                    <rdf:li rdf:resource="http://identifiers.org/obo.chebi/CHEBI:16761"/>
                    <rdf:li rdf:resource="http://identifiers.org/kegg.compound/C00008"/>
                    <rdf:li rdf:resource="http://identifiers.org/pubchem.substance/3310"/>
                    <rdf:li rdf:resource="http://identifiers.org/inchi/InChI=1S/C10H15N5O10P2/c11-8-5-9(13-2-12-8)15(3-14-5)10-7(17)6(16)4(24-10)1-23-27(21,22)25-26(18,19)20/h2-4,6-7,10,16-17H,1H2,(H,21,22)(H2,11,12,13)(H2,18,19,20)/t4-,6-,7-,10-/m1/s1"/>
                  </rdf:Bag>
                </bqbiol:is>
              </rdf:Description>
            </rdf:RDF>
          </body>
        </annotation>
      </species>
      <species id="M_adp_p" name="adenosine-diphosphate" compartment="p" hasOnlySubstanceUnits="false" boundaryCondition="false" charge="-3" constant="false">
        <notes>
          <body xmlns="http://www.w3.org/1999/xhtml">
            <p>FORMULA: C10H12N5O10P2</p>
            <p>CHARGE: -3.0</p>
            <p>FORM NEUTRAL: C10H15N5O10P2</p>
            <p>KEGG ID: C00008</p>
            <p>PubChem ID: 3310</p>
            <p>ChEBI ID: 16761</p>
            <p>InCHI string: InChI=1S/C10H15N5O10P2/c11-8-5-9(13-2-12-8)15(3-14-5)10-7(17)6(16)4(24-10)1-23-27(21,22)25-26(18,19)20/h2-4,6-7,10,16-17H,1H2,(H,21,22)(H2,11,12,13)(H2,18,19,20)/t4-,6-,7-,10-/m1/s1</p>
            <p>Smiles: Nc1ncnc2c1ncn2[C@@H]3O[C@H](COP(=O)(O)OP(=O)(O)O)[C@@H](O)[C@H]3O</p>
          </body>
        </notes>
        <annotation>
          <body xmlns="http://www.w3.org/1999/xhtml">
            <in:inchi xmlns:in="http://biomodels.net/inchi" metaid="metaid_M_adp_p_inchi">InChI=1S/C10H15N5O10P2/c11-8-5-9(13-2-12-8)15(3-14-5)10-7(17)6(16)4(24-10)1-23-27(21,22)25-26(18,19)20/h2-4,6-7,10,16-17H,1H2,(H,21,22)(H2,11,12,13)(H2,18,19,20)/t4-,6-,7-,10-/m1/s1</in:inchi>
            <rdf:RDF xmlns:rdf="http://www.w3.org/1999/02/22-rdf-syntax-ns#" xmlns:bqbiol="http://biomodels.net/biology-qualifiers/">
              <rdf:Description rdf:about="#metaid_M_adp_p">
                <bqbiol:is>
                  <rdf:Bag>
                    <rdf:li rdf:resource="#metaid_M_adp_p_inchi"/>
                    <rdf:li rdf:resource="urn:miriam:obo.chebi:CHEBI%16761"/>
                    <rdf:li rdf:resource="urn:miriam:kegg.compound:C00008"/>
                    <rdf:li rdf:resource="urn:miriam:pubchem.substance:3310"/>
                    <rdf:li rdf:resource="http://identifiers.org/obo.chebi/CHEBI:16761"/>
                    <rdf:li rdf:resource="http://identifiers.org/kegg.compound/C00008"/>
                    <rdf:li rdf:resource="http://identifiers.org/pubchem.substance/3310"/>
                    <rdf:li rdf:resource="http://identifiers.org/inchi/InChI=1S/C10H15N5O10P2/c11-8-5-9(13-2-12-8)15(3-14-5)10-7(17)6(16)4(24-10)1-23-27(21,22)25-26(18,19)20/h2-4,6-7,10,16-17H,1H2,(H,21,22)(H2,11,12,13)(H2,18,19,20)/t4-,6-,7-,10-/m1/s1"/>
                  </rdf:Bag>
                </bqbiol:is>
              </rdf:Description>
            </rdf:RDF>
          </body>
        </annotation>
      </species>
      <species id="M_adpglc_p" name="ADP-glucose" compartment="p" hasOnlySubstanceUnits="false" boundaryCondition="false" charge="-2" constant="false">
        <notes>
          <body xmlns="http://www.w3.org/1999/xhtml">
            <p>FORMULA: C16H23N5O15P2</p>
            <p>CHARGE: -2.0</p>
            <p>FORM NEUTRAL: C16H25N5O15P2</p>
            <p>KEGG ID: C00498</p>
            <p>PubChem ID: 3781</p>
            <p>ChEBI ID: 15751</p>
            <p>InCHI string: InChI=1S/C16H25N5O15P2/c17-13-7-14(19-3-18-13)21(4-20-7)15-11(26)9(24)6(33-15)2-32-37(28,29)36-38(30,31)35-16-12(27)10(25)8(23)5(1-22)34-16/h3-6,8-12,15-16,22-27H,1-2H2,(H,28,29)(H,30,31)(H2,17,18,19)/t5-,6-,8-,9-,10+,11-,12-,15-,16-/m1/s1</p>
            <p>Smiles: Nc1ncnc2c1ncn2[C@@H]3O[C@H](COP(=O)(O)OP(=O)(O)O[C@H]4O[C@H](CO)[C@@H](O)[C@H](O)[C@H]4O)[C@@H](O)[C@H]3O</p>
          </body>
        </notes>
        <annotation>
          <body xmlns="http://www.w3.org/1999/xhtml">
            <in:inchi xmlns:in="http://biomodels.net/inchi" metaid="metaid_M_adpglc_p_inchi">InChI=1S/C16H25N5O15P2/c17-13-7-14(19-3-18-13)21(4-20-7)15-11(26)9(24)6(33-15)2-32-37(28,29)36-38(30,31)35-16-12(27)10(25)8(23)5(1-22)34-16/h3-6,8-12,15-16,22-27H,1-2H2,(H,28,29)(H,30,31)(H2,17,18,19)/t5-,6-,8-,9-,10+,11-,12-,15-,16-/m1/s1</in:inchi>
            <rdf:RDF xmlns:rdf="http://www.w3.org/1999/02/22-rdf-syntax-ns#" xmlns:bqbiol="http://biomodels.net/biology-qualifiers/">
              <rdf:Description rdf:about="#metaid_M_adpglc_p">
                <bqbiol:is>
                  <rdf:Bag>
                    <rdf:li rdf:resource="#metaid_M_adpglc_p_inchi"/>
                    <rdf:li rdf:resource="urn:miriam:obo.chebi:CHEBI%15751"/>
                    <rdf:li rdf:resource="urn:miriam:kegg.compound:C00498"/>
                    <rdf:li rdf:resource="urn:miriam:pubchem.substance:3781"/>
                    <rdf:li rdf:resource="http://identifiers.org/obo.chebi/CHEBI:15751"/>
                    <rdf:li rdf:resource="http://identifiers.org/kegg.compound/C00498"/>
                    <rdf:li rdf:resource="http://identifiers.org/pubchem.substance/3781"/>
                    <rdf:li rdf:resource="http://identifiers.org/inchi/InChI=1S/C16H25N5O15P2/c17-13-7-14(19-3-18-13)21(4-20-7)15-11(26)9(24)6(33-15)2-32-37(28,29)36-38(30,31)35-16-12(27)10(25)8(23)5(1-22)34-16/h3-6,8-12,15-16,22-27H,1-2H2,(H,28,29)(H,30,31)(H2,17,18,19)/t5-,6-,8-,9-,10+,11-,12-,15-,16-/m1/s1"/>
                  </rdf:Bag>
                </bqbiol:is>
              </rdf:Description>
            </rdf:RDF>
          </body>
        </annotation>
      </species>
      <species id="M_adx_p" name="adenylyl-sulfate" compartment="p" hasOnlySubstanceUnits="false" boundaryCondition="false" charge="-2" constant="false">
        <notes>
          <body xmlns="http://www.w3.org/1999/xhtml">
            <p>FORMULA: C10H12N5O10PS</p>
            <p>CHARGE: -2.0</p>
            <p>FORM NEUTRAL: C10H14N5O10PS</p>
            <p>KEGG ID: C00224</p>
            <p>PubChem ID: 3524</p>
            <p>ChEBI ID: 17709</p>
            <p>InCHI string: InChI=1S/C10H14N5O10PS/c11-8-5-9(13-2-12-8)15(3-14-5)10-7(17)6(16)4(24-10)1-23-26(18,19)25-27(20,21)22/h2-4,6-7,10,16-17H,1H2,(H,18,19)(H2,11,12,13)(H,20,21,22)/t4-,6-,7-,10-/m1/s1</p>
            <p>Smiles: Nc1ncnc2c1ncn2[C@@H]3O[C@H](COP(=O)(O)OS(=O)(=O)O)[C@@H](O)[C@H]3O</p>
          </body>
        </notes>
        <annotation>
          <body xmlns="http://www.w3.org/1999/xhtml">
            <in:inchi xmlns:in="http://biomodels.net/inchi" metaid="metaid_M_adx_p_inchi">InChI=1S/C10H14N5O10PS/c11-8-5-9(13-2-12-8)15(3-14-5)10-7(17)6(16)4(24-10)1-23-26(18,19)25-27(20,21)22/h2-4,6-7,10,16-17H,1H2,(H,18,19)(H2,11,12,13)(H,20,21,22)/t4-,6-,7-,10-/m1/s1</in:inchi>
            <rdf:RDF xmlns:rdf="http://www.w3.org/1999/02/22-rdf-syntax-ns#" xmlns:bqbiol="http://biomodels.net/biology-qualifiers/">
              <rdf:Description rdf:about="#metaid_M_adx_p">
                <bqbiol:is>
                  <rdf:Bag>
                    <rdf:li rdf:resource="#metaid_M_adx_p_inchi"/>
                    <rdf:li rdf:resource="urn:miriam:obo.chebi:CHEBI%17709"/>
                    <rdf:li rdf:resource="urn:miriam:kegg.compound:C00224"/>
                    <rdf:li rdf:resource="urn:miriam:pubchem.substance:3524"/>
                    <rdf:li rdf:resource="http://identifiers.org/obo.chebi/CHEBI:17709"/>
                    <rdf:li rdf:resource="http://identifiers.org/kegg.compound/C00224"/>
                    <rdf:li rdf:resource="http://identifiers.org/pubchem.substance/3524"/>
                    <rdf:li rdf:resource="http://identifiers.org/inchi/InChI=1S/C10H14N5O10PS/c11-8-5-9(13-2-12-8)15(3-14-5)10-7(17)6(16)4(24-10)1-23-26(18,19)25-27(20,21)22/h2-4,6-7,10,16-17H,1H2,(H,18,19)(H2,11,12,13)(H,20,21,22)/t4-,6-,7-,10-/m1/s1"/>
                  </rdf:Bag>
                </bqbiol:is>
              </rdf:Description>
            </rdf:RDF>
          </body>
        </annotation>
      </species>
      <species id="M_aicar_p" name="5-amino-1-(5-phospho-D-ribosyl)imidazole-4-carboxamide" compartment="p" hasOnlySubstanceUnits="false" boundaryCondition="false" charge="-2" constant="false">
        <notes>
          <body xmlns="http://www.w3.org/1999/xhtml">
            <p>FORMULA: C9H13N4O8P</p>
            <p>CHARGE: -2.0</p>
            <p>FORM NEUTRAL: C9H15N4O8P</p>
            <p>KEGG ID: C04677</p>
            <p>PubChem ID: 7258</p>
            <p>ChEBI ID: 18406</p>
            <p>InCHI string: InChI=1S/C9H15N4O8P/c10-7-4(8(11)16)12-2-13(7)9-6(15)5(14)3(21-9)1-20-22(17,18)19/h2-3,5-6,9,14-15H,1,10H2,(H2,11,16)(H2,17,18,19)/t3-,5-,6-,9-/m1/s1</p>
            <p>Smiles: NC(=O)c1ncn([C@@H]2O[C@H](COP(=O)(O)O)[C@@H](O)[C@H]2O)c1N</p>
          </body>
        </notes>
        <annotation>
          <body xmlns="http://www.w3.org/1999/xhtml">
            <in:inchi xmlns:in="http://biomodels.net/inchi" metaid="metaid_M_aicar_p_inchi">InChI=1S/C9H15N4O8P/c10-7-4(8(11)16)12-2-13(7)9-6(15)5(14)3(21-9)1-20-22(17,18)19/h2-3,5-6,9,14-15H,1,10H2,(H2,11,16)(H2,17,18,19)/t3-,5-,6-,9-/m1/s1</in:inchi>
            <rdf:RDF xmlns:rdf="http://www.w3.org/1999/02/22-rdf-syntax-ns#" xmlns:bqbiol="http://biomodels.net/biology-qualifiers/">
              <rdf:Description rdf:about="#metaid_M_aicar_p">
                <bqbiol:is>
                  <rdf:Bag>
                    <rdf:li rdf:resource="#metaid_M_aicar_p_inchi"/>
                    <rdf:li rdf:resource="urn:miriam:obo.chebi:CHEBI%18406"/>
                    <rdf:li rdf:resource="urn:miriam:kegg.compound:C04677"/>
                    <rdf:li rdf:resource="urn:miriam:pubchem.substance:7258"/>
                    <rdf:li rdf:resource="http://identifiers.org/obo.chebi/CHEBI:18406"/>
                    <rdf:li rdf:resource="http://identifiers.org/kegg.compound/C04677"/>
                    <rdf:li rdf:resource="http://identifiers.org/pubchem.substance/7258"/>
                    <rdf:li rdf:resource="http://identifiers.org/inchi/InChI=1S/C9H15N4O8P/c10-7-4(8(11)16)12-2-13(7)9-6(15)5(14)3(21-9)1-20-22(17,18)19/h2-3,5-6,9,14-15H,1,10H2,(H2,11,16)(H2,17,18,19)/t3-,5-,6-,9-/m1/s1"/>
                  </rdf:Bag>
                </bqbiol:is>
              </rdf:Description>
            </rdf:RDF>
          </body>
        </annotation>
      </species>
      <species id="M_air_p" name="5-amino-1-(5-phospho-D-ribosyl)imidazole" compartment="p" hasOnlySubstanceUnits="false" boundaryCondition="false" charge="-2" constant="false">
        <notes>
          <body xmlns="http://www.w3.org/1999/xhtml">
            <p>FORMULA: C8H12N3O7P</p>
            <p>CHARGE: -2.0</p>
            <p>FORM NEUTRAL: C8H14N3O7P</p>
            <p>KEGG ID: C03373</p>
            <p>PubChem ID: 6208</p>
            <p>ChEBI ID: 28843</p>
            <p>InCHI string: InChI=1S/C8H14N3O7P/c9-5-1-10-3-11(5)8-7(13)6(12)4(18-8)2-17-19(14,15)16/h1,3-4,6-8,12-13H,2,9H2,(H2,14,15,16)/t4-,6-,7-,8?/m1/s1</p>
            <p>Smiles: Nc1cncn1C1O[C@H](COP(O)(O)=O)[C@@H](O)[C@H]1O</p>
          </body>
        </notes>
        <annotation>
          <body xmlns="http://www.w3.org/1999/xhtml">
            <in:inchi xmlns:in="http://biomodels.net/inchi" metaid="metaid_M_air_p_inchi">InChI=1S/C8H14N3O7P/c9-5-1-10-3-11(5)8-7(13)6(12)4(18-8)2-17-19(14,15)16/h1,3-4,6-8,12-13H,2,9H2,(H2,14,15,16)/t4-,6-,7-,8?/m1/s1</in:inchi>
            <rdf:RDF xmlns:rdf="http://www.w3.org/1999/02/22-rdf-syntax-ns#" xmlns:bqbiol="http://biomodels.net/biology-qualifiers/">
              <rdf:Description rdf:about="#metaid_M_air_p">
                <bqbiol:is>
                  <rdf:Bag>
                    <rdf:li rdf:resource="#metaid_M_air_p_inchi"/>
                    <rdf:li rdf:resource="urn:miriam:obo.chebi:CHEBI%28843"/>
                    <rdf:li rdf:resource="urn:miriam:kegg.compound:C03373"/>
                    <rdf:li rdf:resource="urn:miriam:pubchem.substance:6208"/>
                    <rdf:li rdf:resource="http://identifiers.org/obo.chebi/CHEBI:28843"/>
                    <rdf:li rdf:resource="http://identifiers.org/kegg.compound/C03373"/>
                    <rdf:li rdf:resource="http://identifiers.org/pubchem.substance/6208"/>
                    <rdf:li rdf:resource="http://identifiers.org/inchi/InChI=1S/C8H14N3O7P/c9-5-1-10-3-11(5)8-7(13)6(12)4(18-8)2-17-19(14,15)16/h1,3-4,6-8,12-13H,2,9H2,(H2,14,15,16)/t4-,6-,7-,8?/m1/s1"/>
                  </rdf:Bag>
                </bqbiol:is>
              </rdf:Description>
            </rdf:RDF>
          </body>
        </annotation>
      </species>
      <species id="M_ala_a" name="L-alanine" compartment="a" hasOnlySubstanceUnits="false" boundaryCondition="false" charge="0" constant="false">
        <notes>
          <body xmlns="http://www.w3.org/1999/xhtml">
            <p>FORMULA: C3H7NO2</p>
            <p>CHARGE: 0.0</p>
            <p>FORM NEUTRAL: C3H7NO2</p>
            <p>KEGG ID: C00041</p>
            <p>PubChem ID: 3343</p>
            <p>ChEBI ID: 16977</p>
            <p>InCHI string: InChI=1S/C3H7NO2/c1-2(4)3(5)6/h2H,4H2,1H3,(H,5,6)/t2-/m0/s1</p>
            <p>Smiles: C[C@H](N)C(=O)O</p>
          </body>
        </notes>
        <annotation>
          <body xmlns="http://www.w3.org/1999/xhtml">
            <in:inchi xmlns:in="http://biomodels.net/inchi" metaid="metaid_M_ala_a_inchi">InChI=1S/C3H7NO2/c1-2(4)3(5)6/h2H,4H2,1H3,(H,5,6)/t2-/m0/s1</in:inchi>
            <rdf:RDF xmlns:rdf="http://www.w3.org/1999/02/22-rdf-syntax-ns#" xmlns:bqbiol="http://biomodels.net/biology-qualifiers/">
              <rdf:Description rdf:about="#metaid_M_ala_a">
                <bqbiol:is>
                  <rdf:Bag>
                    <rdf:li rdf:resource="#metaid_M_ala_a_inchi"/>
                    <rdf:li rdf:resource="urn:miriam:obo.chebi:CHEBI%16977"/>
                    <rdf:li rdf:resource="urn:miriam:kegg.compound:C00041"/>
                    <rdf:li rdf:resource="urn:miriam:pubchem.substance:3343"/>
                    <rdf:li rdf:resource="http://identifiers.org/obo.chebi/CHEBI:16977"/>
                    <rdf:li rdf:resource="http://identifiers.org/kegg.compound/C00041"/>
                    <rdf:li rdf:resource="http://identifiers.org/pubchem.substance/3343"/>
                    <rdf:li rdf:resource="http://identifiers.org/inchi/InChI=1S/C3H7NO2/c1-2(4)3(5)6/h2H,4H2,1H3,(H,5,6)/t2-/m0/s1"/>
                  </rdf:Bag>
                </bqbiol:is>
              </rdf:Description>
            </rdf:RDF>
          </body>
        </annotation>
      </species>
      <species id="M_ala_c" name="L-alanine" compartment="c" hasOnlySubstanceUnits="false" boundaryCondition="false" charge="0" constant="false">
        <notes>
          <body xmlns="http://www.w3.org/1999/xhtml">
            <p>FORMULA: C3H7NO2</p>
            <p>CHARGE: 0.0</p>
            <p>FORM NEUTRAL: C3H7NO2</p>
            <p>KEGG ID: C00041</p>
            <p>PubChem ID: 3343</p>
            <p>ChEBI ID: 16977</p>
            <p>InCHI string: InChI=1S/C3H7NO2/c1-2(4)3(5)6/h2H,4H2,1H3,(H,5,6)/t2-/m0/s1</p>
            <p>Smiles: C[C@H](N)C(=O)O</p>
          </body>
        </notes>
        <annotation>
          <body xmlns="http://www.w3.org/1999/xhtml">
            <in:inchi xmlns:in="http://biomodels.net/inchi" metaid="metaid_M_ala_c_inchi">InChI=1S/C3H7NO2/c1-2(4)3(5)6/h2H,4H2,1H3,(H,5,6)/t2-/m0/s1</in:inchi>
            <rdf:RDF xmlns:rdf="http://www.w3.org/1999/02/22-rdf-syntax-ns#" xmlns:bqbiol="http://biomodels.net/biology-qualifiers/">
              <rdf:Description rdf:about="#metaid_M_ala_c">
                <bqbiol:is>
                  <rdf:Bag>
                    <rdf:li rdf:resource="#metaid_M_ala_c_inchi"/>
                    <rdf:li rdf:resource="urn:miriam:obo.chebi:CHEBI%16977"/>
                    <rdf:li rdf:resource="urn:miriam:kegg.compound:C00041"/>
                    <rdf:li rdf:resource="urn:miriam:pubchem.substance:3343"/>
                    <rdf:li rdf:resource="http://identifiers.org/obo.chebi/CHEBI:16977"/>
                    <rdf:li rdf:resource="http://identifiers.org/kegg.compound/C00041"/>
                    <rdf:li rdf:resource="http://identifiers.org/pubchem.substance/3343"/>
                    <rdf:li rdf:resource="http://identifiers.org/inchi/InChI=1S/C3H7NO2/c1-2(4)3(5)6/h2H,4H2,1H3,(H,5,6)/t2-/m0/s1"/>
                  </rdf:Bag>
                </bqbiol:is>
              </rdf:Description>
            </rdf:RDF>
          </body>
        </annotation>
      </species>
      <species id="M_ala_e" name="L-alanine" compartment="e" hasOnlySubstanceUnits="false" boundaryCondition="false" charge="0" constant="false">
        <notes>
          <body xmlns="http://www.w3.org/1999/xhtml">
            <p>FORMULA: C3H7NO2</p>
            <p>CHARGE: 0.0</p>
            <p>FORM NEUTRAL: C3H7NO2</p>
            <p>KEGG ID: C00041</p>
            <p>PubChem ID: 3343</p>
            <p>ChEBI ID: 16977</p>
            <p>InCHI string: InChI=1S/C3H7NO2/c1-2(4)3(5)6/h2H,4H2,1H3,(H,5,6)/t2-/m0/s1</p>
            <p>Smiles: C[C@H](N)C(=O)O</p>
          </body>
        </notes>
        <annotation>
          <body xmlns="http://www.w3.org/1999/xhtml">
            <in:inchi xmlns:in="http://biomodels.net/inchi" metaid="metaid_M_ala_e_inchi">InChI=1S/C3H7NO2/c1-2(4)3(5)6/h2H,4H2,1H3,(H,5,6)/t2-/m0/s1</in:inchi>
            <rdf:RDF xmlns:rdf="http://www.w3.org/1999/02/22-rdf-syntax-ns#" xmlns:bqbiol="http://biomodels.net/biology-qualifiers/">
              <rdf:Description rdf:about="#metaid_M_ala_e">
                <bqbiol:is>
                  <rdf:Bag>
                    <rdf:li rdf:resource="#metaid_M_ala_e_inchi"/>
                    <rdf:li rdf:resource="urn:miriam:obo.chebi:CHEBI%16977"/>
                    <rdf:li rdf:resource="urn:miriam:kegg.compound:C00041"/>
                    <rdf:li rdf:resource="urn:miriam:pubchem.substance:3343"/>
                    <rdf:li rdf:resource="http://identifiers.org/obo.chebi/CHEBI:16977"/>
                    <rdf:li rdf:resource="http://identifiers.org/kegg.compound/C00041"/>
                    <rdf:li rdf:resource="http://identifiers.org/pubchem.substance/3343"/>
                    <rdf:li rdf:resource="http://identifiers.org/inchi/InChI=1S/C3H7NO2/c1-2(4)3(5)6/h2H,4H2,1H3,(H,5,6)/t2-/m0/s1"/>
                  </rdf:Bag>
                </bqbiol:is>
              </rdf:Description>
            </rdf:RDF>
          </body>
        </annotation>
      </species>
      <species id="M_alkg_c" name="2-oxoglutarate" compartment="c" hasOnlySubstanceUnits="false" boundaryCondition="false" charge="-2" constant="false">
        <notes>
          <body xmlns="http://www.w3.org/1999/xhtml">
            <p>FORMULA: C5H4O5</p>
            <p>CHARGE: -2.0</p>
            <p>FORM NEUTRAL: C5H6O5</p>
            <p>KEGG ID: C00026</p>
            <p>PubChem ID: 3328</p>
            <p>ChEBI ID: 30915</p>
            <p>InCHI string: InChI=1S/C5H6O5/c6-3(5(9)10)1-2-4(7)8/h1-2H2,(H,7,8)(H,9,10)</p>
            <p>Smiles: OC(=O)CCC(=O)C(=O)O</p>
          </body>
        </notes>
        <annotation>
          <body xmlns="http://www.w3.org/1999/xhtml">
            <in:inchi xmlns:in="http://biomodels.net/inchi" metaid="metaid_M_alkg_c_inchi">InChI=1S/C5H6O5/c6-3(5(9)10)1-2-4(7)8/h1-2H2,(H,7,8)(H,9,10)</in:inchi>
            <rdf:RDF xmlns:rdf="http://www.w3.org/1999/02/22-rdf-syntax-ns#" xmlns:bqbiol="http://biomodels.net/biology-qualifiers/">
              <rdf:Description rdf:about="#metaid_M_alkg_c">
                <bqbiol:is>
                  <rdf:Bag>
                    <rdf:li rdf:resource="#metaid_M_alkg_c_inchi"/>
                    <rdf:li rdf:resource="urn:miriam:obo.chebi:CHEBI%30915"/>
                    <rdf:li rdf:resource="urn:miriam:kegg.compound:C00026"/>
                    <rdf:li rdf:resource="urn:miriam:pubchem.substance:3328"/>
                    <rdf:li rdf:resource="http://identifiers.org/obo.chebi/CHEBI:30915"/>
                    <rdf:li rdf:resource="http://identifiers.org/kegg.compound/C00026"/>
                    <rdf:li rdf:resource="http://identifiers.org/pubchem.substance/3328"/>
                    <rdf:li rdf:resource="http://identifiers.org/inchi/InChI=1S/C5H6O5/c6-3(5(9)10)1-2-4(7)8/h1-2H2,(H,7,8)(H,9,10)"/>
                  </rdf:Bag>
                </bqbiol:is>
              </rdf:Description>
            </rdf:RDF>
          </body>
        </annotation>
      </species>
      <species id="M_alkg_m" name="2-oxoglutarate" compartment="m" hasOnlySubstanceUnits="false" boundaryCondition="false" charge="-2" constant="false">
        <notes>
          <body xmlns="http://www.w3.org/1999/xhtml">
            <p>FORMULA: C5H4O5</p>
            <p>CHARGE: -2.0</p>
            <p>FORM NEUTRAL: C5H6O5</p>
            <p>KEGG ID: C00026</p>
            <p>PubChem ID: 3328</p>
            <p>ChEBI ID: 30915</p>
            <p>InCHI string: InChI=1S/C5H6O5/c6-3(5(9)10)1-2-4(7)8/h1-2H2,(H,7,8)(H,9,10)</p>
            <p>Smiles: OC(=O)CCC(=O)C(=O)O</p>
          </body>
        </notes>
        <annotation>
          <body xmlns="http://www.w3.org/1999/xhtml">
            <in:inchi xmlns:in="http://biomodels.net/inchi" metaid="metaid_M_alkg_m_inchi">InChI=1S/C5H6O5/c6-3(5(9)10)1-2-4(7)8/h1-2H2,(H,7,8)(H,9,10)</in:inchi>
            <rdf:RDF xmlns:rdf="http://www.w3.org/1999/02/22-rdf-syntax-ns#" xmlns:bqbiol="http://biomodels.net/biology-qualifiers/">
              <rdf:Description rdf:about="#metaid_M_alkg_m">
                <bqbiol:is>
                  <rdf:Bag>
                    <rdf:li rdf:resource="#metaid_M_alkg_m_inchi"/>
                    <rdf:li rdf:resource="urn:miriam:obo.chebi:CHEBI%30915"/>
                    <rdf:li rdf:resource="urn:miriam:kegg.compound:C00026"/>
                    <rdf:li rdf:resource="urn:miriam:pubchem.substance:3328"/>
                    <rdf:li rdf:resource="http://identifiers.org/obo.chebi/CHEBI:30915"/>
                    <rdf:li rdf:resource="http://identifiers.org/kegg.compound/C00026"/>
                    <rdf:li rdf:resource="http://identifiers.org/pubchem.substance/3328"/>
                    <rdf:li rdf:resource="http://identifiers.org/inchi/InChI=1S/C5H6O5/c6-3(5(9)10)1-2-4(7)8/h1-2H2,(H,7,8)(H,9,10)"/>
                  </rdf:Bag>
                </bqbiol:is>
              </rdf:Description>
            </rdf:RDF>
          </body>
        </annotation>
      </species>
      <species id="M_alkg_p" name="2-oxoglutarate" compartment="p" hasOnlySubstanceUnits="false" boundaryCondition="false" charge="-2" constant="false">
        <notes>
          <body xmlns="http://www.w3.org/1999/xhtml">
            <p>FORMULA: C5H4O5</p>
            <p>CHARGE: -2.0</p>
            <p>FORM NEUTRAL: C5H6O5</p>
            <p>KEGG ID: C00026</p>
            <p>PubChem ID: 3328</p>
            <p>ChEBI ID: 30915</p>
            <p>InCHI string: InChI=1S/C5H6O5/c6-3(5(9)10)1-2-4(7)8/h1-2H2,(H,7,8)(H,9,10)</p>
            <p>Smiles: OC(=O)CCC(=O)C(=O)O</p>
          </body>
        </notes>
        <annotation>
          <body xmlns="http://www.w3.org/1999/xhtml">
            <in:inchi xmlns:in="http://biomodels.net/inchi" metaid="metaid_M_alkg_p_inchi">InChI=1S/C5H6O5/c6-3(5(9)10)1-2-4(7)8/h1-2H2,(H,7,8)(H,9,10)</in:inchi>
            <rdf:RDF xmlns:rdf="http://www.w3.org/1999/02/22-rdf-syntax-ns#" xmlns:bqbiol="http://biomodels.net/biology-qualifiers/">
              <rdf:Description rdf:about="#metaid_M_alkg_p">
                <bqbiol:is>
                  <rdf:Bag>
                    <rdf:li rdf:resource="#metaid_M_alkg_p_inchi"/>
                    <rdf:li rdf:resource="urn:miriam:obo.chebi:CHEBI%30915"/>
                    <rdf:li rdf:resource="urn:miriam:kegg.compound:C00026"/>
                    <rdf:li rdf:resource="urn:miriam:pubchem.substance:3328"/>
                    <rdf:li rdf:resource="http://identifiers.org/obo.chebi/CHEBI:30915"/>
                    <rdf:li rdf:resource="http://identifiers.org/kegg.compound/C00026"/>
                    <rdf:li rdf:resource="http://identifiers.org/pubchem.substance/3328"/>
                    <rdf:li rdf:resource="http://identifiers.org/inchi/InChI=1S/C5H6O5/c6-3(5(9)10)1-2-4(7)8/h1-2H2,(H,7,8)(H,9,10)"/>
                  </rdf:Bag>
                </bqbiol:is>
              </rdf:Description>
            </rdf:RDF>
          </body>
        </annotation>
      </species>
      <species id="M_alkg_x" name="2-oxoglutarate" compartment="x" hasOnlySubstanceUnits="false" boundaryCondition="false" charge="-2" constant="false">
        <notes>
          <body xmlns="http://www.w3.org/1999/xhtml">
            <p>FORMULA: C5H4O5</p>
            <p>CHARGE: -2.0</p>
            <p>FORM NEUTRAL: C5H6O5</p>
            <p>KEGG ID: C00026</p>
            <p>PubChem ID: 3328</p>
            <p>ChEBI ID: 30915</p>
            <p>InCHI string: InChI=1S/C5H6O5/c6-3(5(9)10)1-2-4(7)8/h1-2H2,(H,7,8)(H,9,10)</p>
            <p>Smiles: OC(=O)CCC(=O)C(=O)O</p>
          </body>
        </notes>
        <annotation>
          <body xmlns="http://www.w3.org/1999/xhtml">
            <in:inchi xmlns:in="http://biomodels.net/inchi" metaid="metaid_M_alkg_x_inchi">InChI=1S/C5H6O5/c6-3(5(9)10)1-2-4(7)8/h1-2H2,(H,7,8)(H,9,10)</in:inchi>
            <rdf:RDF xmlns:rdf="http://www.w3.org/1999/02/22-rdf-syntax-ns#" xmlns:bqbiol="http://biomodels.net/biology-qualifiers/">
              <rdf:Description rdf:about="#metaid_M_alkg_x">
                <bqbiol:is>
                  <rdf:Bag>
                    <rdf:li rdf:resource="#metaid_M_alkg_x_inchi"/>
                    <rdf:li rdf:resource="urn:miriam:obo.chebi:CHEBI%30915"/>
                    <rdf:li rdf:resource="urn:miriam:kegg.compound:C00026"/>
                    <rdf:li rdf:resource="urn:miriam:pubchem.substance:3328"/>
                    <rdf:li rdf:resource="http://identifiers.org/obo.chebi/CHEBI:30915"/>
                    <rdf:li rdf:resource="http://identifiers.org/kegg.compound/C00026"/>
                    <rdf:li rdf:resource="http://identifiers.org/pubchem.substance/3328"/>
                    <rdf:li rdf:resource="http://identifiers.org/inchi/InChI=1S/C5H6O5/c6-3(5(9)10)1-2-4(7)8/h1-2H2,(H,7,8)(H,9,10)"/>
                  </rdf:Bag>
                </bqbiol:is>
              </rdf:Description>
            </rdf:RDF>
          </body>
        </annotation>
      </species>
      <species id="M_amp_c" name="adenosine-monophosphate" compartment="c" hasOnlySubstanceUnits="false" boundaryCondition="false" charge="-2" constant="false">
        <notes>
          <body xmlns="http://www.w3.org/1999/xhtml">
            <p>FORMULA: C10H12N5O7P</p>
            <p>CHARGE: -2.0</p>
            <p>FORM NEUTRAL: C10H14N5O7P</p>
            <p>KEGG ID: C00020</p>
            <p>PubChem ID: 3322</p>
            <p>ChEBI ID: 16027</p>
            <p>InCHI string: InChI=1S/C10H14N5O7P/c11-8-5-9(13-2-12-8)15(3-14-5)10-7(17)6(16)4(22-10)1-21-23(18,19)20/h2-4,6-7,10,16-17H,1H2,(H2,11,12,13)(H2,18,19,20)/t4-,6-,7-,10-/m1/s1</p>
            <p>Smiles: Nc1ncnc2c1ncn2[C@@H]3O[C@H](COP(=O)(O)O)[C@@H](O)[C@H]3O</p>
          </body>
        </notes>
        <annotation>
          <body xmlns="http://www.w3.org/1999/xhtml">
            <in:inchi xmlns:in="http://biomodels.net/inchi" metaid="metaid_M_amp_c_inchi">InChI=1S/C10H14N5O7P/c11-8-5-9(13-2-12-8)15(3-14-5)10-7(17)6(16)4(22-10)1-21-23(18,19)20/h2-4,6-7,10,16-17H,1H2,(H2,11,12,13)(H2,18,19,20)/t4-,6-,7-,10-/m1/s1</in:inchi>
            <rdf:RDF xmlns:rdf="http://www.w3.org/1999/02/22-rdf-syntax-ns#" xmlns:bqbiol="http://biomodels.net/biology-qualifiers/">
              <rdf:Description rdf:about="#metaid_M_amp_c">
                <bqbiol:is>
                  <rdf:Bag>
                    <rdf:li rdf:resource="#metaid_M_amp_c_inchi"/>
                    <rdf:li rdf:resource="urn:miriam:obo.chebi:CHEBI%16027"/>
                    <rdf:li rdf:resource="urn:miriam:kegg.compound:C00020"/>
                    <rdf:li rdf:resource="urn:miriam:pubchem.substance:3322"/>
                    <rdf:li rdf:resource="http://identifiers.org/obo.chebi/CHEBI:16027"/>
                    <rdf:li rdf:resource="http://identifiers.org/kegg.compound/C00020"/>
                    <rdf:li rdf:resource="http://identifiers.org/pubchem.substance/3322"/>
                    <rdf:li rdf:resource="http://identifiers.org/inchi/InChI=1S/C10H14N5O7P/c11-8-5-9(13-2-12-8)15(3-14-5)10-7(17)6(16)4(22-10)1-21-23(18,19)20/h2-4,6-7,10,16-17H,1H2,(H2,11,12,13)(H2,18,19,20)/t4-,6-,7-,10-/m1/s1"/>
                  </rdf:Bag>
                </bqbiol:is>
              </rdf:Description>
            </rdf:RDF>
          </body>
        </annotation>
      </species>
      <species id="M_amp_p" name="adenosine-monophosphate" compartment="p" hasOnlySubstanceUnits="false" boundaryCondition="false" charge="-2" constant="false">
        <notes>
          <body xmlns="http://www.w3.org/1999/xhtml">
            <p>FORMULA: C10H12N5O7P</p>
            <p>CHARGE: -2.0</p>
            <p>FORM NEUTRAL: C10H14N5O7P</p>
            <p>KEGG ID: C00020</p>
            <p>PubChem ID: 3322</p>
            <p>ChEBI ID: 16027</p>
            <p>InCHI string: InChI=1S/C10H14N5O7P/c11-8-5-9(13-2-12-8)15(3-14-5)10-7(17)6(16)4(22-10)1-21-23(18,19)20/h2-4,6-7,10,16-17H,1H2,(H2,11,12,13)(H2,18,19,20)/t4-,6-,7-,10-/m1/s1</p>
            <p>Smiles: Nc1ncnc2c1ncn2[C@@H]3O[C@H](COP(=O)(O)O)[C@@H](O)[C@H]3O</p>
          </body>
        </notes>
        <annotation>
          <body xmlns="http://www.w3.org/1999/xhtml">
            <in:inchi xmlns:in="http://biomodels.net/inchi" metaid="metaid_M_amp_p_inchi">InChI=1S/C10H14N5O7P/c11-8-5-9(13-2-12-8)15(3-14-5)10-7(17)6(16)4(22-10)1-21-23(18,19)20/h2-4,6-7,10,16-17H,1H2,(H2,11,12,13)(H2,18,19,20)/t4-,6-,7-,10-/m1/s1</in:inchi>
            <rdf:RDF xmlns:rdf="http://www.w3.org/1999/02/22-rdf-syntax-ns#" xmlns:bqbiol="http://biomodels.net/biology-qualifiers/">
              <rdf:Description rdf:about="#metaid_M_amp_p">
                <bqbiol:is>
                  <rdf:Bag>
                    <rdf:li rdf:resource="#metaid_M_amp_p_inchi"/>
                    <rdf:li rdf:resource="urn:miriam:obo.chebi:CHEBI%16027"/>
                    <rdf:li rdf:resource="urn:miriam:kegg.compound:C00020"/>
                    <rdf:li rdf:resource="urn:miriam:pubchem.substance:3322"/>
                    <rdf:li rdf:resource="http://identifiers.org/obo.chebi/CHEBI:16027"/>
                    <rdf:li rdf:resource="http://identifiers.org/kegg.compound/C00020"/>
                    <rdf:li rdf:resource="http://identifiers.org/pubchem.substance/3322"/>
                    <rdf:li rdf:resource="http://identifiers.org/inchi/InChI=1S/C10H14N5O7P/c11-8-5-9(13-2-12-8)15(3-14-5)10-7(17)6(16)4(22-10)1-21-23(18,19)20/h2-4,6-7,10,16-17H,1H2,(H2,11,12,13)(H2,18,19,20)/t4-,6-,7-,10-/m1/s1"/>
                  </rdf:Bag>
                </bqbiol:is>
              </rdf:Description>
            </rdf:RDF>
          </body>
        </annotation>
      </species>
      <species id="M_amp_x" name="adenosine-monophosphate" compartment="x" hasOnlySubstanceUnits="false" boundaryCondition="false" charge="-2" constant="false">
        <notes>
          <body xmlns="http://www.w3.org/1999/xhtml">
            <p>FORMULA: C10H12N5O7P</p>
            <p>CHARGE: -2.0</p>
            <p>FORM NEUTRAL: C10H14N5O7P</p>
            <p>KEGG ID: C00020</p>
            <p>PubChem ID: 3322</p>
            <p>ChEBI ID: 16027</p>
            <p>InCHI string: InChI=1S/C10H14N5O7P/c11-8-5-9(13-2-12-8)15(3-14-5)10-7(17)6(16)4(22-10)1-21-23(18,19)20/h2-4,6-7,10,16-17H,1H2,(H2,11,12,13)(H2,18,19,20)/t4-,6-,7-,10-/m1/s1</p>
            <p>Smiles: Nc1ncnc2c1ncn2[C@@H]3O[C@H](COP(=O)(O)O)[C@@H](O)[C@H]3O</p>
          </body>
        </notes>
        <annotation>
          <body xmlns="http://www.w3.org/1999/xhtml">
            <in:inchi xmlns:in="http://biomodels.net/inchi" metaid="metaid_M_amp_x_inchi">InChI=1S/C10H14N5O7P/c11-8-5-9(13-2-12-8)15(3-14-5)10-7(17)6(16)4(22-10)1-21-23(18,19)20/h2-4,6-7,10,16-17H,1H2,(H2,11,12,13)(H2,18,19,20)/t4-,6-,7-,10-/m1/s1</in:inchi>
            <rdf:RDF xmlns:rdf="http://www.w3.org/1999/02/22-rdf-syntax-ns#" xmlns:bqbiol="http://biomodels.net/biology-qualifiers/">
              <rdf:Description rdf:about="#metaid_M_amp_x">
                <bqbiol:is>
                  <rdf:Bag>
                    <rdf:li rdf:resource="#metaid_M_amp_x_inchi"/>
                    <rdf:li rdf:resource="urn:miriam:obo.chebi:CHEBI%16027"/>
                    <rdf:li rdf:resource="urn:miriam:kegg.compound:C00020"/>
                    <rdf:li rdf:resource="urn:miriam:pubchem.substance:3322"/>
                    <rdf:li rdf:resource="http://identifiers.org/obo.chebi/CHEBI:16027"/>
                    <rdf:li rdf:resource="http://identifiers.org/kegg.compound/C00020"/>
                    <rdf:li rdf:resource="http://identifiers.org/pubchem.substance/3322"/>
                    <rdf:li rdf:resource="http://identifiers.org/inchi/InChI=1S/C10H14N5O7P/c11-8-5-9(13-2-12-8)15(3-14-5)10-7(17)6(16)4(22-10)1-21-23(18,19)20/h2-4,6-7,10,16-17H,1H2,(H2,11,12,13)(H2,18,19,20)/t4-,6-,7-,10-/m1/s1"/>
                  </rdf:Bag>
                </bqbiol:is>
              </rdf:Description>
            </rdf:RDF>
          </body>
        </annotation>
      </species>
      <species id="M_an_p" name="anthranilate" compartment="p" hasOnlySubstanceUnits="false" boundaryCondition="false" charge="-1" constant="false">
        <notes>
          <body xmlns="http://www.w3.org/1999/xhtml">
            <p>FORMULA: C7H6NO2</p>
            <p>CHARGE: -1.0</p>
            <p>FORM NEUTRAL: C7H7NO2</p>
            <p>KEGG ID: C00108</p>
            <p>PubChem ID: 3408</p>
            <p>ChEBI ID: 30754</p>
            <p>InCHI string: InChI=1S/C7H7NO2/c8-6-4-2-1-3-5(6)7(9)10/h1-4H,8H2,(H,9,10)</p>
            <p>Smiles: Nc1ccccc1C(=O)O</p>
          </body>
        </notes>
        <annotation>
          <body xmlns="http://www.w3.org/1999/xhtml">
            <in:inchi xmlns:in="http://biomodels.net/inchi" metaid="metaid_M_an_p_inchi">InChI=1S/C7H7NO2/c8-6-4-2-1-3-5(6)7(9)10/h1-4H,8H2,(H,9,10)</in:inchi>
            <rdf:RDF xmlns:rdf="http://www.w3.org/1999/02/22-rdf-syntax-ns#" xmlns:bqbiol="http://biomodels.net/biology-qualifiers/">
              <rdf:Description rdf:about="#metaid_M_an_p">
                <bqbiol:is>
                  <rdf:Bag>
                    <rdf:li rdf:resource="#metaid_M_an_p_inchi"/>
                    <rdf:li rdf:resource="urn:miriam:obo.chebi:CHEBI%30754"/>
                    <rdf:li rdf:resource="urn:miriam:kegg.compound:C00108"/>
                    <rdf:li rdf:resource="urn:miriam:pubchem.substance:3408"/>
                    <rdf:li rdf:resource="http://identifiers.org/obo.chebi/CHEBI:30754"/>
                    <rdf:li rdf:resource="http://identifiers.org/kegg.compound/C00108"/>
                    <rdf:li rdf:resource="http://identifiers.org/pubchem.substance/3408"/>
                    <rdf:li rdf:resource="http://identifiers.org/inchi/InChI=1S/C7H7NO2/c8-6-4-2-1-3-5(6)7(9)10/h1-4H,8H2,(H,9,10)"/>
                  </rdf:Bag>
                </bqbiol:is>
              </rdf:Description>
            </rdf:RDF>
          </body>
        </annotation>
      </species>
      <species id="M_arg_c" name="L-arginine" compartment="c" hasOnlySubstanceUnits="false" boundaryCondition="false" charge="1" constant="false">
        <notes>
          <body xmlns="http://www.w3.org/1999/xhtml">
            <p>FORMULA: C6H15N4O2</p>
            <p>CHARGE: 1.0</p>
            <p>FORM NEUTRAL: C6H14N4O2</p>
            <p>KEGG ID: C00062</p>
            <p>PubChem ID: 3362</p>
            <p>ChEBI ID: 16467</p>
            <p>InCHI string: InChI=1S/C6H14N4O2/c7-4(5(11)12)2-1-3-10-6(8)9/h4H,1-3,7H2,(H,11,12)(H4,8,9,10)/t4-/m0/s1</p>
            <p>Smiles: N[C@@H](CCCNC(=N)N)C(=O)O</p>
          </body>
        </notes>
        <annotation>
          <body xmlns="http://www.w3.org/1999/xhtml">
            <in:inchi xmlns:in="http://biomodels.net/inchi" metaid="metaid_M_arg_c_inchi">InChI=1S/C6H14N4O2/c7-4(5(11)12)2-1-3-10-6(8)9/h4H,1-3,7H2,(H,11,12)(H4,8,9,10)/t4-/m0/s1</in:inchi>
            <rdf:RDF xmlns:rdf="http://www.w3.org/1999/02/22-rdf-syntax-ns#" xmlns:bqbiol="http://biomodels.net/biology-qualifiers/">
              <rdf:Description rdf:about="#metaid_M_arg_c">
                <bqbiol:is>
                  <rdf:Bag>
                    <rdf:li rdf:resource="#metaid_M_arg_c_inchi"/>
                    <rdf:li rdf:resource="urn:miriam:obo.chebi:CHEBI%16467"/>
                    <rdf:li rdf:resource="urn:miriam:kegg.compound:C00062"/>
                    <rdf:li rdf:resource="urn:miriam:pubchem.substance:3362"/>
                    <rdf:li rdf:resource="http://identifiers.org/obo.chebi/CHEBI:16467"/>
                    <rdf:li rdf:resource="http://identifiers.org/kegg.compound/C00062"/>
                    <rdf:li rdf:resource="http://identifiers.org/pubchem.substance/3362"/>
                    <rdf:li rdf:resource="http://identifiers.org/inchi/InChI=1S/C6H14N4O2/c7-4(5(11)12)2-1-3-10-6(8)9/h4H,1-3,7H2,(H,11,12)(H4,8,9,10)/t4-/m0/s1"/>
                  </rdf:Bag>
                </bqbiol:is>
              </rdf:Description>
            </rdf:RDF>
          </body>
        </annotation>
      </species>
      <species id="M_arg_p" name="L-arginine" compartment="p" hasOnlySubstanceUnits="false" boundaryCondition="false" charge="1" constant="false">
        <notes>
          <body xmlns="http://www.w3.org/1999/xhtml">
            <p>FORMULA: C6H15N4O2</p>
            <p>CHARGE: 1.0</p>
            <p>FORM NEUTRAL: C6H14N4O2</p>
            <p>KEGG ID: C00062</p>
            <p>PubChem ID: 3362</p>
            <p>ChEBI ID: 16467</p>
            <p>InCHI string: InChI=1S/C6H14N4O2/c7-4(5(11)12)2-1-3-10-6(8)9/h4H,1-3,7H2,(H,11,12)(H4,8,9,10)/t4-/m0/s1</p>
            <p>Smiles: N[C@@H](CCCNC(=N)N)C(=O)O</p>
          </body>
        </notes>
        <annotation>
          <body xmlns="http://www.w3.org/1999/xhtml">
            <in:inchi xmlns:in="http://biomodels.net/inchi" metaid="metaid_M_arg_p_inchi">InChI=1S/C6H14N4O2/c7-4(5(11)12)2-1-3-10-6(8)9/h4H,1-3,7H2,(H,11,12)(H4,8,9,10)/t4-/m0/s1</in:inchi>
            <rdf:RDF xmlns:rdf="http://www.w3.org/1999/02/22-rdf-syntax-ns#" xmlns:bqbiol="http://biomodels.net/biology-qualifiers/">
              <rdf:Description rdf:about="#metaid_M_arg_p">
                <bqbiol:is>
                  <rdf:Bag>
                    <rdf:li rdf:resource="#metaid_M_arg_p_inchi"/>
                    <rdf:li rdf:resource="urn:miriam:obo.chebi:CHEBI%16467"/>
                    <rdf:li rdf:resource="urn:miriam:kegg.compound:C00062"/>
                    <rdf:li rdf:resource="urn:miriam:pubchem.substance:3362"/>
                    <rdf:li rdf:resource="http://identifiers.org/obo.chebi/CHEBI:16467"/>
                    <rdf:li rdf:resource="http://identifiers.org/kegg.compound/C00062"/>
                    <rdf:li rdf:resource="http://identifiers.org/pubchem.substance/3362"/>
                    <rdf:li rdf:resource="http://identifiers.org/inchi/InChI=1S/C6H14N4O2/c7-4(5(11)12)2-1-3-10-6(8)9/h4H,1-3,7H2,(H,11,12)(H4,8,9,10)/t4-/m0/s1"/>
                  </rdf:Bag>
                </bqbiol:is>
              </rdf:Description>
            </rdf:RDF>
          </body>
        </annotation>
      </species>
      <species id="M_argsucc_p" name="N-(L-arginino)succinate" compartment="p" hasOnlySubstanceUnits="false" boundaryCondition="false" charge="-1" constant="false">
        <notes>
          <body xmlns="http://www.w3.org/1999/xhtml">
            <p>FORMULA: C10H17N4O6</p>
            <p>CHARGE: -1.0</p>
            <p>FORM NEUTRAL: C10H18N4O6</p>
            <p>KEGG ID: C03406</p>
            <p>PubChem ID: 6235</p>
            <p>ChEBI ID: 15682</p>
            <p>InCHI string: InChI=1S/C10H18N4O6/c11-5(8(17)18)2-1-3-13-10(12)14-6(9(19)20)4-7(15)16/h5-6H,1-4,11H2,(H,15,16)(H,17,18)(H,19,20)(H3,12,13,14)/t5-,6?/m0/s1</p>
            <p>Smiles: N[C@@H](CCCNC(=N)NC(CC(O)=O)C(O)=O)C(O)=O</p>
          </body>
        </notes>
        <annotation>
          <body xmlns="http://www.w3.org/1999/xhtml">
            <in:inchi xmlns:in="http://biomodels.net/inchi" metaid="metaid_M_argsucc_p_inchi">InChI=1S/C10H18N4O6/c11-5(8(17)18)2-1-3-13-10(12)14-6(9(19)20)4-7(15)16/h5-6H,1-4,11H2,(H,15,16)(H,17,18)(H,19,20)(H3,12,13,14)/t5-,6?/m0/s1</in:inchi>
            <rdf:RDF xmlns:rdf="http://www.w3.org/1999/02/22-rdf-syntax-ns#" xmlns:bqbiol="http://biomodels.net/biology-qualifiers/">
              <rdf:Description rdf:about="#metaid_M_argsucc_p">
                <bqbiol:is>
                  <rdf:Bag>
                    <rdf:li rdf:resource="#metaid_M_argsucc_p_inchi"/>
                    <rdf:li rdf:resource="urn:miriam:obo.chebi:CHEBI%15682"/>
                    <rdf:li rdf:resource="urn:miriam:kegg.compound:C03406"/>
                    <rdf:li rdf:resource="urn:miriam:pubchem.substance:6235"/>
                    <rdf:li rdf:resource="http://identifiers.org/obo.chebi/CHEBI:15682"/>
                    <rdf:li rdf:resource="http://identifiers.org/kegg.compound/C03406"/>
                    <rdf:li rdf:resource="http://identifiers.org/pubchem.substance/6235"/>
                    <rdf:li rdf:resource="http://identifiers.org/inchi/InChI=1S/C10H18N4O6/c11-5(8(17)18)2-1-3-13-10(12)14-6(9(19)20)4-7(15)16/h5-6H,1-4,11H2,(H,15,16)(H,17,18)(H,19,20)(H3,12,13,14)/t5-,6?/m0/s1"/>
                  </rdf:Bag>
                </bqbiol:is>
              </rdf:Description>
            </rdf:RDF>
          </body>
        </annotation>
      </species>
      <species id="M_aro_p" name="L-arogenate" compartment="p" hasOnlySubstanceUnits="false" boundaryCondition="false" charge="-1" constant="false">
        <notes>
          <body xmlns="http://www.w3.org/1999/xhtml">
            <p>FORMULA: C10H12NO5</p>
            <p>CHARGE: -1.0</p>
            <p>FORM NEUTRAL: C10H13NO5</p>
            <p>KEGG ID: C00826</p>
            <p>PubChem ID: 4084</p>
            <p>ChEBI ID: 17530</p>
            <p>InCHI string: InChI=1S/C10H13NO5/c11-7(8(13)14)5-10(9(15)16)3-1-6(12)2-4-10/h1-4,6-7,12H,5,11H2,(H,13,14)(H,15,16)/t6?,7-,10?/m0/s1</p>
            <p>Smiles: N[C@@H](CC1(C=CC(O)C=C1)C(O)=O)C(O)=O</p>
          </body>
        </notes>
        <annotation>
          <body xmlns="http://www.w3.org/1999/xhtml">
            <in:inchi xmlns:in="http://biomodels.net/inchi" metaid="metaid_M_aro_p_inchi">InChI=1S/C10H13NO5/c11-7(8(13)14)5-10(9(15)16)3-1-6(12)2-4-10/h1-4,6-7,12H,5,11H2,(H,13,14)(H,15,16)/t6?,7-,10?/m0/s1</in:inchi>
            <rdf:RDF xmlns:rdf="http://www.w3.org/1999/02/22-rdf-syntax-ns#" xmlns:bqbiol="http://biomodels.net/biology-qualifiers/">
              <rdf:Description rdf:about="#metaid_M_aro_p">
                <bqbiol:is>
                  <rdf:Bag>
                    <rdf:li rdf:resource="#metaid_M_aro_p_inchi"/>
                    <rdf:li rdf:resource="urn:miriam:obo.chebi:CHEBI%17530"/>
                    <rdf:li rdf:resource="urn:miriam:kegg.compound:C00826"/>
                    <rdf:li rdf:resource="urn:miriam:pubchem.substance:4084"/>
                    <rdf:li rdf:resource="http://identifiers.org/obo.chebi/CHEBI:17530"/>
                    <rdf:li rdf:resource="http://identifiers.org/kegg.compound/C00826"/>
                    <rdf:li rdf:resource="http://identifiers.org/pubchem.substance/4084"/>
                    <rdf:li rdf:resource="http://identifiers.org/inchi/InChI=1S/C10H13NO5/c11-7(8(13)14)5-10(9(15)16)3-1-6(12)2-4-10/h1-4,6-7,12H,5,11H2,(H,13,14)(H,15,16)/t6?,7-,10?/m0/s1"/>
                  </rdf:Bag>
                </bqbiol:is>
              </rdf:Description>
            </rdf:RDF>
          </body>
        </annotation>
      </species>
      <species id="M_asn_a" name="L-asparagine" compartment="a" hasOnlySubstanceUnits="false" boundaryCondition="false" charge="0" constant="false">
        <notes>
          <body xmlns="http://www.w3.org/1999/xhtml">
            <p>FORMULA: C4H8N2O3</p>
            <p>CHARGE: 0.0</p>
            <p>FORM NEUTRAL: C4H8N2O3</p>
            <p>KEGG ID: C00152</p>
            <p>PubChem ID: 3452</p>
            <p>ChEBI ID: 17196</p>
            <p>InCHI string: InChI=1S/C4H8N2O3/c5-2(4(8)9)1-3(6)7/h2H,1,5H2,(H2,6,7)(H,8,9)/t2-/m0/s1</p>
            <p>Smiles: N[C@@H](CC(=O)N)C(=O)O</p>
          </body>
        </notes>
        <annotation>
          <body xmlns="http://www.w3.org/1999/xhtml">
            <in:inchi xmlns:in="http://biomodels.net/inchi" metaid="metaid_M_asn_a_inchi">InChI=1S/C4H8N2O3/c5-2(4(8)9)1-3(6)7/h2H,1,5H2,(H2,6,7)(H,8,9)/t2-/m0/s1</in:inchi>
            <rdf:RDF xmlns:rdf="http://www.w3.org/1999/02/22-rdf-syntax-ns#" xmlns:bqbiol="http://biomodels.net/biology-qualifiers/">
              <rdf:Description rdf:about="#metaid_M_asn_a">
                <bqbiol:is>
                  <rdf:Bag>
                    <rdf:li rdf:resource="#metaid_M_asn_a_inchi"/>
                    <rdf:li rdf:resource="urn:miriam:obo.chebi:CHEBI%17196"/>
                    <rdf:li rdf:resource="urn:miriam:kegg.compound:C00152"/>
                    <rdf:li rdf:resource="urn:miriam:pubchem.substance:3452"/>
                    <rdf:li rdf:resource="http://identifiers.org/obo.chebi/CHEBI:17196"/>
                    <rdf:li rdf:resource="http://identifiers.org/kegg.compound/C00152"/>
                    <rdf:li rdf:resource="http://identifiers.org/pubchem.substance/3452"/>
                    <rdf:li rdf:resource="http://identifiers.org/inchi/InChI=1S/C4H8N2O3/c5-2(4(8)9)1-3(6)7/h2H,1,5H2,(H2,6,7)(H,8,9)/t2-/m0/s1"/>
                  </rdf:Bag>
                </bqbiol:is>
              </rdf:Description>
            </rdf:RDF>
          </body>
        </annotation>
      </species>
      <species id="M_asn_c" name="L-asparagine" compartment="c" hasOnlySubstanceUnits="false" boundaryCondition="false" charge="0" constant="false">
        <notes>
          <body xmlns="http://www.w3.org/1999/xhtml">
            <p>FORMULA: C4H8N2O3</p>
            <p>CHARGE: 0.0</p>
            <p>FORM NEUTRAL: C4H8N2O3</p>
            <p>KEGG ID: C00152</p>
            <p>PubChem ID: 3452</p>
            <p>ChEBI ID: 17196</p>
            <p>InCHI string: InChI=1S/C4H8N2O3/c5-2(4(8)9)1-3(6)7/h2H,1,5H2,(H2,6,7)(H,8,9)/t2-/m0/s1</p>
            <p>Smiles: N[C@@H](CC(=O)N)C(=O)O</p>
          </body>
        </notes>
        <annotation>
          <body xmlns="http://www.w3.org/1999/xhtml">
            <in:inchi xmlns:in="http://biomodels.net/inchi" metaid="metaid_M_asn_c_inchi">InChI=1S/C4H8N2O3/c5-2(4(8)9)1-3(6)7/h2H,1,5H2,(H2,6,7)(H,8,9)/t2-/m0/s1</in:inchi>
            <rdf:RDF xmlns:rdf="http://www.w3.org/1999/02/22-rdf-syntax-ns#" xmlns:bqbiol="http://biomodels.net/biology-qualifiers/">
              <rdf:Description rdf:about="#metaid_M_asn_c">
                <bqbiol:is>
                  <rdf:Bag>
                    <rdf:li rdf:resource="#metaid_M_asn_c_inchi"/>
                    <rdf:li rdf:resource="urn:miriam:obo.chebi:CHEBI%17196"/>
                    <rdf:li rdf:resource="urn:miriam:kegg.compound:C00152"/>
                    <rdf:li rdf:resource="urn:miriam:pubchem.substance:3452"/>
                    <rdf:li rdf:resource="http://identifiers.org/obo.chebi/CHEBI:17196"/>
                    <rdf:li rdf:resource="http://identifiers.org/kegg.compound/C00152"/>
                    <rdf:li rdf:resource="http://identifiers.org/pubchem.substance/3452"/>
                    <rdf:li rdf:resource="http://identifiers.org/inchi/InChI=1S/C4H8N2O3/c5-2(4(8)9)1-3(6)7/h2H,1,5H2,(H2,6,7)(H,8,9)/t2-/m0/s1"/>
                  </rdf:Bag>
                </bqbiol:is>
              </rdf:Description>
            </rdf:RDF>
          </body>
        </annotation>
      </species>
      <species id="M_asn_e" name="L-asparagine" compartment="e" hasOnlySubstanceUnits="false" boundaryCondition="false" charge="0" constant="false">
        <notes>
          <body xmlns="http://www.w3.org/1999/xhtml">
            <p>FORMULA: C4H8N2O3</p>
            <p>CHARGE: 0.0</p>
            <p>FORM NEUTRAL: C4H8N2O3</p>
            <p>KEGG ID: C00152</p>
            <p>PubChem ID: 3452</p>
            <p>ChEBI ID: 17196</p>
            <p>InCHI string: InChI=1S/C4H8N2O3/c5-2(4(8)9)1-3(6)7/h2H,1,5H2,(H2,6,7)(H,8,9)/t2-/m0/s1</p>
            <p>Smiles: N[C@@H](CC(=O)N)C(=O)O</p>
          </body>
        </notes>
        <annotation>
          <body xmlns="http://www.w3.org/1999/xhtml">
            <in:inchi xmlns:in="http://biomodels.net/inchi" metaid="metaid_M_asn_e_inchi">InChI=1S/C4H8N2O3/c5-2(4(8)9)1-3(6)7/h2H,1,5H2,(H2,6,7)(H,8,9)/t2-/m0/s1</in:inchi>
            <rdf:RDF xmlns:rdf="http://www.w3.org/1999/02/22-rdf-syntax-ns#" xmlns:bqbiol="http://biomodels.net/biology-qualifiers/">
              <rdf:Description rdf:about="#metaid_M_asn_e">
                <bqbiol:is>
                  <rdf:Bag>
                    <rdf:li rdf:resource="#metaid_M_asn_e_inchi"/>
                    <rdf:li rdf:resource="urn:miriam:obo.chebi:CHEBI%17196"/>
                    <rdf:li rdf:resource="urn:miriam:kegg.compound:C00152"/>
                    <rdf:li rdf:resource="urn:miriam:pubchem.substance:3452"/>
                    <rdf:li rdf:resource="http://identifiers.org/obo.chebi/CHEBI:17196"/>
                    <rdf:li rdf:resource="http://identifiers.org/kegg.compound/C00152"/>
                    <rdf:li rdf:resource="http://identifiers.org/pubchem.substance/3452"/>
                    <rdf:li rdf:resource="http://identifiers.org/inchi/InChI=1S/C4H8N2O3/c5-2(4(8)9)1-3(6)7/h2H,1,5H2,(H2,6,7)(H,8,9)/t2-/m0/s1"/>
                  </rdf:Bag>
                </bqbiol:is>
              </rdf:Description>
            </rdf:RDF>
          </body>
        </annotation>
      </species>
      <species id="M_asp_c" name="L-aspartate" compartment="c" hasOnlySubstanceUnits="false" boundaryCondition="false" charge="-1" constant="false">
        <notes>
          <body xmlns="http://www.w3.org/1999/xhtml">
            <p>FORMULA: C4H6NO4</p>
            <p>CHARGE: -1.0</p>
            <p>FORM NEUTRAL: C4H7NO4</p>
            <p>KEGG ID: C00049</p>
            <p>PubChem ID: 3351</p>
            <p>ChEBI ID: 17053</p>
            <p>InCHI string: InChI=1S/C4H7NO4/c5-2(4(8)9)1-3(6)7/h2H,1,5H2,(H,6,7)(H,8,9)/t2-/m0/s1</p>
            <p>Smiles: N[C@@H](CC(=O)O)C(=O)O</p>
          </body>
        </notes>
        <annotation>
          <body xmlns="http://www.w3.org/1999/xhtml">
            <in:inchi xmlns:in="http://biomodels.net/inchi" metaid="metaid_M_asp_c_inchi">InChI=1S/C4H7NO4/c5-2(4(8)9)1-3(6)7/h2H,1,5H2,(H,6,7)(H,8,9)/t2-/m0/s1</in:inchi>
            <rdf:RDF xmlns:rdf="http://www.w3.org/1999/02/22-rdf-syntax-ns#" xmlns:bqbiol="http://biomodels.net/biology-qualifiers/">
              <rdf:Description rdf:about="#metaid_M_asp_c">
                <bqbiol:is>
                  <rdf:Bag>
                    <rdf:li rdf:resource="#metaid_M_asp_c_inchi"/>
                    <rdf:li rdf:resource="urn:miriam:obo.chebi:CHEBI%17053"/>
                    <rdf:li rdf:resource="urn:miriam:kegg.compound:C00049"/>
                    <rdf:li rdf:resource="urn:miriam:pubchem.substance:3351"/>
                    <rdf:li rdf:resource="http://identifiers.org/obo.chebi/CHEBI:17053"/>
                    <rdf:li rdf:resource="http://identifiers.org/kegg.compound/C00049"/>
                    <rdf:li rdf:resource="http://identifiers.org/pubchem.substance/3351"/>
                    <rdf:li rdf:resource="http://identifiers.org/inchi/InChI=1S/C4H7NO4/c5-2(4(8)9)1-3(6)7/h2H,1,5H2,(H,6,7)(H,8,9)/t2-/m0/s1"/>
                  </rdf:Bag>
                </bqbiol:is>
              </rdf:Description>
            </rdf:RDF>
          </body>
        </annotation>
      </species>
      <species id="M_asp_m" name="L-aspartate" compartment="m" hasOnlySubstanceUnits="false" boundaryCondition="false" charge="-1" constant="false">
        <notes>
          <body xmlns="http://www.w3.org/1999/xhtml">
            <p>FORMULA: C4H6NO4</p>
            <p>CHARGE: -1.0</p>
            <p>FORM NEUTRAL: C4H7NO4</p>
            <p>KEGG ID: C00049</p>
            <p>PubChem ID: 3351</p>
            <p>ChEBI ID: 17053</p>
            <p>InCHI string: InChI=1S/C4H7NO4/c5-2(4(8)9)1-3(6)7/h2H,1,5H2,(H,6,7)(H,8,9)/t2-/m0/s1</p>
            <p>Smiles: N[C@@H](CC(=O)O)C(=O)O</p>
          </body>
        </notes>
        <annotation>
          <body xmlns="http://www.w3.org/1999/xhtml">
            <in:inchi xmlns:in="http://biomodels.net/inchi" metaid="metaid_M_asp_m_inchi">InChI=1S/C4H7NO4/c5-2(4(8)9)1-3(6)7/h2H,1,5H2,(H,6,7)(H,8,9)/t2-/m0/s1</in:inchi>
            <rdf:RDF xmlns:rdf="http://www.w3.org/1999/02/22-rdf-syntax-ns#" xmlns:bqbiol="http://biomodels.net/biology-qualifiers/">
              <rdf:Description rdf:about="#metaid_M_asp_m">
                <bqbiol:is>
                  <rdf:Bag>
                    <rdf:li rdf:resource="#metaid_M_asp_m_inchi"/>
                    <rdf:li rdf:resource="urn:miriam:obo.chebi:CHEBI%17053"/>
                    <rdf:li rdf:resource="urn:miriam:kegg.compound:C00049"/>
                    <rdf:li rdf:resource="urn:miriam:pubchem.substance:3351"/>
                    <rdf:li rdf:resource="http://identifiers.org/obo.chebi/CHEBI:17053"/>
                    <rdf:li rdf:resource="http://identifiers.org/kegg.compound/C00049"/>
                    <rdf:li rdf:resource="http://identifiers.org/pubchem.substance/3351"/>
                    <rdf:li rdf:resource="http://identifiers.org/inchi/InChI=1S/C4H7NO4/c5-2(4(8)9)1-3(6)7/h2H,1,5H2,(H,6,7)(H,8,9)/t2-/m0/s1"/>
                  </rdf:Bag>
                </bqbiol:is>
              </rdf:Description>
            </rdf:RDF>
          </body>
        </annotation>
      </species>
      <species id="M_asp_p" name="L-aspartate" compartment="p" hasOnlySubstanceUnits="false" boundaryCondition="false" charge="-1" constant="false">
        <notes>
          <body xmlns="http://www.w3.org/1999/xhtml">
            <p>FORMULA: C4H6NO4</p>
            <p>CHARGE: -1.0</p>
            <p>FORM NEUTRAL: C4H7NO4</p>
            <p>KEGG ID: C00049</p>
            <p>PubChem ID: 3351</p>
            <p>ChEBI ID: 17053</p>
            <p>InCHI string: InChI=1S/C4H7NO4/c5-2(4(8)9)1-3(6)7/h2H,1,5H2,(H,6,7)(H,8,9)/t2-/m0/s1</p>
            <p>Smiles: N[C@@H](CC(=O)O)C(=O)O</p>
          </body>
        </notes>
        <annotation>
          <body xmlns="http://www.w3.org/1999/xhtml">
            <in:inchi xmlns:in="http://biomodels.net/inchi" metaid="metaid_M_asp_p_inchi">InChI=1S/C4H7NO4/c5-2(4(8)9)1-3(6)7/h2H,1,5H2,(H,6,7)(H,8,9)/t2-/m0/s1</in:inchi>
            <rdf:RDF xmlns:rdf="http://www.w3.org/1999/02/22-rdf-syntax-ns#" xmlns:bqbiol="http://biomodels.net/biology-qualifiers/">
              <rdf:Description rdf:about="#metaid_M_asp_p">
                <bqbiol:is>
                  <rdf:Bag>
                    <rdf:li rdf:resource="#metaid_M_asp_p_inchi"/>
                    <rdf:li rdf:resource="urn:miriam:obo.chebi:CHEBI%17053"/>
                    <rdf:li rdf:resource="urn:miriam:kegg.compound:C00049"/>
                    <rdf:li rdf:resource="urn:miriam:pubchem.substance:3351"/>
                    <rdf:li rdf:resource="http://identifiers.org/obo.chebi/CHEBI:17053"/>
                    <rdf:li rdf:resource="http://identifiers.org/kegg.compound/C00049"/>
                    <rdf:li rdf:resource="http://identifiers.org/pubchem.substance/3351"/>
                    <rdf:li rdf:resource="http://identifiers.org/inchi/InChI=1S/C4H7NO4/c5-2(4(8)9)1-3(6)7/h2H,1,5H2,(H,6,7)(H,8,9)/t2-/m0/s1"/>
                  </rdf:Bag>
                </bqbiol:is>
              </rdf:Description>
            </rdf:RDF>
          </body>
        </annotation>
      </species>
      <species id="M_aspsald_p" name="L-aspartate-4-semialdehyde" compartment="p" hasOnlySubstanceUnits="false" boundaryCondition="false" charge="0" constant="false">
        <notes>
          <body xmlns="http://www.w3.org/1999/xhtml">
            <p>FORMULA: C4H7NO3</p>
            <p>CHARGE: 0.0</p>
            <p>FORM NEUTRAL: C4H7NO3</p>
            <p>KEGG ID: C00441</p>
            <p>PubChem ID: 3730</p>
            <p>ChEBI ID: 13086</p>
            <p>InCHI string: InChI=1S/C4H7NO3/c5-3(1-2-6)4(7)8/h2-3H,1,5H2,(H,7,8)/p-1/t3-/m0/s1</p>
            <p>Smiles: [H]C(=O)C[C@H](N)C([O-])=O</p>
          </body>
        </notes>
        <annotation>
          <body xmlns="http://www.w3.org/1999/xhtml">
            <in:inchi xmlns:in="http://biomodels.net/inchi" metaid="metaid_M_aspsald_p_inchi">InChI=1S/C4H7NO3/c5-3(1-2-6)4(7)8/h2-3H,1,5H2,(H,7,8)/p-1/t3-/m0/s1</in:inchi>
            <rdf:RDF xmlns:rdf="http://www.w3.org/1999/02/22-rdf-syntax-ns#" xmlns:bqbiol="http://biomodels.net/biology-qualifiers/">
              <rdf:Description rdf:about="#metaid_M_aspsald_p">
                <bqbiol:is>
                  <rdf:Bag>
                    <rdf:li rdf:resource="#metaid_M_aspsald_p_inchi"/>
                    <rdf:li rdf:resource="urn:miriam:obo.chebi:CHEBI%13086"/>
                    <rdf:li rdf:resource="urn:miriam:kegg.compound:C00441"/>
                    <rdf:li rdf:resource="urn:miriam:pubchem.substance:3730"/>
                    <rdf:li rdf:resource="http://identifiers.org/obo.chebi/CHEBI:13086"/>
                    <rdf:li rdf:resource="http://identifiers.org/kegg.compound/C00441"/>
                    <rdf:li rdf:resource="http://identifiers.org/pubchem.substance/3730"/>
                    <rdf:li rdf:resource="http://identifiers.org/inchi/InChI=1S/C4H7NO3/c5-3(1-2-6)4(7)8/h2-3H,1,5H2,(H,7,8)/p-1/t3-/m0/s1"/>
                  </rdf:Bag>
                </bqbiol:is>
              </rdf:Description>
            </rdf:RDF>
          </body>
        </annotation>
      </species>
      <species id="M_asuc_p" name="N6-(1,2-dicarboxyethyl)-AMP" compartment="p" hasOnlySubstanceUnits="false" boundaryCondition="false" charge="-4" constant="false">
        <notes>
          <body xmlns="http://www.w3.org/1999/xhtml">
            <p>FORMULA: C14H14N5O11P</p>
            <p>CHARGE: -4.0</p>
            <p>FORM NEUTRAL: C14H18N5O11P</p>
            <p>KEGG ID: C03794</p>
            <p>PubChem ID: 6543</p>
            <p>ChEBI ID: 15919</p>
            <p>InCHI string: InChI=1S/C14H18N5O11P/c20-7(21)1-5(14(24)25)18-11-8-12(16-3-15-11)19(4-17-8)13-10(23)9(22)6(30-13)2-29-31(26,27)28/h3-6,9-10,13,22-23H,1-2H2,(H,20,21)(H,24,25)(H,15,16,18)(H2,26,27,28)/t5?,6-,9-,10-,13-/m1/s1</p>
            <p>Smiles: O[C@H]1[C@@H](O)[C@@H](O[C@@H]1COP(=O)(O)O)n2cnc3c(NC(CC(=O)O)C(=O)O)ncnc23</p>
          </body>
        </notes>
        <annotation>
          <body xmlns="http://www.w3.org/1999/xhtml">
            <in:inchi xmlns:in="http://biomodels.net/inchi" metaid="metaid_M_asuc_p_inchi">InChI=1S/C14H18N5O11P/c20-7(21)1-5(14(24)25)18-11-8-12(16-3-15-11)19(4-17-8)13-10(23)9(22)6(30-13)2-29-31(26,27)28/h3-6,9-10,13,22-23H,1-2H2,(H,20,21)(H,24,25)(H,15,16,18)(H2,26,27,28)/t5?,6-,9-,10-,13-/m1/s1</in:inchi>
            <rdf:RDF xmlns:rdf="http://www.w3.org/1999/02/22-rdf-syntax-ns#" xmlns:bqbiol="http://biomodels.net/biology-qualifiers/">
              <rdf:Description rdf:about="#metaid_M_asuc_p">
                <bqbiol:is>
                  <rdf:Bag>
                    <rdf:li rdf:resource="#metaid_M_asuc_p_inchi"/>
                    <rdf:li rdf:resource="urn:miriam:obo.chebi:CHEBI%15919"/>
                    <rdf:li rdf:resource="urn:miriam:kegg.compound:C03794"/>
                    <rdf:li rdf:resource="urn:miriam:pubchem.substance:6543"/>
                    <rdf:li rdf:resource="http://identifiers.org/obo.chebi/CHEBI:15919"/>
                    <rdf:li rdf:resource="http://identifiers.org/kegg.compound/C03794"/>
                    <rdf:li rdf:resource="http://identifiers.org/pubchem.substance/6543"/>
                    <rdf:li rdf:resource="http://identifiers.org/inchi/InChI=1S/C14H18N5O11P/c20-7(21)1-5(14(24)25)18-11-8-12(16-3-15-11)19(4-17-8)13-10(23)9(22)6(30-13)2-29-31(26,27)28/h3-6,9-10,13,22-23H,1-2H2,(H,20,21)(H,24,25)(H,15,16,18)(H2,26,27,28)/t5?,6-,9-,10-,13-/m1/s1"/>
                  </rdf:Bag>
                </bqbiol:is>
              </rdf:Description>
            </rdf:RDF>
          </body>
        </annotation>
      </species>
      <species id="M_atoco_e" name="alpha-tocopherol" compartment="e" hasOnlySubstanceUnits="false" boundaryCondition="false" charge="0" constant="false">
        <notes>
          <body xmlns="http://www.w3.org/1999/xhtml">
            <p>FORMULA: C29H50O2</p>
            <p>CHARGE: 0.0</p>
            <p>FORM NEUTRAL: C29H50O2</p>
            <p>KEGG ID: C02477</p>
            <p>PubChem ID: 5492</p>
            <p>ChEBI ID: 18145</p>
            <p>InCHI string: InChI=1S/C29H50O2/c1-20(2)12-9-13-21(3)14-10-15-22(4)16-11-18-29(8)19-17-26-25(7)27(30)23(5)24(6)28(26)31-29/h20-22,30H,9-19H2,1-8H3/t21-,22-,29-/m1/s1</p>
            <p>Smiles: CC(C)CCC[C@@H](C)CCC[C@@H](C)CCC[C@]1(C)CCc2c(C)c(O)c(C)c(C)c2O1</p>
          </body>
        </notes>
        <annotation>
          <body xmlns="http://www.w3.org/1999/xhtml">
            <in:inchi xmlns:in="http://biomodels.net/inchi" metaid="metaid_M_atoco_e_inchi">InChI=1S/C29H50O2/c1-20(2)12-9-13-21(3)14-10-15-22(4)16-11-18-29(8)19-17-26-25(7)27(30)23(5)24(6)28(26)31-29/h20-22,30H,9-19H2,1-8H3/t21-,22-,29-/m1/s1</in:inchi>
            <rdf:RDF xmlns:rdf="http://www.w3.org/1999/02/22-rdf-syntax-ns#" xmlns:bqbiol="http://biomodels.net/biology-qualifiers/">
              <rdf:Description rdf:about="#metaid_M_atoco_e">
                <bqbiol:is>
                  <rdf:Bag>
                    <rdf:li rdf:resource="#metaid_M_atoco_e_inchi"/>
                    <rdf:li rdf:resource="urn:miriam:obo.chebi:CHEBI%18145"/>
                    <rdf:li rdf:resource="urn:miriam:kegg.compound:C02477"/>
                    <rdf:li rdf:resource="urn:miriam:pubchem.substance:5492"/>
                    <rdf:li rdf:resource="http://identifiers.org/obo.chebi/CHEBI:18145"/>
                    <rdf:li rdf:resource="http://identifiers.org/kegg.compound/C02477"/>
                    <rdf:li rdf:resource="http://identifiers.org/pubchem.substance/5492"/>
                    <rdf:li rdf:resource="http://identifiers.org/inchi/InChI=1S/C29H50O2/c1-20(2)12-9-13-21(3)14-10-15-22(4)16-11-18-29(8)19-17-26-25(7)27(30)23(5)24(6)28(26)31-29/h20-22,30H,9-19H2,1-8H3/t21-,22-,29-/m1/s1"/>
                  </rdf:Bag>
                </bqbiol:is>
              </rdf:Description>
            </rdf:RDF>
          </body>
        </annotation>
      </species>
      <species id="M_atoco_p" name="alpha-tocopherol" compartment="p" hasOnlySubstanceUnits="false" boundaryCondition="false" charge="0" constant="false">
        <notes>
          <body xmlns="http://www.w3.org/1999/xhtml">
            <p>FORMULA: C29H50O2</p>
            <p>CHARGE: 0.0</p>
            <p>FORM NEUTRAL: C29H50O2</p>
            <p>KEGG ID: C02477</p>
            <p>PubChem ID: 5492</p>
            <p>ChEBI ID: 18145</p>
            <p>InCHI string: InChI=1S/C29H50O2/c1-20(2)12-9-13-21(3)14-10-15-22(4)16-11-18-29(8)19-17-26-25(7)27(30)23(5)24(6)28(26)31-29/h20-22,30H,9-19H2,1-8H3/t21-,22-,29-/m1/s1</p>
            <p>Smiles: CC(C)CCC[C@@H](C)CCC[C@@H](C)CCC[C@]1(C)CCc2c(C)c(O)c(C)c(C)c2O1</p>
          </body>
        </notes>
        <annotation>
          <body xmlns="http://www.w3.org/1999/xhtml">
            <in:inchi xmlns:in="http://biomodels.net/inchi" metaid="metaid_M_atoco_p_inchi">InChI=1S/C29H50O2/c1-20(2)12-9-13-21(3)14-10-15-22(4)16-11-18-29(8)19-17-26-25(7)27(30)23(5)24(6)28(26)31-29/h20-22,30H,9-19H2,1-8H3/t21-,22-,29-/m1/s1</in:inchi>
            <rdf:RDF xmlns:rdf="http://www.w3.org/1999/02/22-rdf-syntax-ns#" xmlns:bqbiol="http://biomodels.net/biology-qualifiers/">
              <rdf:Description rdf:about="#metaid_M_atoco_p">
                <bqbiol:is>
                  <rdf:Bag>
                    <rdf:li rdf:resource="#metaid_M_atoco_p_inchi"/>
                    <rdf:li rdf:resource="urn:miriam:obo.chebi:CHEBI%18145"/>
                    <rdf:li rdf:resource="urn:miriam:kegg.compound:C02477"/>
                    <rdf:li rdf:resource="urn:miriam:pubchem.substance:5492"/>
                    <rdf:li rdf:resource="http://identifiers.org/obo.chebi/CHEBI:18145"/>
                    <rdf:li rdf:resource="http://identifiers.org/kegg.compound/C02477"/>
                    <rdf:li rdf:resource="http://identifiers.org/pubchem.substance/5492"/>
                    <rdf:li rdf:resource="http://identifiers.org/inchi/InChI=1S/C29H50O2/c1-20(2)12-9-13-21(3)14-10-15-22(4)16-11-18-29(8)19-17-26-25(7)27(30)23(5)24(6)28(26)31-29/h20-22,30H,9-19H2,1-8H3/t21-,22-,29-/m1/s1"/>
                  </rdf:Bag>
                </bqbiol:is>
              </rdf:Description>
            </rdf:RDF>
          </body>
        </annotation>
      </species>
      <species id="M_atp_c" name="adenosine-triphosphate" compartment="c" hasOnlySubstanceUnits="false" boundaryCondition="false" charge="-4" constant="false">
        <notes>
          <body xmlns="http://www.w3.org/1999/xhtml">
            <p>FORMULA: C10H12N5O13P3</p>
            <p>CHARGE: -4.0</p>
            <p>FORM NEUTRAL: C10H16N5O13P3</p>
            <p>KEGG ID: C00002</p>
            <p>PubChem ID: 3304</p>
            <p>ChEBI ID: 15422</p>
            <p>InCHI string: InChI=1S/C10H16N5O13P3/c11-8-5-9(13-2-12-8)15(3-14-5)10-7(17)6(16)4(26-10)1-25-30(21,22)28-31(23,24)27-29(18,19)20/h2-4,6-7,10,16-17H,1H2,(H,21,22)(H,23,24)(H2,11,12,13)(H2,18,19,20)/t4-,6-,7-,10-/m1/s1</p>
            <p>Smiles: Nc1ncnc2c1ncn2[C@@H]3O[C@H](COP(=O)(O)OP(=O)(O)OP(=O)(O)O)[C@@H](O)[C@H]3O</p>
          </body>
        </notes>
        <annotation>
          <body xmlns="http://www.w3.org/1999/xhtml">
            <in:inchi xmlns:in="http://biomodels.net/inchi" metaid="metaid_M_atp_c_inchi">InChI=1S/C10H16N5O13P3/c11-8-5-9(13-2-12-8)15(3-14-5)10-7(17)6(16)4(26-10)1-25-30(21,22)28-31(23,24)27-29(18,19)20/h2-4,6-7,10,16-17H,1H2,(H,21,22)(H,23,24)(H2,11,12,13)(H2,18,19,20)/t4-,6-,7-,10-/m1/s1</in:inchi>
            <rdf:RDF xmlns:rdf="http://www.w3.org/1999/02/22-rdf-syntax-ns#" xmlns:bqbiol="http://biomodels.net/biology-qualifiers/">
              <rdf:Description rdf:about="#metaid_M_atp_c">
                <bqbiol:is>
                  <rdf:Bag>
                    <rdf:li rdf:resource="#metaid_M_atp_c_inchi"/>
                    <rdf:li rdf:resource="urn:miriam:obo.chebi:CHEBI%15422"/>
                    <rdf:li rdf:resource="urn:miriam:kegg.compound:C00002"/>
                    <rdf:li rdf:resource="urn:miriam:pubchem.substance:3304"/>
                    <rdf:li rdf:resource="http://identifiers.org/obo.chebi/CHEBI:15422"/>
                    <rdf:li rdf:resource="http://identifiers.org/kegg.compound/C00002"/>
                    <rdf:li rdf:resource="http://identifiers.org/pubchem.substance/3304"/>
                    <rdf:li rdf:resource="http://identifiers.org/inchi/InChI=1S/C10H16N5O13P3/c11-8-5-9(13-2-12-8)15(3-14-5)10-7(17)6(16)4(26-10)1-25-30(21,22)28-31(23,24)27-29(18,19)20/h2-4,6-7,10,16-17H,1H2,(H,21,22)(H,23,24)(H2,11,12,13)(H2,18,19,20)/t4-,6-,7-,10-/m1/s1"/>
                  </rdf:Bag>
                </bqbiol:is>
              </rdf:Description>
            </rdf:RDF>
          </body>
        </annotation>
      </species>
      <species id="M_atp_m" name="adenosine-triphosphate" compartment="m" hasOnlySubstanceUnits="false" boundaryCondition="false" charge="-4" constant="false">
        <notes>
          <body xmlns="http://www.w3.org/1999/xhtml">
            <p>FORMULA: C10H12N5O13P3</p>
            <p>CHARGE: -4.0</p>
            <p>FORM NEUTRAL: C10H16N5O13P3</p>
            <p>KEGG ID: C00002</p>
            <p>PubChem ID: 3304</p>
            <p>ChEBI ID: 15422</p>
            <p>InCHI string: InChI=1S/C10H16N5O13P3/c11-8-5-9(13-2-12-8)15(3-14-5)10-7(17)6(16)4(26-10)1-25-30(21,22)28-31(23,24)27-29(18,19)20/h2-4,6-7,10,16-17H,1H2,(H,21,22)(H,23,24)(H2,11,12,13)(H2,18,19,20)/t4-,6-,7-,10-/m1/s1</p>
            <p>Smiles: Nc1ncnc2c1ncn2[C@@H]3O[C@H](COP(=O)(O)OP(=O)(O)OP(=O)(O)O)[C@@H](O)[C@H]3O</p>
          </body>
        </notes>
        <annotation>
          <body xmlns="http://www.w3.org/1999/xhtml">
            <in:inchi xmlns:in="http://biomodels.net/inchi" metaid="metaid_M_atp_m_inchi">InChI=1S/C10H16N5O13P3/c11-8-5-9(13-2-12-8)15(3-14-5)10-7(17)6(16)4(26-10)1-25-30(21,22)28-31(23,24)27-29(18,19)20/h2-4,6-7,10,16-17H,1H2,(H,21,22)(H,23,24)(H2,11,12,13)(H2,18,19,20)/t4-,6-,7-,10-/m1/s1</in:inchi>
            <rdf:RDF xmlns:rdf="http://www.w3.org/1999/02/22-rdf-syntax-ns#" xmlns:bqbiol="http://biomodels.net/biology-qualifiers/">
              <rdf:Description rdf:about="#metaid_M_atp_m">
                <bqbiol:is>
                  <rdf:Bag>
                    <rdf:li rdf:resource="#metaid_M_atp_m_inchi"/>
                    <rdf:li rdf:resource="urn:miriam:obo.chebi:CHEBI%15422"/>
                    <rdf:li rdf:resource="urn:miriam:kegg.compound:C00002"/>
                    <rdf:li rdf:resource="urn:miriam:pubchem.substance:3304"/>
                    <rdf:li rdf:resource="http://identifiers.org/obo.chebi/CHEBI:15422"/>
                    <rdf:li rdf:resource="http://identifiers.org/kegg.compound/C00002"/>
                    <rdf:li rdf:resource="http://identifiers.org/pubchem.substance/3304"/>
                    <rdf:li rdf:resource="http://identifiers.org/inchi/InChI=1S/C10H16N5O13P3/c11-8-5-9(13-2-12-8)15(3-14-5)10-7(17)6(16)4(26-10)1-25-30(21,22)28-31(23,24)27-29(18,19)20/h2-4,6-7,10,16-17H,1H2,(H,21,22)(H,23,24)(H2,11,12,13)(H2,18,19,20)/t4-,6-,7-,10-/m1/s1"/>
                  </rdf:Bag>
                </bqbiol:is>
              </rdf:Description>
            </rdf:RDF>
          </body>
        </annotation>
      </species>
      <species id="M_atp_p" name="adenosine-triphosphate" compartment="p" hasOnlySubstanceUnits="false" boundaryCondition="false" charge="-4" constant="false">
        <notes>
          <body xmlns="http://www.w3.org/1999/xhtml">
            <p>FORMULA: C10H12N5O13P3</p>
            <p>CHARGE: -4.0</p>
            <p>FORM NEUTRAL: C10H16N5O13P3</p>
            <p>KEGG ID: C00002</p>
            <p>PubChem ID: 3304</p>
            <p>ChEBI ID: 15422</p>
            <p>InCHI string: InChI=1S/C10H16N5O13P3/c11-8-5-9(13-2-12-8)15(3-14-5)10-7(17)6(16)4(26-10)1-25-30(21,22)28-31(23,24)27-29(18,19)20/h2-4,6-7,10,16-17H,1H2,(H,21,22)(H,23,24)(H2,11,12,13)(H2,18,19,20)/t4-,6-,7-,10-/m1/s1</p>
            <p>Smiles: Nc1ncnc2c1ncn2[C@@H]3O[C@H](COP(=O)(O)OP(=O)(O)OP(=O)(O)O)[C@@H](O)[C@H]3O</p>
          </body>
        </notes>
        <annotation>
          <body xmlns="http://www.w3.org/1999/xhtml">
            <in:inchi xmlns:in="http://biomodels.net/inchi" metaid="metaid_M_atp_p_inchi">InChI=1S/C10H16N5O13P3/c11-8-5-9(13-2-12-8)15(3-14-5)10-7(17)6(16)4(26-10)1-25-30(21,22)28-31(23,24)27-29(18,19)20/h2-4,6-7,10,16-17H,1H2,(H,21,22)(H,23,24)(H2,11,12,13)(H2,18,19,20)/t4-,6-,7-,10-/m1/s1</in:inchi>
            <rdf:RDF xmlns:rdf="http://www.w3.org/1999/02/22-rdf-syntax-ns#" xmlns:bqbiol="http://biomodels.net/biology-qualifiers/">
              <rdf:Description rdf:about="#metaid_M_atp_p">
                <bqbiol:is>
                  <rdf:Bag>
                    <rdf:li rdf:resource="#metaid_M_atp_p_inchi"/>
                    <rdf:li rdf:resource="urn:miriam:obo.chebi:CHEBI%15422"/>
                    <rdf:li rdf:resource="urn:miriam:kegg.compound:C00002"/>
                    <rdf:li rdf:resource="urn:miriam:pubchem.substance:3304"/>
                    <rdf:li rdf:resource="http://identifiers.org/obo.chebi/CHEBI:15422"/>
                    <rdf:li rdf:resource="http://identifiers.org/kegg.compound/C00002"/>
                    <rdf:li rdf:resource="http://identifiers.org/pubchem.substance/3304"/>
                    <rdf:li rdf:resource="http://identifiers.org/inchi/InChI=1S/C10H16N5O13P3/c11-8-5-9(13-2-12-8)15(3-14-5)10-7(17)6(16)4(26-10)1-25-30(21,22)28-31(23,24)27-29(18,19)20/h2-4,6-7,10,16-17H,1H2,(H,21,22)(H,23,24)(H2,11,12,13)(H2,18,19,20)/t4-,6-,7-,10-/m1/s1"/>
                  </rdf:Bag>
                </bqbiol:is>
              </rdf:Description>
            </rdf:RDF>
          </body>
        </annotation>
      </species>
      <species id="M_atp_x" name="adenosine-triphosphate" compartment="x" hasOnlySubstanceUnits="false" boundaryCondition="false" charge="-4" constant="false">
        <notes>
          <body xmlns="http://www.w3.org/1999/xhtml">
            <p>FORMULA: C10H12N5O13P3</p>
            <p>CHARGE: -4.0</p>
            <p>FORM NEUTRAL: C10H16N5O13P3</p>
            <p>KEGG ID: C00002</p>
            <p>PubChem ID: 3304</p>
            <p>ChEBI ID: 15422</p>
            <p>InCHI string: InChI=1S/C10H16N5O13P3/c11-8-5-9(13-2-12-8)15(3-14-5)10-7(17)6(16)4(26-10)1-25-30(21,22)28-31(23,24)27-29(18,19)20/h2-4,6-7,10,16-17H,1H2,(H,21,22)(H,23,24)(H2,11,12,13)(H2,18,19,20)/t4-,6-,7-,10-/m1/s1</p>
            <p>Smiles: Nc1ncnc2c1ncn2[C@@H]3O[C@H](COP(=O)(O)OP(=O)(O)OP(=O)(O)O)[C@@H](O)[C@H]3O</p>
          </body>
        </notes>
        <annotation>
          <body xmlns="http://www.w3.org/1999/xhtml">
            <in:inchi xmlns:in="http://biomodels.net/inchi" metaid="metaid_M_atp_x_inchi">InChI=1S/C10H16N5O13P3/c11-8-5-9(13-2-12-8)15(3-14-5)10-7(17)6(16)4(26-10)1-25-30(21,22)28-31(23,24)27-29(18,19)20/h2-4,6-7,10,16-17H,1H2,(H,21,22)(H,23,24)(H2,11,12,13)(H2,18,19,20)/t4-,6-,7-,10-/m1/s1</in:inchi>
            <rdf:RDF xmlns:rdf="http://www.w3.org/1999/02/22-rdf-syntax-ns#" xmlns:bqbiol="http://biomodels.net/biology-qualifiers/">
              <rdf:Description rdf:about="#metaid_M_atp_x">
                <bqbiol:is>
                  <rdf:Bag>
                    <rdf:li rdf:resource="#metaid_M_atp_x_inchi"/>
                    <rdf:li rdf:resource="urn:miriam:obo.chebi:CHEBI%15422"/>
                    <rdf:li rdf:resource="urn:miriam:kegg.compound:C00002"/>
                    <rdf:li rdf:resource="urn:miriam:pubchem.substance:3304"/>
                    <rdf:li rdf:resource="http://identifiers.org/obo.chebi/CHEBI:15422"/>
                    <rdf:li rdf:resource="http://identifiers.org/kegg.compound/C00002"/>
                    <rdf:li rdf:resource="http://identifiers.org/pubchem.substance/3304"/>
                    <rdf:li rdf:resource="http://identifiers.org/inchi/InChI=1S/C10H16N5O13P3/c11-8-5-9(13-2-12-8)15(3-14-5)10-7(17)6(16)4(26-10)1-25-30(21,22)28-31(23,24)27-29(18,19)20/h2-4,6-7,10,16-17H,1H2,(H,21,22)(H,23,24)(H2,11,12,13)(H2,18,19,20)/t4-,6-,7-,10-/m1/s1"/>
                  </rdf:Bag>
                </bqbiol:is>
              </rdf:Description>
            </rdf:RDF>
          </body>
        </annotation>
      </species>
      <species id="M_biomass_e" name="Biomass" compartment="e" hasOnlySubstanceUnits="false" boundaryCondition="false" charge="0" constant="false">
        <notes>
          <body xmlns="http://www.w3.org/1999/xhtml">
            <p>FORMULA: C47.83699648H84.11651971N3.264247211O18.35609592P0.006364423709S0.04268997825</p>
            <p>CHARGE: 0.008359298655</p>
            <p>FORM NEUTRAL: C47.83699648H84.11651971N3.264247211O18.35609592P0.006364423709S0.04268997825</p>
            <p>KEGG ID: </p>
            <p>PubChem ID: </p>
            <p>ChEBI ID: </p>
            <p>InCHI string: </p>
            <p>Smiles: </p>
          </body>
        </notes>
        <annotation>
          <body xmlns="http://www.w3.org/1999/xhtml">
            <in:inchi xmlns:in="http://biomodels.net/inchi" metaid="metaid_M_biomass_e_inchi"/>
            <rdf:RDF xmlns:rdf="http://www.w3.org/1999/02/22-rdf-syntax-ns#" xmlns:bqbiol="http://biomodels.net/biology-qualifiers/">
              <rdf:Description rdf:about="#metaid_M_biomass_e">
                <bqbiol:is>
                  <rdf:Bag>
                    <rdf:li rdf:resource="#metaid_M_biomass_e_inchi"/>
                    <rdf:li rdf:resource="urn:miriam:obo.chebi:CHEBI%"/>
                    <rdf:li rdf:resource="urn:miriam:kegg.compound:"/>
                    <rdf:li rdf:resource="urn:miriam:pubchem.substance:"/>
                    <rdf:li rdf:resource="http://identifiers.org/obo.chebi/CHEBI:"/>
                    <rdf:li rdf:resource="http://identifiers.org/kegg.compound/"/>
                    <rdf:li rdf:resource="http://identifiers.org/pubchem.substance/"/>
                    <rdf:li rdf:resource="http://identifiers.org/inchi/"/>
                  </rdf:Bag>
                </bqbiol:is>
              </rdf:Description>
            </rdf:RDF>
          </body>
        </annotation>
      </species>
      <species id="M_biomass_u" name="Biomass" compartment="u" hasOnlySubstanceUnits="false" boundaryCondition="false" charge="0" constant="false">
        <notes>
          <body xmlns="http://www.w3.org/1999/xhtml">
            <p>FORMULA: C47.83699648H84.11651971N3.264247211O18.35609592P0.006364423709S0.04268997825</p>
            <p>CHARGE: 0.008359298655</p>
            <p>FORM NEUTRAL: C47.83699648H84.11651971N3.264247211O18.35609592P0.006364423709S0.04268997825</p>
            <p>KEGG ID: </p>
            <p>PubChem ID: </p>
            <p>ChEBI ID: </p>
            <p>InCHI string: </p>
            <p>Smiles: </p>
          </body>
        </notes>
        <annotation>
          <body xmlns="http://www.w3.org/1999/xhtml">
            <in:inchi xmlns:in="http://biomodels.net/inchi" metaid="metaid_M_biomass_u_inchi"/>
            <rdf:RDF xmlns:rdf="http://www.w3.org/1999/02/22-rdf-syntax-ns#" xmlns:bqbiol="http://biomodels.net/biology-qualifiers/">
              <rdf:Description rdf:about="#metaid_M_biomass_u">
                <bqbiol:is>
                  <rdf:Bag>
                    <rdf:li rdf:resource="#metaid_M_biomass_u_inchi"/>
                    <rdf:li rdf:resource="urn:miriam:obo.chebi:CHEBI%"/>
                    <rdf:li rdf:resource="urn:miriam:kegg.compound:"/>
                    <rdf:li rdf:resource="urn:miriam:pubchem.substance:"/>
                    <rdf:li rdf:resource="http://identifiers.org/obo.chebi/CHEBI:"/>
                    <rdf:li rdf:resource="http://identifiers.org/kegg.compound/"/>
                    <rdf:li rdf:resource="http://identifiers.org/pubchem.substance/"/>
                    <rdf:li rdf:resource="http://identifiers.org/inchi/"/>
                  </rdf:Bag>
                </bqbiol:is>
              </rdf:Description>
            </rdf:RDF>
          </body>
        </annotation>
      </species>
      <species id="M_c10c0acp_p" name="decanoyl-[acyl-carrier-protein]" compartment="p" hasOnlySubstanceUnits="false" boundaryCondition="false" charge="0" constant="false">
        <notes>
          <body xmlns="http://www.w3.org/1999/xhtml">
            <p>FORMULA: C10H19OSR</p>
            <p>CHARGE: 0.0</p>
            <p>FORM NEUTRAL: C10H19OSR</p>
            <p>KEGG ID: C05755</p>
            <p>PubChem ID: 8050</p>
            <p>ChEBI ID: 4349</p>
            <p>InCHI string: </p>
            <p>Smiles: CCCCCCCCCC(=O)S[*]</p>
          </body>
        </notes>
        <annotation>
          <body xmlns="http://www.w3.org/1999/xhtml">
            <in:inchi xmlns:in="http://biomodels.net/inchi" metaid="metaid_M_c10c0acp_p_inchi"/>
            <rdf:RDF xmlns:rdf="http://www.w3.org/1999/02/22-rdf-syntax-ns#" xmlns:bqbiol="http://biomodels.net/biology-qualifiers/">
              <rdf:Description rdf:about="#metaid_M_c10c0acp_p">
                <bqbiol:is>
                  <rdf:Bag>
                    <rdf:li rdf:resource="#metaid_M_c10c0acp_p_inchi"/>
                    <rdf:li rdf:resource="urn:miriam:obo.chebi:CHEBI%4349"/>
                    <rdf:li rdf:resource="urn:miriam:kegg.compound:C05755"/>
                    <rdf:li rdf:resource="urn:miriam:pubchem.substance:8050"/>
                    <rdf:li rdf:resource="http://identifiers.org/obo.chebi/CHEBI:4349"/>
                    <rdf:li rdf:resource="http://identifiers.org/kegg.compound/C05755"/>
                    <rdf:li rdf:resource="http://identifiers.org/pubchem.substance/8050"/>
                    <rdf:li rdf:resource="http://identifiers.org/inchi/"/>
                  </rdf:Bag>
                </bqbiol:is>
              </rdf:Description>
            </rdf:RDF>
          </body>
        </annotation>
      </species>
      <species id="M_c10c0coa_x" name="decanoyl-CoA" compartment="x" hasOnlySubstanceUnits="false" boundaryCondition="false" charge="-4" constant="false">
        <notes>
          <body xmlns="http://www.w3.org/1999/xhtml">
            <p>FORMULA: C31H50N7O17P3S</p>
            <p>CHARGE: -4.0</p>
            <p>FORM NEUTRAL: C31H54N7O17P3S</p>
            <p>KEGG ID: C05274</p>
            <p>PubChem ID: 7661</p>
            <p>ChEBI ID: 28493</p>
            <p>InCHI string: InChI=1S/C31H54N7O17P3S/c1-4-5-6-7-8-9-10-11-22(40)59-15-14-33-21(39)12-13-34-29(43)26(42)31(2,3)17-52-58(49,50)55-57(47,48)51-16-20-25(54-56(44,45)46)24(41)30(53-20)38-19-37-23-27(32)35-18-36-28(23)38/h18-20,24-26,30,41-42H,4-17H2,1-3H3,(H,33,39)(H,34,43)(H,47,48)(H,49,50)(H2,32,35,36)(H2,44,45,46)/t20-,24-,25-,26+,30-/m1/s1</p>
            <p>Smiles: CCCCCCCCCC(=O)SCCNC(=O)CCNC(=O)[C@H](O)C(C)(C)COP(O)(=O)OP(O)(=O)OC[C@H]1O[C@H]([C@H](O)[C@@H]1OP(O)(O)=O)n1cnc2c(N)ncnc12</p>
          </body>
        </notes>
        <annotation>
          <body xmlns="http://www.w3.org/1999/xhtml">
            <in:inchi xmlns:in="http://biomodels.net/inchi" metaid="metaid_M_c10c0coa_x_inchi">InChI=1S/C31H54N7O17P3S/c1-4-5-6-7-8-9-10-11-22(40)59-15-14-33-21(39)12-13-34-29(43)26(42)31(2,3)17-52-58(49,50)55-57(47,48)51-16-20-25(54-56(44,45)46)24(41)30(53-20)38-19-37-23-27(32)35-18-36-28(23)38/h18-20,24-26,30,41-42H,4-17H2,1-3H3,(H,33,39)(H,34,43)(H,47,48)(H,49,50)(H2,32,35,36)(H2,44,45,46)/t20-,24-,25-,26+,30-/m1/s1</in:inchi>
            <rdf:RDF xmlns:rdf="http://www.w3.org/1999/02/22-rdf-syntax-ns#" xmlns:bqbiol="http://biomodels.net/biology-qualifiers/">
              <rdf:Description rdf:about="#metaid_M_c10c0coa_x">
                <bqbiol:is>
                  <rdf:Bag>
                    <rdf:li rdf:resource="#metaid_M_c10c0coa_x_inchi"/>
                    <rdf:li rdf:resource="urn:miriam:obo.chebi:CHEBI%28493"/>
                    <rdf:li rdf:resource="urn:miriam:kegg.compound:C05274"/>
                    <rdf:li rdf:resource="urn:miriam:pubchem.substance:7661"/>
                    <rdf:li rdf:resource="http://identifiers.org/obo.chebi/CHEBI:28493"/>
                    <rdf:li rdf:resource="http://identifiers.org/kegg.compound/C05274"/>
                    <rdf:li rdf:resource="http://identifiers.org/pubchem.substance/7661"/>
                    <rdf:li rdf:resource="http://identifiers.org/inchi/InChI=1S/C31H54N7O17P3S/c1-4-5-6-7-8-9-10-11-22(40)59-15-14-33-21(39)12-13-34-29(43)26(42)31(2,3)17-52-58(49,50)55-57(47,48)51-16-20-25(54-56(44,45)46)24(41)30(53-20)38-19-37-23-27(32)35-18-36-28(23)38/h18-20,24-26,30,41-42H,4-17H2,1-3H3,(H,33,39)(H,34,43)(H,47,48)(H,49,50)(H2,32,35,36)(H2,44,45,46)/t20-,24-,25-,26+,30-/m1/s1"/>
                  </rdf:Bag>
                </bqbiol:is>
              </rdf:Description>
            </rdf:RDF>
          </body>
        </annotation>
      </species>
      <species id="M_c10c1d2transacp_p" name="trans-deca-2-enoyl-[acyl-carrier-protein]" compartment="p" hasOnlySubstanceUnits="false" boundaryCondition="false" charge="0" constant="false">
        <notes>
          <body xmlns="http://www.w3.org/1999/xhtml">
            <p>FORMULA: C10H17OSR</p>
            <p>CHARGE: 0.0</p>
            <p>FORM NEUTRAL: C10H17OSR</p>
            <p>KEGG ID: C05754</p>
            <p>PubChem ID: 8049</p>
            <p>ChEBI ID: </p>
            <p>InCHI string: </p>
            <p>Smiles: </p>
          </body>
        </notes>
        <annotation>
          <body xmlns="http://www.w3.org/1999/xhtml">
            <in:inchi xmlns:in="http://biomodels.net/inchi" metaid="metaid_M_c10c1d2transacp_p_inchi"/>
            <rdf:RDF xmlns:rdf="http://www.w3.org/1999/02/22-rdf-syntax-ns#" xmlns:bqbiol="http://biomodels.net/biology-qualifiers/">
              <rdf:Description rdf:about="#metaid_M_c10c1d2transacp_p">
                <bqbiol:is>
                  <rdf:Bag>
                    <rdf:li rdf:resource="#metaid_M_c10c1d2transacp_p_inchi"/>
                    <rdf:li rdf:resource="urn:miriam:obo.chebi:CHEBI%"/>
                    <rdf:li rdf:resource="urn:miriam:kegg.compound:C05754"/>
                    <rdf:li rdf:resource="urn:miriam:pubchem.substance:8049"/>
                    <rdf:li rdf:resource="http://identifiers.org/obo.chebi/CHEBI:"/>
                    <rdf:li rdf:resource="http://identifiers.org/kegg.compound/C05754"/>
                    <rdf:li rdf:resource="http://identifiers.org/pubchem.substance/8049"/>
                    <rdf:li rdf:resource="http://identifiers.org/inchi/"/>
                  </rdf:Bag>
                </bqbiol:is>
              </rdf:Description>
            </rdf:RDF>
          </body>
        </annotation>
      </species>
      <species id="M_c10c1d2transcoa_x" name="trans-dec-2-enoyl-CoA" compartment="x" hasOnlySubstanceUnits="false" boundaryCondition="false" charge="-4" constant="false">
        <notes>
          <body xmlns="http://www.w3.org/1999/xhtml">
            <p>FORMULA: C31H48N7O17P3S</p>
            <p>CHARGE: -4.0</p>
            <p>FORM NEUTRAL: C31H52N7O17P3S</p>
            <p>KEGG ID: C05275</p>
            <p>PubChem ID: 7662</p>
            <p>ChEBI ID: 10723</p>
            <p>InCHI string: InChI=1S/C31H52N7O17P3S/c1-4-5-6-7-8-9-10-11-22(40)59-15-14-33-21(39)12-13-34-29(43)26(42)31(2,3)17-52-58(49,50)55-57(47,48)51-16-20-25(54-56(44,45)46)24(41)30(53-20)38-19-37-23-27(32)35-18-36-28(23)38/h10-11,18-20,24-26,30,41-42H,4-9,12-17H2,1-3H3,(H,33,39)(H,34,43)(H,47,48)(H,49,50)(H2,32,35,36)(H2,44,45,46)/b11-10+/t20-,24-,25-,26+,30-/m1/s1</p>
            <p>Smiles: CCCCCCC\C=C\C(=O)SCCNC(=O)CCNC(=O)[C@H](O)C(C)(C)COP(O)(=O)OP(O)(=O)OC[C@H]1O[C@H]([C@H](O)[C@@H]1OP(O)(O)=O)n1cnc2c(N)ncnc12</p>
          </body>
        </notes>
        <annotation>
          <body xmlns="http://www.w3.org/1999/xhtml">
            <in:inchi xmlns:in="http://biomodels.net/inchi" metaid="metaid_M_c10c1d2transcoa_x_inchi">InChI=1S/C31H52N7O17P3S/c1-4-5-6-7-8-9-10-11-22(40)59-15-14-33-21(39)12-13-34-29(43)26(42)31(2,3)17-52-58(49,50)55-57(47,48)51-16-20-25(54-56(44,45)46)24(41)30(53-20)38-19-37-23-27(32)35-18-36-28(23)38/h10-11,18-20,24-26,30,41-42H,4-9,12-17H2,1-3H3,(H,33,39)(H,34,43)(H,47,48)(H,49,50)(H2,32,35,36)(H2,44,45,46)/b11-10+/t20-,24-,25-,26+,30-/m1/s1</in:inchi>
            <rdf:RDF xmlns:rdf="http://www.w3.org/1999/02/22-rdf-syntax-ns#" xmlns:bqbiol="http://biomodels.net/biology-qualifiers/">
              <rdf:Description rdf:about="#metaid_M_c10c1d2transcoa_x">
                <bqbiol:is>
                  <rdf:Bag>
                    <rdf:li rdf:resource="#metaid_M_c10c1d2transcoa_x_inchi"/>
                    <rdf:li rdf:resource="urn:miriam:obo.chebi:CHEBI%10723"/>
                    <rdf:li rdf:resource="urn:miriam:kegg.compound:C05275"/>
                    <rdf:li rdf:resource="urn:miriam:pubchem.substance:7662"/>
                    <rdf:li rdf:resource="http://identifiers.org/obo.chebi/CHEBI:10723"/>
                    <rdf:li rdf:resource="http://identifiers.org/kegg.compound/C05275"/>
                    <rdf:li rdf:resource="http://identifiers.org/pubchem.substance/7662"/>
                    <rdf:li rdf:resource="http://identifiers.org/inchi/InChI=1S/C31H52N7O17P3S/c1-4-5-6-7-8-9-10-11-22(40)59-15-14-33-21(39)12-13-34-29(43)26(42)31(2,3)17-52-58(49,50)55-57(47,48)51-16-20-25(54-56(44,45)46)24(41)30(53-20)38-19-37-23-27(32)35-18-36-28(23)38/h10-11,18-20,24-26,30,41-42H,4-9,12-17H2,1-3H3,(H,33,39)(H,34,43)(H,47,48)(H,49,50)(H2,32,35,36)(H2,44,45,46)/b11-10+/t20-,24-,25-,26+,30-/m1/s1"/>
                  </rdf:Bag>
                </bqbiol:is>
              </rdf:Description>
            </rdf:RDF>
          </body>
        </annotation>
      </species>
      <species id="M_c10c1d4ciscoa_x" name="cis-dec-4-enoyl-CoA" compartment="x" hasOnlySubstanceUnits="false" boundaryCondition="false" charge="-4" constant="false">
        <notes>
          <body xmlns="http://www.w3.org/1999/xhtml">
            <p>FORMULA: C31H48N7O17P3S</p>
            <p>CHARGE: -4.0</p>
            <p>FORM NEUTRAL: C31H52N7O17P3S</p>
            <p>KEGG ID: </p>
            <p>PubChem ID: </p>
            <p>ChEBI ID: 29140</p>
            <p>InCHI string: InChI=1S/C31H52N7O17P3S/c1-4-5-6-7-8-9-10-11-22(40)59-15-14-33-21(39)12-13-34-29(43)26(42)31(2,3)17-52-58(49,50)55-57(47,48)51-16-20-25(54-56(44,45)46)24(41)30(53-20)38-19-37-23-27(32)35-18-36-28(23)38/h8-9,18-20,24-26,30,41-42H,4-7,10-17H2,1-3H3,(H,33,39)(H,34,43)(H,47,48)(H,49,50)(H2,32,35,36)(H2,44,45,46)/b9-8-/t20-,24-,25-,26+,30-/m1/s1</p>
            <p>Smiles: CCCCC\C=C/CCC(=O)SCCNC(=O)CCNC(=O)[C@H](O)C(C)(C)COP(O)(=O)OP(O)(=O)OC[C@H]1O[C@H]([C@H](O)[C@@H]1OP(O)(O)=O)n1cnc2c(N)ncnc12</p>
          </body>
        </notes>
        <annotation>
          <body xmlns="http://www.w3.org/1999/xhtml">
            <in:inchi xmlns:in="http://biomodels.net/inchi" metaid="metaid_M_c10c1d4ciscoa_x_inchi">InChI=1S/C31H52N7O17P3S/c1-4-5-6-7-8-9-10-11-22(40)59-15-14-33-21(39)12-13-34-29(43)26(42)31(2,3)17-52-58(49,50)55-57(47,48)51-16-20-25(54-56(44,45)46)24(41)30(53-20)38-19-37-23-27(32)35-18-36-28(23)38/h8-9,18-20,24-26,30,41-42H,4-7,10-17H2,1-3H3,(H,33,39)(H,34,43)(H,47,48)(H,49,50)(H2,32,35,36)(H2,44,45,46)/b9-8-/t20-,24-,25-,26+,30-/m1/s1</in:inchi>
            <rdf:RDF xmlns:rdf="http://www.w3.org/1999/02/22-rdf-syntax-ns#" xmlns:bqbiol="http://biomodels.net/biology-qualifiers/">
              <rdf:Description rdf:about="#metaid_M_c10c1d4ciscoa_x">
                <bqbiol:is>
                  <rdf:Bag>
                    <rdf:li rdf:resource="#metaid_M_c10c1d4ciscoa_x_inchi"/>
                    <rdf:li rdf:resource="urn:miriam:obo.chebi:CHEBI%29140"/>
                    <rdf:li rdf:resource="urn:miriam:kegg.compound:"/>
                    <rdf:li rdf:resource="urn:miriam:pubchem.substance:"/>
                    <rdf:li rdf:resource="http://identifiers.org/obo.chebi/CHEBI:29140"/>
                    <rdf:li rdf:resource="http://identifiers.org/kegg.compound/"/>
                    <rdf:li rdf:resource="http://identifiers.org/pubchem.substance/"/>
                    <rdf:li rdf:resource="http://identifiers.org/inchi/InChI=1S/C31H52N7O17P3S/c1-4-5-6-7-8-9-10-11-22(40)59-15-14-33-21(39)12-13-34-29(43)26(42)31(2,3)17-52-58(49,50)55-57(47,48)51-16-20-25(54-56(44,45)46)24(41)30(53-20)38-19-37-23-27(32)35-18-36-28(23)38/h8-9,18-20,24-26,30,41-42H,4-7,10-17H2,1-3H3,(H,33,39)(H,34,43)(H,47,48)(H,49,50)(H2,32,35,36)(H2,44,45,46)/b9-8-/t20-,24-,25-,26+,30-/m1/s1"/>
                  </rdf:Bag>
                </bqbiol:is>
              </rdf:Description>
            </rdf:RDF>
          </body>
        </annotation>
      </species>
      <species id="M_c10c2d2trans4ciscoa_x" name="(2-trans,4-cis)-deca-2,4-dienoyl-CoA" compartment="x" hasOnlySubstanceUnits="false" boundaryCondition="false" charge="-4" constant="false">
        <notes>
          <body xmlns="http://www.w3.org/1999/xhtml">
            <p>FORMULA: C31H46N7O17P3S</p>
            <p>CHARGE: -4.0</p>
            <p>FORM NEUTRAL: C31H50N7O17P3S</p>
            <p>KEGG ID: </p>
            <p>PubChem ID: </p>
            <p>ChEBI ID: 29119</p>
            <p>InCHI string: InChI=1S/C31H50N7O17P3S/c1-4-5-6-7-8-9-10-11-22(40)59-15-14-33-21(39)12-13-34-29(43)26(42)31(2,3)17-52-58(49,50)55-57(47,48)51-16-20-25(54-56(44,45)46)24(41)30(53-20)38-19-37-23-27(32)35-18-36-28(23)38/h8-11,18-20,24-26,30,41-42H,4-7,12-17H2,1-3H3,(H,33,39)(H,34,43)(H,47,48)(H,49,50)(H2,32,35,36)(H2,44,45,46)/b9-8-,11-10+/t20-,24-,25-,26+,30-/m1/s1</p>
            <p>Smiles: CCCCC\C=C/C=C/C(=O)SCCNC(=O)CCNC(=O)[C@H](O)C(C)(C)COP(O)(=O)OP(O)(=O)OC[C@H]1O[C@H]([C@H](O)[C@@H]1OP(O)(O)=O)n1cnc2c(N)ncnc12</p>
          </body>
        </notes>
        <annotation>
          <body xmlns="http://www.w3.org/1999/xhtml">
            <in:inchi xmlns:in="http://biomodels.net/inchi" metaid="metaid_M_c10c2d2trans4ciscoa_x_inchi">InChI=1S/C31H50N7O17P3S/c1-4-5-6-7-8-9-10-11-22(40)59-15-14-33-21(39)12-13-34-29(43)26(42)31(2,3)17-52-58(49,50)55-57(47,48)51-16-20-25(54-56(44,45)46)24(41)30(53-20)38-19-37-23-27(32)35-18-36-28(23)38/h8-11,18-20,24-26,30,41-42H,4-7,12-17H2,1-3H3,(H,33,39)(H,34,43)(H,47,48)(H,49,50)(H2,32,35,36)(H2,44,45,46)/b9-8-,11-10+/t20-,24-,25-,26+,30-/m1/s1</in:inchi>
            <rdf:RDF xmlns:rdf="http://www.w3.org/1999/02/22-rdf-syntax-ns#" xmlns:bqbiol="http://biomodels.net/biology-qualifiers/">
              <rdf:Description rdf:about="#metaid_M_c10c2d2trans4ciscoa_x">
                <bqbiol:is>
                  <rdf:Bag>
                    <rdf:li rdf:resource="#metaid_M_c10c2d2trans4ciscoa_x_inchi"/>
                    <rdf:li rdf:resource="urn:miriam:obo.chebi:CHEBI%29119"/>
                    <rdf:li rdf:resource="urn:miriam:kegg.compound:"/>
                    <rdf:li rdf:resource="urn:miriam:pubchem.substance:"/>
                    <rdf:li rdf:resource="http://identifiers.org/obo.chebi/CHEBI:29119"/>
                    <rdf:li rdf:resource="http://identifiers.org/kegg.compound/"/>
                    <rdf:li rdf:resource="http://identifiers.org/pubchem.substance/"/>
                    <rdf:li rdf:resource="http://identifiers.org/inchi/InChI=1S/C31H50N7O17P3S/c1-4-5-6-7-8-9-10-11-22(40)59-15-14-33-21(39)12-13-34-29(43)26(42)31(2,3)17-52-58(49,50)55-57(47,48)51-16-20-25(54-56(44,45)46)24(41)30(53-20)38-19-37-23-27(32)35-18-36-28(23)38/h8-11,18-20,24-26,30,41-42H,4-7,12-17H2,1-3H3,(H,33,39)(H,34,43)(H,47,48)(H,49,50)(H2,32,35,36)(H2,44,45,46)/b9-8-,11-10+/t20-,24-,25-,26+,30-/m1/s1"/>
                  </rdf:Bag>
                </bqbiol:is>
              </rdf:Description>
            </rdf:RDF>
          </body>
        </annotation>
      </species>
      <species id="M_c10c2d4cis7ciscoa_x" name="(4-cis,7-cis)-deca-4,7-dienoyl-CoA" compartment="x" hasOnlySubstanceUnits="false" boundaryCondition="false" charge="-4" constant="false">
        <notes>
          <body xmlns="http://www.w3.org/1999/xhtml">
            <p>FORMULA: C31H46N7O17P3S</p>
            <p>CHARGE: -4.0</p>
            <p>FORM NEUTRAL: C31H50N7O17P3S</p>
            <p>KEGG ID: </p>
            <p>PubChem ID: </p>
            <p>ChEBI ID: </p>
            <p>InCHI string: </p>
            <p>Smiles: </p>
          </body>
        </notes>
        <annotation>
          <body xmlns="http://www.w3.org/1999/xhtml">
            <in:inchi xmlns:in="http://biomodels.net/inchi" metaid="metaid_M_c10c2d4cis7ciscoa_x_inchi"/>
            <rdf:RDF xmlns:rdf="http://www.w3.org/1999/02/22-rdf-syntax-ns#" xmlns:bqbiol="http://biomodels.net/biology-qualifiers/">
              <rdf:Description rdf:about="#metaid_M_c10c2d4cis7ciscoa_x">
                <bqbiol:is>
                  <rdf:Bag>
                    <rdf:li rdf:resource="#metaid_M_c10c2d4cis7ciscoa_x_inchi"/>
                    <rdf:li rdf:resource="urn:miriam:obo.chebi:CHEBI%"/>
                    <rdf:li rdf:resource="urn:miriam:kegg.compound:"/>
                    <rdf:li rdf:resource="urn:miriam:pubchem.substance:"/>
                    <rdf:li rdf:resource="http://identifiers.org/obo.chebi/CHEBI:"/>
                    <rdf:li rdf:resource="http://identifiers.org/kegg.compound/"/>
                    <rdf:li rdf:resource="http://identifiers.org/pubchem.substance/"/>
                    <rdf:li rdf:resource="http://identifiers.org/inchi/"/>
                  </rdf:Bag>
                </bqbiol:is>
              </rdf:Description>
            </rdf:RDF>
          </body>
        </annotation>
      </species>
      <species id="M_c10c3d2trans4cis7ciscoa_x" name="(2-trans,4-cis,7-cis)-deca-2,4,7-trienoyl-CoA" compartment="x" hasOnlySubstanceUnits="false" boundaryCondition="false" charge="-4" constant="false">
        <notes>
          <body xmlns="http://www.w3.org/1999/xhtml">
            <p>FORMULA: C31H44N7O17P3S</p>
            <p>CHARGE: -4.0</p>
            <p>FORM NEUTRAL: C31H48N7O17P3S</p>
            <p>KEGG ID: </p>
            <p>PubChem ID: </p>
            <p>ChEBI ID: </p>
            <p>InCHI string: </p>
            <p>Smiles: </p>
          </body>
        </notes>
        <annotation>
          <body xmlns="http://www.w3.org/1999/xhtml">
            <in:inchi xmlns:in="http://biomodels.net/inchi" metaid="metaid_M_c10c3d2trans4cis7ciscoa_x_inchi"/>
            <rdf:RDF xmlns:rdf="http://www.w3.org/1999/02/22-rdf-syntax-ns#" xmlns:bqbiol="http://biomodels.net/biology-qualifiers/">
              <rdf:Description rdf:about="#metaid_M_c10c3d2trans4cis7ciscoa_x">
                <bqbiol:is>
                  <rdf:Bag>
                    <rdf:li rdf:resource="#metaid_M_c10c3d2trans4cis7ciscoa_x_inchi"/>
                    <rdf:li rdf:resource="urn:miriam:obo.chebi:CHEBI%"/>
                    <rdf:li rdf:resource="urn:miriam:kegg.compound:"/>
                    <rdf:li rdf:resource="urn:miriam:pubchem.substance:"/>
                    <rdf:li rdf:resource="http://identifiers.org/obo.chebi/CHEBI:"/>
                    <rdf:li rdf:resource="http://identifiers.org/kegg.compound/"/>
                    <rdf:li rdf:resource="http://identifiers.org/pubchem.substance/"/>
                    <rdf:li rdf:resource="http://identifiers.org/inchi/"/>
                  </rdf:Bag>
                </bqbiol:is>
              </rdf:Description>
            </rdf:RDF>
          </body>
        </annotation>
      </species>
      <species id="M_c12c0acp_p" name="dodecanoyl-[acyl-carrier-protein]" compartment="p" hasOnlySubstanceUnits="false" boundaryCondition="false" charge="0" constant="false">
        <notes>
          <body xmlns="http://www.w3.org/1999/xhtml">
            <p>FORMULA: C12H23OSR</p>
            <p>CHARGE: 0.0</p>
            <p>FORM NEUTRAL: C12H23OSR</p>
            <p>KEGG ID: C05223</p>
            <p>PubChem ID: 7620</p>
            <p>ChEBI ID: </p>
            <p>InCHI string: </p>
            <p>Smiles: </p>
          </body>
        </notes>
        <annotation>
          <body xmlns="http://www.w3.org/1999/xhtml">
            <in:inchi xmlns:in="http://biomodels.net/inchi" metaid="metaid_M_c12c0acp_p_inchi"/>
            <rdf:RDF xmlns:rdf="http://www.w3.org/1999/02/22-rdf-syntax-ns#" xmlns:bqbiol="http://biomodels.net/biology-qualifiers/">
              <rdf:Description rdf:about="#metaid_M_c12c0acp_p">
                <bqbiol:is>
                  <rdf:Bag>
                    <rdf:li rdf:resource="#metaid_M_c12c0acp_p_inchi"/>
                    <rdf:li rdf:resource="urn:miriam:obo.chebi:CHEBI%"/>
                    <rdf:li rdf:resource="urn:miriam:kegg.compound:C05223"/>
                    <rdf:li rdf:resource="urn:miriam:pubchem.substance:7620"/>
                    <rdf:li rdf:resource="http://identifiers.org/obo.chebi/CHEBI:"/>
                    <rdf:li rdf:resource="http://identifiers.org/kegg.compound/C05223"/>
                    <rdf:li rdf:resource="http://identifiers.org/pubchem.substance/7620"/>
                    <rdf:li rdf:resource="http://identifiers.org/inchi/"/>
                  </rdf:Bag>
                </bqbiol:is>
              </rdf:Description>
            </rdf:RDF>
          </body>
        </annotation>
      </species>
      <species id="M_c12c0coa_x" name="lauroyl-CoA" compartment="x" hasOnlySubstanceUnits="false" boundaryCondition="false" charge="-4" constant="false">
        <notes>
          <body xmlns="http://www.w3.org/1999/xhtml">
            <p>FORMULA: C33H54N7O17P3S</p>
            <p>CHARGE: -4.0</p>
            <p>FORM NEUTRAL: C33H58N7O17P3S</p>
            <p>KEGG ID: C01832</p>
            <p>PubChem ID: 4951</p>
            <p>ChEBI ID: 15521</p>
            <p>InCHI string: InChI=1S/C33H58N7O17P3S/c1-4-5-6-7-8-9-10-11-12-13-24(42)61-17-16-35-23(41)14-15-36-31(45)28(44)33(2,3)19-54-60(51,52)57-59(49,50)53-18-22-27(56-58(46,47)48)26(43)32(55-22)40-21-39-25-29(34)37-20-38-30(25)40/h20-22,26-28,32,43-44H,4-19H2,1-3H3,(H,35,41)(H,36,45)(H,49,50)(H,51,52)(H2,34,37,38)(H2,46,47,48)/t22-,26-,27-,28+,32-/m1/s1</p>
            <p>Smiles: CCCCCCCCCCCC(=O)SCCNC(=O)CCNC(=O)[C@H](O)C(C)(C)COP(O)(=O)OP(O)(=O)OC[C@H]1O[C@H]([C@H](O)[C@@H]1OP(O)(O)=O)n1cnc2c(N)ncnc12</p>
          </body>
        </notes>
        <annotation>
          <body xmlns="http://www.w3.org/1999/xhtml">
            <in:inchi xmlns:in="http://biomodels.net/inchi" metaid="metaid_M_c12c0coa_x_inchi">InChI=1S/C33H58N7O17P3S/c1-4-5-6-7-8-9-10-11-12-13-24(42)61-17-16-35-23(41)14-15-36-31(45)28(44)33(2,3)19-54-60(51,52)57-59(49,50)53-18-22-27(56-58(46,47)48)26(43)32(55-22)40-21-39-25-29(34)37-20-38-30(25)40/h20-22,26-28,32,43-44H,4-19H2,1-3H3,(H,35,41)(H,36,45)(H,49,50)(H,51,52)(H2,34,37,38)(H2,46,47,48)/t22-,26-,27-,28+,32-/m1/s1</in:inchi>
            <rdf:RDF xmlns:rdf="http://www.w3.org/1999/02/22-rdf-syntax-ns#" xmlns:bqbiol="http://biomodels.net/biology-qualifiers/">
              <rdf:Description rdf:about="#metaid_M_c12c0coa_x">
                <bqbiol:is>
                  <rdf:Bag>
                    <rdf:li rdf:resource="#metaid_M_c12c0coa_x_inchi"/>
                    <rdf:li rdf:resource="urn:miriam:obo.chebi:CHEBI%15521"/>
                    <rdf:li rdf:resource="urn:miriam:kegg.compound:C01832"/>
                    <rdf:li rdf:resource="urn:miriam:pubchem.substance:4951"/>
                    <rdf:li rdf:resource="http://identifiers.org/obo.chebi/CHEBI:15521"/>
                    <rdf:li rdf:resource="http://identifiers.org/kegg.compound/C01832"/>
                    <rdf:li rdf:resource="http://identifiers.org/pubchem.substance/4951"/>
                    <rdf:li rdf:resource="http://identifiers.org/inchi/InChI=1S/C33H58N7O17P3S/c1-4-5-6-7-8-9-10-11-12-13-24(42)61-17-16-35-23(41)14-15-36-31(45)28(44)33(2,3)19-54-60(51,52)57-59(49,50)53-18-22-27(56-58(46,47)48)26(43)32(55-22)40-21-39-25-29(34)37-20-38-30(25)40/h20-22,26-28,32,43-44H,4-19H2,1-3H3,(H,35,41)(H,36,45)(H,49,50)(H,51,52)(H2,34,37,38)(H2,46,47,48)/t22-,26-,27-,28+,32-/m1/s1"/>
                  </rdf:Bag>
                </bqbiol:is>
              </rdf:Description>
            </rdf:RDF>
          </body>
        </annotation>
      </species>
      <species id="M_c12c1d2transacp_p" name="trans-dodec-2-enoyl-[acyl-carrier-protein]" compartment="p" hasOnlySubstanceUnits="false" boundaryCondition="false" charge="0" constant="false">
        <notes>
          <body xmlns="http://www.w3.org/1999/xhtml">
            <p>FORMULA: C12H21OSR</p>
            <p>CHARGE: 0.0</p>
            <p>FORM NEUTRAL: C12H21OSR</p>
            <p>KEGG ID: C05758</p>
            <p>PubChem ID: 8053</p>
            <p>ChEBI ID: </p>
            <p>InCHI string: </p>
            <p>Smiles: </p>
          </body>
        </notes>
        <annotation>
          <body xmlns="http://www.w3.org/1999/xhtml">
            <in:inchi xmlns:in="http://biomodels.net/inchi" metaid="metaid_M_c12c1d2transacp_p_inchi"/>
            <rdf:RDF xmlns:rdf="http://www.w3.org/1999/02/22-rdf-syntax-ns#" xmlns:bqbiol="http://biomodels.net/biology-qualifiers/">
              <rdf:Description rdf:about="#metaid_M_c12c1d2transacp_p">
                <bqbiol:is>
                  <rdf:Bag>
                    <rdf:li rdf:resource="#metaid_M_c12c1d2transacp_p_inchi"/>
                    <rdf:li rdf:resource="urn:miriam:obo.chebi:CHEBI%"/>
                    <rdf:li rdf:resource="urn:miriam:kegg.compound:C05758"/>
                    <rdf:li rdf:resource="urn:miriam:pubchem.substance:8053"/>
                    <rdf:li rdf:resource="http://identifiers.org/obo.chebi/CHEBI:"/>
                    <rdf:li rdf:resource="http://identifiers.org/kegg.compound/C05758"/>
                    <rdf:li rdf:resource="http://identifiers.org/pubchem.substance/8053"/>
                    <rdf:li rdf:resource="http://identifiers.org/inchi/"/>
                  </rdf:Bag>
                </bqbiol:is>
              </rdf:Description>
            </rdf:RDF>
          </body>
        </annotation>
      </species>
      <species id="M_c12c1d2transcoa_x" name="trans-dodec-2-enoyl-CoA" compartment="x" hasOnlySubstanceUnits="false" boundaryCondition="false" charge="-4" constant="false">
        <notes>
          <body xmlns="http://www.w3.org/1999/xhtml">
            <p>FORMULA: C33H52N7O17P3S</p>
            <p>CHARGE: -4.0</p>
            <p>FORM NEUTRAL: C33H56N7O17P3S</p>
            <p>KEGG ID: C03221</p>
            <p>PubChem ID: 6094</p>
            <p>ChEBI ID: 15471</p>
            <p>InCHI string: InChI=1S/C33H56N7O17P3S/c1-4-5-6-7-8-9-10-11-12-13-24(42)61-17-16-35-23(41)14-15-36-31(45)28(44)33(2,3)19-54-60(51,52)57-59(49,50)53-18-22-27(56-58(46,47)48)26(43)32(55-22)40-21-39-25-29(34)37-20-38-30(25)40/h12-13,20-22,26-28,32,43-44H,4-11,14-19H2,1-3H3,(H,35,41)(H,36,45)(H,49,50)(H,51,52)(H2,34,37,38)(H2,46,47,48)/b13-12+/t22-,26-,27-,28+,32-/m1/s1</p>
            <p>Smiles: CCCCCCCCC\C=C\C(=O)SCCNC(=O)CCNC(=O)[C@H](O)C(C)(C)COP(O)(=O)OP(O)(=O)OC[C@H]1O[C@H]([C@H](O)[C@@H]1OP(O)(O)=O)n1cnc2c(N)ncnc12</p>
          </body>
        </notes>
        <annotation>
          <body xmlns="http://www.w3.org/1999/xhtml">
            <in:inchi xmlns:in="http://biomodels.net/inchi" metaid="metaid_M_c12c1d2transcoa_x_inchi">InChI=1S/C33H56N7O17P3S/c1-4-5-6-7-8-9-10-11-12-13-24(42)61-17-16-35-23(41)14-15-36-31(45)28(44)33(2,3)19-54-60(51,52)57-59(49,50)53-18-22-27(56-58(46,47)48)26(43)32(55-22)40-21-39-25-29(34)37-20-38-30(25)40/h12-13,20-22,26-28,32,43-44H,4-11,14-19H2,1-3H3,(H,35,41)(H,36,45)(H,49,50)(H,51,52)(H2,34,37,38)(H2,46,47,48)/b13-12+/t22-,26-,27-,28+,32-/m1/s1</in:inchi>
            <rdf:RDF xmlns:rdf="http://www.w3.org/1999/02/22-rdf-syntax-ns#" xmlns:bqbiol="http://biomodels.net/biology-qualifiers/">
              <rdf:Description rdf:about="#metaid_M_c12c1d2transcoa_x">
                <bqbiol:is>
                  <rdf:Bag>
                    <rdf:li rdf:resource="#metaid_M_c12c1d2transcoa_x_inchi"/>
                    <rdf:li rdf:resource="urn:miriam:obo.chebi:CHEBI%15471"/>
                    <rdf:li rdf:resource="urn:miriam:kegg.compound:C03221"/>
                    <rdf:li rdf:resource="urn:miriam:pubchem.substance:6094"/>
                    <rdf:li rdf:resource="http://identifiers.org/obo.chebi/CHEBI:15471"/>
                    <rdf:li rdf:resource="http://identifiers.org/kegg.compound/C03221"/>
                    <rdf:li rdf:resource="http://identifiers.org/pubchem.substance/6094"/>
                    <rdf:li rdf:resource="http://identifiers.org/inchi/InChI=1S/C33H56N7O17P3S/c1-4-5-6-7-8-9-10-11-12-13-24(42)61-17-16-35-23(41)14-15-36-31(45)28(44)33(2,3)19-54-60(51,52)57-59(49,50)53-18-22-27(56-58(46,47)48)26(43)32(55-22)40-21-39-25-29(34)37-20-38-30(25)40/h12-13,20-22,26-28,32,43-44H,4-11,14-19H2,1-3H3,(H,35,41)(H,36,45)(H,49,50)(H,51,52)(H2,34,37,38)(H2,46,47,48)/b13-12+/t22-,26-,27-,28+,32-/m1/s1"/>
                  </rdf:Bag>
                </bqbiol:is>
              </rdf:Description>
            </rdf:RDF>
          </body>
        </annotation>
      </species>
      <species id="M_c12c1d3ciscoa_x" name="3-cis-dodecenoyl-CoA" compartment="x" hasOnlySubstanceUnits="false" boundaryCondition="false" charge="-4" constant="false">
        <notes>
          <body xmlns="http://www.w3.org/1999/xhtml">
            <p>FORMULA: C33H52N7O17P3S</p>
            <p>CHARGE: -4.0</p>
            <p>FORM NEUTRAL: C33H56N7O17P3S</p>
            <p>KEGG ID: C02944</p>
            <p>PubChem ID: 5863</p>
            <p>ChEBI ID: 27989</p>
            <p>InCHI string: InChI=1S/C33H56N7O17P3S/c1-4-5-6-7-8-9-10-11-12-13-24(42)61-17-16-35-23(41)14-15-36-31(45)28(44)33(2,3)19-54-60(51,52)57-59(49,50)53-18-22-27(56-58(46,47)48)26(43)32(55-22)40-21-39-25-29(34)37-20-38-30(25)40/h11-12,20-22,26-28,32,43-44H,4-10,13-19H2,1-3H3,(H,35,41)(H,36,45)(H,49,50)(H,51,52)(H2,34,37,38)(H2,46,47,48)/b12-11-/t22-,26-,27-,28+,32-/m1/s1</p>
            <p>Smiles: CCCCCCCC\C=C/CC(=O)SCCNC(=O)CCNC(=O)[C@H](O)C(C)(C)COP(O)(=O)OP(O)(=O)OC[C@H]1O[C@H]([C@H](O)[C@@H]1OP(O)(O)=O)n1cnc2c(N)ncnc12</p>
          </body>
        </notes>
        <annotation>
          <body xmlns="http://www.w3.org/1999/xhtml">
            <in:inchi xmlns:in="http://biomodels.net/inchi" metaid="metaid_M_c12c1d3ciscoa_x_inchi">InChI=1S/C33H56N7O17P3S/c1-4-5-6-7-8-9-10-11-12-13-24(42)61-17-16-35-23(41)14-15-36-31(45)28(44)33(2,3)19-54-60(51,52)57-59(49,50)53-18-22-27(56-58(46,47)48)26(43)32(55-22)40-21-39-25-29(34)37-20-38-30(25)40/h11-12,20-22,26-28,32,43-44H,4-10,13-19H2,1-3H3,(H,35,41)(H,36,45)(H,49,50)(H,51,52)(H2,34,37,38)(H2,46,47,48)/b12-11-/t22-,26-,27-,28+,32-/m1/s1</in:inchi>
            <rdf:RDF xmlns:rdf="http://www.w3.org/1999/02/22-rdf-syntax-ns#" xmlns:bqbiol="http://biomodels.net/biology-qualifiers/">
              <rdf:Description rdf:about="#metaid_M_c12c1d3ciscoa_x">
                <bqbiol:is>
                  <rdf:Bag>
                    <rdf:li rdf:resource="#metaid_M_c12c1d3ciscoa_x_inchi"/>
                    <rdf:li rdf:resource="urn:miriam:obo.chebi:CHEBI%27989"/>
                    <rdf:li rdf:resource="urn:miriam:kegg.compound:C02944"/>
                    <rdf:li rdf:resource="urn:miriam:pubchem.substance:5863"/>
                    <rdf:li rdf:resource="http://identifiers.org/obo.chebi/CHEBI:27989"/>
                    <rdf:li rdf:resource="http://identifiers.org/kegg.compound/C02944"/>
                    <rdf:li rdf:resource="http://identifiers.org/pubchem.substance/5863"/>
                    <rdf:li rdf:resource="http://identifiers.org/inchi/InChI=1S/C33H56N7O17P3S/c1-4-5-6-7-8-9-10-11-12-13-24(42)61-17-16-35-23(41)14-15-36-31(45)28(44)33(2,3)19-54-60(51,52)57-59(49,50)53-18-22-27(56-58(46,47)48)26(43)32(55-22)40-21-39-25-29(34)37-20-38-30(25)40/h11-12,20-22,26-28,32,43-44H,4-10,13-19H2,1-3H3,(H,35,41)(H,36,45)(H,49,50)(H,51,52)(H2,34,37,38)(H2,46,47,48)/b12-11-/t22-,26-,27-,28+,32-/m1/s1"/>
                  </rdf:Bag>
                </bqbiol:is>
              </rdf:Description>
            </rdf:RDF>
          </body>
        </annotation>
      </species>
      <species id="M_c12c2d2trans6ciscoa_x" name="trans,cis-lauro-2,6-dienoyl-CoA" compartment="x" hasOnlySubstanceUnits="false" boundaryCondition="false" charge="-4" constant="false">
        <notes>
          <body xmlns="http://www.w3.org/1999/xhtml">
            <p>FORMULA: C33H50N7O17P3S</p>
            <p>CHARGE: -4.0</p>
            <p>FORM NEUTRAL: C33H54N7O17P3S</p>
            <p>KEGG ID: C05279</p>
            <p>PubChem ID: 7666</p>
            <p>ChEBI ID: 28387</p>
            <p>InCHI string: InChI=1S/C33H54N7O17P3S/c1-4-5-6-7-8-9-10-11-12-13-24(42)61-17-16-35-23(41)14-15-36-31(45)28(44)33(2,3)19-54-60(51,52)57-59(49,50)53-18-22-27(56-58(46,47)48)26(43)32(55-22)40-21-39-25-29(34)37-20-38-30(25)40/h8-9,12-13,20-22,26-28,32,43-44H,4-7,10-11,14-19H2,1-3H3,(H,35,41)(H,36,45)(H,49,50)(H,51,52)(H2,34,37,38)(H2,46,47,48)/b9-8-,13-12+/t22-,26-,27-,28+,32-/m1/s1</p>
            <p>Smiles: CCCCC\C=C/CC\C=C\C(=O)SCCNC(=O)CCNC(=O)[C@H](O)C(C)(C)COP(O)(=O)OP(O)(=O)OC[C@H]1O[C@H]([C@H](O)[C@@H]1OP(O)(O)=O)n1cnc2c(N)ncnc12</p>
          </body>
        </notes>
        <annotation>
          <body xmlns="http://www.w3.org/1999/xhtml">
            <in:inchi xmlns:in="http://biomodels.net/inchi" metaid="metaid_M_c12c2d2trans6ciscoa_x_inchi">InChI=1S/C33H54N7O17P3S/c1-4-5-6-7-8-9-10-11-12-13-24(42)61-17-16-35-23(41)14-15-36-31(45)28(44)33(2,3)19-54-60(51,52)57-59(49,50)53-18-22-27(56-58(46,47)48)26(43)32(55-22)40-21-39-25-29(34)37-20-38-30(25)40/h8-9,12-13,20-22,26-28,32,43-44H,4-7,10-11,14-19H2,1-3H3,(H,35,41)(H,36,45)(H,49,50)(H,51,52)(H2,34,37,38)(H2,46,47,48)/b9-8-,13-12+/t22-,26-,27-,28+,32-/m1/s1</in:inchi>
            <rdf:RDF xmlns:rdf="http://www.w3.org/1999/02/22-rdf-syntax-ns#" xmlns:bqbiol="http://biomodels.net/biology-qualifiers/">
              <rdf:Description rdf:about="#metaid_M_c12c2d2trans6ciscoa_x">
                <bqbiol:is>
                  <rdf:Bag>
                    <rdf:li rdf:resource="#metaid_M_c12c2d2trans6ciscoa_x_inchi"/>
                    <rdf:li rdf:resource="urn:miriam:obo.chebi:CHEBI%28387"/>
                    <rdf:li rdf:resource="urn:miriam:kegg.compound:C05279"/>
                    <rdf:li rdf:resource="urn:miriam:pubchem.substance:7666"/>
                    <rdf:li rdf:resource="http://identifiers.org/obo.chebi/CHEBI:28387"/>
                    <rdf:li rdf:resource="http://identifiers.org/kegg.compound/C05279"/>
                    <rdf:li rdf:resource="http://identifiers.org/pubchem.substance/7666"/>
                    <rdf:li rdf:resource="http://identifiers.org/inchi/InChI=1S/C33H54N7O17P3S/c1-4-5-6-7-8-9-10-11-12-13-24(42)61-17-16-35-23(41)14-15-36-31(45)28(44)33(2,3)19-54-60(51,52)57-59(49,50)53-18-22-27(56-58(46,47)48)26(43)32(55-22)40-21-39-25-29(34)37-20-38-30(25)40/h8-9,12-13,20-22,26-28,32,43-44H,4-7,10-11,14-19H2,1-3H3,(H,35,41)(H,36,45)(H,49,50)(H,51,52)(H2,34,37,38)(H2,46,47,48)/b9-8-,13-12+/t22-,26-,27-,28+,32-/m1/s1"/>
                  </rdf:Bag>
                </bqbiol:is>
              </rdf:Description>
            </rdf:RDF>
          </body>
        </annotation>
      </species>
      <species id="M_c12c2d3cis6ciscoa_x" name="cis,cis-3,6-dodecadienoyl-CoA" compartment="x" hasOnlySubstanceUnits="false" boundaryCondition="false" charge="-4" constant="false">
        <notes>
          <body xmlns="http://www.w3.org/1999/xhtml">
            <p>FORMULA: C33H50N7O17P3S</p>
            <p>CHARGE: -4.0</p>
            <p>FORM NEUTRAL: C33H54N7O17P3S</p>
            <p>KEGG ID: C05280</p>
            <p>PubChem ID: 7667</p>
            <p>ChEBI ID: 28002</p>
            <p>InCHI string: InChI=1S/C33H54N7O17P3S/c1-4-5-6-7-8-9-10-11-12-13-24(42)61-17-16-35-23(41)14-15-36-31(45)28(44)33(2,3)19-54-60(51,52)57-59(49,50)53-18-22-27(56-58(46,47)48)26(43)32(55-22)40-21-39-25-29(34)37-20-38-30(25)40/h8-9,11-12,20-22,26-28,32,43-44H,4-7,10,13-19H2,1-3H3,(H,35,41)(H,36,45)(H,49,50)(H,51,52)(H2,34,37,38)(H2,46,47,48)/b9-8-,12-11-/t22-,26-,27-,28+,32-/m1/s1</p>
            <p>Smiles: CCCCC\C=C/C\C=C/CC(=O)SCCNC(=O)CCNC(=O)[C@H](O)C(C)(C)COP(O)(=O)OP(O)(=O)OC[C@H]1O[C@H]([C@H](O)[C@@H]1OP(O)(O)=O)n1cnc2c(N)ncnc12</p>
          </body>
        </notes>
        <annotation>
          <body xmlns="http://www.w3.org/1999/xhtml">
            <in:inchi xmlns:in="http://biomodels.net/inchi" metaid="metaid_M_c12c2d3cis6ciscoa_x_inchi">InChI=1S/C33H54N7O17P3S/c1-4-5-6-7-8-9-10-11-12-13-24(42)61-17-16-35-23(41)14-15-36-31(45)28(44)33(2,3)19-54-60(51,52)57-59(49,50)53-18-22-27(56-58(46,47)48)26(43)32(55-22)40-21-39-25-29(34)37-20-38-30(25)40/h8-9,11-12,20-22,26-28,32,43-44H,4-7,10,13-19H2,1-3H3,(H,35,41)(H,36,45)(H,49,50)(H,51,52)(H2,34,37,38)(H2,46,47,48)/b9-8-,12-11-/t22-,26-,27-,28+,32-/m1/s1</in:inchi>
            <rdf:RDF xmlns:rdf="http://www.w3.org/1999/02/22-rdf-syntax-ns#" xmlns:bqbiol="http://biomodels.net/biology-qualifiers/">
              <rdf:Description rdf:about="#metaid_M_c12c2d3cis6ciscoa_x">
                <bqbiol:is>
                  <rdf:Bag>
                    <rdf:li rdf:resource="#metaid_M_c12c2d3cis6ciscoa_x_inchi"/>
                    <rdf:li rdf:resource="urn:miriam:obo.chebi:CHEBI%28002"/>
                    <rdf:li rdf:resource="urn:miriam:kegg.compound:C05280"/>
                    <rdf:li rdf:resource="urn:miriam:pubchem.substance:7667"/>
                    <rdf:li rdf:resource="http://identifiers.org/obo.chebi/CHEBI:28002"/>
                    <rdf:li rdf:resource="http://identifiers.org/kegg.compound/C05280"/>
                    <rdf:li rdf:resource="http://identifiers.org/pubchem.substance/7667"/>
                    <rdf:li rdf:resource="http://identifiers.org/inchi/InChI=1S/C33H54N7O17P3S/c1-4-5-6-7-8-9-10-11-12-13-24(42)61-17-16-35-23(41)14-15-36-31(45)28(44)33(2,3)19-54-60(51,52)57-59(49,50)53-18-22-27(56-58(46,47)48)26(43)32(55-22)40-21-39-25-29(34)37-20-38-30(25)40/h8-9,11-12,20-22,26-28,32,43-44H,4-7,10,13-19H2,1-3H3,(H,35,41)(H,36,45)(H,49,50)(H,51,52)(H2,34,37,38)(H2,46,47,48)/b9-8-,12-11-/t22-,26-,27-,28+,32-/m1/s1"/>
                  </rdf:Bag>
                </bqbiol:is>
              </rdf:Description>
            </rdf:RDF>
          </body>
        </annotation>
      </species>
      <species id="M_c12c3d2trans6cis9ciscoa_x" name="C12c3d2trans6cis9cisCoA" compartment="x" hasOnlySubstanceUnits="false" boundaryCondition="false" charge="-4" constant="false">
        <notes>
          <body xmlns="http://www.w3.org/1999/xhtml">
            <p>FORMULA: C33H48N7O17P3S</p>
            <p>CHARGE: -4.0</p>
            <p>FORM NEUTRAL: C33H52N7O17P3S</p>
            <p>KEGG ID: </p>
            <p>PubChem ID: </p>
            <p>ChEBI ID: </p>
            <p>InCHI string: </p>
            <p>Smiles: </p>
          </body>
        </notes>
        <annotation>
          <body xmlns="http://www.w3.org/1999/xhtml">
            <in:inchi xmlns:in="http://biomodels.net/inchi" metaid="metaid_M_c12c3d2trans6cis9ciscoa_x_inchi"/>
            <rdf:RDF xmlns:rdf="http://www.w3.org/1999/02/22-rdf-syntax-ns#" xmlns:bqbiol="http://biomodels.net/biology-qualifiers/">
              <rdf:Description rdf:about="#metaid_M_c12c3d2trans6cis9ciscoa_x">
                <bqbiol:is>
                  <rdf:Bag>
                    <rdf:li rdf:resource="#metaid_M_c12c3d2trans6cis9ciscoa_x_inchi"/>
                    <rdf:li rdf:resource="urn:miriam:obo.chebi:CHEBI%"/>
                    <rdf:li rdf:resource="urn:miriam:kegg.compound:"/>
                    <rdf:li rdf:resource="urn:miriam:pubchem.substance:"/>
                    <rdf:li rdf:resource="http://identifiers.org/obo.chebi/CHEBI:"/>
                    <rdf:li rdf:resource="http://identifiers.org/kegg.compound/"/>
                    <rdf:li rdf:resource="http://identifiers.org/pubchem.substance/"/>
                    <rdf:li rdf:resource="http://identifiers.org/inchi/"/>
                  </rdf:Bag>
                </bqbiol:is>
              </rdf:Description>
            </rdf:RDF>
          </body>
        </annotation>
      </species>
      <species id="M_c12c3d3cis6cis9ciscoa_x" name="C12c3d3cis6cis9cisCoA" compartment="x" hasOnlySubstanceUnits="false" boundaryCondition="false" charge="-4" constant="false">
        <notes>
          <body xmlns="http://www.w3.org/1999/xhtml">
            <p>FORMULA: C33H48N7O17P3S</p>
            <p>CHARGE: -4.0</p>
            <p>FORM NEUTRAL: C33H52N7O17P3S</p>
            <p>KEGG ID: </p>
            <p>PubChem ID: </p>
            <p>ChEBI ID: </p>
            <p>InCHI string: </p>
            <p>Smiles: </p>
          </body>
        </notes>
        <annotation>
          <body xmlns="http://www.w3.org/1999/xhtml">
            <in:inchi xmlns:in="http://biomodels.net/inchi" metaid="metaid_M_c12c3d3cis6cis9ciscoa_x_inchi"/>
            <rdf:RDF xmlns:rdf="http://www.w3.org/1999/02/22-rdf-syntax-ns#" xmlns:bqbiol="http://biomodels.net/biology-qualifiers/">
              <rdf:Description rdf:about="#metaid_M_c12c3d3cis6cis9ciscoa_x">
                <bqbiol:is>
                  <rdf:Bag>
                    <rdf:li rdf:resource="#metaid_M_c12c3d3cis6cis9ciscoa_x_inchi"/>
                    <rdf:li rdf:resource="urn:miriam:obo.chebi:CHEBI%"/>
                    <rdf:li rdf:resource="urn:miriam:kegg.compound:"/>
                    <rdf:li rdf:resource="urn:miriam:pubchem.substance:"/>
                    <rdf:li rdf:resource="http://identifiers.org/obo.chebi/CHEBI:"/>
                    <rdf:li rdf:resource="http://identifiers.org/kegg.compound/"/>
                    <rdf:li rdf:resource="http://identifiers.org/pubchem.substance/"/>
                    <rdf:li rdf:resource="http://identifiers.org/inchi/"/>
                  </rdf:Bag>
                </bqbiol:is>
              </rdf:Description>
            </rdf:RDF>
          </body>
        </annotation>
      </species>
      <species id="M_c14c0acp_p" name="tetradecanoyl-[acyl-carrier-protein]" compartment="p" hasOnlySubstanceUnits="false" boundaryCondition="false" charge="0" constant="false">
        <notes>
          <body xmlns="http://www.w3.org/1999/xhtml">
            <p>FORMULA: C14H27OSR</p>
            <p>CHARGE: 0.0</p>
            <p>FORM NEUTRAL: C14H27OSR</p>
            <p>KEGG ID: C05761</p>
            <p>PubChem ID: 8056</p>
            <p>ChEBI ID: </p>
            <p>InCHI string: </p>
            <p>Smiles: </p>
          </body>
        </notes>
        <annotation>
          <body xmlns="http://www.w3.org/1999/xhtml">
            <in:inchi xmlns:in="http://biomodels.net/inchi" metaid="metaid_M_c14c0acp_p_inchi"/>
            <rdf:RDF xmlns:rdf="http://www.w3.org/1999/02/22-rdf-syntax-ns#" xmlns:bqbiol="http://biomodels.net/biology-qualifiers/">
              <rdf:Description rdf:about="#metaid_M_c14c0acp_p">
                <bqbiol:is>
                  <rdf:Bag>
                    <rdf:li rdf:resource="#metaid_M_c14c0acp_p_inchi"/>
                    <rdf:li rdf:resource="urn:miriam:obo.chebi:CHEBI%"/>
                    <rdf:li rdf:resource="urn:miriam:kegg.compound:C05761"/>
                    <rdf:li rdf:resource="urn:miriam:pubchem.substance:8056"/>
                    <rdf:li rdf:resource="http://identifiers.org/obo.chebi/CHEBI:"/>
                    <rdf:li rdf:resource="http://identifiers.org/kegg.compound/C05761"/>
                    <rdf:li rdf:resource="http://identifiers.org/pubchem.substance/8056"/>
                    <rdf:li rdf:resource="http://identifiers.org/inchi/"/>
                  </rdf:Bag>
                </bqbiol:is>
              </rdf:Description>
            </rdf:RDF>
          </body>
        </annotation>
      </species>
      <species id="M_c14c0coa_x" name="tetradecanoyl-CoA" compartment="x" hasOnlySubstanceUnits="false" boundaryCondition="false" charge="-4" constant="false">
        <notes>
          <body xmlns="http://www.w3.org/1999/xhtml">
            <p>FORMULA: C35H58N7O17P3S</p>
            <p>CHARGE: -4.0</p>
            <p>FORM NEUTRAL: C35H62N7O17P3S</p>
            <p>KEGG ID: C02593</p>
            <p>PubChem ID: 5585</p>
            <p>ChEBI ID: 15532</p>
            <p>InCHI string: InChI=1S/C35H62N7O17P3S/c1-4-5-6-7-8-9-10-11-12-13-14-15-26(44)63-19-18-37-25(43)16-17-38-33(47)30(46)35(2,3)21-56-62(53,54)59-61(51,52)55-20-24-29(58-60(48,49)50)28(45)34(57-24)42-23-41-27-31(36)39-22-40-32(27)42/h22-24,28-30,34,45-46H,4-21H2,1-3H3,(H,37,43)(H,38,47)(H,51,52)(H,53,54)(H2,36,39,40)(H2,48,49,50)/t24-,28-,29-,30+,34-/m1/s1</p>
            <p>Smiles: CCCCCCCCCCCCCC(=O)SCCNC(=O)CCNC(=O)[C@H](O)C(C)(C)COP(O)(=O)OP(O)(=O)OC[C@H]1O[C@H]([C@H](O)[C@@H]1OP(O)(O)=O)n1cnc2c(N)ncnc12</p>
          </body>
        </notes>
        <annotation>
          <body xmlns="http://www.w3.org/1999/xhtml">
            <in:inchi xmlns:in="http://biomodels.net/inchi" metaid="metaid_M_c14c0coa_x_inchi">InChI=1S/C35H62N7O17P3S/c1-4-5-6-7-8-9-10-11-12-13-14-15-26(44)63-19-18-37-25(43)16-17-38-33(47)30(46)35(2,3)21-56-62(53,54)59-61(51,52)55-20-24-29(58-60(48,49)50)28(45)34(57-24)42-23-41-27-31(36)39-22-40-32(27)42/h22-24,28-30,34,45-46H,4-21H2,1-3H3,(H,37,43)(H,38,47)(H,51,52)(H,53,54)(H2,36,39,40)(H2,48,49,50)/t24-,28-,29-,30+,34-/m1/s1</in:inchi>
            <rdf:RDF xmlns:rdf="http://www.w3.org/1999/02/22-rdf-syntax-ns#" xmlns:bqbiol="http://biomodels.net/biology-qualifiers/">
              <rdf:Description rdf:about="#metaid_M_c14c0coa_x">
                <bqbiol:is>
                  <rdf:Bag>
                    <rdf:li rdf:resource="#metaid_M_c14c0coa_x_inchi"/>
                    <rdf:li rdf:resource="urn:miriam:obo.chebi:CHEBI%15532"/>
                    <rdf:li rdf:resource="urn:miriam:kegg.compound:C02593"/>
                    <rdf:li rdf:resource="urn:miriam:pubchem.substance:5585"/>
                    <rdf:li rdf:resource="http://identifiers.org/obo.chebi/CHEBI:15532"/>
                    <rdf:li rdf:resource="http://identifiers.org/kegg.compound/C02593"/>
                    <rdf:li rdf:resource="http://identifiers.org/pubchem.substance/5585"/>
                    <rdf:li rdf:resource="http://identifiers.org/inchi/InChI=1S/C35H62N7O17P3S/c1-4-5-6-7-8-9-10-11-12-13-14-15-26(44)63-19-18-37-25(43)16-17-38-33(47)30(46)35(2,3)21-56-62(53,54)59-61(51,52)55-20-24-29(58-60(48,49)50)28(45)34(57-24)42-23-41-27-31(36)39-22-40-32(27)42/h22-24,28-30,34,45-46H,4-21H2,1-3H3,(H,37,43)(H,38,47)(H,51,52)(H,53,54)(H2,36,39,40)(H2,48,49,50)/t24-,28-,29-,30+,34-/m1/s1"/>
                  </rdf:Bag>
                </bqbiol:is>
              </rdf:Description>
            </rdf:RDF>
          </body>
        </annotation>
      </species>
      <species id="M_c14c1d2transacp_p" name="trans-tetradec-2-enoyl-[acyl-carrier-protein]" compartment="p" hasOnlySubstanceUnits="false" boundaryCondition="false" charge="0" constant="false">
        <notes>
          <body xmlns="http://www.w3.org/1999/xhtml">
            <p>FORMULA: C14H25OSR</p>
            <p>CHARGE: 0.0</p>
            <p>FORM NEUTRAL: C14H25OSR</p>
            <p>KEGG ID: C05760</p>
            <p>PubChem ID: 8055</p>
            <p>ChEBI ID: </p>
            <p>InCHI string: </p>
            <p>Smiles: </p>
          </body>
        </notes>
        <annotation>
          <body xmlns="http://www.w3.org/1999/xhtml">
            <in:inchi xmlns:in="http://biomodels.net/inchi" metaid="metaid_M_c14c1d2transacp_p_inchi"/>
            <rdf:RDF xmlns:rdf="http://www.w3.org/1999/02/22-rdf-syntax-ns#" xmlns:bqbiol="http://biomodels.net/biology-qualifiers/">
              <rdf:Description rdf:about="#metaid_M_c14c1d2transacp_p">
                <bqbiol:is>
                  <rdf:Bag>
                    <rdf:li rdf:resource="#metaid_M_c14c1d2transacp_p_inchi"/>
                    <rdf:li rdf:resource="urn:miriam:obo.chebi:CHEBI%"/>
                    <rdf:li rdf:resource="urn:miriam:kegg.compound:C05760"/>
                    <rdf:li rdf:resource="urn:miriam:pubchem.substance:8055"/>
                    <rdf:li rdf:resource="http://identifiers.org/obo.chebi/CHEBI:"/>
                    <rdf:li rdf:resource="http://identifiers.org/kegg.compound/C05760"/>
                    <rdf:li rdf:resource="http://identifiers.org/pubchem.substance/8055"/>
                    <rdf:li rdf:resource="http://identifiers.org/inchi/"/>
                  </rdf:Bag>
                </bqbiol:is>
              </rdf:Description>
            </rdf:RDF>
          </body>
        </annotation>
      </species>
      <species id="M_c14c1d2transcoa_x" name="trans-tetradec-2-enoyl-CoA" compartment="x" hasOnlySubstanceUnits="false" boundaryCondition="false" charge="-4" constant="false">
        <notes>
          <body xmlns="http://www.w3.org/1999/xhtml">
            <p>FORMULA: C35H56N7O17P3S</p>
            <p>CHARGE: -4.0</p>
            <p>FORM NEUTRAL: C35H60N7O17P3S</p>
            <p>KEGG ID: C05273</p>
            <p>PubChem ID: 7660</p>
            <p>ChEBI ID: 27721</p>
            <p>InCHI string: InChI=1S/C35H60N7O17P3S/c1-4-5-6-7-8-9-10-11-12-13-14-15-26(44)63-19-18-37-25(43)16-17-38-33(47)30(46)35(2,3)21-56-62(53,54)59-61(51,52)55-20-24-29(58-60(48,49)50)28(45)34(57-24)42-23-41-27-31(36)39-22-40-32(27)42/h14-15,22-24,28-30,34,45-46H,4-13,16-21H2,1-3H3,(H,37,43)(H,38,47)(H,51,52)(H,53,54)(H2,36,39,40)(H2,48,49,50)/b15-14+/t24-,28-,29-,30+,34-/m1/s1</p>
            <p>Smiles: CCCCCCCCCCC\C=C\C(=O)SCCNC(=O)CCNC(=O)[C@H](O)C(C)(C)COP(O)(=O)OP(O)(=O)OC[C@H]1O[C@H]([C@H](O)[C@@H]1OP(O)(O)=O)n1cnc2c(N)ncnc12</p>
          </body>
        </notes>
        <annotation>
          <body xmlns="http://www.w3.org/1999/xhtml">
            <in:inchi xmlns:in="http://biomodels.net/inchi" metaid="metaid_M_c14c1d2transcoa_x_inchi">InChI=1S/C35H60N7O17P3S/c1-4-5-6-7-8-9-10-11-12-13-14-15-26(44)63-19-18-37-25(43)16-17-38-33(47)30(46)35(2,3)21-56-62(53,54)59-61(51,52)55-20-24-29(58-60(48,49)50)28(45)34(57-24)42-23-41-27-31(36)39-22-40-32(27)42/h14-15,22-24,28-30,34,45-46H,4-13,16-21H2,1-3H3,(H,37,43)(H,38,47)(H,51,52)(H,53,54)(H2,36,39,40)(H2,48,49,50)/b15-14+/t24-,28-,29-,30+,34-/m1/s1</in:inchi>
            <rdf:RDF xmlns:rdf="http://www.w3.org/1999/02/22-rdf-syntax-ns#" xmlns:bqbiol="http://biomodels.net/biology-qualifiers/">
              <rdf:Description rdf:about="#metaid_M_c14c1d2transcoa_x">
                <bqbiol:is>
                  <rdf:Bag>
                    <rdf:li rdf:resource="#metaid_M_c14c1d2transcoa_x_inchi"/>
                    <rdf:li rdf:resource="urn:miriam:obo.chebi:CHEBI%27721"/>
                    <rdf:li rdf:resource="urn:miriam:kegg.compound:C05273"/>
                    <rdf:li rdf:resource="urn:miriam:pubchem.substance:7660"/>
                    <rdf:li rdf:resource="http://identifiers.org/obo.chebi/CHEBI:27721"/>
                    <rdf:li rdf:resource="http://identifiers.org/kegg.compound/C05273"/>
                    <rdf:li rdf:resource="http://identifiers.org/pubchem.substance/7660"/>
                    <rdf:li rdf:resource="http://identifiers.org/inchi/InChI=1S/C35H60N7O17P3S/c1-4-5-6-7-8-9-10-11-12-13-14-15-26(44)63-19-18-37-25(43)16-17-38-33(47)30(46)35(2,3)21-56-62(53,54)59-61(51,52)55-20-24-29(58-60(48,49)50)28(45)34(57-24)42-23-41-27-31(36)39-22-40-32(27)42/h14-15,22-24,28-30,34,45-46H,4-13,16-21H2,1-3H3,(H,37,43)(H,38,47)(H,51,52)(H,53,54)(H2,36,39,40)(H2,48,49,50)/b15-14+/t24-,28-,29-,30+,34-/m1/s1"/>
                  </rdf:Bag>
                </bqbiol:is>
              </rdf:Description>
            </rdf:RDF>
          </body>
        </annotation>
      </species>
      <species id="M_c14c1d5ciscoa_x" name="cis-tetradec-5-enoyl-CoA" compartment="x" hasOnlySubstanceUnits="false" boundaryCondition="false" charge="-4" constant="false">
        <notes>
          <body xmlns="http://www.w3.org/1999/xhtml">
            <p>FORMULA: C35H56N7O17P3S</p>
            <p>CHARGE: -4.0</p>
            <p>FORM NEUTRAL: C35H60N7O17P3S</p>
            <p>KEGG ID: </p>
            <p>PubChem ID: </p>
            <p>ChEBI ID: 70712</p>
            <p>InCHI string: InChI=1S/C35H60N7O17P3S/c1-4-5-6-7-8-9-10-11-12-13-14-15-26(44)63-19-18-37-25(43)16-17-38-33(47)30(46)35(2,3)21-56-62(53,54)59-61(51,52)55-20-24-29(58-60(48,49)50)28(45)34(57-24)42-23-41-27-31(36)39-22-40-32(27)42/h11-12,22-24,28-30,34,45-46H,4-10,13-21H2,1-3H3,(H,37,43)(H,38,47)(H,51,52)(H,53,54)(H2,36,39,40)(H2,48,49,50)/b12-11-/t24-,28-,29-,30+,34-/m1/s1</p>
            <p>Smiles: CCCCCCCC\C=C/CCCC(=O)SCCNC(=O)CCNC(=O)[C@H](O)C(C)(C)COP(O)(=O)OP(O)(=O)OC[C@H]1O[C@H]([C@H](O)[C@@H]1OP(O)(O)=O)n1cnc2c(N)ncnc12</p>
          </body>
        </notes>
        <annotation>
          <body xmlns="http://www.w3.org/1999/xhtml">
            <in:inchi xmlns:in="http://biomodels.net/inchi" metaid="metaid_M_c14c1d5ciscoa_x_inchi">InChI=1S/C35H60N7O17P3S/c1-4-5-6-7-8-9-10-11-12-13-14-15-26(44)63-19-18-37-25(43)16-17-38-33(47)30(46)35(2,3)21-56-62(53,54)59-61(51,52)55-20-24-29(58-60(48,49)50)28(45)34(57-24)42-23-41-27-31(36)39-22-40-32(27)42/h11-12,22-24,28-30,34,45-46H,4-10,13-21H2,1-3H3,(H,37,43)(H,38,47)(H,51,52)(H,53,54)(H2,36,39,40)(H2,48,49,50)/b12-11-/t24-,28-,29-,30+,34-/m1/s1</in:inchi>
            <rdf:RDF xmlns:rdf="http://www.w3.org/1999/02/22-rdf-syntax-ns#" xmlns:bqbiol="http://biomodels.net/biology-qualifiers/">
              <rdf:Description rdf:about="#metaid_M_c14c1d5ciscoa_x">
                <bqbiol:is>
                  <rdf:Bag>
                    <rdf:li rdf:resource="#metaid_M_c14c1d5ciscoa_x_inchi"/>
                    <rdf:li rdf:resource="urn:miriam:obo.chebi:CHEBI%70712"/>
                    <rdf:li rdf:resource="urn:miriam:kegg.compound:"/>
                    <rdf:li rdf:resource="urn:miriam:pubchem.substance:"/>
                    <rdf:li rdf:resource="http://identifiers.org/obo.chebi/CHEBI:70712"/>
                    <rdf:li rdf:resource="http://identifiers.org/kegg.compound/"/>
                    <rdf:li rdf:resource="http://identifiers.org/pubchem.substance/"/>
                    <rdf:li rdf:resource="http://identifiers.org/inchi/InChI=1S/C35H60N7O17P3S/c1-4-5-6-7-8-9-10-11-12-13-14-15-26(44)63-19-18-37-25(43)16-17-38-33(47)30(46)35(2,3)21-56-62(53,54)59-61(51,52)55-20-24-29(58-60(48,49)50)28(45)34(57-24)42-23-41-27-31(36)39-22-40-32(27)42/h11-12,22-24,28-30,34,45-46H,4-10,13-21H2,1-3H3,(H,37,43)(H,38,47)(H,51,52)(H,53,54)(H2,36,39,40)(H2,48,49,50)/b12-11-/t24-,28-,29-,30+,34-/m1/s1"/>
                  </rdf:Bag>
                </bqbiol:is>
              </rdf:Description>
            </rdf:RDF>
          </body>
        </annotation>
      </species>
      <species id="M_c14c2d2trans5ciscoa_x" name="C14c2d2trans5cisCoA" compartment="x" hasOnlySubstanceUnits="false" boundaryCondition="false" charge="-4" constant="false">
        <notes>
          <body xmlns="http://www.w3.org/1999/xhtml">
            <p>FORMULA: C35H54N7O17P3S</p>
            <p>CHARGE: -4.0</p>
            <p>FORM NEUTRAL: C35H58N7O17P3S</p>
            <p>KEGG ID: </p>
            <p>PubChem ID: </p>
            <p>ChEBI ID: </p>
            <p>InCHI string: </p>
            <p>Smiles: </p>
          </body>
        </notes>
        <annotation>
          <body xmlns="http://www.w3.org/1999/xhtml">
            <in:inchi xmlns:in="http://biomodels.net/inchi" metaid="metaid_M_c14c2d2trans5ciscoa_x_inchi"/>
            <rdf:RDF xmlns:rdf="http://www.w3.org/1999/02/22-rdf-syntax-ns#" xmlns:bqbiol="http://biomodels.net/biology-qualifiers/">
              <rdf:Description rdf:about="#metaid_M_c14c2d2trans5ciscoa_x">
                <bqbiol:is>
                  <rdf:Bag>
                    <rdf:li rdf:resource="#metaid_M_c14c2d2trans5ciscoa_x_inchi"/>
                    <rdf:li rdf:resource="urn:miriam:obo.chebi:CHEBI%"/>
                    <rdf:li rdf:resource="urn:miriam:kegg.compound:"/>
                    <rdf:li rdf:resource="urn:miriam:pubchem.substance:"/>
                    <rdf:li rdf:resource="http://identifiers.org/obo.chebi/CHEBI:"/>
                    <rdf:li rdf:resource="http://identifiers.org/kegg.compound/"/>
                    <rdf:li rdf:resource="http://identifiers.org/pubchem.substance/"/>
                    <rdf:li rdf:resource="http://identifiers.org/inchi/"/>
                  </rdf:Bag>
                </bqbiol:is>
              </rdf:Description>
            </rdf:RDF>
          </body>
        </annotation>
      </species>
      <species id="M_c14c2d5cis8ciscoa_x" name="C14c2d5cis8cisCoA" compartment="x" hasOnlySubstanceUnits="false" boundaryCondition="false" charge="-4" constant="false">
        <notes>
          <body xmlns="http://www.w3.org/1999/xhtml">
            <p>FORMULA: C35H54N7O17P3S</p>
            <p>CHARGE: -4.0</p>
            <p>FORM NEUTRAL: C35H58N7O17P3S</p>
            <p>KEGG ID: </p>
            <p>PubChem ID: </p>
            <p>ChEBI ID: </p>
            <p>InCHI string: </p>
            <p>Smiles: </p>
          </body>
        </notes>
        <annotation>
          <body xmlns="http://www.w3.org/1999/xhtml">
            <in:inchi xmlns:in="http://biomodels.net/inchi" metaid="metaid_M_c14c2d5cis8ciscoa_x_inchi"/>
            <rdf:RDF xmlns:rdf="http://www.w3.org/1999/02/22-rdf-syntax-ns#" xmlns:bqbiol="http://biomodels.net/biology-qualifiers/">
              <rdf:Description rdf:about="#metaid_M_c14c2d5cis8ciscoa_x">
                <bqbiol:is>
                  <rdf:Bag>
                    <rdf:li rdf:resource="#metaid_M_c14c2d5cis8ciscoa_x_inchi"/>
                    <rdf:li rdf:resource="urn:miriam:obo.chebi:CHEBI%"/>
                    <rdf:li rdf:resource="urn:miriam:kegg.compound:"/>
                    <rdf:li rdf:resource="urn:miriam:pubchem.substance:"/>
                    <rdf:li rdf:resource="http://identifiers.org/obo.chebi/CHEBI:"/>
                    <rdf:li rdf:resource="http://identifiers.org/kegg.compound/"/>
                    <rdf:li rdf:resource="http://identifiers.org/pubchem.substance/"/>
                    <rdf:li rdf:resource="http://identifiers.org/inchi/"/>
                  </rdf:Bag>
                </bqbiol:is>
              </rdf:Description>
            </rdf:RDF>
          </body>
        </annotation>
      </species>
      <species id="M_c14c3d2trans5cis8ciscoa_x" name="C14c3d2trans5cis8cisCoA" compartment="x" hasOnlySubstanceUnits="false" boundaryCondition="false" charge="-4" constant="false">
        <notes>
          <body xmlns="http://www.w3.org/1999/xhtml">
            <p>FORMULA: C35H52N7O17P3S</p>
            <p>CHARGE: -4.0</p>
            <p>FORM NEUTRAL: C35H56N7O17P3S</p>
            <p>KEGG ID: </p>
            <p>PubChem ID: </p>
            <p>ChEBI ID: </p>
            <p>InCHI string: </p>
            <p>Smiles: </p>
          </body>
        </notes>
        <annotation>
          <body xmlns="http://www.w3.org/1999/xhtml">
            <in:inchi xmlns:in="http://biomodels.net/inchi" metaid="metaid_M_c14c3d2trans5cis8ciscoa_x_inchi"/>
            <rdf:RDF xmlns:rdf="http://www.w3.org/1999/02/22-rdf-syntax-ns#" xmlns:bqbiol="http://biomodels.net/biology-qualifiers/">
              <rdf:Description rdf:about="#metaid_M_c14c3d2trans5cis8ciscoa_x">
                <bqbiol:is>
                  <rdf:Bag>
                    <rdf:li rdf:resource="#metaid_M_c14c3d2trans5cis8ciscoa_x_inchi"/>
                    <rdf:li rdf:resource="urn:miriam:obo.chebi:CHEBI%"/>
                    <rdf:li rdf:resource="urn:miriam:kegg.compound:"/>
                    <rdf:li rdf:resource="urn:miriam:pubchem.substance:"/>
                    <rdf:li rdf:resource="http://identifiers.org/obo.chebi/CHEBI:"/>
                    <rdf:li rdf:resource="http://identifiers.org/kegg.compound/"/>
                    <rdf:li rdf:resource="http://identifiers.org/pubchem.substance/"/>
                    <rdf:li rdf:resource="http://identifiers.org/inchi/"/>
                  </rdf:Bag>
                </bqbiol:is>
              </rdf:Description>
            </rdf:RDF>
          </body>
        </annotation>
      </species>
      <species id="M_c14c3d5cis8cis11ciscoa_x" name="C14c3d5cis8cis11cisCoA" compartment="x" hasOnlySubstanceUnits="false" boundaryCondition="false" charge="-4" constant="false">
        <notes>
          <body xmlns="http://www.w3.org/1999/xhtml">
            <p>FORMULA: C35H52N7O17P3S</p>
            <p>CHARGE: -4.0</p>
            <p>FORM NEUTRAL: C35H56N7O17P3S</p>
            <p>KEGG ID: </p>
            <p>PubChem ID: </p>
            <p>ChEBI ID: </p>
            <p>InCHI string: </p>
            <p>Smiles: </p>
          </body>
        </notes>
        <annotation>
          <body xmlns="http://www.w3.org/1999/xhtml">
            <in:inchi xmlns:in="http://biomodels.net/inchi" metaid="metaid_M_c14c3d5cis8cis11ciscoa_x_inchi"/>
            <rdf:RDF xmlns:rdf="http://www.w3.org/1999/02/22-rdf-syntax-ns#" xmlns:bqbiol="http://biomodels.net/biology-qualifiers/">
              <rdf:Description rdf:about="#metaid_M_c14c3d5cis8cis11ciscoa_x">
                <bqbiol:is>
                  <rdf:Bag>
                    <rdf:li rdf:resource="#metaid_M_c14c3d5cis8cis11ciscoa_x_inchi"/>
                    <rdf:li rdf:resource="urn:miriam:obo.chebi:CHEBI%"/>
                    <rdf:li rdf:resource="urn:miriam:kegg.compound:"/>
                    <rdf:li rdf:resource="urn:miriam:pubchem.substance:"/>
                    <rdf:li rdf:resource="http://identifiers.org/obo.chebi/CHEBI:"/>
                    <rdf:li rdf:resource="http://identifiers.org/kegg.compound/"/>
                    <rdf:li rdf:resource="http://identifiers.org/pubchem.substance/"/>
                    <rdf:li rdf:resource="http://identifiers.org/inchi/"/>
                  </rdf:Bag>
                </bqbiol:is>
              </rdf:Description>
            </rdf:RDF>
          </body>
        </annotation>
      </species>
      <species id="M_c14c4d2trans5cis8cis11ciscoa_x" name="C14c4d2trans5cis8cis11cisCoA" compartment="x" hasOnlySubstanceUnits="false" boundaryCondition="false" charge="-4" constant="false">
        <notes>
          <body xmlns="http://www.w3.org/1999/xhtml">
            <p>FORMULA: C35H50N7O17P3S</p>
            <p>CHARGE: -4.0</p>
            <p>FORM NEUTRAL: C35H54N7O17P3S</p>
            <p>KEGG ID: </p>
            <p>PubChem ID: </p>
            <p>ChEBI ID: </p>
            <p>InCHI string: </p>
            <p>Smiles: </p>
          </body>
        </notes>
        <annotation>
          <body xmlns="http://www.w3.org/1999/xhtml">
            <in:inchi xmlns:in="http://biomodels.net/inchi" metaid="metaid_M_c14c4d2trans5cis8cis11ciscoa_x_inchi"/>
            <rdf:RDF xmlns:rdf="http://www.w3.org/1999/02/22-rdf-syntax-ns#" xmlns:bqbiol="http://biomodels.net/biology-qualifiers/">
              <rdf:Description rdf:about="#metaid_M_c14c4d2trans5cis8cis11ciscoa_x">
                <bqbiol:is>
                  <rdf:Bag>
                    <rdf:li rdf:resource="#metaid_M_c14c4d2trans5cis8cis11ciscoa_x_inchi"/>
                    <rdf:li rdf:resource="urn:miriam:obo.chebi:CHEBI%"/>
                    <rdf:li rdf:resource="urn:miriam:kegg.compound:"/>
                    <rdf:li rdf:resource="urn:miriam:pubchem.substance:"/>
                    <rdf:li rdf:resource="http://identifiers.org/obo.chebi/CHEBI:"/>
                    <rdf:li rdf:resource="http://identifiers.org/kegg.compound/"/>
                    <rdf:li rdf:resource="http://identifiers.org/pubchem.substance/"/>
                    <rdf:li rdf:resource="http://identifiers.org/inchi/"/>
                  </rdf:Bag>
                </bqbiol:is>
              </rdf:Description>
            </rdf:RDF>
          </body>
        </annotation>
      </species>
      <species id="M_c16c0_c" name="hexadecanoic-acid" compartment="c" hasOnlySubstanceUnits="false" boundaryCondition="false" charge="-1" constant="false">
        <notes>
          <body xmlns="http://www.w3.org/1999/xhtml">
            <p>FORMULA: C16H31O2</p>
            <p>CHARGE: -1.0</p>
            <p>FORM NEUTRAL: C16H32O2</p>
            <p>KEGG ID: C00249</p>
            <p>PubChem ID: 3548</p>
            <p>ChEBI ID: 15756</p>
            <p>InCHI string: InChI=1S/C16H32O2/c1-2-3-4-5-6-7-8-9-10-11-12-13-14-15-16(17)18/h2-15H2,1H3,(H,17,18)</p>
            <p>Smiles: CCCCCCCCCCCCCCCC(O)=O</p>
          </body>
        </notes>
        <annotation>
          <body xmlns="http://www.w3.org/1999/xhtml">
            <in:inchi xmlns:in="http://biomodels.net/inchi" metaid="metaid_M_c16c0_c_inchi">InChI=1S/C16H32O2/c1-2-3-4-5-6-7-8-9-10-11-12-13-14-15-16(17)18/h2-15H2,1H3,(H,17,18)</in:inchi>
            <rdf:RDF xmlns:rdf="http://www.w3.org/1999/02/22-rdf-syntax-ns#" xmlns:bqbiol="http://biomodels.net/biology-qualifiers/">
              <rdf:Description rdf:about="#metaid_M_c16c0_c">
                <bqbiol:is>
                  <rdf:Bag>
                    <rdf:li rdf:resource="#metaid_M_c16c0_c_inchi"/>
                    <rdf:li rdf:resource="urn:miriam:obo.chebi:CHEBI%15756"/>
                    <rdf:li rdf:resource="urn:miriam:kegg.compound:C00249"/>
                    <rdf:li rdf:resource="urn:miriam:pubchem.substance:3548"/>
                    <rdf:li rdf:resource="http://identifiers.org/obo.chebi/CHEBI:15756"/>
                    <rdf:li rdf:resource="http://identifiers.org/kegg.compound/C00249"/>
                    <rdf:li rdf:resource="http://identifiers.org/pubchem.substance/3548"/>
                    <rdf:li rdf:resource="http://identifiers.org/inchi/InChI=1S/C16H32O2/c1-2-3-4-5-6-7-8-9-10-11-12-13-14-15-16(17)18/h2-15H2,1H3,(H,17,18)"/>
                  </rdf:Bag>
                </bqbiol:is>
              </rdf:Description>
            </rdf:RDF>
          </body>
        </annotation>
      </species>
      <species id="M_c16c0_p" name="hexadecanoic-acid" compartment="p" hasOnlySubstanceUnits="false" boundaryCondition="false" charge="-1" constant="false">
        <notes>
          <body xmlns="http://www.w3.org/1999/xhtml">
            <p>FORMULA: C16H31O2</p>
            <p>CHARGE: -1.0</p>
            <p>FORM NEUTRAL: C16H32O2</p>
            <p>KEGG ID: C00249</p>
            <p>PubChem ID: 3548</p>
            <p>ChEBI ID: 15756</p>
            <p>InCHI string: InChI=1S/C16H32O2/c1-2-3-4-5-6-7-8-9-10-11-12-13-14-15-16(17)18/h2-15H2,1H3,(H,17,18)</p>
            <p>Smiles: CCCCCCCCCCCCCCCC(O)=O</p>
          </body>
        </notes>
        <annotation>
          <body xmlns="http://www.w3.org/1999/xhtml">
            <in:inchi xmlns:in="http://biomodels.net/inchi" metaid="metaid_M_c16c0_p_inchi">InChI=1S/C16H32O2/c1-2-3-4-5-6-7-8-9-10-11-12-13-14-15-16(17)18/h2-15H2,1H3,(H,17,18)</in:inchi>
            <rdf:RDF xmlns:rdf="http://www.w3.org/1999/02/22-rdf-syntax-ns#" xmlns:bqbiol="http://biomodels.net/biology-qualifiers/">
              <rdf:Description rdf:about="#metaid_M_c16c0_p">
                <bqbiol:is>
                  <rdf:Bag>
                    <rdf:li rdf:resource="#metaid_M_c16c0_p_inchi"/>
                    <rdf:li rdf:resource="urn:miriam:obo.chebi:CHEBI%15756"/>
                    <rdf:li rdf:resource="urn:miriam:kegg.compound:C00249"/>
                    <rdf:li rdf:resource="urn:miriam:pubchem.substance:3548"/>
                    <rdf:li rdf:resource="http://identifiers.org/obo.chebi/CHEBI:15756"/>
                    <rdf:li rdf:resource="http://identifiers.org/kegg.compound/C00249"/>
                    <rdf:li rdf:resource="http://identifiers.org/pubchem.substance/3548"/>
                    <rdf:li rdf:resource="http://identifiers.org/inchi/InChI=1S/C16H32O2/c1-2-3-4-5-6-7-8-9-10-11-12-13-14-15-16(17)18/h2-15H2,1H3,(H,17,18)"/>
                  </rdf:Bag>
                </bqbiol:is>
              </rdf:Description>
            </rdf:RDF>
          </body>
        </annotation>
      </species>
      <species id="M_c16c0_x" name="hexadecanoic-acid" compartment="x" hasOnlySubstanceUnits="false" boundaryCondition="false" charge="-1" constant="false">
        <notes>
          <body xmlns="http://www.w3.org/1999/xhtml">
            <p>FORMULA: C16H31O2</p>
            <p>CHARGE: -1.0</p>
            <p>FORM NEUTRAL: C16H32O2</p>
            <p>KEGG ID: C00249</p>
            <p>PubChem ID: 3548</p>
            <p>ChEBI ID: 15756</p>
            <p>InCHI string: InChI=1S/C16H32O2/c1-2-3-4-5-6-7-8-9-10-11-12-13-14-15-16(17)18/h2-15H2,1H3,(H,17,18)</p>
            <p>Smiles: CCCCCCCCCCCCCCCC(O)=O</p>
          </body>
        </notes>
        <annotation>
          <body xmlns="http://www.w3.org/1999/xhtml">
            <in:inchi xmlns:in="http://biomodels.net/inchi" metaid="metaid_M_c16c0_x_inchi">InChI=1S/C16H32O2/c1-2-3-4-5-6-7-8-9-10-11-12-13-14-15-16(17)18/h2-15H2,1H3,(H,17,18)</in:inchi>
            <rdf:RDF xmlns:rdf="http://www.w3.org/1999/02/22-rdf-syntax-ns#" xmlns:bqbiol="http://biomodels.net/biology-qualifiers/">
              <rdf:Description rdf:about="#metaid_M_c16c0_x">
                <bqbiol:is>
                  <rdf:Bag>
                    <rdf:li rdf:resource="#metaid_M_c16c0_x_inchi"/>
                    <rdf:li rdf:resource="urn:miriam:obo.chebi:CHEBI%15756"/>
                    <rdf:li rdf:resource="urn:miriam:kegg.compound:C00249"/>
                    <rdf:li rdf:resource="urn:miriam:pubchem.substance:3548"/>
                    <rdf:li rdf:resource="http://identifiers.org/obo.chebi/CHEBI:15756"/>
                    <rdf:li rdf:resource="http://identifiers.org/kegg.compound/C00249"/>
                    <rdf:li rdf:resource="http://identifiers.org/pubchem.substance/3548"/>
                    <rdf:li rdf:resource="http://identifiers.org/inchi/InChI=1S/C16H32O2/c1-2-3-4-5-6-7-8-9-10-11-12-13-14-15-16(17)18/h2-15H2,1H3,(H,17,18)"/>
                  </rdf:Bag>
                </bqbiol:is>
              </rdf:Description>
            </rdf:RDF>
          </body>
        </annotation>
      </species>
      <species id="M_c16c0acp_p" name="hexadecanoyl-[acyl-carrier-protein]" compartment="p" hasOnlySubstanceUnits="false" boundaryCondition="false" charge="0" constant="false">
        <notes>
          <body xmlns="http://www.w3.org/1999/xhtml">
            <p>FORMULA: C16H31OSR</p>
            <p>CHARGE: 0.0</p>
            <p>FORM NEUTRAL: C16H31OSR</p>
            <p>KEGG ID: C05764</p>
            <p>PubChem ID: 8059</p>
            <p>ChEBI ID: 5697</p>
            <p>InCHI string: </p>
            <p>Smiles: CCCCCCCCCCCCCCCC(=O)S[*]</p>
          </body>
        </notes>
        <annotation>
          <body xmlns="http://www.w3.org/1999/xhtml">
            <in:inchi xmlns:in="http://biomodels.net/inchi" metaid="metaid_M_c16c0acp_p_inchi"/>
            <rdf:RDF xmlns:rdf="http://www.w3.org/1999/02/22-rdf-syntax-ns#" xmlns:bqbiol="http://biomodels.net/biology-qualifiers/">
              <rdf:Description rdf:about="#metaid_M_c16c0acp_p">
                <bqbiol:is>
                  <rdf:Bag>
                    <rdf:li rdf:resource="#metaid_M_c16c0acp_p_inchi"/>
                    <rdf:li rdf:resource="urn:miriam:obo.chebi:CHEBI%5697"/>
                    <rdf:li rdf:resource="urn:miriam:kegg.compound:C05764"/>
                    <rdf:li rdf:resource="urn:miriam:pubchem.substance:8059"/>
                    <rdf:li rdf:resource="http://identifiers.org/obo.chebi/CHEBI:5697"/>
                    <rdf:li rdf:resource="http://identifiers.org/kegg.compound/C05764"/>
                    <rdf:li rdf:resource="http://identifiers.org/pubchem.substance/8059"/>
                    <rdf:li rdf:resource="http://identifiers.org/inchi/"/>
                  </rdf:Bag>
                </bqbiol:is>
              </rdf:Description>
            </rdf:RDF>
          </body>
        </annotation>
      </species>
      <species id="M_c16c0coa_c" name="hexadecanoyl-CoA" compartment="c" hasOnlySubstanceUnits="false" boundaryCondition="false" charge="-4" constant="false">
        <notes>
          <body xmlns="http://www.w3.org/1999/xhtml">
            <p>FORMULA: C37H62N7O17P3S</p>
            <p>CHARGE: -4.0</p>
            <p>FORM NEUTRAL: C37H66N7O17P3S</p>
            <p>KEGG ID: C00154</p>
            <p>PubChem ID: 3454</p>
            <p>ChEBI ID: 15525</p>
            <p>InCHI string: InChI=1S/C37H66N7O17P3S/c1-4-5-6-7-8-9-10-11-12-13-14-15-16-17-28(46)65-21-20-39-27(45)18-19-40-35(49)32(48)37(2,3)23-58-64(55,56)61-63(53,54)57-22-26-31(60-62(50,51)52)30(47)36(59-26)44-25-43-29-33(38)41-24-42-34(29)44/h24-26,30-32,36,47-48H,4-23H2,1-3H3,(H,39,45)(H,40,49)(H,53,54)(H,55,56)(H2,38,41,42)(H2,50,51,52)/t26-,30-,31-,32+,36-/m1/s1</p>
            <p>Smiles: CCCCCCCCCCCCCCCC(=O)SCCNC(=O)CCNC(=O)[C@H](O)C(C)(C)COP(O)(=O)OP(O)(=O)OC[C@H]1O[C@H]([C@H](O)[C@@H]1OP(O)(O)=O)n1cnc2c(N)ncnc12</p>
          </body>
        </notes>
        <annotation>
          <body xmlns="http://www.w3.org/1999/xhtml">
            <in:inchi xmlns:in="http://biomodels.net/inchi" metaid="metaid_M_c16c0coa_c_inchi">InChI=1S/C37H66N7O17P3S/c1-4-5-6-7-8-9-10-11-12-13-14-15-16-17-28(46)65-21-20-39-27(45)18-19-40-35(49)32(48)37(2,3)23-58-64(55,56)61-63(53,54)57-22-26-31(60-62(50,51)52)30(47)36(59-26)44-25-43-29-33(38)41-24-42-34(29)44/h24-26,30-32,36,47-48H,4-23H2,1-3H3,(H,39,45)(H,40,49)(H,53,54)(H,55,56)(H2,38,41,42)(H2,50,51,52)/t26-,30-,31-,32+,36-/m1/s1</in:inchi>
            <rdf:RDF xmlns:rdf="http://www.w3.org/1999/02/22-rdf-syntax-ns#" xmlns:bqbiol="http://biomodels.net/biology-qualifiers/">
              <rdf:Description rdf:about="#metaid_M_c16c0coa_c">
                <bqbiol:is>
                  <rdf:Bag>
                    <rdf:li rdf:resource="#metaid_M_c16c0coa_c_inchi"/>
                    <rdf:li rdf:resource="urn:miriam:obo.chebi:CHEBI%15525"/>
                    <rdf:li rdf:resource="urn:miriam:kegg.compound:C00154"/>
                    <rdf:li rdf:resource="urn:miriam:pubchem.substance:3454"/>
                    <rdf:li rdf:resource="http://identifiers.org/obo.chebi/CHEBI:15525"/>
                    <rdf:li rdf:resource="http://identifiers.org/kegg.compound/C00154"/>
                    <rdf:li rdf:resource="http://identifiers.org/pubchem.substance/3454"/>
                    <rdf:li rdf:resource="http://identifiers.org/inchi/InChI=1S/C37H66N7O17P3S/c1-4-5-6-7-8-9-10-11-12-13-14-15-16-17-28(46)65-21-20-39-27(45)18-19-40-35(49)32(48)37(2,3)23-58-64(55,56)61-63(53,54)57-22-26-31(60-62(50,51)52)30(47)36(59-26)44-25-43-29-33(38)41-24-42-34(29)44/h24-26,30-32,36,47-48H,4-23H2,1-3H3,(H,39,45)(H,40,49)(H,53,54)(H,55,56)(H2,38,41,42)(H2,50,51,52)/t26-,30-,31-,32+,36-/m1/s1"/>
                  </rdf:Bag>
                </bqbiol:is>
              </rdf:Description>
            </rdf:RDF>
          </body>
        </annotation>
      </species>
      <species id="M_c16c0coa_x" name="hexadecanoyl-CoA" compartment="x" hasOnlySubstanceUnits="false" boundaryCondition="false" charge="-4" constant="false">
        <notes>
          <body xmlns="http://www.w3.org/1999/xhtml">
            <p>FORMULA: C37H62N7O17P3S</p>
            <p>CHARGE: -4.0</p>
            <p>FORM NEUTRAL: C37H66N7O17P3S</p>
            <p>KEGG ID: C00154</p>
            <p>PubChem ID: 3454</p>
            <p>ChEBI ID: 15525</p>
            <p>InCHI string: InChI=1S/C37H66N7O17P3S/c1-4-5-6-7-8-9-10-11-12-13-14-15-16-17-28(46)65-21-20-39-27(45)18-19-40-35(49)32(48)37(2,3)23-58-64(55,56)61-63(53,54)57-22-26-31(60-62(50,51)52)30(47)36(59-26)44-25-43-29-33(38)41-24-42-34(29)44/h24-26,30-32,36,47-48H,4-23H2,1-3H3,(H,39,45)(H,40,49)(H,53,54)(H,55,56)(H2,38,41,42)(H2,50,51,52)/t26-,30-,31-,32+,36-/m1/s1</p>
            <p>Smiles: CCCCCCCCCCCCCCCC(=O)SCCNC(=O)CCNC(=O)[C@H](O)C(C)(C)COP(O)(=O)OP(O)(=O)OC[C@H]1O[C@H]([C@H](O)[C@@H]1OP(O)(O)=O)n1cnc2c(N)ncnc12</p>
          </body>
        </notes>
        <annotation>
          <body xmlns="http://www.w3.org/1999/xhtml">
            <in:inchi xmlns:in="http://biomodels.net/inchi" metaid="metaid_M_c16c0coa_x_inchi">InChI=1S/C37H66N7O17P3S/c1-4-5-6-7-8-9-10-11-12-13-14-15-16-17-28(46)65-21-20-39-27(45)18-19-40-35(49)32(48)37(2,3)23-58-64(55,56)61-63(53,54)57-22-26-31(60-62(50,51)52)30(47)36(59-26)44-25-43-29-33(38)41-24-42-34(29)44/h24-26,30-32,36,47-48H,4-23H2,1-3H3,(H,39,45)(H,40,49)(H,53,54)(H,55,56)(H2,38,41,42)(H2,50,51,52)/t26-,30-,31-,32+,36-/m1/s1</in:inchi>
            <rdf:RDF xmlns:rdf="http://www.w3.org/1999/02/22-rdf-syntax-ns#" xmlns:bqbiol="http://biomodels.net/biology-qualifiers/">
              <rdf:Description rdf:about="#metaid_M_c16c0coa_x">
                <bqbiol:is>
                  <rdf:Bag>
                    <rdf:li rdf:resource="#metaid_M_c16c0coa_x_inchi"/>
                    <rdf:li rdf:resource="urn:miriam:obo.chebi:CHEBI%15525"/>
                    <rdf:li rdf:resource="urn:miriam:kegg.compound:C00154"/>
                    <rdf:li rdf:resource="urn:miriam:pubchem.substance:3454"/>
                    <rdf:li rdf:resource="http://identifiers.org/obo.chebi/CHEBI:15525"/>
                    <rdf:li rdf:resource="http://identifiers.org/kegg.compound/C00154"/>
                    <rdf:li rdf:resource="http://identifiers.org/pubchem.substance/3454"/>
                    <rdf:li rdf:resource="http://identifiers.org/inchi/InChI=1S/C37H66N7O17P3S/c1-4-5-6-7-8-9-10-11-12-13-14-15-16-17-28(46)65-21-20-39-27(45)18-19-40-35(49)32(48)37(2,3)23-58-64(55,56)61-63(53,54)57-22-26-31(60-62(50,51)52)30(47)36(59-26)44-25-43-29-33(38)41-24-42-34(29)44/h24-26,30-32,36,47-48H,4-23H2,1-3H3,(H,39,45)(H,40,49)(H,53,54)(H,55,56)(H2,38,41,42)(H2,50,51,52)/t26-,30-,31-,32+,36-/m1/s1"/>
                  </rdf:Bag>
                </bqbiol:is>
              </rdf:Description>
            </rdf:RDF>
          </body>
        </annotation>
      </species>
      <species id="M_c16c1d2transacp_p" name="trans-hexadec-2-enoyl-[acyl-carrier-protein]" compartment="p" hasOnlySubstanceUnits="false" boundaryCondition="false" charge="0" constant="false">
        <notes>
          <body xmlns="http://www.w3.org/1999/xhtml">
            <p>FORMULA: C16H29OSR</p>
            <p>CHARGE: 0.0</p>
            <p>FORM NEUTRAL: C16H29OSR</p>
            <p>KEGG ID: C05763</p>
            <p>PubChem ID: 8058</p>
            <p>ChEBI ID: </p>
            <p>InCHI string: </p>
            <p>Smiles: </p>
          </body>
        </notes>
        <annotation>
          <body xmlns="http://www.w3.org/1999/xhtml">
            <in:inchi xmlns:in="http://biomodels.net/inchi" metaid="metaid_M_c16c1d2transacp_p_inchi"/>
            <rdf:RDF xmlns:rdf="http://www.w3.org/1999/02/22-rdf-syntax-ns#" xmlns:bqbiol="http://biomodels.net/biology-qualifiers/">
              <rdf:Description rdf:about="#metaid_M_c16c1d2transacp_p">
                <bqbiol:is>
                  <rdf:Bag>
                    <rdf:li rdf:resource="#metaid_M_c16c1d2transacp_p_inchi"/>
                    <rdf:li rdf:resource="urn:miriam:obo.chebi:CHEBI%"/>
                    <rdf:li rdf:resource="urn:miriam:kegg.compound:C05763"/>
                    <rdf:li rdf:resource="urn:miriam:pubchem.substance:8058"/>
                    <rdf:li rdf:resource="http://identifiers.org/obo.chebi/CHEBI:"/>
                    <rdf:li rdf:resource="http://identifiers.org/kegg.compound/C05763"/>
                    <rdf:li rdf:resource="http://identifiers.org/pubchem.substance/8058"/>
                    <rdf:li rdf:resource="http://identifiers.org/inchi/"/>
                  </rdf:Bag>
                </bqbiol:is>
              </rdf:Description>
            </rdf:RDF>
          </body>
        </annotation>
      </species>
      <species id="M_c16c1d2transcoa_x" name="C16c1d2transCoA" compartment="x" hasOnlySubstanceUnits="false" boundaryCondition="false" charge="-4" constant="false">
        <notes>
          <body xmlns="http://www.w3.org/1999/xhtml">
            <p>FORMULA: C37H60N7O17P3S</p>
            <p>CHARGE: -4.0</p>
            <p>FORM NEUTRAL: C37H64N7O17P3S</p>
            <p>KEGG ID: </p>
            <p>PubChem ID: </p>
            <p>ChEBI ID: 28935</p>
            <p>InCHI string: InChI=1S/C37H64N7O17P3S/c1-4-5-6-7-8-9-10-11-12-13-14-15-16-17-28(46)65-21-20-39-27(45)18-19-40-35(49)32(48)37(2,3)23-58-64(55,56)61-63(53,54)57-22-26-31(60-62(50,51)52)30(47)36(59-26)44-25-43-29-33(38)41-24-42-34(29)44/h16-17,24-26,30-32,36,47-48H,4-15,18-23H2,1-3H3,(H,39,45)(H,40,49)(H,53,54)(H,55,56)(H2,38,41,42)(H2,50,51,52)/b17-16+/t26-,30-,31-,32+,36-/m1/s1</p>
            <p>Smiles: CCCCCCCCCCCCC\C=C\C(=O)SCCNC(=O)CCNC(=O)[C@H](O)C(C)(C)COP(O)(=O)OP(O)(=O)OC[C@H]1O[C@H]([C@H](O)[C@@H]1OP(O)(O)=O)n1cnc2c(N)ncnc12</p>
          </body>
        </notes>
        <annotation>
          <body xmlns="http://www.w3.org/1999/xhtml">
            <in:inchi xmlns:in="http://biomodels.net/inchi" metaid="metaid_M_c16c1d2transcoa_x_inchi">InChI=1S/C37H64N7O17P3S/c1-4-5-6-7-8-9-10-11-12-13-14-15-16-17-28(46)65-21-20-39-27(45)18-19-40-35(49)32(48)37(2,3)23-58-64(55,56)61-63(53,54)57-22-26-31(60-62(50,51)52)30(47)36(59-26)44-25-43-29-33(38)41-24-42-34(29)44/h16-17,24-26,30-32,36,47-48H,4-15,18-23H2,1-3H3,(H,39,45)(H,40,49)(H,53,54)(H,55,56)(H2,38,41,42)(H2,50,51,52)/b17-16+/t26-,30-,31-,32+,36-/m1/s1</in:inchi>
            <rdf:RDF xmlns:rdf="http://www.w3.org/1999/02/22-rdf-syntax-ns#" xmlns:bqbiol="http://biomodels.net/biology-qualifiers/">
              <rdf:Description rdf:about="#metaid_M_c16c1d2transcoa_x">
                <bqbiol:is>
                  <rdf:Bag>
                    <rdf:li rdf:resource="#metaid_M_c16c1d2transcoa_x_inchi"/>
                    <rdf:li rdf:resource="urn:miriam:obo.chebi:CHEBI%28935"/>
                    <rdf:li rdf:resource="urn:miriam:kegg.compound:"/>
                    <rdf:li rdf:resource="urn:miriam:pubchem.substance:"/>
                    <rdf:li rdf:resource="http://identifiers.org/obo.chebi/CHEBI:28935"/>
                    <rdf:li rdf:resource="http://identifiers.org/kegg.compound/"/>
                    <rdf:li rdf:resource="http://identifiers.org/pubchem.substance/"/>
                    <rdf:li rdf:resource="http://identifiers.org/inchi/InChI=1S/C37H64N7O17P3S/c1-4-5-6-7-8-9-10-11-12-13-14-15-16-17-28(46)65-21-20-39-27(45)18-19-40-35(49)32(48)37(2,3)23-58-64(55,56)61-63(53,54)57-22-26-31(60-62(50,51)52)30(47)36(59-26)44-25-43-29-33(38)41-24-42-34(29)44/h16-17,24-26,30-32,36,47-48H,4-15,18-23H2,1-3H3,(H,39,45)(H,40,49)(H,53,54)(H,55,56)(H2,38,41,42)(H2,50,51,52)/b17-16+/t26-,30-,31-,32+,36-/m1/s1"/>
                  </rdf:Bag>
                </bqbiol:is>
              </rdf:Description>
            </rdf:RDF>
          </body>
        </annotation>
      </species>
      <species id="M_c16c1d7ciscoa_x" name="C16c1d7cisCoA" compartment="x" hasOnlySubstanceUnits="false" boundaryCondition="false" charge="-4" constant="false">
        <notes>
          <body xmlns="http://www.w3.org/1999/xhtml">
            <p>FORMULA: C37H60N7O17P3S</p>
            <p>CHARGE: -4.0</p>
            <p>FORM NEUTRAL: C37H64N7O17P3S</p>
            <p>KEGG ID: </p>
            <p>PubChem ID: </p>
            <p>ChEBI ID: </p>
            <p>InCHI string: </p>
            <p>Smiles: </p>
          </body>
        </notes>
        <annotation>
          <body xmlns="http://www.w3.org/1999/xhtml">
            <in:inchi xmlns:in="http://biomodels.net/inchi" metaid="metaid_M_c16c1d7ciscoa_x_inchi"/>
            <rdf:RDF xmlns:rdf="http://www.w3.org/1999/02/22-rdf-syntax-ns#" xmlns:bqbiol="http://biomodels.net/biology-qualifiers/">
              <rdf:Description rdf:about="#metaid_M_c16c1d7ciscoa_x">
                <bqbiol:is>
                  <rdf:Bag>
                    <rdf:li rdf:resource="#metaid_M_c16c1d7ciscoa_x_inchi"/>
                    <rdf:li rdf:resource="urn:miriam:obo.chebi:CHEBI%"/>
                    <rdf:li rdf:resource="urn:miriam:kegg.compound:"/>
                    <rdf:li rdf:resource="urn:miriam:pubchem.substance:"/>
                    <rdf:li rdf:resource="http://identifiers.org/obo.chebi/CHEBI:"/>
                    <rdf:li rdf:resource="http://identifiers.org/kegg.compound/"/>
                    <rdf:li rdf:resource="http://identifiers.org/pubchem.substance/"/>
                    <rdf:li rdf:resource="http://identifiers.org/inchi/"/>
                  </rdf:Bag>
                </bqbiol:is>
              </rdf:Description>
            </rdf:RDF>
          </body>
        </annotation>
      </species>
      <species id="M_c16c2d2trans7ciscoa_x" name="C16c2d2trans7cisCoA" compartment="x" hasOnlySubstanceUnits="false" boundaryCondition="false" charge="-4" constant="false">
        <notes>
          <body xmlns="http://www.w3.org/1999/xhtml">
            <p>FORMULA: C37H58N7O17P3S</p>
            <p>CHARGE: -4.0</p>
            <p>FORM NEUTRAL: C37H62N7O17P3S</p>
            <p>KEGG ID: </p>
            <p>PubChem ID: </p>
            <p>ChEBI ID: </p>
            <p>InCHI string: </p>
            <p>Smiles: </p>
          </body>
        </notes>
        <annotation>
          <body xmlns="http://www.w3.org/1999/xhtml">
            <in:inchi xmlns:in="http://biomodels.net/inchi" metaid="metaid_M_c16c2d2trans7ciscoa_x_inchi"/>
            <rdf:RDF xmlns:rdf="http://www.w3.org/1999/02/22-rdf-syntax-ns#" xmlns:bqbiol="http://biomodels.net/biology-qualifiers/">
              <rdf:Description rdf:about="#metaid_M_c16c2d2trans7ciscoa_x">
                <bqbiol:is>
                  <rdf:Bag>
                    <rdf:li rdf:resource="#metaid_M_c16c2d2trans7ciscoa_x_inchi"/>
                    <rdf:li rdf:resource="urn:miriam:obo.chebi:CHEBI%"/>
                    <rdf:li rdf:resource="urn:miriam:kegg.compound:"/>
                    <rdf:li rdf:resource="urn:miriam:pubchem.substance:"/>
                    <rdf:li rdf:resource="http://identifiers.org/obo.chebi/CHEBI:"/>
                    <rdf:li rdf:resource="http://identifiers.org/kegg.compound/"/>
                    <rdf:li rdf:resource="http://identifiers.org/pubchem.substance/"/>
                    <rdf:li rdf:resource="http://identifiers.org/inchi/"/>
                  </rdf:Bag>
                </bqbiol:is>
              </rdf:Description>
            </rdf:RDF>
          </body>
        </annotation>
      </species>
      <species id="M_c16c2d7cis10ciscoa_x" name="C16c2d7cis10cisCoA" compartment="x" hasOnlySubstanceUnits="false" boundaryCondition="false" charge="-4" constant="false">
        <notes>
          <body xmlns="http://www.w3.org/1999/xhtml">
            <p>FORMULA: C37H58N7O17P3S</p>
            <p>CHARGE: -4.0</p>
            <p>FORM NEUTRAL: C37H62N7O17P3S</p>
            <p>KEGG ID: </p>
            <p>PubChem ID: </p>
            <p>ChEBI ID: </p>
            <p>InCHI string: </p>
            <p>Smiles: </p>
          </body>
        </notes>
        <annotation>
          <body xmlns="http://www.w3.org/1999/xhtml">
            <in:inchi xmlns:in="http://biomodels.net/inchi" metaid="metaid_M_c16c2d7cis10ciscoa_x_inchi"/>
            <rdf:RDF xmlns:rdf="http://www.w3.org/1999/02/22-rdf-syntax-ns#" xmlns:bqbiol="http://biomodels.net/biology-qualifiers/">
              <rdf:Description rdf:about="#metaid_M_c16c2d7cis10ciscoa_x">
                <bqbiol:is>
                  <rdf:Bag>
                    <rdf:li rdf:resource="#metaid_M_c16c2d7cis10ciscoa_x_inchi"/>
                    <rdf:li rdf:resource="urn:miriam:obo.chebi:CHEBI%"/>
                    <rdf:li rdf:resource="urn:miriam:kegg.compound:"/>
                    <rdf:li rdf:resource="urn:miriam:pubchem.substance:"/>
                    <rdf:li rdf:resource="http://identifiers.org/obo.chebi/CHEBI:"/>
                    <rdf:li rdf:resource="http://identifiers.org/kegg.compound/"/>
                    <rdf:li rdf:resource="http://identifiers.org/pubchem.substance/"/>
                    <rdf:li rdf:resource="http://identifiers.org/inchi/"/>
                  </rdf:Bag>
                </bqbiol:is>
              </rdf:Description>
            </rdf:RDF>
          </body>
        </annotation>
      </species>
      <species id="M_c16c3d2trans7cis10ciscoa_x" name="C16c3d2trans7cis10cisCoA" compartment="x" hasOnlySubstanceUnits="false" boundaryCondition="false" charge="-4" constant="false">
        <notes>
          <body xmlns="http://www.w3.org/1999/xhtml">
            <p>FORMULA: C37H56N7O17P3S</p>
            <p>CHARGE: -4.0</p>
            <p>FORM NEUTRAL: C37H60N7O17P3S</p>
            <p>KEGG ID: </p>
            <p>PubChem ID: </p>
            <p>ChEBI ID: </p>
            <p>InCHI string: </p>
            <p>Smiles: </p>
          </body>
        </notes>
        <annotation>
          <body xmlns="http://www.w3.org/1999/xhtml">
            <in:inchi xmlns:in="http://biomodels.net/inchi" metaid="metaid_M_c16c3d2trans7cis10ciscoa_x_inchi"/>
            <rdf:RDF xmlns:rdf="http://www.w3.org/1999/02/22-rdf-syntax-ns#" xmlns:bqbiol="http://biomodels.net/biology-qualifiers/">
              <rdf:Description rdf:about="#metaid_M_c16c3d2trans7cis10ciscoa_x">
                <bqbiol:is>
                  <rdf:Bag>
                    <rdf:li rdf:resource="#metaid_M_c16c3d2trans7cis10ciscoa_x_inchi"/>
                    <rdf:li rdf:resource="urn:miriam:obo.chebi:CHEBI%"/>
                    <rdf:li rdf:resource="urn:miriam:kegg.compound:"/>
                    <rdf:li rdf:resource="urn:miriam:pubchem.substance:"/>
                    <rdf:li rdf:resource="http://identifiers.org/obo.chebi/CHEBI:"/>
                    <rdf:li rdf:resource="http://identifiers.org/kegg.compound/"/>
                    <rdf:li rdf:resource="http://identifiers.org/pubchem.substance/"/>
                    <rdf:li rdf:resource="http://identifiers.org/inchi/"/>
                  </rdf:Bag>
                </bqbiol:is>
              </rdf:Description>
            </rdf:RDF>
          </body>
        </annotation>
      </species>
      <species id="M_c16c3d7cis10cis13ciscoa_x" name="C16c3d7cis10cis13cisCoA" compartment="x" hasOnlySubstanceUnits="false" boundaryCondition="false" charge="-4" constant="false">
        <notes>
          <body xmlns="http://www.w3.org/1999/xhtml">
            <p>FORMULA: C37H56N7O17P3S</p>
            <p>CHARGE: -4.0</p>
            <p>FORM NEUTRAL: C37H60N7O17P3S</p>
            <p>KEGG ID: </p>
            <p>PubChem ID: </p>
            <p>ChEBI ID: </p>
            <p>InCHI string: </p>
            <p>Smiles: </p>
          </body>
        </notes>
        <annotation>
          <body xmlns="http://www.w3.org/1999/xhtml">
            <in:inchi xmlns:in="http://biomodels.net/inchi" metaid="metaid_M_c16c3d7cis10cis13ciscoa_x_inchi"/>
            <rdf:RDF xmlns:rdf="http://www.w3.org/1999/02/22-rdf-syntax-ns#" xmlns:bqbiol="http://biomodels.net/biology-qualifiers/">
              <rdf:Description rdf:about="#metaid_M_c16c3d7cis10cis13ciscoa_x">
                <bqbiol:is>
                  <rdf:Bag>
                    <rdf:li rdf:resource="#metaid_M_c16c3d7cis10cis13ciscoa_x_inchi"/>
                    <rdf:li rdf:resource="urn:miriam:obo.chebi:CHEBI%"/>
                    <rdf:li rdf:resource="urn:miriam:kegg.compound:"/>
                    <rdf:li rdf:resource="urn:miriam:pubchem.substance:"/>
                    <rdf:li rdf:resource="http://identifiers.org/obo.chebi/CHEBI:"/>
                    <rdf:li rdf:resource="http://identifiers.org/kegg.compound/"/>
                    <rdf:li rdf:resource="http://identifiers.org/pubchem.substance/"/>
                    <rdf:li rdf:resource="http://identifiers.org/inchi/"/>
                  </rdf:Bag>
                </bqbiol:is>
              </rdf:Description>
            </rdf:RDF>
          </body>
        </annotation>
      </species>
      <species id="M_c16c4d2trans7cis10cis13ciscoa_x" name="C16c4d2trans7cis10cis13cisCoA" compartment="x" hasOnlySubstanceUnits="false" boundaryCondition="false" charge="-4" constant="false">
        <notes>
          <body xmlns="http://www.w3.org/1999/xhtml">
            <p>FORMULA: C37H54N7O17P3S</p>
            <p>CHARGE: -4.0</p>
            <p>FORM NEUTRAL: C37H58N7O17P3S</p>
            <p>KEGG ID: </p>
            <p>PubChem ID: </p>
            <p>ChEBI ID: </p>
            <p>InCHI string: </p>
            <p>Smiles: </p>
          </body>
        </notes>
        <annotation>
          <body xmlns="http://www.w3.org/1999/xhtml">
            <in:inchi xmlns:in="http://biomodels.net/inchi" metaid="metaid_M_c16c4d2trans7cis10cis13ciscoa_x_inchi"/>
            <rdf:RDF xmlns:rdf="http://www.w3.org/1999/02/22-rdf-syntax-ns#" xmlns:bqbiol="http://biomodels.net/biology-qualifiers/">
              <rdf:Description rdf:about="#metaid_M_c16c4d2trans7cis10cis13ciscoa_x">
                <bqbiol:is>
                  <rdf:Bag>
                    <rdf:li rdf:resource="#metaid_M_c16c4d2trans7cis10cis13ciscoa_x_inchi"/>
                    <rdf:li rdf:resource="urn:miriam:obo.chebi:CHEBI%"/>
                    <rdf:li rdf:resource="urn:miriam:kegg.compound:"/>
                    <rdf:li rdf:resource="urn:miriam:pubchem.substance:"/>
                    <rdf:li rdf:resource="http://identifiers.org/obo.chebi/CHEBI:"/>
                    <rdf:li rdf:resource="http://identifiers.org/kegg.compound/"/>
                    <rdf:li rdf:resource="http://identifiers.org/pubchem.substance/"/>
                    <rdf:li rdf:resource="http://identifiers.org/inchi/"/>
                  </rdf:Bag>
                </bqbiol:is>
              </rdf:Description>
            </rdf:RDF>
          </body>
        </annotation>
      </species>
      <species id="M_c18c0_c" name="octadecanoic-acid" compartment="c" hasOnlySubstanceUnits="false" boundaryCondition="false" charge="-1" constant="false">
        <notes>
          <body xmlns="http://www.w3.org/1999/xhtml">
            <p>FORMULA: C18H35O2</p>
            <p>CHARGE: -1.0</p>
            <p>FORM NEUTRAL: C18H36O2</p>
            <p>KEGG ID: C01530</p>
            <p>PubChem ID: 4692</p>
            <p>ChEBI ID: 28842</p>
            <p>InCHI string: InChI=1S/C18H36O2/c1-2-3-4-5-6-7-8-9-10-11-12-13-14-15-16-17-18(19)20/h2-17H2,1H3,(H,19,20)</p>
            <p>Smiles: CCCCCCCCCCCCCCCCCC(=O)O</p>
          </body>
        </notes>
        <annotation>
          <body xmlns="http://www.w3.org/1999/xhtml">
            <in:inchi xmlns:in="http://biomodels.net/inchi" metaid="metaid_M_c18c0_c_inchi">InChI=1S/C18H36O2/c1-2-3-4-5-6-7-8-9-10-11-12-13-14-15-16-17-18(19)20/h2-17H2,1H3,(H,19,20)</in:inchi>
            <rdf:RDF xmlns:rdf="http://www.w3.org/1999/02/22-rdf-syntax-ns#" xmlns:bqbiol="http://biomodels.net/biology-qualifiers/">
              <rdf:Description rdf:about="#metaid_M_c18c0_c">
                <bqbiol:is>
                  <rdf:Bag>
                    <rdf:li rdf:resource="#metaid_M_c18c0_c_inchi"/>
                    <rdf:li rdf:resource="urn:miriam:obo.chebi:CHEBI%28842"/>
                    <rdf:li rdf:resource="urn:miriam:kegg.compound:C01530"/>
                    <rdf:li rdf:resource="urn:miriam:pubchem.substance:4692"/>
                    <rdf:li rdf:resource="http://identifiers.org/obo.chebi/CHEBI:28842"/>
                    <rdf:li rdf:resource="http://identifiers.org/kegg.compound/C01530"/>
                    <rdf:li rdf:resource="http://identifiers.org/pubchem.substance/4692"/>
                    <rdf:li rdf:resource="http://identifiers.org/inchi/InChI=1S/C18H36O2/c1-2-3-4-5-6-7-8-9-10-11-12-13-14-15-16-17-18(19)20/h2-17H2,1H3,(H,19,20)"/>
                  </rdf:Bag>
                </bqbiol:is>
              </rdf:Description>
            </rdf:RDF>
          </body>
        </annotation>
      </species>
      <species id="M_c18c0_p" name="octadecanoic-acid" compartment="p" hasOnlySubstanceUnits="false" boundaryCondition="false" charge="-1" constant="false">
        <notes>
          <body xmlns="http://www.w3.org/1999/xhtml">
            <p>FORMULA: C18H35O2</p>
            <p>CHARGE: -1.0</p>
            <p>FORM NEUTRAL: C18H36O2</p>
            <p>KEGG ID: C01530</p>
            <p>PubChem ID: 4692</p>
            <p>ChEBI ID: 28842</p>
            <p>InCHI string: InChI=1S/C18H36O2/c1-2-3-4-5-6-7-8-9-10-11-12-13-14-15-16-17-18(19)20/h2-17H2,1H3,(H,19,20)</p>
            <p>Smiles: CCCCCCCCCCCCCCCCCC(=O)O</p>
          </body>
        </notes>
        <annotation>
          <body xmlns="http://www.w3.org/1999/xhtml">
            <in:inchi xmlns:in="http://biomodels.net/inchi" metaid="metaid_M_c18c0_p_inchi">InChI=1S/C18H36O2/c1-2-3-4-5-6-7-8-9-10-11-12-13-14-15-16-17-18(19)20/h2-17H2,1H3,(H,19,20)</in:inchi>
            <rdf:RDF xmlns:rdf="http://www.w3.org/1999/02/22-rdf-syntax-ns#" xmlns:bqbiol="http://biomodels.net/biology-qualifiers/">
              <rdf:Description rdf:about="#metaid_M_c18c0_p">
                <bqbiol:is>
                  <rdf:Bag>
                    <rdf:li rdf:resource="#metaid_M_c18c0_p_inchi"/>
                    <rdf:li rdf:resource="urn:miriam:obo.chebi:CHEBI%28842"/>
                    <rdf:li rdf:resource="urn:miriam:kegg.compound:C01530"/>
                    <rdf:li rdf:resource="urn:miriam:pubchem.substance:4692"/>
                    <rdf:li rdf:resource="http://identifiers.org/obo.chebi/CHEBI:28842"/>
                    <rdf:li rdf:resource="http://identifiers.org/kegg.compound/C01530"/>
                    <rdf:li rdf:resource="http://identifiers.org/pubchem.substance/4692"/>
                    <rdf:li rdf:resource="http://identifiers.org/inchi/InChI=1S/C18H36O2/c1-2-3-4-5-6-7-8-9-10-11-12-13-14-15-16-17-18(19)20/h2-17H2,1H3,(H,19,20)"/>
                  </rdf:Bag>
                </bqbiol:is>
              </rdf:Description>
            </rdf:RDF>
          </body>
        </annotation>
      </species>
      <species id="M_c18c0_x" name="octadecanoic-acid" compartment="x" hasOnlySubstanceUnits="false" boundaryCondition="false" charge="-1" constant="false">
        <notes>
          <body xmlns="http://www.w3.org/1999/xhtml">
            <p>FORMULA: C18H35O2</p>
            <p>CHARGE: -1.0</p>
            <p>FORM NEUTRAL: C18H36O2</p>
            <p>KEGG ID: C01530</p>
            <p>PubChem ID: 4692</p>
            <p>ChEBI ID: 28842</p>
            <p>InCHI string: InChI=1S/C18H36O2/c1-2-3-4-5-6-7-8-9-10-11-12-13-14-15-16-17-18(19)20/h2-17H2,1H3,(H,19,20)</p>
            <p>Smiles: CCCCCCCCCCCCCCCCCC(=O)O</p>
          </body>
        </notes>
        <annotation>
          <body xmlns="http://www.w3.org/1999/xhtml">
            <in:inchi xmlns:in="http://biomodels.net/inchi" metaid="metaid_M_c18c0_x_inchi">InChI=1S/C18H36O2/c1-2-3-4-5-6-7-8-9-10-11-12-13-14-15-16-17-18(19)20/h2-17H2,1H3,(H,19,20)</in:inchi>
            <rdf:RDF xmlns:rdf="http://www.w3.org/1999/02/22-rdf-syntax-ns#" xmlns:bqbiol="http://biomodels.net/biology-qualifiers/">
              <rdf:Description rdf:about="#metaid_M_c18c0_x">
                <bqbiol:is>
                  <rdf:Bag>
                    <rdf:li rdf:resource="#metaid_M_c18c0_x_inchi"/>
                    <rdf:li rdf:resource="urn:miriam:obo.chebi:CHEBI%28842"/>
                    <rdf:li rdf:resource="urn:miriam:kegg.compound:C01530"/>
                    <rdf:li rdf:resource="urn:miriam:pubchem.substance:4692"/>
                    <rdf:li rdf:resource="http://identifiers.org/obo.chebi/CHEBI:28842"/>
                    <rdf:li rdf:resource="http://identifiers.org/kegg.compound/C01530"/>
                    <rdf:li rdf:resource="http://identifiers.org/pubchem.substance/4692"/>
                    <rdf:li rdf:resource="http://identifiers.org/inchi/InChI=1S/C18H36O2/c1-2-3-4-5-6-7-8-9-10-11-12-13-14-15-16-17-18(19)20/h2-17H2,1H3,(H,19,20)"/>
                  </rdf:Bag>
                </bqbiol:is>
              </rdf:Description>
            </rdf:RDF>
          </body>
        </annotation>
      </species>
      <species id="M_c18c0acp_p" name="octadecanoyl-[acyl-carrier-protein]" compartment="p" hasOnlySubstanceUnits="false" boundaryCondition="false" charge="0" constant="false">
        <notes>
          <body xmlns="http://www.w3.org/1999/xhtml">
            <p>FORMULA: C18H35OSR</p>
            <p>CHARGE: 0.0</p>
            <p>FORM NEUTRAL: C18H35OSR</p>
            <p>KEGG ID: C04088</p>
            <p>PubChem ID: 6780</p>
            <p>ChEBI ID: </p>
            <p>InCHI string: </p>
            <p>Smiles: </p>
          </body>
        </notes>
        <annotation>
          <body xmlns="http://www.w3.org/1999/xhtml">
            <in:inchi xmlns:in="http://biomodels.net/inchi" metaid="metaid_M_c18c0acp_p_inchi"/>
            <rdf:RDF xmlns:rdf="http://www.w3.org/1999/02/22-rdf-syntax-ns#" xmlns:bqbiol="http://biomodels.net/biology-qualifiers/">
              <rdf:Description rdf:about="#metaid_M_c18c0acp_p">
                <bqbiol:is>
                  <rdf:Bag>
                    <rdf:li rdf:resource="#metaid_M_c18c0acp_p_inchi"/>
                    <rdf:li rdf:resource="urn:miriam:obo.chebi:CHEBI%"/>
                    <rdf:li rdf:resource="urn:miriam:kegg.compound:C04088"/>
                    <rdf:li rdf:resource="urn:miriam:pubchem.substance:6780"/>
                    <rdf:li rdf:resource="http://identifiers.org/obo.chebi/CHEBI:"/>
                    <rdf:li rdf:resource="http://identifiers.org/kegg.compound/C04088"/>
                    <rdf:li rdf:resource="http://identifiers.org/pubchem.substance/6780"/>
                    <rdf:li rdf:resource="http://identifiers.org/inchi/"/>
                  </rdf:Bag>
                </bqbiol:is>
              </rdf:Description>
            </rdf:RDF>
          </body>
        </annotation>
      </species>
      <species id="M_c18c0coa_c" name="octadecanoyl-CoA" compartment="c" hasOnlySubstanceUnits="false" boundaryCondition="false" charge="-4" constant="false">
        <notes>
          <body xmlns="http://www.w3.org/1999/xhtml">
            <p>FORMULA: C39H66N7O17P3S</p>
            <p>CHARGE: -4.0</p>
            <p>FORM NEUTRAL: C39H70N7O17P3S</p>
            <p>KEGG ID: C00412</p>
            <p>PubChem ID: 3702</p>
            <p>ChEBI ID: 15541</p>
            <p>InCHI string: InChI=1S/C39H70N7O17P3S/c1-4-5-6-7-8-9-10-11-12-13-14-15-16-17-18-19-30(48)67-23-22-41-29(47)20-21-42-37(51)34(50)39(2,3)25-60-66(57,58)63-65(55,56)59-24-28-33(62-64(52,53)54)32(49)38(61-28)46-27-45-31-35(40)43-26-44-36(31)46/h26-28,32-34,38,49-50H,4-25H2,1-3H3,(H,41,47)(H,42,51)(H,55,56)(H,57,58)(H2,40,43,44)(H2,52,53,54)/t28-,32-,33-,34+,38-/m1/s1</p>
            <p>Smiles: CCCCCCCCCCCCCCCCCC(=O)SCCNC(=O)CCNC(=O)[C@H](O)C(C)(C)COP(O)(=O)OP(O)(=O)OC[C@H]1O[C@H]([C@H](O)[C@@H]1OP(O)(O)=O)n1cnc2c(N)ncnc12</p>
          </body>
        </notes>
        <annotation>
          <body xmlns="http://www.w3.org/1999/xhtml">
            <in:inchi xmlns:in="http://biomodels.net/inchi" metaid="metaid_M_c18c0coa_c_inchi">InChI=1S/C39H70N7O17P3S/c1-4-5-6-7-8-9-10-11-12-13-14-15-16-17-18-19-30(48)67-23-22-41-29(47)20-21-42-37(51)34(50)39(2,3)25-60-66(57,58)63-65(55,56)59-24-28-33(62-64(52,53)54)32(49)38(61-28)46-27-45-31-35(40)43-26-44-36(31)46/h26-28,32-34,38,49-50H,4-25H2,1-3H3,(H,41,47)(H,42,51)(H,55,56)(H,57,58)(H2,40,43,44)(H2,52,53,54)/t28-,32-,33-,34+,38-/m1/s1</in:inchi>
            <rdf:RDF xmlns:rdf="http://www.w3.org/1999/02/22-rdf-syntax-ns#" xmlns:bqbiol="http://biomodels.net/biology-qualifiers/">
              <rdf:Description rdf:about="#metaid_M_c18c0coa_c">
                <bqbiol:is>
                  <rdf:Bag>
                    <rdf:li rdf:resource="#metaid_M_c18c0coa_c_inchi"/>
                    <rdf:li rdf:resource="urn:miriam:obo.chebi:CHEBI%15541"/>
                    <rdf:li rdf:resource="urn:miriam:kegg.compound:C00412"/>
                    <rdf:li rdf:resource="urn:miriam:pubchem.substance:3702"/>
                    <rdf:li rdf:resource="http://identifiers.org/obo.chebi/CHEBI:15541"/>
                    <rdf:li rdf:resource="http://identifiers.org/kegg.compound/C00412"/>
                    <rdf:li rdf:resource="http://identifiers.org/pubchem.substance/3702"/>
                    <rdf:li rdf:resource="http://identifiers.org/inchi/InChI=1S/C39H70N7O17P3S/c1-4-5-6-7-8-9-10-11-12-13-14-15-16-17-18-19-30(48)67-23-22-41-29(47)20-21-42-37(51)34(50)39(2,3)25-60-66(57,58)63-65(55,56)59-24-28-33(62-64(52,53)54)32(49)38(61-28)46-27-45-31-35(40)43-26-44-36(31)46/h26-28,32-34,38,49-50H,4-25H2,1-3H3,(H,41,47)(H,42,51)(H,55,56)(H,57,58)(H2,40,43,44)(H2,52,53,54)/t28-,32-,33-,34+,38-/m1/s1"/>
                  </rdf:Bag>
                </bqbiol:is>
              </rdf:Description>
            </rdf:RDF>
          </body>
        </annotation>
      </species>
      <species id="M_c18c0coa_x" name="octadecanoyl-CoA" compartment="x" hasOnlySubstanceUnits="false" boundaryCondition="false" charge="-4" constant="false">
        <notes>
          <body xmlns="http://www.w3.org/1999/xhtml">
            <p>FORMULA: C39H66N7O17P3S</p>
            <p>CHARGE: -4.0</p>
            <p>FORM NEUTRAL: C39H70N7O17P3S</p>
            <p>KEGG ID: C00412</p>
            <p>PubChem ID: 3702</p>
            <p>ChEBI ID: 15541</p>
            <p>InCHI string: InChI=1S/C39H70N7O17P3S/c1-4-5-6-7-8-9-10-11-12-13-14-15-16-17-18-19-30(48)67-23-22-41-29(47)20-21-42-37(51)34(50)39(2,3)25-60-66(57,58)63-65(55,56)59-24-28-33(62-64(52,53)54)32(49)38(61-28)46-27-45-31-35(40)43-26-44-36(31)46/h26-28,32-34,38,49-50H,4-25H2,1-3H3,(H,41,47)(H,42,51)(H,55,56)(H,57,58)(H2,40,43,44)(H2,52,53,54)/t28-,32-,33-,34+,38-/m1/s1</p>
            <p>Smiles: CCCCCCCCCCCCCCCCCC(=O)SCCNC(=O)CCNC(=O)[C@H](O)C(C)(C)COP(O)(=O)OP(O)(=O)OC[C@H]1O[C@H]([C@H](O)[C@@H]1OP(O)(O)=O)n1cnc2c(N)ncnc12</p>
          </body>
        </notes>
        <annotation>
          <body xmlns="http://www.w3.org/1999/xhtml">
            <in:inchi xmlns:in="http://biomodels.net/inchi" metaid="metaid_M_c18c0coa_x_inchi">InChI=1S/C39H70N7O17P3S/c1-4-5-6-7-8-9-10-11-12-13-14-15-16-17-18-19-30(48)67-23-22-41-29(47)20-21-42-37(51)34(50)39(2,3)25-60-66(57,58)63-65(55,56)59-24-28-33(62-64(52,53)54)32(49)38(61-28)46-27-45-31-35(40)43-26-44-36(31)46/h26-28,32-34,38,49-50H,4-25H2,1-3H3,(H,41,47)(H,42,51)(H,55,56)(H,57,58)(H2,40,43,44)(H2,52,53,54)/t28-,32-,33-,34+,38-/m1/s1</in:inchi>
            <rdf:RDF xmlns:rdf="http://www.w3.org/1999/02/22-rdf-syntax-ns#" xmlns:bqbiol="http://biomodels.net/biology-qualifiers/">
              <rdf:Description rdf:about="#metaid_M_c18c0coa_x">
                <bqbiol:is>
                  <rdf:Bag>
                    <rdf:li rdf:resource="#metaid_M_c18c0coa_x_inchi"/>
                    <rdf:li rdf:resource="urn:miriam:obo.chebi:CHEBI%15541"/>
                    <rdf:li rdf:resource="urn:miriam:kegg.compound:C00412"/>
                    <rdf:li rdf:resource="urn:miriam:pubchem.substance:3702"/>
                    <rdf:li rdf:resource="http://identifiers.org/obo.chebi/CHEBI:15541"/>
                    <rdf:li rdf:resource="http://identifiers.org/kegg.compound/C00412"/>
                    <rdf:li rdf:resource="http://identifiers.org/pubchem.substance/3702"/>
                    <rdf:li rdf:resource="http://identifiers.org/inchi/InChI=1S/C39H70N7O17P3S/c1-4-5-6-7-8-9-10-11-12-13-14-15-16-17-18-19-30(48)67-23-22-41-29(47)20-21-42-37(51)34(50)39(2,3)25-60-66(57,58)63-65(55,56)59-24-28-33(62-64(52,53)54)32(49)38(61-28)46-27-45-31-35(40)43-26-44-36(31)46/h26-28,32-34,38,49-50H,4-25H2,1-3H3,(H,41,47)(H,42,51)(H,55,56)(H,57,58)(H2,40,43,44)(H2,52,53,54)/t28-,32-,33-,34+,38-/m1/s1"/>
                  </rdf:Bag>
                </bqbiol:is>
              </rdf:Description>
            </rdf:RDF>
          </body>
        </annotation>
      </species>
      <species id="M_c18c1d2transacp_p" name="trans-octadec-2-enoyl-[acyl-carrier-protein]" compartment="p" hasOnlySubstanceUnits="false" boundaryCondition="false" charge="0" constant="false">
        <notes>
          <body xmlns="http://www.w3.org/1999/xhtml">
            <p>FORMULA: C18H33OSR</p>
            <p>CHARGE: 0.0</p>
            <p>FORM NEUTRAL: C18H33OSR</p>
            <p>KEGG ID: C16221</p>
            <p>PubChem ID: 47205529</p>
            <p>ChEBI ID: </p>
            <p>InCHI string: </p>
            <p>Smiles: </p>
          </body>
        </notes>
        <annotation>
          <body xmlns="http://www.w3.org/1999/xhtml">
            <in:inchi xmlns:in="http://biomodels.net/inchi" metaid="metaid_M_c18c1d2transacp_p_inchi"/>
            <rdf:RDF xmlns:rdf="http://www.w3.org/1999/02/22-rdf-syntax-ns#" xmlns:bqbiol="http://biomodels.net/biology-qualifiers/">
              <rdf:Description rdf:about="#metaid_M_c18c1d2transacp_p">
                <bqbiol:is>
                  <rdf:Bag>
                    <rdf:li rdf:resource="#metaid_M_c18c1d2transacp_p_inchi"/>
                    <rdf:li rdf:resource="urn:miriam:obo.chebi:CHEBI%"/>
                    <rdf:li rdf:resource="urn:miriam:kegg.compound:C16221"/>
                    <rdf:li rdf:resource="urn:miriam:pubchem.substance:47205529"/>
                    <rdf:li rdf:resource="http://identifiers.org/obo.chebi/CHEBI:"/>
                    <rdf:li rdf:resource="http://identifiers.org/kegg.compound/C16221"/>
                    <rdf:li rdf:resource="http://identifiers.org/pubchem.substance/47205529"/>
                    <rdf:li rdf:resource="http://identifiers.org/inchi/"/>
                  </rdf:Bag>
                </bqbiol:is>
              </rdf:Description>
            </rdf:RDF>
          </body>
        </annotation>
      </species>
      <species id="M_c18c1d2transcoa_x" name="C18c1d2transCoA" compartment="x" hasOnlySubstanceUnits="false" boundaryCondition="false" charge="-4" constant="false">
        <notes>
          <body xmlns="http://www.w3.org/1999/xhtml">
            <p>FORMULA: C39H64N7O17P3S</p>
            <p>CHARGE: -4.0</p>
            <p>FORM NEUTRAL: C39H68N7O17P3S</p>
            <p>KEGG ID: </p>
            <p>PubChem ID: </p>
            <p>ChEBI ID: 50570</p>
            <p>InCHI string: InChI=1S/C39H68N7O17P3S/c1-4-5-6-7-8-9-10-11-12-13-14-15-16-17-18-19-30(48)67-23-22-41-29(47)20-21-42-37(51)34(50)39(2,3)25-60-66(57,58)63-65(55,56)59-24-28-33(62-64(52,53)54)32(49)38(61-28)46-27-45-31-35(40)43-26-44-36(31)46/h18-19,26-28,32-34,38,49-50H,4-17,20-25H2,1-3H3,(H,41,47)(H,42,51)(H,55,56)(H,57,58)(H2,40,43,44)(H2,52,53,54)/b19-18+/t28-,32-,33-,34+,38-/m1/s1</p>
            <p>Smiles: CCCCCCCCCCCCCCC\C=C\C(=O)SCCNC(=O)CCNC(=O)[C@H](O)C(C)(C)COP(O)(=O)OP(O)(=O)OC[C@H]1O[C@H]([C@H](O)[C@@H]1OP(O)(O)=O)n1cnc2c(N)ncnc12</p>
          </body>
        </notes>
        <annotation>
          <body xmlns="http://www.w3.org/1999/xhtml">
            <in:inchi xmlns:in="http://biomodels.net/inchi" metaid="metaid_M_c18c1d2transcoa_x_inchi">InChI=1S/C39H68N7O17P3S/c1-4-5-6-7-8-9-10-11-12-13-14-15-16-17-18-19-30(48)67-23-22-41-29(47)20-21-42-37(51)34(50)39(2,3)25-60-66(57,58)63-65(55,56)59-24-28-33(62-64(52,53)54)32(49)38(61-28)46-27-45-31-35(40)43-26-44-36(31)46/h18-19,26-28,32-34,38,49-50H,4-17,20-25H2,1-3H3,(H,41,47)(H,42,51)(H,55,56)(H,57,58)(H2,40,43,44)(H2,52,53,54)/b19-18+/t28-,32-,33-,34+,38-/m1/s1</in:inchi>
            <rdf:RDF xmlns:rdf="http://www.w3.org/1999/02/22-rdf-syntax-ns#" xmlns:bqbiol="http://biomodels.net/biology-qualifiers/">
              <rdf:Description rdf:about="#metaid_M_c18c1d2transcoa_x">
                <bqbiol:is>
                  <rdf:Bag>
                    <rdf:li rdf:resource="#metaid_M_c18c1d2transcoa_x_inchi"/>
                    <rdf:li rdf:resource="urn:miriam:obo.chebi:CHEBI%50570"/>
                    <rdf:li rdf:resource="urn:miriam:kegg.compound:"/>
                    <rdf:li rdf:resource="urn:miriam:pubchem.substance:"/>
                    <rdf:li rdf:resource="http://identifiers.org/obo.chebi/CHEBI:50570"/>
                    <rdf:li rdf:resource="http://identifiers.org/kegg.compound/"/>
                    <rdf:li rdf:resource="http://identifiers.org/pubchem.substance/"/>
                    <rdf:li rdf:resource="http://identifiers.org/inchi/InChI=1S/C39H68N7O17P3S/c1-4-5-6-7-8-9-10-11-12-13-14-15-16-17-18-19-30(48)67-23-22-41-29(47)20-21-42-37(51)34(50)39(2,3)25-60-66(57,58)63-65(55,56)59-24-28-33(62-64(52,53)54)32(49)38(61-28)46-27-45-31-35(40)43-26-44-36(31)46/h18-19,26-28,32-34,38,49-50H,4-17,20-25H2,1-3H3,(H,41,47)(H,42,51)(H,55,56)(H,57,58)(H2,40,43,44)(H2,52,53,54)/b19-18+/t28-,32-,33-,34+,38-/m1/s1"/>
                  </rdf:Bag>
                </bqbiol:is>
              </rdf:Description>
            </rdf:RDF>
          </body>
        </annotation>
      </species>
      <species id="M_c18c1d9cis_c" name="octadecenoic-acid" compartment="c" hasOnlySubstanceUnits="false" boundaryCondition="false" charge="-1" constant="false">
        <notes>
          <body xmlns="http://www.w3.org/1999/xhtml">
            <p>FORMULA: C18H33O2</p>
            <p>CHARGE: -1.0</p>
            <p>FORM NEUTRAL: C18H34O2</p>
            <p>KEGG ID: C00712</p>
            <p>PubChem ID: 3978</p>
            <p>ChEBI ID: 16196</p>
            <p>InCHI string: InChI=1S/C18H34O2/c1-2-3-4-5-6-7-8-9-10-11-12-13-14-15-16-17-18(19)20/h9-10H,2-8,11-17H2,1H3,(H,19,20)/b10-9-</p>
            <p>Smiles: CCCCCCCC\C=C/CCCCCCCC(O)=O</p>
          </body>
        </notes>
        <annotation>
          <body xmlns="http://www.w3.org/1999/xhtml">
            <in:inchi xmlns:in="http://biomodels.net/inchi" metaid="metaid_M_c18c1d9cis_c_inchi">InChI=1S/C18H34O2/c1-2-3-4-5-6-7-8-9-10-11-12-13-14-15-16-17-18(19)20/h9-10H,2-8,11-17H2,1H3,(H,19,20)/b10-9-</in:inchi>
            <rdf:RDF xmlns:rdf="http://www.w3.org/1999/02/22-rdf-syntax-ns#" xmlns:bqbiol="http://biomodels.net/biology-qualifiers/">
              <rdf:Description rdf:about="#metaid_M_c18c1d9cis_c">
                <bqbiol:is>
                  <rdf:Bag>
                    <rdf:li rdf:resource="#metaid_M_c18c1d9cis_c_inchi"/>
                    <rdf:li rdf:resource="urn:miriam:obo.chebi:CHEBI%16196"/>
                    <rdf:li rdf:resource="urn:miriam:kegg.compound:C00712"/>
                    <rdf:li rdf:resource="urn:miriam:pubchem.substance:3978"/>
                    <rdf:li rdf:resource="http://identifiers.org/obo.chebi/CHEBI:16196"/>
                    <rdf:li rdf:resource="http://identifiers.org/kegg.compound/C00712"/>
                    <rdf:li rdf:resource="http://identifiers.org/pubchem.substance/3978"/>
                    <rdf:li rdf:resource="http://identifiers.org/inchi/InChI=1S/C18H34O2/c1-2-3-4-5-6-7-8-9-10-11-12-13-14-15-16-17-18(19)20/h9-10H,2-8,11-17H2,1H3,(H,19,20)/b10-9-"/>
                  </rdf:Bag>
                </bqbiol:is>
              </rdf:Description>
            </rdf:RDF>
          </body>
        </annotation>
      </species>
      <species id="M_c18c1d9cis_p" name="octadecenoic-acid" compartment="p" hasOnlySubstanceUnits="false" boundaryCondition="false" charge="-1" constant="false">
        <notes>
          <body xmlns="http://www.w3.org/1999/xhtml">
            <p>FORMULA: C18H33O2</p>
            <p>CHARGE: -1.0</p>
            <p>FORM NEUTRAL: C18H34O2</p>
            <p>KEGG ID: C00712</p>
            <p>PubChem ID: 3978</p>
            <p>ChEBI ID: 16196</p>
            <p>InCHI string: InChI=1S/C18H34O2/c1-2-3-4-5-6-7-8-9-10-11-12-13-14-15-16-17-18(19)20/h9-10H,2-8,11-17H2,1H3,(H,19,20)/b10-9-</p>
            <p>Smiles: CCCCCCCC\C=C/CCCCCCCC(O)=O</p>
          </body>
        </notes>
        <annotation>
          <body xmlns="http://www.w3.org/1999/xhtml">
            <in:inchi xmlns:in="http://biomodels.net/inchi" metaid="metaid_M_c18c1d9cis_p_inchi">InChI=1S/C18H34O2/c1-2-3-4-5-6-7-8-9-10-11-12-13-14-15-16-17-18(19)20/h9-10H,2-8,11-17H2,1H3,(H,19,20)/b10-9-</in:inchi>
            <rdf:RDF xmlns:rdf="http://www.w3.org/1999/02/22-rdf-syntax-ns#" xmlns:bqbiol="http://biomodels.net/biology-qualifiers/">
              <rdf:Description rdf:about="#metaid_M_c18c1d9cis_p">
                <bqbiol:is>
                  <rdf:Bag>
                    <rdf:li rdf:resource="#metaid_M_c18c1d9cis_p_inchi"/>
                    <rdf:li rdf:resource="urn:miriam:obo.chebi:CHEBI%16196"/>
                    <rdf:li rdf:resource="urn:miriam:kegg.compound:C00712"/>
                    <rdf:li rdf:resource="urn:miriam:pubchem.substance:3978"/>
                    <rdf:li rdf:resource="http://identifiers.org/obo.chebi/CHEBI:16196"/>
                    <rdf:li rdf:resource="http://identifiers.org/kegg.compound/C00712"/>
                    <rdf:li rdf:resource="http://identifiers.org/pubchem.substance/3978"/>
                    <rdf:li rdf:resource="http://identifiers.org/inchi/InChI=1S/C18H34O2/c1-2-3-4-5-6-7-8-9-10-11-12-13-14-15-16-17-18(19)20/h9-10H,2-8,11-17H2,1H3,(H,19,20)/b10-9-"/>
                  </rdf:Bag>
                </bqbiol:is>
              </rdf:Description>
            </rdf:RDF>
          </body>
        </annotation>
      </species>
      <species id="M_c18c1d9cis_x" name="octadecenoic-acid" compartment="x" hasOnlySubstanceUnits="false" boundaryCondition="false" charge="-1" constant="false">
        <notes>
          <body xmlns="http://www.w3.org/1999/xhtml">
            <p>FORMULA: C18H33O2</p>
            <p>CHARGE: -1.0</p>
            <p>FORM NEUTRAL: C18H34O2</p>
            <p>KEGG ID: C00712</p>
            <p>PubChem ID: 3978</p>
            <p>ChEBI ID: 16196</p>
            <p>InCHI string: InChI=1S/C18H34O2/c1-2-3-4-5-6-7-8-9-10-11-12-13-14-15-16-17-18(19)20/h9-10H,2-8,11-17H2,1H3,(H,19,20)/b10-9-</p>
            <p>Smiles: CCCCCCCC\C=C/CCCCCCCC(O)=O</p>
          </body>
        </notes>
        <annotation>
          <body xmlns="http://www.w3.org/1999/xhtml">
            <in:inchi xmlns:in="http://biomodels.net/inchi" metaid="metaid_M_c18c1d9cis_x_inchi">InChI=1S/C18H34O2/c1-2-3-4-5-6-7-8-9-10-11-12-13-14-15-16-17-18(19)20/h9-10H,2-8,11-17H2,1H3,(H,19,20)/b10-9-</in:inchi>
            <rdf:RDF xmlns:rdf="http://www.w3.org/1999/02/22-rdf-syntax-ns#" xmlns:bqbiol="http://biomodels.net/biology-qualifiers/">
              <rdf:Description rdf:about="#metaid_M_c18c1d9cis_x">
                <bqbiol:is>
                  <rdf:Bag>
                    <rdf:li rdf:resource="#metaid_M_c18c1d9cis_x_inchi"/>
                    <rdf:li rdf:resource="urn:miriam:obo.chebi:CHEBI%16196"/>
                    <rdf:li rdf:resource="urn:miriam:kegg.compound:C00712"/>
                    <rdf:li rdf:resource="urn:miriam:pubchem.substance:3978"/>
                    <rdf:li rdf:resource="http://identifiers.org/obo.chebi/CHEBI:16196"/>
                    <rdf:li rdf:resource="http://identifiers.org/kegg.compound/C00712"/>
                    <rdf:li rdf:resource="http://identifiers.org/pubchem.substance/3978"/>
                    <rdf:li rdf:resource="http://identifiers.org/inchi/InChI=1S/C18H34O2/c1-2-3-4-5-6-7-8-9-10-11-12-13-14-15-16-17-18(19)20/h9-10H,2-8,11-17H2,1H3,(H,19,20)/b10-9-"/>
                  </rdf:Bag>
                </bqbiol:is>
              </rdf:Description>
            </rdf:RDF>
          </body>
        </annotation>
      </species>
      <species id="M_c18c1d9cisacp_p" name="octadecenoyl-[acyl-carrier-protein]" compartment="p" hasOnlySubstanceUnits="false" boundaryCondition="false" charge="0" constant="false">
        <notes>
          <body xmlns="http://www.w3.org/1999/xhtml">
            <p>FORMULA: C18H33OSR</p>
            <p>CHARGE: 0.0</p>
            <p>FORM NEUTRAL: C18H33OSR</p>
            <p>KEGG ID: C01203</p>
            <p>PubChem ID: 4427</p>
            <p>ChEBI ID: </p>
            <p>InCHI string: </p>
            <p>Smiles: </p>
          </body>
        </notes>
        <annotation>
          <body xmlns="http://www.w3.org/1999/xhtml">
            <in:inchi xmlns:in="http://biomodels.net/inchi" metaid="metaid_M_c18c1d9cisacp_p_inchi"/>
            <rdf:RDF xmlns:rdf="http://www.w3.org/1999/02/22-rdf-syntax-ns#" xmlns:bqbiol="http://biomodels.net/biology-qualifiers/">
              <rdf:Description rdf:about="#metaid_M_c18c1d9cisacp_p">
                <bqbiol:is>
                  <rdf:Bag>
                    <rdf:li rdf:resource="#metaid_M_c18c1d9cisacp_p_inchi"/>
                    <rdf:li rdf:resource="urn:miriam:obo.chebi:CHEBI%"/>
                    <rdf:li rdf:resource="urn:miriam:kegg.compound:C01203"/>
                    <rdf:li rdf:resource="urn:miriam:pubchem.substance:4427"/>
                    <rdf:li rdf:resource="http://identifiers.org/obo.chebi/CHEBI:"/>
                    <rdf:li rdf:resource="http://identifiers.org/kegg.compound/C01203"/>
                    <rdf:li rdf:resource="http://identifiers.org/pubchem.substance/4427"/>
                    <rdf:li rdf:resource="http://identifiers.org/inchi/"/>
                  </rdf:Bag>
                </bqbiol:is>
              </rdf:Description>
            </rdf:RDF>
          </body>
        </annotation>
      </species>
      <species id="M_c18c1d9ciscoa_c" name="octadecenoyl-CoA" compartment="c" hasOnlySubstanceUnits="false" boundaryCondition="false" charge="-4" constant="false">
        <notes>
          <body xmlns="http://www.w3.org/1999/xhtml">
            <p>FORMULA: C39H64N7O17P3S</p>
            <p>CHARGE: -4.0</p>
            <p>FORM NEUTRAL: C39H68N7O17P3S</p>
            <p>KEGG ID: C00510</p>
            <p>PubChem ID: 3793</p>
            <p>ChEBI ID: 15534</p>
            <p>InCHI string: InChI=1S/C39H68N7O17P3S/c1-4-5-6-7-8-9-10-11-12-13-14-15-16-17-18-19-30(48)67-23-22-41-29(47)20-21-42-37(51)34(50)39(2,3)25-60-66(57,58)63-65(55,56)59-24-28-33(62-64(52,53)54)32(49)38(61-28)46-27-45-31-35(40)43-26-44-36(31)46/h11-12,26-28,32-34,38,49-50H,4-10,13-25H2,1-3H3,(H,41,47)(H,42,51)(H,55,56)(H,57,58)(H2,40,43,44)(H2,52,53,54)/b12-11-/t28-,32-,33-,34+,38-/m1/s1</p>
            <p>Smiles: CCCCCCCC\C=C/CCCCCCCC(=O)SCCNC(=O)CCNC(=O)[C@H](O)C(C)(C)COP(O)(=O)OP(O)(=O)OC[C@H]1O[C@H]([C@H](O)[C@@H]1OP(O)(O)=O)n1cnc2c(N)ncnc12</p>
          </body>
        </notes>
        <annotation>
          <body xmlns="http://www.w3.org/1999/xhtml">
            <in:inchi xmlns:in="http://biomodels.net/inchi" metaid="metaid_M_c18c1d9ciscoa_c_inchi">InChI=1S/C39H68N7O17P3S/c1-4-5-6-7-8-9-10-11-12-13-14-15-16-17-18-19-30(48)67-23-22-41-29(47)20-21-42-37(51)34(50)39(2,3)25-60-66(57,58)63-65(55,56)59-24-28-33(62-64(52,53)54)32(49)38(61-28)46-27-45-31-35(40)43-26-44-36(31)46/h11-12,26-28,32-34,38,49-50H,4-10,13-25H2,1-3H3,(H,41,47)(H,42,51)(H,55,56)(H,57,58)(H2,40,43,44)(H2,52,53,54)/b12-11-/t28-,32-,33-,34+,38-/m1/s1</in:inchi>
            <rdf:RDF xmlns:rdf="http://www.w3.org/1999/02/22-rdf-syntax-ns#" xmlns:bqbiol="http://biomodels.net/biology-qualifiers/">
              <rdf:Description rdf:about="#metaid_M_c18c1d9ciscoa_c">
                <bqbiol:is>
                  <rdf:Bag>
                    <rdf:li rdf:resource="#metaid_M_c18c1d9ciscoa_c_inchi"/>
                    <rdf:li rdf:resource="urn:miriam:obo.chebi:CHEBI%15534"/>
                    <rdf:li rdf:resource="urn:miriam:kegg.compound:C00510"/>
                    <rdf:li rdf:resource="urn:miriam:pubchem.substance:3793"/>
                    <rdf:li rdf:resource="http://identifiers.org/obo.chebi/CHEBI:15534"/>
                    <rdf:li rdf:resource="http://identifiers.org/kegg.compound/C00510"/>
                    <rdf:li rdf:resource="http://identifiers.org/pubchem.substance/3793"/>
                    <rdf:li rdf:resource="http://identifiers.org/inchi/InChI=1S/C39H68N7O17P3S/c1-4-5-6-7-8-9-10-11-12-13-14-15-16-17-18-19-30(48)67-23-22-41-29(47)20-21-42-37(51)34(50)39(2,3)25-60-66(57,58)63-65(55,56)59-24-28-33(62-64(52,53)54)32(49)38(61-28)46-27-45-31-35(40)43-26-44-36(31)46/h11-12,26-28,32-34,38,49-50H,4-10,13-25H2,1-3H3,(H,41,47)(H,42,51)(H,55,56)(H,57,58)(H2,40,43,44)(H2,52,53,54)/b12-11-/t28-,32-,33-,34+,38-/m1/s1"/>
                  </rdf:Bag>
                </bqbiol:is>
              </rdf:Description>
            </rdf:RDF>
          </body>
        </annotation>
      </species>
      <species id="M_c18c1d9ciscoa_x" name="octadecenoyl-CoA" compartment="x" hasOnlySubstanceUnits="false" boundaryCondition="false" charge="-4" constant="false">
        <notes>
          <body xmlns="http://www.w3.org/1999/xhtml">
            <p>FORMULA: C39H64N7O17P3S</p>
            <p>CHARGE: -4.0</p>
            <p>FORM NEUTRAL: C39H68N7O17P3S</p>
            <p>KEGG ID: C00510</p>
            <p>PubChem ID: 3793</p>
            <p>ChEBI ID: 15534</p>
            <p>InCHI string: InChI=1S/C39H68N7O17P3S/c1-4-5-6-7-8-9-10-11-12-13-14-15-16-17-18-19-30(48)67-23-22-41-29(47)20-21-42-37(51)34(50)39(2,3)25-60-66(57,58)63-65(55,56)59-24-28-33(62-64(52,53)54)32(49)38(61-28)46-27-45-31-35(40)43-26-44-36(31)46/h11-12,26-28,32-34,38,49-50H,4-10,13-25H2,1-3H3,(H,41,47)(H,42,51)(H,55,56)(H,57,58)(H2,40,43,44)(H2,52,53,54)/b12-11-/t28-,32-,33-,34+,38-/m1/s1</p>
            <p>Smiles: CCCCCCCC\C=C/CCCCCCCC(=O)SCCNC(=O)CCNC(=O)[C@H](O)C(C)(C)COP(O)(=O)OP(O)(=O)OC[C@H]1O[C@H]([C@H](O)[C@@H]1OP(O)(O)=O)n1cnc2c(N)ncnc12</p>
          </body>
        </notes>
        <annotation>
          <body xmlns="http://www.w3.org/1999/xhtml">
            <in:inchi xmlns:in="http://biomodels.net/inchi" metaid="metaid_M_c18c1d9ciscoa_x_inchi">InChI=1S/C39H68N7O17P3S/c1-4-5-6-7-8-9-10-11-12-13-14-15-16-17-18-19-30(48)67-23-22-41-29(47)20-21-42-37(51)34(50)39(2,3)25-60-66(57,58)63-65(55,56)59-24-28-33(62-64(52,53)54)32(49)38(61-28)46-27-45-31-35(40)43-26-44-36(31)46/h11-12,26-28,32-34,38,49-50H,4-10,13-25H2,1-3H3,(H,41,47)(H,42,51)(H,55,56)(H,57,58)(H2,40,43,44)(H2,52,53,54)/b12-11-/t28-,32-,33-,34+,38-/m1/s1</in:inchi>
            <rdf:RDF xmlns:rdf="http://www.w3.org/1999/02/22-rdf-syntax-ns#" xmlns:bqbiol="http://biomodels.net/biology-qualifiers/">
              <rdf:Description rdf:about="#metaid_M_c18c1d9ciscoa_x">
                <bqbiol:is>
                  <rdf:Bag>
                    <rdf:li rdf:resource="#metaid_M_c18c1d9ciscoa_x_inchi"/>
                    <rdf:li rdf:resource="urn:miriam:obo.chebi:CHEBI%15534"/>
                    <rdf:li rdf:resource="urn:miriam:kegg.compound:C00510"/>
                    <rdf:li rdf:resource="urn:miriam:pubchem.substance:3793"/>
                    <rdf:li rdf:resource="http://identifiers.org/obo.chebi/CHEBI:15534"/>
                    <rdf:li rdf:resource="http://identifiers.org/kegg.compound/C00510"/>
                    <rdf:li rdf:resource="http://identifiers.org/pubchem.substance/3793"/>
                    <rdf:li rdf:resource="http://identifiers.org/inchi/InChI=1S/C39H68N7O17P3S/c1-4-5-6-7-8-9-10-11-12-13-14-15-16-17-18-19-30(48)67-23-22-41-29(47)20-21-42-37(51)34(50)39(2,3)25-60-66(57,58)63-65(55,56)59-24-28-33(62-64(52,53)54)32(49)38(61-28)46-27-45-31-35(40)43-26-44-36(31)46/h11-12,26-28,32-34,38,49-50H,4-10,13-25H2,1-3H3,(H,41,47)(H,42,51)(H,55,56)(H,57,58)(H2,40,43,44)(H2,52,53,54)/b12-11-/t28-,32-,33-,34+,38-/m1/s1"/>
                  </rdf:Bag>
                </bqbiol:is>
              </rdf:Description>
            </rdf:RDF>
          </body>
        </annotation>
      </species>
      <species id="M_c18c2d2trans9ciscoa_x" name="C18c2d2trans9cisCoA" compartment="x" hasOnlySubstanceUnits="false" boundaryCondition="false" charge="-4" constant="false">
        <notes>
          <body xmlns="http://www.w3.org/1999/xhtml">
            <p>FORMULA: C39H62N7O17P3S</p>
            <p>CHARGE: -4.0</p>
            <p>FORM NEUTRAL: C39H66N7O17P3S</p>
            <p>KEGG ID: </p>
            <p>PubChem ID: </p>
            <p>ChEBI ID: </p>
            <p>InCHI string: </p>
            <p>Smiles: </p>
          </body>
        </notes>
        <annotation>
          <body xmlns="http://www.w3.org/1999/xhtml">
            <in:inchi xmlns:in="http://biomodels.net/inchi" metaid="metaid_M_c18c2d2trans9ciscoa_x_inchi"/>
            <rdf:RDF xmlns:rdf="http://www.w3.org/1999/02/22-rdf-syntax-ns#" xmlns:bqbiol="http://biomodels.net/biology-qualifiers/">
              <rdf:Description rdf:about="#metaid_M_c18c2d2trans9ciscoa_x">
                <bqbiol:is>
                  <rdf:Bag>
                    <rdf:li rdf:resource="#metaid_M_c18c2d2trans9ciscoa_x_inchi"/>
                    <rdf:li rdf:resource="urn:miriam:obo.chebi:CHEBI%"/>
                    <rdf:li rdf:resource="urn:miriam:kegg.compound:"/>
                    <rdf:li rdf:resource="urn:miriam:pubchem.substance:"/>
                    <rdf:li rdf:resource="http://identifiers.org/obo.chebi/CHEBI:"/>
                    <rdf:li rdf:resource="http://identifiers.org/kegg.compound/"/>
                    <rdf:li rdf:resource="http://identifiers.org/pubchem.substance/"/>
                    <rdf:li rdf:resource="http://identifiers.org/inchi/"/>
                  </rdf:Bag>
                </bqbiol:is>
              </rdf:Description>
            </rdf:RDF>
          </body>
        </annotation>
      </species>
      <species id="M_c18c2d9cis12cis_c" name="linoleic acid" compartment="c" hasOnlySubstanceUnits="false" boundaryCondition="false" charge="-1" constant="false">
        <notes>
          <body xmlns="http://www.w3.org/1999/xhtml">
            <p>FORMULA: C18H31O2</p>
            <p>CHARGE: -1.0</p>
            <p>FORM NEUTRAL: C18H32O2</p>
            <p>KEGG ID: C01595</p>
            <p>PubChem ID: 4750</p>
            <p>ChEBI ID: 17351</p>
            <p>InCHI string: InChI=1S/C18H32O2/c1-2-3-4-5-6-7-8-9-10-11-12-13-14-15-16-17-18(19)20/h6-7,9-10H,2-5,8,11-17H2,1H3,(H,19,20)/b7-6-,10-9-</p>
            <p>Smiles: CCCCC\C=C/C\C=C/CCCCCCCC(=O)O</p>
          </body>
        </notes>
        <annotation>
          <body xmlns="http://www.w3.org/1999/xhtml">
            <in:inchi xmlns:in="http://biomodels.net/inchi" metaid="metaid_M_c18c2d9cis12cis_c_inchi">InChI=1S/C18H32O2/c1-2-3-4-5-6-7-8-9-10-11-12-13-14-15-16-17-18(19)20/h6-7,9-10H,2-5,8,11-17H2,1H3,(H,19,20)/b7-6-,10-9-</in:inchi>
            <rdf:RDF xmlns:rdf="http://www.w3.org/1999/02/22-rdf-syntax-ns#" xmlns:bqbiol="http://biomodels.net/biology-qualifiers/">
              <rdf:Description rdf:about="#metaid_M_c18c2d9cis12cis_c">
                <bqbiol:is>
                  <rdf:Bag>
                    <rdf:li rdf:resource="#metaid_M_c18c2d9cis12cis_c_inchi"/>
                    <rdf:li rdf:resource="urn:miriam:obo.chebi:CHEBI%17351"/>
                    <rdf:li rdf:resource="urn:miriam:kegg.compound:C01595"/>
                    <rdf:li rdf:resource="urn:miriam:pubchem.substance:4750"/>
                    <rdf:li rdf:resource="http://identifiers.org/obo.chebi/CHEBI:17351"/>
                    <rdf:li rdf:resource="http://identifiers.org/kegg.compound/C01595"/>
                    <rdf:li rdf:resource="http://identifiers.org/pubchem.substance/4750"/>
                    <rdf:li rdf:resource="http://identifiers.org/inchi/InChI=1S/C18H32O2/c1-2-3-4-5-6-7-8-9-10-11-12-13-14-15-16-17-18(19)20/h6-7,9-10H,2-5,8,11-17H2,1H3,(H,19,20)/b7-6-,10-9-"/>
                  </rdf:Bag>
                </bqbiol:is>
              </rdf:Description>
            </rdf:RDF>
          </body>
        </annotation>
      </species>
      <species id="M_c18c2d9cis12cis_x" name="linoleic acid" compartment="x" hasOnlySubstanceUnits="false" boundaryCondition="false" charge="-1" constant="false">
        <notes>
          <body xmlns="http://www.w3.org/1999/xhtml">
            <p>FORMULA: C18H31O2</p>
            <p>CHARGE: -1.0</p>
            <p>FORM NEUTRAL: C18H32O2</p>
            <p>KEGG ID: C01595</p>
            <p>PubChem ID: 4750</p>
            <p>ChEBI ID: 17351</p>
            <p>InCHI string: InChI=1S/C18H32O2/c1-2-3-4-5-6-7-8-9-10-11-12-13-14-15-16-17-18(19)20/h6-7,9-10H,2-5,8,11-17H2,1H3,(H,19,20)/b7-6-,10-9-</p>
            <p>Smiles: CCCCC\C=C/C\C=C/CCCCCCCC(=O)O</p>
          </body>
        </notes>
        <annotation>
          <body xmlns="http://www.w3.org/1999/xhtml">
            <in:inchi xmlns:in="http://biomodels.net/inchi" metaid="metaid_M_c18c2d9cis12cis_x_inchi">InChI=1S/C18H32O2/c1-2-3-4-5-6-7-8-9-10-11-12-13-14-15-16-17-18(19)20/h6-7,9-10H,2-5,8,11-17H2,1H3,(H,19,20)/b7-6-,10-9-</in:inchi>
            <rdf:RDF xmlns:rdf="http://www.w3.org/1999/02/22-rdf-syntax-ns#" xmlns:bqbiol="http://biomodels.net/biology-qualifiers/">
              <rdf:Description rdf:about="#metaid_M_c18c2d9cis12cis_x">
                <bqbiol:is>
                  <rdf:Bag>
                    <rdf:li rdf:resource="#metaid_M_c18c2d9cis12cis_x_inchi"/>
                    <rdf:li rdf:resource="urn:miriam:obo.chebi:CHEBI%17351"/>
                    <rdf:li rdf:resource="urn:miriam:kegg.compound:C01595"/>
                    <rdf:li rdf:resource="urn:miriam:pubchem.substance:4750"/>
                    <rdf:li rdf:resource="http://identifiers.org/obo.chebi/CHEBI:17351"/>
                    <rdf:li rdf:resource="http://identifiers.org/kegg.compound/C01595"/>
                    <rdf:li rdf:resource="http://identifiers.org/pubchem.substance/4750"/>
                    <rdf:li rdf:resource="http://identifiers.org/inchi/InChI=1S/C18H32O2/c1-2-3-4-5-6-7-8-9-10-11-12-13-14-15-16-17-18(19)20/h6-7,9-10H,2-5,8,11-17H2,1H3,(H,19,20)/b7-6-,10-9-"/>
                  </rdf:Bag>
                </bqbiol:is>
              </rdf:Description>
            </rdf:RDF>
          </body>
        </annotation>
      </species>
      <species id="M_c18c2d9cis12ciscoa_c" name="linoleoyl-CoA" compartment="c" hasOnlySubstanceUnits="false" boundaryCondition="false" charge="-4" constant="false">
        <notes>
          <body xmlns="http://www.w3.org/1999/xhtml">
            <p>FORMULA: C39H62N7O17P3S</p>
            <p>CHARGE: -4.0</p>
            <p>FORM NEUTRAL: C39H66N7O17P3S</p>
            <p>KEGG ID: C02050</p>
            <p>PubChem ID: 5139</p>
            <p>ChEBI ID: 15530</p>
            <p>InCHI string: InChI=1S/C39H66N7O17P3S/c1-4-5-6-7-8-9-10-11-12-13-14-15-16-17-18-19-30(48)67-23-22-41-29(47)20-21-42-37(51)34(50)39(2,3)25-60-66(57,58)63-65(55,56)59-24-28-33(62-64(52,53)54)32(49)38(61-28)46-27-45-31-35(40)43-26-44-36(31)46/h8-9,11-12,26-28,32-34,38,49-50H,4-7,10,13-25H2,1-3H3,(H,41,47)(H,42,51)(H,55,56)(H,57,58)(H2,40,43,44)(H2,52,53,54)/b9-8-,12-11-/t28-,32-,33-,34+,38-/m1/s1</p>
            <p>Smiles: CCCCC\C=C/C\C=C/CCCCCCCC(=O)SCCNC(=O)CCNC(=O)[C@H](O)C(C)(C)COP(O)(=O)OP(O)(=O)OC[C@H]1O[C@H]([C@H](O)[C@@H]1OP(O)(O)=O)n1cnc2c(N)ncnc12</p>
          </body>
        </notes>
        <annotation>
          <body xmlns="http://www.w3.org/1999/xhtml">
            <in:inchi xmlns:in="http://biomodels.net/inchi" metaid="metaid_M_c18c2d9cis12ciscoa_c_inchi">InChI=1S/C39H66N7O17P3S/c1-4-5-6-7-8-9-10-11-12-13-14-15-16-17-18-19-30(48)67-23-22-41-29(47)20-21-42-37(51)34(50)39(2,3)25-60-66(57,58)63-65(55,56)59-24-28-33(62-64(52,53)54)32(49)38(61-28)46-27-45-31-35(40)43-26-44-36(31)46/h8-9,11-12,26-28,32-34,38,49-50H,4-7,10,13-25H2,1-3H3,(H,41,47)(H,42,51)(H,55,56)(H,57,58)(H2,40,43,44)(H2,52,53,54)/b9-8-,12-11-/t28-,32-,33-,34+,38-/m1/s1</in:inchi>
            <rdf:RDF xmlns:rdf="http://www.w3.org/1999/02/22-rdf-syntax-ns#" xmlns:bqbiol="http://biomodels.net/biology-qualifiers/">
              <rdf:Description rdf:about="#metaid_M_c18c2d9cis12ciscoa_c">
                <bqbiol:is>
                  <rdf:Bag>
                    <rdf:li rdf:resource="#metaid_M_c18c2d9cis12ciscoa_c_inchi"/>
                    <rdf:li rdf:resource="urn:miriam:obo.chebi:CHEBI%15530"/>
                    <rdf:li rdf:resource="urn:miriam:kegg.compound:C02050"/>
                    <rdf:li rdf:resource="urn:miriam:pubchem.substance:5139"/>
                    <rdf:li rdf:resource="http://identifiers.org/obo.chebi/CHEBI:15530"/>
                    <rdf:li rdf:resource="http://identifiers.org/kegg.compound/C02050"/>
                    <rdf:li rdf:resource="http://identifiers.org/pubchem.substance/5139"/>
                    <rdf:li rdf:resource="http://identifiers.org/inchi/InChI=1S/C39H66N7O17P3S/c1-4-5-6-7-8-9-10-11-12-13-14-15-16-17-18-19-30(48)67-23-22-41-29(47)20-21-42-37(51)34(50)39(2,3)25-60-66(57,58)63-65(55,56)59-24-28-33(62-64(52,53)54)32(49)38(61-28)46-27-45-31-35(40)43-26-44-36(31)46/h8-9,11-12,26-28,32-34,38,49-50H,4-7,10,13-25H2,1-3H3,(H,41,47)(H,42,51)(H,55,56)(H,57,58)(H2,40,43,44)(H2,52,53,54)/b9-8-,12-11-/t28-,32-,33-,34+,38-/m1/s1"/>
                  </rdf:Bag>
                </bqbiol:is>
              </rdf:Description>
            </rdf:RDF>
          </body>
        </annotation>
      </species>
      <species id="M_c18c2d9cis12ciscoa_x" name="linoleoyl-CoA" compartment="x" hasOnlySubstanceUnits="false" boundaryCondition="false" charge="-4" constant="false">
        <notes>
          <body xmlns="http://www.w3.org/1999/xhtml">
            <p>FORMULA: C39H62N7O17P3S</p>
            <p>CHARGE: -4.0</p>
            <p>FORM NEUTRAL: C39H66N7O17P3S</p>
            <p>KEGG ID: C02050</p>
            <p>PubChem ID: 5139</p>
            <p>ChEBI ID: 15530</p>
            <p>InCHI string: InChI=1S/C39H66N7O17P3S/c1-4-5-6-7-8-9-10-11-12-13-14-15-16-17-18-19-30(48)67-23-22-41-29(47)20-21-42-37(51)34(50)39(2,3)25-60-66(57,58)63-65(55,56)59-24-28-33(62-64(52,53)54)32(49)38(61-28)46-27-45-31-35(40)43-26-44-36(31)46/h8-9,11-12,26-28,32-34,38,49-50H,4-7,10,13-25H2,1-3H3,(H,41,47)(H,42,51)(H,55,56)(H,57,58)(H2,40,43,44)(H2,52,53,54)/b9-8-,12-11-/t28-,32-,33-,34+,38-/m1/s1</p>
            <p>Smiles: CCCCC\C=C/C\C=C/CCCCCCCC(=O)SCCNC(=O)CCNC(=O)[C@H](O)C(C)(C)COP(O)(=O)OP(O)(=O)OC[C@H]1O[C@H]([C@H](O)[C@@H]1OP(O)(O)=O)n1cnc2c(N)ncnc12</p>
          </body>
        </notes>
        <annotation>
          <body xmlns="http://www.w3.org/1999/xhtml">
            <in:inchi xmlns:in="http://biomodels.net/inchi" metaid="metaid_M_c18c2d9cis12ciscoa_x_inchi">InChI=1S/C39H66N7O17P3S/c1-4-5-6-7-8-9-10-11-12-13-14-15-16-17-18-19-30(48)67-23-22-41-29(47)20-21-42-37(51)34(50)39(2,3)25-60-66(57,58)63-65(55,56)59-24-28-33(62-64(52,53)54)32(49)38(61-28)46-27-45-31-35(40)43-26-44-36(31)46/h8-9,11-12,26-28,32-34,38,49-50H,4-7,10,13-25H2,1-3H3,(H,41,47)(H,42,51)(H,55,56)(H,57,58)(H2,40,43,44)(H2,52,53,54)/b9-8-,12-11-/t28-,32-,33-,34+,38-/m1/s1</in:inchi>
            <rdf:RDF xmlns:rdf="http://www.w3.org/1999/02/22-rdf-syntax-ns#" xmlns:bqbiol="http://biomodels.net/biology-qualifiers/">
              <rdf:Description rdf:about="#metaid_M_c18c2d9cis12ciscoa_x">
                <bqbiol:is>
                  <rdf:Bag>
                    <rdf:li rdf:resource="#metaid_M_c18c2d9cis12ciscoa_x_inchi"/>
                    <rdf:li rdf:resource="urn:miriam:obo.chebi:CHEBI%15530"/>
                    <rdf:li rdf:resource="urn:miriam:kegg.compound:C02050"/>
                    <rdf:li rdf:resource="urn:miriam:pubchem.substance:5139"/>
                    <rdf:li rdf:resource="http://identifiers.org/obo.chebi/CHEBI:15530"/>
                    <rdf:li rdf:resource="http://identifiers.org/kegg.compound/C02050"/>
                    <rdf:li rdf:resource="http://identifiers.org/pubchem.substance/5139"/>
                    <rdf:li rdf:resource="http://identifiers.org/inchi/InChI=1S/C39H66N7O17P3S/c1-4-5-6-7-8-9-10-11-12-13-14-15-16-17-18-19-30(48)67-23-22-41-29(47)20-21-42-37(51)34(50)39(2,3)25-60-66(57,58)63-65(55,56)59-24-28-33(62-64(52,53)54)32(49)38(61-28)46-27-45-31-35(40)43-26-44-36(31)46/h8-9,11-12,26-28,32-34,38,49-50H,4-7,10,13-25H2,1-3H3,(H,41,47)(H,42,51)(H,55,56)(H,57,58)(H2,40,43,44)(H2,52,53,54)/b9-8-,12-11-/t28-,32-,33-,34+,38-/m1/s1"/>
                  </rdf:Bag>
                </bqbiol:is>
              </rdf:Description>
            </rdf:RDF>
          </body>
        </annotation>
      </species>
      <species id="M_c18c3d2trans9cis12ciscoa_x" name="C18c3d2trans9cis12cisCoA" compartment="x" hasOnlySubstanceUnits="false" boundaryCondition="false" charge="-4" constant="false">
        <notes>
          <body xmlns="http://www.w3.org/1999/xhtml">
            <p>FORMULA: C39H60N7O17P3S</p>
            <p>CHARGE: -4.0</p>
            <p>FORM NEUTRAL: C39H64N7O17P3S</p>
            <p>KEGG ID: </p>
            <p>PubChem ID: </p>
            <p>ChEBI ID: </p>
            <p>InCHI string: </p>
            <p>Smiles: </p>
          </body>
        </notes>
        <annotation>
          <body xmlns="http://www.w3.org/1999/xhtml">
            <in:inchi xmlns:in="http://biomodels.net/inchi" metaid="metaid_M_c18c3d2trans9cis12ciscoa_x_inchi"/>
            <rdf:RDF xmlns:rdf="http://www.w3.org/1999/02/22-rdf-syntax-ns#" xmlns:bqbiol="http://biomodels.net/biology-qualifiers/">
              <rdf:Description rdf:about="#metaid_M_c18c3d2trans9cis12ciscoa_x">
                <bqbiol:is>
                  <rdf:Bag>
                    <rdf:li rdf:resource="#metaid_M_c18c3d2trans9cis12ciscoa_x_inchi"/>
                    <rdf:li rdf:resource="urn:miriam:obo.chebi:CHEBI%"/>
                    <rdf:li rdf:resource="urn:miriam:kegg.compound:"/>
                    <rdf:li rdf:resource="urn:miriam:pubchem.substance:"/>
                    <rdf:li rdf:resource="http://identifiers.org/obo.chebi/CHEBI:"/>
                    <rdf:li rdf:resource="http://identifiers.org/kegg.compound/"/>
                    <rdf:li rdf:resource="http://identifiers.org/pubchem.substance/"/>
                    <rdf:li rdf:resource="http://identifiers.org/inchi/"/>
                  </rdf:Bag>
                </bqbiol:is>
              </rdf:Description>
            </rdf:RDF>
          </body>
        </annotation>
      </species>
      <species id="M_c18c3d9cis12cis15cis_c" name="alpha-linolenic acid" compartment="c" hasOnlySubstanceUnits="false" boundaryCondition="false" charge="-1" constant="false">
        <notes>
          <body xmlns="http://www.w3.org/1999/xhtml">
            <p>FORMULA: C18H29O2</p>
            <p>CHARGE: -1.0</p>
            <p>FORM NEUTRAL: C18H30O2</p>
            <p>KEGG ID: C06427</p>
            <p>PubChem ID: 8662</p>
            <p>ChEBI ID: 27432</p>
            <p>InCHI string: InChI=1S/C18H30O2/c1-2-3-4-5-6-7-8-9-10-11-12-13-14-15-16-17-18(19)20/h3-4,6-7,9-10H,2,5,8,11-17H2,1H3,(H,19,20)/b4-3-,7-6-,10-9-</p>
            <p>Smiles: CC\C=C/C\C=C/C\C=C/CCCCCCCC(=O)O</p>
          </body>
        </notes>
        <annotation>
          <body xmlns="http://www.w3.org/1999/xhtml">
            <in:inchi xmlns:in="http://biomodels.net/inchi" metaid="metaid_M_c18c3d9cis12cis15cis_c_inchi">InChI=1S/C18H30O2/c1-2-3-4-5-6-7-8-9-10-11-12-13-14-15-16-17-18(19)20/h3-4,6-7,9-10H,2,5,8,11-17H2,1H3,(H,19,20)/b4-3-,7-6-,10-9-</in:inchi>
            <rdf:RDF xmlns:rdf="http://www.w3.org/1999/02/22-rdf-syntax-ns#" xmlns:bqbiol="http://biomodels.net/biology-qualifiers/">
              <rdf:Description rdf:about="#metaid_M_c18c3d9cis12cis15cis_c">
                <bqbiol:is>
                  <rdf:Bag>
                    <rdf:li rdf:resource="#metaid_M_c18c3d9cis12cis15cis_c_inchi"/>
                    <rdf:li rdf:resource="urn:miriam:obo.chebi:CHEBI%27432"/>
                    <rdf:li rdf:resource="urn:miriam:kegg.compound:C06427"/>
                    <rdf:li rdf:resource="urn:miriam:pubchem.substance:8662"/>
                    <rdf:li rdf:resource="http://identifiers.org/obo.chebi/CHEBI:27432"/>
                    <rdf:li rdf:resource="http://identifiers.org/kegg.compound/C06427"/>
                    <rdf:li rdf:resource="http://identifiers.org/pubchem.substance/8662"/>
                    <rdf:li rdf:resource="http://identifiers.org/inchi/InChI=1S/C18H30O2/c1-2-3-4-5-6-7-8-9-10-11-12-13-14-15-16-17-18(19)20/h3-4,6-7,9-10H,2,5,8,11-17H2,1H3,(H,19,20)/b4-3-,7-6-,10-9-"/>
                  </rdf:Bag>
                </bqbiol:is>
              </rdf:Description>
            </rdf:RDF>
          </body>
        </annotation>
      </species>
      <species id="M_c18c3d9cis12cis15cis_x" name="alpha-linolenic acid" compartment="x" hasOnlySubstanceUnits="false" boundaryCondition="false" charge="-1" constant="false">
        <notes>
          <body xmlns="http://www.w3.org/1999/xhtml">
            <p>FORMULA: C18H29O2</p>
            <p>CHARGE: -1.0</p>
            <p>FORM NEUTRAL: C18H30O2</p>
            <p>KEGG ID: C06427</p>
            <p>PubChem ID: 8662</p>
            <p>ChEBI ID: 27432</p>
            <p>InCHI string: InChI=1S/C18H30O2/c1-2-3-4-5-6-7-8-9-10-11-12-13-14-15-16-17-18(19)20/h3-4,6-7,9-10H,2,5,8,11-17H2,1H3,(H,19,20)/b4-3-,7-6-,10-9-</p>
            <p>Smiles: CC\C=C/C\C=C/C\C=C/CCCCCCCC(=O)O</p>
          </body>
        </notes>
        <annotation>
          <body xmlns="http://www.w3.org/1999/xhtml">
            <in:inchi xmlns:in="http://biomodels.net/inchi" metaid="metaid_M_c18c3d9cis12cis15cis_x_inchi">InChI=1S/C18H30O2/c1-2-3-4-5-6-7-8-9-10-11-12-13-14-15-16-17-18(19)20/h3-4,6-7,9-10H,2,5,8,11-17H2,1H3,(H,19,20)/b4-3-,7-6-,10-9-</in:inchi>
            <rdf:RDF xmlns:rdf="http://www.w3.org/1999/02/22-rdf-syntax-ns#" xmlns:bqbiol="http://biomodels.net/biology-qualifiers/">
              <rdf:Description rdf:about="#metaid_M_c18c3d9cis12cis15cis_x">
                <bqbiol:is>
                  <rdf:Bag>
                    <rdf:li rdf:resource="#metaid_M_c18c3d9cis12cis15cis_x_inchi"/>
                    <rdf:li rdf:resource="urn:miriam:obo.chebi:CHEBI%27432"/>
                    <rdf:li rdf:resource="urn:miriam:kegg.compound:C06427"/>
                    <rdf:li rdf:resource="urn:miriam:pubchem.substance:8662"/>
                    <rdf:li rdf:resource="http://identifiers.org/obo.chebi/CHEBI:27432"/>
                    <rdf:li rdf:resource="http://identifiers.org/kegg.compound/C06427"/>
                    <rdf:li rdf:resource="http://identifiers.org/pubchem.substance/8662"/>
                    <rdf:li rdf:resource="http://identifiers.org/inchi/InChI=1S/C18H30O2/c1-2-3-4-5-6-7-8-9-10-11-12-13-14-15-16-17-18(19)20/h3-4,6-7,9-10H,2,5,8,11-17H2,1H3,(H,19,20)/b4-3-,7-6-,10-9-"/>
                  </rdf:Bag>
                </bqbiol:is>
              </rdf:Description>
            </rdf:RDF>
          </body>
        </annotation>
      </species>
      <species id="M_c18c3d9cis12cis15ciscoa_c" name="alpha-linolenoyl-CoA" compartment="c" hasOnlySubstanceUnits="false" boundaryCondition="false" charge="-4" constant="false">
        <notes>
          <body xmlns="http://www.w3.org/1999/xhtml">
            <p>FORMULA: C39H60N7O17P3S</p>
            <p>CHARGE: -4.0</p>
            <p>FORM NEUTRAL: C39H64N7O17P3S</p>
            <p>KEGG ID: </p>
            <p>PubChem ID: </p>
            <p>ChEBI ID: 51985</p>
            <p>InCHI string: InChI=1S/C39H64N7O17P3S/c1-4-5-6-7-8-9-10-11-12-13-14-15-16-17-18-19-30(48)67-23-22-41-29(47)20-21-42-37(51)34(50)39(2,3)25-60-66(57,58)63-65(55,56)59-24-28-33(62-64(52,53)54)32(49)38(61-28)46-27-45-31-35(40)43-26-44-36(31)46/h5-6,8-9,11-12,26-28,32-34,38,49-50H,4,7,10,13-25H2,1-3H3,(H,41,47)(H,42,51)(H,55,56)(H,57,58)(H2,40,43,44)(H2,52,53,54)/b6-5-,9-8-,12-11-/t28-,32-,33-,34+,38-/m1/s1</p>
            <p>Smiles: CC\C=C/C\C=C/C\C=C/CCCCCCCC(=O)SCCNC(=O)CCNC(=O)[C@H](O)C(C)(C)COP(O)(=O)OP(O)(=O)OC[C@H]1O[C@H]([C@H](O)[C@@H]1OP(O)(O)=O)n1cnc2c(N)ncnc12</p>
          </body>
        </notes>
        <annotation>
          <body xmlns="http://www.w3.org/1999/xhtml">
            <in:inchi xmlns:in="http://biomodels.net/inchi" metaid="metaid_M_c18c3d9cis12cis15ciscoa_c_inchi">InChI=1S/C39H64N7O17P3S/c1-4-5-6-7-8-9-10-11-12-13-14-15-16-17-18-19-30(48)67-23-22-41-29(47)20-21-42-37(51)34(50)39(2,3)25-60-66(57,58)63-65(55,56)59-24-28-33(62-64(52,53)54)32(49)38(61-28)46-27-45-31-35(40)43-26-44-36(31)46/h5-6,8-9,11-12,26-28,32-34,38,49-50H,4,7,10,13-25H2,1-3H3,(H,41,47)(H,42,51)(H,55,56)(H,57,58)(H2,40,43,44)(H2,52,53,54)/b6-5-,9-8-,12-11-/t28-,32-,33-,34+,38-/m1/s1</in:inchi>
            <rdf:RDF xmlns:rdf="http://www.w3.org/1999/02/22-rdf-syntax-ns#" xmlns:bqbiol="http://biomodels.net/biology-qualifiers/">
              <rdf:Description rdf:about="#metaid_M_c18c3d9cis12cis15ciscoa_c">
                <bqbiol:is>
                  <rdf:Bag>
                    <rdf:li rdf:resource="#metaid_M_c18c3d9cis12cis15ciscoa_c_inchi"/>
                    <rdf:li rdf:resource="urn:miriam:obo.chebi:CHEBI%51985"/>
                    <rdf:li rdf:resource="urn:miriam:kegg.compound:"/>
                    <rdf:li rdf:resource="urn:miriam:pubchem.substance:"/>
                    <rdf:li rdf:resource="http://identifiers.org/obo.chebi/CHEBI:51985"/>
                    <rdf:li rdf:resource="http://identifiers.org/kegg.compound/"/>
                    <rdf:li rdf:resource="http://identifiers.org/pubchem.substance/"/>
                    <rdf:li rdf:resource="http://identifiers.org/inchi/InChI=1S/C39H64N7O17P3S/c1-4-5-6-7-8-9-10-11-12-13-14-15-16-17-18-19-30(48)67-23-22-41-29(47)20-21-42-37(51)34(50)39(2,3)25-60-66(57,58)63-65(55,56)59-24-28-33(62-64(52,53)54)32(49)38(61-28)46-27-45-31-35(40)43-26-44-36(31)46/h5-6,8-9,11-12,26-28,32-34,38,49-50H,4,7,10,13-25H2,1-3H3,(H,41,47)(H,42,51)(H,55,56)(H,57,58)(H2,40,43,44)(H2,52,53,54)/b6-5-,9-8-,12-11-/t28-,32-,33-,34+,38-/m1/s1"/>
                  </rdf:Bag>
                </bqbiol:is>
              </rdf:Description>
            </rdf:RDF>
          </body>
        </annotation>
      </species>
      <species id="M_c18c3d9cis12cis15ciscoa_x" name="alpha-linolenoyl-CoA" compartment="x" hasOnlySubstanceUnits="false" boundaryCondition="false" charge="-4" constant="false">
        <notes>
          <body xmlns="http://www.w3.org/1999/xhtml">
            <p>FORMULA: C39H60N7O17P3S</p>
            <p>CHARGE: -4.0</p>
            <p>FORM NEUTRAL: C39H64N7O17P3S</p>
            <p>KEGG ID: </p>
            <p>PubChem ID: </p>
            <p>ChEBI ID: 51985</p>
            <p>InCHI string: InChI=1S/C39H64N7O17P3S/c1-4-5-6-7-8-9-10-11-12-13-14-15-16-17-18-19-30(48)67-23-22-41-29(47)20-21-42-37(51)34(50)39(2,3)25-60-66(57,58)63-65(55,56)59-24-28-33(62-64(52,53)54)32(49)38(61-28)46-27-45-31-35(40)43-26-44-36(31)46/h5-6,8-9,11-12,26-28,32-34,38,49-50H,4,7,10,13-25H2,1-3H3,(H,41,47)(H,42,51)(H,55,56)(H,57,58)(H2,40,43,44)(H2,52,53,54)/b6-5-,9-8-,12-11-/t28-,32-,33-,34+,38-/m1/s1</p>
            <p>Smiles: CC\C=C/C\C=C/C\C=C/CCCCCCCC(=O)SCCNC(=O)CCNC(=O)[C@H](O)C(C)(C)COP(O)(=O)OP(O)(=O)OC[C@H]1O[C@H]([C@H](O)[C@@H]1OP(O)(O)=O)n1cnc2c(N)ncnc12</p>
          </body>
        </notes>
        <annotation>
          <body xmlns="http://www.w3.org/1999/xhtml">
            <in:inchi xmlns:in="http://biomodels.net/inchi" metaid="metaid_M_c18c3d9cis12cis15ciscoa_x_inchi">InChI=1S/C39H64N7O17P3S/c1-4-5-6-7-8-9-10-11-12-13-14-15-16-17-18-19-30(48)67-23-22-41-29(47)20-21-42-37(51)34(50)39(2,3)25-60-66(57,58)63-65(55,56)59-24-28-33(62-64(52,53)54)32(49)38(61-28)46-27-45-31-35(40)43-26-44-36(31)46/h5-6,8-9,11-12,26-28,32-34,38,49-50H,4,7,10,13-25H2,1-3H3,(H,41,47)(H,42,51)(H,55,56)(H,57,58)(H2,40,43,44)(H2,52,53,54)/b6-5-,9-8-,12-11-/t28-,32-,33-,34+,38-/m1/s1</in:inchi>
            <rdf:RDF xmlns:rdf="http://www.w3.org/1999/02/22-rdf-syntax-ns#" xmlns:bqbiol="http://biomodels.net/biology-qualifiers/">
              <rdf:Description rdf:about="#metaid_M_c18c3d9cis12cis15ciscoa_x">
                <bqbiol:is>
                  <rdf:Bag>
                    <rdf:li rdf:resource="#metaid_M_c18c3d9cis12cis15ciscoa_x_inchi"/>
                    <rdf:li rdf:resource="urn:miriam:obo.chebi:CHEBI%51985"/>
                    <rdf:li rdf:resource="urn:miriam:kegg.compound:"/>
                    <rdf:li rdf:resource="urn:miriam:pubchem.substance:"/>
                    <rdf:li rdf:resource="http://identifiers.org/obo.chebi/CHEBI:51985"/>
                    <rdf:li rdf:resource="http://identifiers.org/kegg.compound/"/>
                    <rdf:li rdf:resource="http://identifiers.org/pubchem.substance/"/>
                    <rdf:li rdf:resource="http://identifiers.org/inchi/InChI=1S/C39H64N7O17P3S/c1-4-5-6-7-8-9-10-11-12-13-14-15-16-17-18-19-30(48)67-23-22-41-29(47)20-21-42-37(51)34(50)39(2,3)25-60-66(57,58)63-65(55,56)59-24-28-33(62-64(52,53)54)32(49)38(61-28)46-27-45-31-35(40)43-26-44-36(31)46/h5-6,8-9,11-12,26-28,32-34,38,49-50H,4,7,10,13-25H2,1-3H3,(H,41,47)(H,42,51)(H,55,56)(H,57,58)(H2,40,43,44)(H2,52,53,54)/b6-5-,9-8-,12-11-/t28-,32-,33-,34+,38-/m1/s1"/>
                  </rdf:Bag>
                </bqbiol:is>
              </rdf:Description>
            </rdf:RDF>
          </body>
        </annotation>
      </species>
      <species id="M_c18c4d2trans9cis12cis15ciscoa_x" name="C18c4d2trans9cis12cis15cisCoA" compartment="x" hasOnlySubstanceUnits="false" boundaryCondition="false" charge="-4" constant="false">
        <notes>
          <body xmlns="http://www.w3.org/1999/xhtml">
            <p>FORMULA: C39H58N7O17P3S</p>
            <p>CHARGE: -4.0</p>
            <p>FORM NEUTRAL: C39H62N7O17P3S</p>
            <p>KEGG ID: </p>
            <p>PubChem ID: </p>
            <p>ChEBI ID: </p>
            <p>InCHI string: </p>
            <p>Smiles: </p>
          </body>
        </notes>
        <annotation>
          <body xmlns="http://www.w3.org/1999/xhtml">
            <in:inchi xmlns:in="http://biomodels.net/inchi" metaid="metaid_M_c18c4d2trans9cis12cis15ciscoa_x_inchi"/>
            <rdf:RDF xmlns:rdf="http://www.w3.org/1999/02/22-rdf-syntax-ns#" xmlns:bqbiol="http://biomodels.net/biology-qualifiers/">
              <rdf:Description rdf:about="#metaid_M_c18c4d2trans9cis12cis15ciscoa_x">
                <bqbiol:is>
                  <rdf:Bag>
                    <rdf:li rdf:resource="#metaid_M_c18c4d2trans9cis12cis15ciscoa_x_inchi"/>
                    <rdf:li rdf:resource="urn:miriam:obo.chebi:CHEBI%"/>
                    <rdf:li rdf:resource="urn:miriam:kegg.compound:"/>
                    <rdf:li rdf:resource="urn:miriam:pubchem.substance:"/>
                    <rdf:li rdf:resource="http://identifiers.org/obo.chebi/CHEBI:"/>
                    <rdf:li rdf:resource="http://identifiers.org/kegg.compound/"/>
                    <rdf:li rdf:resource="http://identifiers.org/pubchem.substance/"/>
                    <rdf:li rdf:resource="http://identifiers.org/inchi/"/>
                  </rdf:Bag>
                </bqbiol:is>
              </rdf:Description>
            </rdf:RDF>
          </body>
        </annotation>
      </species>
      <species id="M_c20c0_c" name="icosanoic acid" compartment="c" hasOnlySubstanceUnits="false" boundaryCondition="false" charge="-1" constant="false">
        <notes>
          <body xmlns="http://www.w3.org/1999/xhtml">
            <p>FORMULA: C20H39O2</p>
            <p>CHARGE: -1.0</p>
            <p>FORM NEUTRAL: C20H40O2</p>
            <p>KEGG ID: C06425</p>
            <p>PubChem ID: 8660</p>
            <p>ChEBI ID: 28822</p>
            <p>InCHI string: InChI=1S/C20H40O2/c1-2-3-4-5-6-7-8-9-10-11-12-13-14-15-16-17-18-19-20(21)22/h2-19H2,1H3,(H,21,22)</p>
            <p>Smiles: CCCCCCCCCCCCCCCCCCCC(=O)O</p>
          </body>
        </notes>
        <annotation>
          <body xmlns="http://www.w3.org/1999/xhtml">
            <in:inchi xmlns:in="http://biomodels.net/inchi" metaid="metaid_M_c20c0_c_inchi">InChI=1S/C20H40O2/c1-2-3-4-5-6-7-8-9-10-11-12-13-14-15-16-17-18-19-20(21)22/h2-19H2,1H3,(H,21,22)</in:inchi>
            <rdf:RDF xmlns:rdf="http://www.w3.org/1999/02/22-rdf-syntax-ns#" xmlns:bqbiol="http://biomodels.net/biology-qualifiers/">
              <rdf:Description rdf:about="#metaid_M_c20c0_c">
                <bqbiol:is>
                  <rdf:Bag>
                    <rdf:li rdf:resource="#metaid_M_c20c0_c_inchi"/>
                    <rdf:li rdf:resource="urn:miriam:obo.chebi:CHEBI%28822"/>
                    <rdf:li rdf:resource="urn:miriam:kegg.compound:C06425"/>
                    <rdf:li rdf:resource="urn:miriam:pubchem.substance:8660"/>
                    <rdf:li rdf:resource="http://identifiers.org/obo.chebi/CHEBI:28822"/>
                    <rdf:li rdf:resource="http://identifiers.org/kegg.compound/C06425"/>
                    <rdf:li rdf:resource="http://identifiers.org/pubchem.substance/8660"/>
                    <rdf:li rdf:resource="http://identifiers.org/inchi/InChI=1S/C20H40O2/c1-2-3-4-5-6-7-8-9-10-11-12-13-14-15-16-17-18-19-20(21)22/h2-19H2,1H3,(H,21,22)"/>
                  </rdf:Bag>
                </bqbiol:is>
              </rdf:Description>
            </rdf:RDF>
          </body>
        </annotation>
      </species>
      <species id="M_c20c0_x" name="icosanoic acid" compartment="x" hasOnlySubstanceUnits="false" boundaryCondition="false" charge="-1" constant="false">
        <notes>
          <body xmlns="http://www.w3.org/1999/xhtml">
            <p>FORMULA: C20H39O2</p>
            <p>CHARGE: -1.0</p>
            <p>FORM NEUTRAL: C20H40O2</p>
            <p>KEGG ID: C06425</p>
            <p>PubChem ID: 8660</p>
            <p>ChEBI ID: 28822</p>
            <p>InCHI string: InChI=1S/C20H40O2/c1-2-3-4-5-6-7-8-9-10-11-12-13-14-15-16-17-18-19-20(21)22/h2-19H2,1H3,(H,21,22)</p>
            <p>Smiles: CCCCCCCCCCCCCCCCCCCC(=O)O</p>
          </body>
        </notes>
        <annotation>
          <body xmlns="http://www.w3.org/1999/xhtml">
            <in:inchi xmlns:in="http://biomodels.net/inchi" metaid="metaid_M_c20c0_x_inchi">InChI=1S/C20H40O2/c1-2-3-4-5-6-7-8-9-10-11-12-13-14-15-16-17-18-19-20(21)22/h2-19H2,1H3,(H,21,22)</in:inchi>
            <rdf:RDF xmlns:rdf="http://www.w3.org/1999/02/22-rdf-syntax-ns#" xmlns:bqbiol="http://biomodels.net/biology-qualifiers/">
              <rdf:Description rdf:about="#metaid_M_c20c0_x">
                <bqbiol:is>
                  <rdf:Bag>
                    <rdf:li rdf:resource="#metaid_M_c20c0_x_inchi"/>
                    <rdf:li rdf:resource="urn:miriam:obo.chebi:CHEBI%28822"/>
                    <rdf:li rdf:resource="urn:miriam:kegg.compound:C06425"/>
                    <rdf:li rdf:resource="urn:miriam:pubchem.substance:8660"/>
                    <rdf:li rdf:resource="http://identifiers.org/obo.chebi/CHEBI:28822"/>
                    <rdf:li rdf:resource="http://identifiers.org/kegg.compound/C06425"/>
                    <rdf:li rdf:resource="http://identifiers.org/pubchem.substance/8660"/>
                    <rdf:li rdf:resource="http://identifiers.org/inchi/InChI=1S/C20H40O2/c1-2-3-4-5-6-7-8-9-10-11-12-13-14-15-16-17-18-19-20(21)22/h2-19H2,1H3,(H,21,22)"/>
                  </rdf:Bag>
                </bqbiol:is>
              </rdf:Description>
            </rdf:RDF>
          </body>
        </annotation>
      </species>
      <species id="M_c20c0coa_c" name="icosanoyl-CoA" compartment="c" hasOnlySubstanceUnits="false" boundaryCondition="false" charge="-4" constant="false">
        <notes>
          <body xmlns="http://www.w3.org/1999/xhtml">
            <p>FORMULA: C41H70N7O17P3S</p>
            <p>CHARGE: -4.0</p>
            <p>FORM NEUTRAL: C41H74N7O17P3S</p>
            <p>KEGG ID: C02041</p>
            <p>PubChem ID: 5132</p>
            <p>ChEBI ID: 15527</p>
            <p>InCHI string: InChI=1S/C41H74N7O17P3S/c1-4-5-6-7-8-9-10-11-12-13-14-15-16-17-18-19-20-21-32(50)69-25-24-43-31(49)22-23-44-39(53)36(52)41(2,3)27-62-68(59,60)65-67(57,58)61-26-30-35(64-66(54,55)56)34(51)40(63-30)48-29-47-33-37(42)45-28-46-38(33)48/h28-30,34-36,40,51-52H,4-27H2,1-3H3,(H,43,49)(H,44,53)(H,57,58)(H,59,60)(H2,42,45,46)(H2,54,55,56)/t30-,34-,35-,36+,40-/m1/s1</p>
            <p>Smiles: CCCCCCCCCCCCCCCCCCCC(=O)SCCNC(=O)CCNC(=O)[C@H](O)C(C)(C)COP(O)(=O)OP(O)(=O)OC[C@H]1O[C@H]([C@H](O)[C@@H]1OP(O)(O)=O)n1cnc2c(N)ncnc12</p>
          </body>
        </notes>
        <annotation>
          <body xmlns="http://www.w3.org/1999/xhtml">
            <in:inchi xmlns:in="http://biomodels.net/inchi" metaid="metaid_M_c20c0coa_c_inchi">InChI=1S/C41H74N7O17P3S/c1-4-5-6-7-8-9-10-11-12-13-14-15-16-17-18-19-20-21-32(50)69-25-24-43-31(49)22-23-44-39(53)36(52)41(2,3)27-62-68(59,60)65-67(57,58)61-26-30-35(64-66(54,55)56)34(51)40(63-30)48-29-47-33-37(42)45-28-46-38(33)48/h28-30,34-36,40,51-52H,4-27H2,1-3H3,(H,43,49)(H,44,53)(H,57,58)(H,59,60)(H2,42,45,46)(H2,54,55,56)/t30-,34-,35-,36+,40-/m1/s1</in:inchi>
            <rdf:RDF xmlns:rdf="http://www.w3.org/1999/02/22-rdf-syntax-ns#" xmlns:bqbiol="http://biomodels.net/biology-qualifiers/">
              <rdf:Description rdf:about="#metaid_M_c20c0coa_c">
                <bqbiol:is>
                  <rdf:Bag>
                    <rdf:li rdf:resource="#metaid_M_c20c0coa_c_inchi"/>
                    <rdf:li rdf:resource="urn:miriam:obo.chebi:CHEBI%15527"/>
                    <rdf:li rdf:resource="urn:miriam:kegg.compound:C02041"/>
                    <rdf:li rdf:resource="urn:miriam:pubchem.substance:5132"/>
                    <rdf:li rdf:resource="http://identifiers.org/obo.chebi/CHEBI:15527"/>
                    <rdf:li rdf:resource="http://identifiers.org/kegg.compound/C02041"/>
                    <rdf:li rdf:resource="http://identifiers.org/pubchem.substance/5132"/>
                    <rdf:li rdf:resource="http://identifiers.org/inchi/InChI=1S/C41H74N7O17P3S/c1-4-5-6-7-8-9-10-11-12-13-14-15-16-17-18-19-20-21-32(50)69-25-24-43-31(49)22-23-44-39(53)36(52)41(2,3)27-62-68(59,60)65-67(57,58)61-26-30-35(64-66(54,55)56)34(51)40(63-30)48-29-47-33-37(42)45-28-46-38(33)48/h28-30,34-36,40,51-52H,4-27H2,1-3H3,(H,43,49)(H,44,53)(H,57,58)(H,59,60)(H2,42,45,46)(H2,54,55,56)/t30-,34-,35-,36+,40-/m1/s1"/>
                  </rdf:Bag>
                </bqbiol:is>
              </rdf:Description>
            </rdf:RDF>
          </body>
        </annotation>
      </species>
      <species id="M_c20c0coa_x" name="icosanoyl-CoA" compartment="x" hasOnlySubstanceUnits="false" boundaryCondition="false" charge="-4" constant="false">
        <notes>
          <body xmlns="http://www.w3.org/1999/xhtml">
            <p>FORMULA: C41H70N7O17P3S</p>
            <p>CHARGE: -4.0</p>
            <p>FORM NEUTRAL: C41H74N7O17P3S</p>
            <p>KEGG ID: C02041</p>
            <p>PubChem ID: 5132</p>
            <p>ChEBI ID: 15527</p>
            <p>InCHI string: InChI=1S/C41H74N7O17P3S/c1-4-5-6-7-8-9-10-11-12-13-14-15-16-17-18-19-20-21-32(50)69-25-24-43-31(49)22-23-44-39(53)36(52)41(2,3)27-62-68(59,60)65-67(57,58)61-26-30-35(64-66(54,55)56)34(51)40(63-30)48-29-47-33-37(42)45-28-46-38(33)48/h28-30,34-36,40,51-52H,4-27H2,1-3H3,(H,43,49)(H,44,53)(H,57,58)(H,59,60)(H2,42,45,46)(H2,54,55,56)/t30-,34-,35-,36+,40-/m1/s1</p>
            <p>Smiles: CCCCCCCCCCCCCCCCCCCC(=O)SCCNC(=O)CCNC(=O)[C@H](O)C(C)(C)COP(O)(=O)OP(O)(=O)OC[C@H]1O[C@H]([C@H](O)[C@@H]1OP(O)(O)=O)n1cnc2c(N)ncnc12</p>
          </body>
        </notes>
        <annotation>
          <body xmlns="http://www.w3.org/1999/xhtml">
            <in:inchi xmlns:in="http://biomodels.net/inchi" metaid="metaid_M_c20c0coa_x_inchi">InChI=1S/C41H74N7O17P3S/c1-4-5-6-7-8-9-10-11-12-13-14-15-16-17-18-19-20-21-32(50)69-25-24-43-31(49)22-23-44-39(53)36(52)41(2,3)27-62-68(59,60)65-67(57,58)61-26-30-35(64-66(54,55)56)34(51)40(63-30)48-29-47-33-37(42)45-28-46-38(33)48/h28-30,34-36,40,51-52H,4-27H2,1-3H3,(H,43,49)(H,44,53)(H,57,58)(H,59,60)(H2,42,45,46)(H2,54,55,56)/t30-,34-,35-,36+,40-/m1/s1</in:inchi>
            <rdf:RDF xmlns:rdf="http://www.w3.org/1999/02/22-rdf-syntax-ns#" xmlns:bqbiol="http://biomodels.net/biology-qualifiers/">
              <rdf:Description rdf:about="#metaid_M_c20c0coa_x">
                <bqbiol:is>
                  <rdf:Bag>
                    <rdf:li rdf:resource="#metaid_M_c20c0coa_x_inchi"/>
                    <rdf:li rdf:resource="urn:miriam:obo.chebi:CHEBI%15527"/>
                    <rdf:li rdf:resource="urn:miriam:kegg.compound:C02041"/>
                    <rdf:li rdf:resource="urn:miriam:pubchem.substance:5132"/>
                    <rdf:li rdf:resource="http://identifiers.org/obo.chebi/CHEBI:15527"/>
                    <rdf:li rdf:resource="http://identifiers.org/kegg.compound/C02041"/>
                    <rdf:li rdf:resource="http://identifiers.org/pubchem.substance/5132"/>
                    <rdf:li rdf:resource="http://identifiers.org/inchi/InChI=1S/C41H74N7O17P3S/c1-4-5-6-7-8-9-10-11-12-13-14-15-16-17-18-19-20-21-32(50)69-25-24-43-31(49)22-23-44-39(53)36(52)41(2,3)27-62-68(59,60)65-67(57,58)61-26-30-35(64-66(54,55)56)34(51)40(63-30)48-29-47-33-37(42)45-28-46-38(33)48/h28-30,34-36,40,51-52H,4-27H2,1-3H3,(H,43,49)(H,44,53)(H,57,58)(H,59,60)(H2,42,45,46)(H2,54,55,56)/t30-,34-,35-,36+,40-/m1/s1"/>
                  </rdf:Bag>
                </bqbiol:is>
              </rdf:Description>
            </rdf:RDF>
          </body>
        </annotation>
      </species>
      <species id="M_c20c1d11cis_c" name="gondoic acid" compartment="c" hasOnlySubstanceUnits="false" boundaryCondition="false" charge="-1" constant="false">
        <notes>
          <body xmlns="http://www.w3.org/1999/xhtml">
            <p>FORMULA: C20H37O2</p>
            <p>CHARGE: -1.0</p>
            <p>FORM NEUTRAL: C20H38O2</p>
            <p>KEGG ID: </p>
            <p>PubChem ID: </p>
            <p>ChEBI ID: 32425</p>
            <p>InCHI string: InChI=1S/C20H38O2/c1-2-3-4-5-6-7-8-9-10-11-12-13-14-15-16-17-18-19-20(21)22/h9-10H,2-8,11-19H2,1H3,(H,21,22)/b10-9-</p>
            <p>Smiles: CCCCCCCC\C=C/CCCCCCCCCC(O)=O</p>
          </body>
        </notes>
        <annotation>
          <body xmlns="http://www.w3.org/1999/xhtml">
            <in:inchi xmlns:in="http://biomodels.net/inchi" metaid="metaid_M_c20c1d11cis_c_inchi">InChI=1S/C20H38O2/c1-2-3-4-5-6-7-8-9-10-11-12-13-14-15-16-17-18-19-20(21)22/h9-10H,2-8,11-19H2,1H3,(H,21,22)/b10-9-</in:inchi>
            <rdf:RDF xmlns:rdf="http://www.w3.org/1999/02/22-rdf-syntax-ns#" xmlns:bqbiol="http://biomodels.net/biology-qualifiers/">
              <rdf:Description rdf:about="#metaid_M_c20c1d11cis_c">
                <bqbiol:is>
                  <rdf:Bag>
                    <rdf:li rdf:resource="#metaid_M_c20c1d11cis_c_inchi"/>
                    <rdf:li rdf:resource="urn:miriam:obo.chebi:CHEBI%32425"/>
                    <rdf:li rdf:resource="urn:miriam:kegg.compound:"/>
                    <rdf:li rdf:resource="urn:miriam:pubchem.substance:"/>
                    <rdf:li rdf:resource="http://identifiers.org/obo.chebi/CHEBI:32425"/>
                    <rdf:li rdf:resource="http://identifiers.org/kegg.compound/"/>
                    <rdf:li rdf:resource="http://identifiers.org/pubchem.substance/"/>
                    <rdf:li rdf:resource="http://identifiers.org/inchi/InChI=1S/C20H38O2/c1-2-3-4-5-6-7-8-9-10-11-12-13-14-15-16-17-18-19-20(21)22/h9-10H,2-8,11-19H2,1H3,(H,21,22)/b10-9-"/>
                  </rdf:Bag>
                </bqbiol:is>
              </rdf:Description>
            </rdf:RDF>
          </body>
        </annotation>
      </species>
      <species id="M_c20c1d11cis_x" name="gondoic acid" compartment="x" hasOnlySubstanceUnits="false" boundaryCondition="false" charge="-1" constant="false">
        <notes>
          <body xmlns="http://www.w3.org/1999/xhtml">
            <p>FORMULA: C20H37O2</p>
            <p>CHARGE: -1.0</p>
            <p>FORM NEUTRAL: C20H38O2</p>
            <p>KEGG ID: </p>
            <p>PubChem ID: </p>
            <p>ChEBI ID: 32425</p>
            <p>InCHI string: InChI=1S/C20H38O2/c1-2-3-4-5-6-7-8-9-10-11-12-13-14-15-16-17-18-19-20(21)22/h9-10H,2-8,11-19H2,1H3,(H,21,22)/b10-9-</p>
            <p>Smiles: CCCCCCCC\C=C/CCCCCCCCCC(O)=O</p>
          </body>
        </notes>
        <annotation>
          <body xmlns="http://www.w3.org/1999/xhtml">
            <in:inchi xmlns:in="http://biomodels.net/inchi" metaid="metaid_M_c20c1d11cis_x_inchi">InChI=1S/C20H38O2/c1-2-3-4-5-6-7-8-9-10-11-12-13-14-15-16-17-18-19-20(21)22/h9-10H,2-8,11-19H2,1H3,(H,21,22)/b10-9-</in:inchi>
            <rdf:RDF xmlns:rdf="http://www.w3.org/1999/02/22-rdf-syntax-ns#" xmlns:bqbiol="http://biomodels.net/biology-qualifiers/">
              <rdf:Description rdf:about="#metaid_M_c20c1d11cis_x">
                <bqbiol:is>
                  <rdf:Bag>
                    <rdf:li rdf:resource="#metaid_M_c20c1d11cis_x_inchi"/>
                    <rdf:li rdf:resource="urn:miriam:obo.chebi:CHEBI%32425"/>
                    <rdf:li rdf:resource="urn:miriam:kegg.compound:"/>
                    <rdf:li rdf:resource="urn:miriam:pubchem.substance:"/>
                    <rdf:li rdf:resource="http://identifiers.org/obo.chebi/CHEBI:32425"/>
                    <rdf:li rdf:resource="http://identifiers.org/kegg.compound/"/>
                    <rdf:li rdf:resource="http://identifiers.org/pubchem.substance/"/>
                    <rdf:li rdf:resource="http://identifiers.org/inchi/InChI=1S/C20H38O2/c1-2-3-4-5-6-7-8-9-10-11-12-13-14-15-16-17-18-19-20(21)22/h9-10H,2-8,11-19H2,1H3,(H,21,22)/b10-9-"/>
                  </rdf:Bag>
                </bqbiol:is>
              </rdf:Description>
            </rdf:RDF>
          </body>
        </annotation>
      </species>
      <species id="M_c20c1d11ciscoa_c" name="icosenoyl-CoA" compartment="c" hasOnlySubstanceUnits="false" boundaryCondition="false" charge="-4" constant="false">
        <notes>
          <body xmlns="http://www.w3.org/1999/xhtml">
            <p>FORMULA: C41H68N7O17P3S</p>
            <p>CHARGE: -4.0</p>
            <p>FORM NEUTRAL: C41H72N7O17P3S</p>
            <p>KEGG ID: C16530</p>
            <p>PubChem ID: 51090859</p>
            <p>ChEBI ID: </p>
            <p>InCHI string: </p>
            <p>Smiles: </p>
          </body>
        </notes>
        <annotation>
          <body xmlns="http://www.w3.org/1999/xhtml">
            <in:inchi xmlns:in="http://biomodels.net/inchi" metaid="metaid_M_c20c1d11ciscoa_c_inchi"/>
            <rdf:RDF xmlns:rdf="http://www.w3.org/1999/02/22-rdf-syntax-ns#" xmlns:bqbiol="http://biomodels.net/biology-qualifiers/">
              <rdf:Description rdf:about="#metaid_M_c20c1d11ciscoa_c">
                <bqbiol:is>
                  <rdf:Bag>
                    <rdf:li rdf:resource="#metaid_M_c20c1d11ciscoa_c_inchi"/>
                    <rdf:li rdf:resource="urn:miriam:obo.chebi:CHEBI%"/>
                    <rdf:li rdf:resource="urn:miriam:kegg.compound:C16530"/>
                    <rdf:li rdf:resource="urn:miriam:pubchem.substance:51090859"/>
                    <rdf:li rdf:resource="http://identifiers.org/obo.chebi/CHEBI:"/>
                    <rdf:li rdf:resource="http://identifiers.org/kegg.compound/C16530"/>
                    <rdf:li rdf:resource="http://identifiers.org/pubchem.substance/51090859"/>
                    <rdf:li rdf:resource="http://identifiers.org/inchi/"/>
                  </rdf:Bag>
                </bqbiol:is>
              </rdf:Description>
            </rdf:RDF>
          </body>
        </annotation>
      </species>
      <species id="M_c20c1d11ciscoa_x" name="icosenoyl-CoA" compartment="x" hasOnlySubstanceUnits="false" boundaryCondition="false" charge="-4" constant="false">
        <notes>
          <body xmlns="http://www.w3.org/1999/xhtml">
            <p>FORMULA: C41H68N7O17P3S</p>
            <p>CHARGE: -4.0</p>
            <p>FORM NEUTRAL: C41H72N7O17P3S</p>
            <p>KEGG ID: C16530</p>
            <p>PubChem ID: 51090859</p>
            <p>ChEBI ID: </p>
            <p>InCHI string: </p>
            <p>Smiles: </p>
          </body>
        </notes>
        <annotation>
          <body xmlns="http://www.w3.org/1999/xhtml">
            <in:inchi xmlns:in="http://biomodels.net/inchi" metaid="metaid_M_c20c1d11ciscoa_x_inchi"/>
            <rdf:RDF xmlns:rdf="http://www.w3.org/1999/02/22-rdf-syntax-ns#" xmlns:bqbiol="http://biomodels.net/biology-qualifiers/">
              <rdf:Description rdf:about="#metaid_M_c20c1d11ciscoa_x">
                <bqbiol:is>
                  <rdf:Bag>
                    <rdf:li rdf:resource="#metaid_M_c20c1d11ciscoa_x_inchi"/>
                    <rdf:li rdf:resource="urn:miriam:obo.chebi:CHEBI%"/>
                    <rdf:li rdf:resource="urn:miriam:kegg.compound:C16530"/>
                    <rdf:li rdf:resource="urn:miriam:pubchem.substance:51090859"/>
                    <rdf:li rdf:resource="http://identifiers.org/obo.chebi/CHEBI:"/>
                    <rdf:li rdf:resource="http://identifiers.org/kegg.compound/C16530"/>
                    <rdf:li rdf:resource="http://identifiers.org/pubchem.substance/51090859"/>
                    <rdf:li rdf:resource="http://identifiers.org/inchi/"/>
                  </rdf:Bag>
                </bqbiol:is>
              </rdf:Description>
            </rdf:RDF>
          </body>
        </annotation>
      </species>
      <species id="M_c20c1d2transcoa_c" name="dehydroicosanoyl-CoA" compartment="c" hasOnlySubstanceUnits="false" boundaryCondition="false" charge="-4" constant="false">
        <notes>
          <body xmlns="http://www.w3.org/1999/xhtml">
            <p>FORMULA: C41H68N7O17P3S</p>
            <p>CHARGE: -4.0</p>
            <p>FORM NEUTRAL: C41H72N7O17P3S</p>
            <p>KEGG ID: </p>
            <p>PubChem ID: </p>
            <p>ChEBI ID: </p>
            <p>InCHI string: </p>
            <p>Smiles: </p>
          </body>
        </notes>
        <annotation>
          <body xmlns="http://www.w3.org/1999/xhtml">
            <in:inchi xmlns:in="http://biomodels.net/inchi" metaid="metaid_M_c20c1d2transcoa_c_inchi"/>
            <rdf:RDF xmlns:rdf="http://www.w3.org/1999/02/22-rdf-syntax-ns#" xmlns:bqbiol="http://biomodels.net/biology-qualifiers/">
              <rdf:Description rdf:about="#metaid_M_c20c1d2transcoa_c">
                <bqbiol:is>
                  <rdf:Bag>
                    <rdf:li rdf:resource="#metaid_M_c20c1d2transcoa_c_inchi"/>
                    <rdf:li rdf:resource="urn:miriam:obo.chebi:CHEBI%"/>
                    <rdf:li rdf:resource="urn:miriam:kegg.compound:"/>
                    <rdf:li rdf:resource="urn:miriam:pubchem.substance:"/>
                    <rdf:li rdf:resource="http://identifiers.org/obo.chebi/CHEBI:"/>
                    <rdf:li rdf:resource="http://identifiers.org/kegg.compound/"/>
                    <rdf:li rdf:resource="http://identifiers.org/pubchem.substance/"/>
                    <rdf:li rdf:resource="http://identifiers.org/inchi/"/>
                  </rdf:Bag>
                </bqbiol:is>
              </rdf:Description>
            </rdf:RDF>
          </body>
        </annotation>
      </species>
      <species id="M_c20c1d2transcoa_x" name="dehydroicosanoyl-CoA" compartment="x" hasOnlySubstanceUnits="false" boundaryCondition="false" charge="-4" constant="false">
        <notes>
          <body xmlns="http://www.w3.org/1999/xhtml">
            <p>FORMULA: C41H68N7O17P3S</p>
            <p>CHARGE: -4.0</p>
            <p>FORM NEUTRAL: C41H72N7O17P3S</p>
            <p>KEGG ID: </p>
            <p>PubChem ID: </p>
            <p>ChEBI ID: </p>
            <p>InCHI string: </p>
            <p>Smiles: </p>
          </body>
        </notes>
        <annotation>
          <body xmlns="http://www.w3.org/1999/xhtml">
            <in:inchi xmlns:in="http://biomodels.net/inchi" metaid="metaid_M_c20c1d2transcoa_x_inchi"/>
            <rdf:RDF xmlns:rdf="http://www.w3.org/1999/02/22-rdf-syntax-ns#" xmlns:bqbiol="http://biomodels.net/biology-qualifiers/">
              <rdf:Description rdf:about="#metaid_M_c20c1d2transcoa_x">
                <bqbiol:is>
                  <rdf:Bag>
                    <rdf:li rdf:resource="#metaid_M_c20c1d2transcoa_x_inchi"/>
                    <rdf:li rdf:resource="urn:miriam:obo.chebi:CHEBI%"/>
                    <rdf:li rdf:resource="urn:miriam:kegg.compound:"/>
                    <rdf:li rdf:resource="urn:miriam:pubchem.substance:"/>
                    <rdf:li rdf:resource="http://identifiers.org/obo.chebi/CHEBI:"/>
                    <rdf:li rdf:resource="http://identifiers.org/kegg.compound/"/>
                    <rdf:li rdf:resource="http://identifiers.org/pubchem.substance/"/>
                    <rdf:li rdf:resource="http://identifiers.org/inchi/"/>
                  </rdf:Bag>
                </bqbiol:is>
              </rdf:Description>
            </rdf:RDF>
          </body>
        </annotation>
      </species>
      <species id="M_c20c2d2trans11ciscoa_c" name="dehydroicosenoyl-CoA" compartment="c" hasOnlySubstanceUnits="false" boundaryCondition="false" charge="-4" constant="false">
        <notes>
          <body xmlns="http://www.w3.org/1999/xhtml">
            <p>FORMULA: C41H66N7O17P3S</p>
            <p>CHARGE: -4.0</p>
            <p>FORM NEUTRAL: C41H70N7O17P3S</p>
            <p>KEGG ID: </p>
            <p>PubChem ID: </p>
            <p>ChEBI ID: </p>
            <p>InCHI string: </p>
            <p>Smiles: </p>
          </body>
        </notes>
        <annotation>
          <body xmlns="http://www.w3.org/1999/xhtml">
            <in:inchi xmlns:in="http://biomodels.net/inchi" metaid="metaid_M_c20c2d2trans11ciscoa_c_inchi"/>
            <rdf:RDF xmlns:rdf="http://www.w3.org/1999/02/22-rdf-syntax-ns#" xmlns:bqbiol="http://biomodels.net/biology-qualifiers/">
              <rdf:Description rdf:about="#metaid_M_c20c2d2trans11ciscoa_c">
                <bqbiol:is>
                  <rdf:Bag>
                    <rdf:li rdf:resource="#metaid_M_c20c2d2trans11ciscoa_c_inchi"/>
                    <rdf:li rdf:resource="urn:miriam:obo.chebi:CHEBI%"/>
                    <rdf:li rdf:resource="urn:miriam:kegg.compound:"/>
                    <rdf:li rdf:resource="urn:miriam:pubchem.substance:"/>
                    <rdf:li rdf:resource="http://identifiers.org/obo.chebi/CHEBI:"/>
                    <rdf:li rdf:resource="http://identifiers.org/kegg.compound/"/>
                    <rdf:li rdf:resource="http://identifiers.org/pubchem.substance/"/>
                    <rdf:li rdf:resource="http://identifiers.org/inchi/"/>
                  </rdf:Bag>
                </bqbiol:is>
              </rdf:Description>
            </rdf:RDF>
          </body>
        </annotation>
      </species>
      <species id="M_c20c2d2trans11ciscoa_x" name="dehydroicosenoyl-CoA" compartment="x" hasOnlySubstanceUnits="false" boundaryCondition="false" charge="-4" constant="false">
        <notes>
          <body xmlns="http://www.w3.org/1999/xhtml">
            <p>FORMULA: C41H66N7O17P3S</p>
            <p>CHARGE: -4.0</p>
            <p>FORM NEUTRAL: C41H70N7O17P3S</p>
            <p>KEGG ID: </p>
            <p>PubChem ID: </p>
            <p>ChEBI ID: </p>
            <p>InCHI string: </p>
            <p>Smiles: </p>
          </body>
        </notes>
        <annotation>
          <body xmlns="http://www.w3.org/1999/xhtml">
            <in:inchi xmlns:in="http://biomodels.net/inchi" metaid="metaid_M_c20c2d2trans11ciscoa_x_inchi"/>
            <rdf:RDF xmlns:rdf="http://www.w3.org/1999/02/22-rdf-syntax-ns#" xmlns:bqbiol="http://biomodels.net/biology-qualifiers/">
              <rdf:Description rdf:about="#metaid_M_c20c2d2trans11ciscoa_x">
                <bqbiol:is>
                  <rdf:Bag>
                    <rdf:li rdf:resource="#metaid_M_c20c2d2trans11ciscoa_x_inchi"/>
                    <rdf:li rdf:resource="urn:miriam:obo.chebi:CHEBI%"/>
                    <rdf:li rdf:resource="urn:miriam:kegg.compound:"/>
                    <rdf:li rdf:resource="urn:miriam:pubchem.substance:"/>
                    <rdf:li rdf:resource="http://identifiers.org/obo.chebi/CHEBI:"/>
                    <rdf:li rdf:resource="http://identifiers.org/kegg.compound/"/>
                    <rdf:li rdf:resource="http://identifiers.org/pubchem.substance/"/>
                    <rdf:li rdf:resource="http://identifiers.org/inchi/"/>
                  </rdf:Bag>
                </bqbiol:is>
              </rdf:Description>
            </rdf:RDF>
          </body>
        </annotation>
      </species>
      <species id="M_c22c0_c" name="docosanoic acid" compartment="c" hasOnlySubstanceUnits="false" boundaryCondition="false" charge="-1" constant="false">
        <notes>
          <body xmlns="http://www.w3.org/1999/xhtml">
            <p>FORMULA: C22H43O2</p>
            <p>CHARGE: -1.0</p>
            <p>FORM NEUTRAL: C22H44O2</p>
            <p>KEGG ID: C08281</p>
            <p>PubChem ID: 10479</p>
            <p>ChEBI ID: 28941</p>
            <p>InCHI string: InChI=1S/C22H44O2/c1-2-3-4-5-6-7-8-9-10-11-12-13-14-15-16-17-18-19-20-21-22(23)24/h2-21H2,1H3,(H,23,24)</p>
            <p>Smiles: CCCCCCCCCCCCCCCCCCCCCC(=O)O</p>
          </body>
        </notes>
        <annotation>
          <body xmlns="http://www.w3.org/1999/xhtml">
            <in:inchi xmlns:in="http://biomodels.net/inchi" metaid="metaid_M_c22c0_c_inchi">InChI=1S/C22H44O2/c1-2-3-4-5-6-7-8-9-10-11-12-13-14-15-16-17-18-19-20-21-22(23)24/h2-21H2,1H3,(H,23,24)</in:inchi>
            <rdf:RDF xmlns:rdf="http://www.w3.org/1999/02/22-rdf-syntax-ns#" xmlns:bqbiol="http://biomodels.net/biology-qualifiers/">
              <rdf:Description rdf:about="#metaid_M_c22c0_c">
                <bqbiol:is>
                  <rdf:Bag>
                    <rdf:li rdf:resource="#metaid_M_c22c0_c_inchi"/>
                    <rdf:li rdf:resource="urn:miriam:obo.chebi:CHEBI%28941"/>
                    <rdf:li rdf:resource="urn:miriam:kegg.compound:C08281"/>
                    <rdf:li rdf:resource="urn:miriam:pubchem.substance:10479"/>
                    <rdf:li rdf:resource="http://identifiers.org/obo.chebi/CHEBI:28941"/>
                    <rdf:li rdf:resource="http://identifiers.org/kegg.compound/C08281"/>
                    <rdf:li rdf:resource="http://identifiers.org/pubchem.substance/10479"/>
                    <rdf:li rdf:resource="http://identifiers.org/inchi/InChI=1S/C22H44O2/c1-2-3-4-5-6-7-8-9-10-11-12-13-14-15-16-17-18-19-20-21-22(23)24/h2-21H2,1H3,(H,23,24)"/>
                  </rdf:Bag>
                </bqbiol:is>
              </rdf:Description>
            </rdf:RDF>
          </body>
        </annotation>
      </species>
      <species id="M_c22c0_x" name="docosanoic acid" compartment="x" hasOnlySubstanceUnits="false" boundaryCondition="false" charge="-1" constant="false">
        <notes>
          <body xmlns="http://www.w3.org/1999/xhtml">
            <p>FORMULA: C22H43O2</p>
            <p>CHARGE: -1.0</p>
            <p>FORM NEUTRAL: C22H44O2</p>
            <p>KEGG ID: C08281</p>
            <p>PubChem ID: 10479</p>
            <p>ChEBI ID: 28941</p>
            <p>InCHI string: InChI=1S/C22H44O2/c1-2-3-4-5-6-7-8-9-10-11-12-13-14-15-16-17-18-19-20-21-22(23)24/h2-21H2,1H3,(H,23,24)</p>
            <p>Smiles: CCCCCCCCCCCCCCCCCCCCCC(=O)O</p>
          </body>
        </notes>
        <annotation>
          <body xmlns="http://www.w3.org/1999/xhtml">
            <in:inchi xmlns:in="http://biomodels.net/inchi" metaid="metaid_M_c22c0_x_inchi">InChI=1S/C22H44O2/c1-2-3-4-5-6-7-8-9-10-11-12-13-14-15-16-17-18-19-20-21-22(23)24/h2-21H2,1H3,(H,23,24)</in:inchi>
            <rdf:RDF xmlns:rdf="http://www.w3.org/1999/02/22-rdf-syntax-ns#" xmlns:bqbiol="http://biomodels.net/biology-qualifiers/">
              <rdf:Description rdf:about="#metaid_M_c22c0_x">
                <bqbiol:is>
                  <rdf:Bag>
                    <rdf:li rdf:resource="#metaid_M_c22c0_x_inchi"/>
                    <rdf:li rdf:resource="urn:miriam:obo.chebi:CHEBI%28941"/>
                    <rdf:li rdf:resource="urn:miriam:kegg.compound:C08281"/>
                    <rdf:li rdf:resource="urn:miriam:pubchem.substance:10479"/>
                    <rdf:li rdf:resource="http://identifiers.org/obo.chebi/CHEBI:28941"/>
                    <rdf:li rdf:resource="http://identifiers.org/kegg.compound/C08281"/>
                    <rdf:li rdf:resource="http://identifiers.org/pubchem.substance/10479"/>
                    <rdf:li rdf:resource="http://identifiers.org/inchi/InChI=1S/C22H44O2/c1-2-3-4-5-6-7-8-9-10-11-12-13-14-15-16-17-18-19-20-21-22(23)24/h2-21H2,1H3,(H,23,24)"/>
                  </rdf:Bag>
                </bqbiol:is>
              </rdf:Description>
            </rdf:RDF>
          </body>
        </annotation>
      </species>
      <species id="M_c22c0coa_c" name="docosanoyl-CoA" compartment="c" hasOnlySubstanceUnits="false" boundaryCondition="false" charge="-4" constant="false">
        <notes>
          <body xmlns="http://www.w3.org/1999/xhtml">
            <p>FORMULA: C43H74N7O17P3S</p>
            <p>CHARGE: -4.0</p>
            <p>FORM NEUTRAL: C43H78N7O17P3S</p>
            <p>KEGG ID: C16528</p>
            <p>PubChem ID: 51090857</p>
            <p>ChEBI ID: 65088</p>
            <p>InCHI string: InChI=1S/C43H78N7O17P3S/c1-4-5-6-7-8-9-10-11-12-13-14-15-16-17-18-19-20-21-22-23-34(52)71-27-26-45-33(51)24-25-46-41(55)38(54)43(2,3)29-64-70(61,62)67-69(59,60)63-28-32-37(66-68(56,57)58)36(53)42(65-32)50-31-49-35-39(44)47-30-48-40(35)50/h30-32,36-38,42,53-54H,4-29H2,1-3H3,(H,45,51)(H,46,55)(H,59,60)(H,61,62)(H2,44,47,48)(H2,56,57,58)/t32-,36-,37-,38+,42-/m1/s1</p>
            <p>Smiles: CCCCCCCCCCCCCCCCCCCCCC(=O)SCCNC(=O)CCNC(=O)[C@H](O)C(C)(C)COP(O)(=O)OP(O)(=O)OC[C@H]1O[C@H]([C@H](O)[C@@H]1OP(O)(O)=O)n1cnc2c(N)ncnc12</p>
          </body>
        </notes>
        <annotation>
          <body xmlns="http://www.w3.org/1999/xhtml">
            <in:inchi xmlns:in="http://biomodels.net/inchi" metaid="metaid_M_c22c0coa_c_inchi">InChI=1S/C43H78N7O17P3S/c1-4-5-6-7-8-9-10-11-12-13-14-15-16-17-18-19-20-21-22-23-34(52)71-27-26-45-33(51)24-25-46-41(55)38(54)43(2,3)29-64-70(61,62)67-69(59,60)63-28-32-37(66-68(56,57)58)36(53)42(65-32)50-31-49-35-39(44)47-30-48-40(35)50/h30-32,36-38,42,53-54H,4-29H2,1-3H3,(H,45,51)(H,46,55)(H,59,60)(H,61,62)(H2,44,47,48)(H2,56,57,58)/t32-,36-,37-,38+,42-/m1/s1</in:inchi>
            <rdf:RDF xmlns:rdf="http://www.w3.org/1999/02/22-rdf-syntax-ns#" xmlns:bqbiol="http://biomodels.net/biology-qualifiers/">
              <rdf:Description rdf:about="#metaid_M_c22c0coa_c">
                <bqbiol:is>
                  <rdf:Bag>
                    <rdf:li rdf:resource="#metaid_M_c22c0coa_c_inchi"/>
                    <rdf:li rdf:resource="urn:miriam:obo.chebi:CHEBI%65088"/>
                    <rdf:li rdf:resource="urn:miriam:kegg.compound:C16528"/>
                    <rdf:li rdf:resource="urn:miriam:pubchem.substance:51090857"/>
                    <rdf:li rdf:resource="http://identifiers.org/obo.chebi/CHEBI:65088"/>
                    <rdf:li rdf:resource="http://identifiers.org/kegg.compound/C16528"/>
                    <rdf:li rdf:resource="http://identifiers.org/pubchem.substance/51090857"/>
                    <rdf:li rdf:resource="http://identifiers.org/inchi/InChI=1S/C43H78N7O17P3S/c1-4-5-6-7-8-9-10-11-12-13-14-15-16-17-18-19-20-21-22-23-34(52)71-27-26-45-33(51)24-25-46-41(55)38(54)43(2,3)29-64-70(61,62)67-69(59,60)63-28-32-37(66-68(56,57)58)36(53)42(65-32)50-31-49-35-39(44)47-30-48-40(35)50/h30-32,36-38,42,53-54H,4-29H2,1-3H3,(H,45,51)(H,46,55)(H,59,60)(H,61,62)(H2,44,47,48)(H2,56,57,58)/t32-,36-,37-,38+,42-/m1/s1"/>
                  </rdf:Bag>
                </bqbiol:is>
              </rdf:Description>
            </rdf:RDF>
          </body>
        </annotation>
      </species>
      <species id="M_c22c0coa_x" name="docosanoyl-CoA" compartment="x" hasOnlySubstanceUnits="false" boundaryCondition="false" charge="-4" constant="false">
        <notes>
          <body xmlns="http://www.w3.org/1999/xhtml">
            <p>FORMULA: C43H74N7O17P3S</p>
            <p>CHARGE: -4.0</p>
            <p>FORM NEUTRAL: C43H78N7O17P3S</p>
            <p>KEGG ID: C16528</p>
            <p>PubChem ID: 51090857</p>
            <p>ChEBI ID: 65088</p>
            <p>InCHI string: InChI=1S/C43H78N7O17P3S/c1-4-5-6-7-8-9-10-11-12-13-14-15-16-17-18-19-20-21-22-23-34(52)71-27-26-45-33(51)24-25-46-41(55)38(54)43(2,3)29-64-70(61,62)67-69(59,60)63-28-32-37(66-68(56,57)58)36(53)42(65-32)50-31-49-35-39(44)47-30-48-40(35)50/h30-32,36-38,42,53-54H,4-29H2,1-3H3,(H,45,51)(H,46,55)(H,59,60)(H,61,62)(H2,44,47,48)(H2,56,57,58)/t32-,36-,37-,38+,42-/m1/s1</p>
            <p>Smiles: CCCCCCCCCCCCCCCCCCCCCC(=O)SCCNC(=O)CCNC(=O)[C@H](O)C(C)(C)COP(O)(=O)OP(O)(=O)OC[C@H]1O[C@H]([C@H](O)[C@@H]1OP(O)(O)=O)n1cnc2c(N)ncnc12</p>
          </body>
        </notes>
        <annotation>
          <body xmlns="http://www.w3.org/1999/xhtml">
            <in:inchi xmlns:in="http://biomodels.net/inchi" metaid="metaid_M_c22c0coa_x_inchi">InChI=1S/C43H78N7O17P3S/c1-4-5-6-7-8-9-10-11-12-13-14-15-16-17-18-19-20-21-22-23-34(52)71-27-26-45-33(51)24-25-46-41(55)38(54)43(2,3)29-64-70(61,62)67-69(59,60)63-28-32-37(66-68(56,57)58)36(53)42(65-32)50-31-49-35-39(44)47-30-48-40(35)50/h30-32,36-38,42,53-54H,4-29H2,1-3H3,(H,45,51)(H,46,55)(H,59,60)(H,61,62)(H2,44,47,48)(H2,56,57,58)/t32-,36-,37-,38+,42-/m1/s1</in:inchi>
            <rdf:RDF xmlns:rdf="http://www.w3.org/1999/02/22-rdf-syntax-ns#" xmlns:bqbiol="http://biomodels.net/biology-qualifiers/">
              <rdf:Description rdf:about="#metaid_M_c22c0coa_x">
                <bqbiol:is>
                  <rdf:Bag>
                    <rdf:li rdf:resource="#metaid_M_c22c0coa_x_inchi"/>
                    <rdf:li rdf:resource="urn:miriam:obo.chebi:CHEBI%65088"/>
                    <rdf:li rdf:resource="urn:miriam:kegg.compound:C16528"/>
                    <rdf:li rdf:resource="urn:miriam:pubchem.substance:51090857"/>
                    <rdf:li rdf:resource="http://identifiers.org/obo.chebi/CHEBI:65088"/>
                    <rdf:li rdf:resource="http://identifiers.org/kegg.compound/C16528"/>
                    <rdf:li rdf:resource="http://identifiers.org/pubchem.substance/51090857"/>
                    <rdf:li rdf:resource="http://identifiers.org/inchi/InChI=1S/C43H78N7O17P3S/c1-4-5-6-7-8-9-10-11-12-13-14-15-16-17-18-19-20-21-22-23-34(52)71-27-26-45-33(51)24-25-46-41(55)38(54)43(2,3)29-64-70(61,62)67-69(59,60)63-28-32-37(66-68(56,57)58)36(53)42(65-32)50-31-49-35-39(44)47-30-48-40(35)50/h30-32,36-38,42,53-54H,4-29H2,1-3H3,(H,45,51)(H,46,55)(H,59,60)(H,61,62)(H2,44,47,48)(H2,56,57,58)/t32-,36-,37-,38+,42-/m1/s1"/>
                  </rdf:Bag>
                </bqbiol:is>
              </rdf:Description>
            </rdf:RDF>
          </body>
        </annotation>
      </species>
      <species id="M_c22c1d13cis_c" name="erucic acid" compartment="c" hasOnlySubstanceUnits="false" boundaryCondition="false" charge="-1" constant="false">
        <notes>
          <body xmlns="http://www.w3.org/1999/xhtml">
            <p>FORMULA: C22H41O2</p>
            <p>CHARGE: -1.0</p>
            <p>FORM NEUTRAL: C22H42O2</p>
            <p>KEGG ID: C08316</p>
            <p>PubChem ID: 10514</p>
            <p>ChEBI ID: 28792</p>
            <p>InCHI string: InChI=1S/C22H42O2/c1-2-3-4-5-6-7-8-9-10-11-12-13-14-15-16-17-18-19-20-21-22(23)24/h9-10H,2-8,11-21H2,1H3,(H,23,24)/b10-9-</p>
            <p>Smiles: CCCCCCCC\C=C/CCCCCCCCCCCC(=O)O</p>
          </body>
        </notes>
        <annotation>
          <body xmlns="http://www.w3.org/1999/xhtml">
            <in:inchi xmlns:in="http://biomodels.net/inchi" metaid="metaid_M_c22c1d13cis_c_inchi">InChI=1S/C22H42O2/c1-2-3-4-5-6-7-8-9-10-11-12-13-14-15-16-17-18-19-20-21-22(23)24/h9-10H,2-8,11-21H2,1H3,(H,23,24)/b10-9-</in:inchi>
            <rdf:RDF xmlns:rdf="http://www.w3.org/1999/02/22-rdf-syntax-ns#" xmlns:bqbiol="http://biomodels.net/biology-qualifiers/">
              <rdf:Description rdf:about="#metaid_M_c22c1d13cis_c">
                <bqbiol:is>
                  <rdf:Bag>
                    <rdf:li rdf:resource="#metaid_M_c22c1d13cis_c_inchi"/>
                    <rdf:li rdf:resource="urn:miriam:obo.chebi:CHEBI%28792"/>
                    <rdf:li rdf:resource="urn:miriam:kegg.compound:C08316"/>
                    <rdf:li rdf:resource="urn:miriam:pubchem.substance:10514"/>
                    <rdf:li rdf:resource="http://identifiers.org/obo.chebi/CHEBI:28792"/>
                    <rdf:li rdf:resource="http://identifiers.org/kegg.compound/C08316"/>
                    <rdf:li rdf:resource="http://identifiers.org/pubchem.substance/10514"/>
                    <rdf:li rdf:resource="http://identifiers.org/inchi/InChI=1S/C22H42O2/c1-2-3-4-5-6-7-8-9-10-11-12-13-14-15-16-17-18-19-20-21-22(23)24/h9-10H,2-8,11-21H2,1H3,(H,23,24)/b10-9-"/>
                  </rdf:Bag>
                </bqbiol:is>
              </rdf:Description>
            </rdf:RDF>
          </body>
        </annotation>
      </species>
      <species id="M_c22c1d13cis_x" name="erucic acid" compartment="x" hasOnlySubstanceUnits="false" boundaryCondition="false" charge="-1" constant="false">
        <notes>
          <body xmlns="http://www.w3.org/1999/xhtml">
            <p>FORMULA: C22H41O2</p>
            <p>CHARGE: -1.0</p>
            <p>FORM NEUTRAL: C22H42O2</p>
            <p>KEGG ID: C08316</p>
            <p>PubChem ID: 10514</p>
            <p>ChEBI ID: 28792</p>
            <p>InCHI string: InChI=1S/C22H42O2/c1-2-3-4-5-6-7-8-9-10-11-12-13-14-15-16-17-18-19-20-21-22(23)24/h9-10H,2-8,11-21H2,1H3,(H,23,24)/b10-9-</p>
            <p>Smiles: CCCCCCCC\C=C/CCCCCCCCCCCC(=O)O</p>
          </body>
        </notes>
        <annotation>
          <body xmlns="http://www.w3.org/1999/xhtml">
            <in:inchi xmlns:in="http://biomodels.net/inchi" metaid="metaid_M_c22c1d13cis_x_inchi">InChI=1S/C22H42O2/c1-2-3-4-5-6-7-8-9-10-11-12-13-14-15-16-17-18-19-20-21-22(23)24/h9-10H,2-8,11-21H2,1H3,(H,23,24)/b10-9-</in:inchi>
            <rdf:RDF xmlns:rdf="http://www.w3.org/1999/02/22-rdf-syntax-ns#" xmlns:bqbiol="http://biomodels.net/biology-qualifiers/">
              <rdf:Description rdf:about="#metaid_M_c22c1d13cis_x">
                <bqbiol:is>
                  <rdf:Bag>
                    <rdf:li rdf:resource="#metaid_M_c22c1d13cis_x_inchi"/>
                    <rdf:li rdf:resource="urn:miriam:obo.chebi:CHEBI%28792"/>
                    <rdf:li rdf:resource="urn:miriam:kegg.compound:C08316"/>
                    <rdf:li rdf:resource="urn:miriam:pubchem.substance:10514"/>
                    <rdf:li rdf:resource="http://identifiers.org/obo.chebi/CHEBI:28792"/>
                    <rdf:li rdf:resource="http://identifiers.org/kegg.compound/C08316"/>
                    <rdf:li rdf:resource="http://identifiers.org/pubchem.substance/10514"/>
                    <rdf:li rdf:resource="http://identifiers.org/inchi/InChI=1S/C22H42O2/c1-2-3-4-5-6-7-8-9-10-11-12-13-14-15-16-17-18-19-20-21-22(23)24/h9-10H,2-8,11-21H2,1H3,(H,23,24)/b10-9-"/>
                  </rdf:Bag>
                </bqbiol:is>
              </rdf:Description>
            </rdf:RDF>
          </body>
        </annotation>
      </species>
      <species id="M_c22c1d13ciscoa_c" name="docosenoyl-CoA" compartment="c" hasOnlySubstanceUnits="false" boundaryCondition="false" charge="-4" constant="false">
        <notes>
          <body xmlns="http://www.w3.org/1999/xhtml">
            <p>FORMULA: C43H72N7O17P3S</p>
            <p>CHARGE: -4.0</p>
            <p>FORM NEUTRAL: C43H76N7O17P3S</p>
            <p>KEGG ID: C16531</p>
            <p>PubChem ID: 51090860</p>
            <p>ChEBI ID: </p>
            <p>InCHI string: </p>
            <p>Smiles: </p>
          </body>
        </notes>
        <annotation>
          <body xmlns="http://www.w3.org/1999/xhtml">
            <in:inchi xmlns:in="http://biomodels.net/inchi" metaid="metaid_M_c22c1d13ciscoa_c_inchi"/>
            <rdf:RDF xmlns:rdf="http://www.w3.org/1999/02/22-rdf-syntax-ns#" xmlns:bqbiol="http://biomodels.net/biology-qualifiers/">
              <rdf:Description rdf:about="#metaid_M_c22c1d13ciscoa_c">
                <bqbiol:is>
                  <rdf:Bag>
                    <rdf:li rdf:resource="#metaid_M_c22c1d13ciscoa_c_inchi"/>
                    <rdf:li rdf:resource="urn:miriam:obo.chebi:CHEBI%"/>
                    <rdf:li rdf:resource="urn:miriam:kegg.compound:C16531"/>
                    <rdf:li rdf:resource="urn:miriam:pubchem.substance:51090860"/>
                    <rdf:li rdf:resource="http://identifiers.org/obo.chebi/CHEBI:"/>
                    <rdf:li rdf:resource="http://identifiers.org/kegg.compound/C16531"/>
                    <rdf:li rdf:resource="http://identifiers.org/pubchem.substance/51090860"/>
                    <rdf:li rdf:resource="http://identifiers.org/inchi/"/>
                  </rdf:Bag>
                </bqbiol:is>
              </rdf:Description>
            </rdf:RDF>
          </body>
        </annotation>
      </species>
      <species id="M_c22c1d13ciscoa_x" name="docosenoyl-CoA" compartment="x" hasOnlySubstanceUnits="false" boundaryCondition="false" charge="-4" constant="false">
        <notes>
          <body xmlns="http://www.w3.org/1999/xhtml">
            <p>FORMULA: C43H72N7O17P3S</p>
            <p>CHARGE: -4.0</p>
            <p>FORM NEUTRAL: C43H76N7O17P3S</p>
            <p>KEGG ID: C16531</p>
            <p>PubChem ID: 51090860</p>
            <p>ChEBI ID: </p>
            <p>InCHI string: </p>
            <p>Smiles: </p>
          </body>
        </notes>
        <annotation>
          <body xmlns="http://www.w3.org/1999/xhtml">
            <in:inchi xmlns:in="http://biomodels.net/inchi" metaid="metaid_M_c22c1d13ciscoa_x_inchi"/>
            <rdf:RDF xmlns:rdf="http://www.w3.org/1999/02/22-rdf-syntax-ns#" xmlns:bqbiol="http://biomodels.net/biology-qualifiers/">
              <rdf:Description rdf:about="#metaid_M_c22c1d13ciscoa_x">
                <bqbiol:is>
                  <rdf:Bag>
                    <rdf:li rdf:resource="#metaid_M_c22c1d13ciscoa_x_inchi"/>
                    <rdf:li rdf:resource="urn:miriam:obo.chebi:CHEBI%"/>
                    <rdf:li rdf:resource="urn:miriam:kegg.compound:C16531"/>
                    <rdf:li rdf:resource="urn:miriam:pubchem.substance:51090860"/>
                    <rdf:li rdf:resource="http://identifiers.org/obo.chebi/CHEBI:"/>
                    <rdf:li rdf:resource="http://identifiers.org/kegg.compound/C16531"/>
                    <rdf:li rdf:resource="http://identifiers.org/pubchem.substance/51090860"/>
                    <rdf:li rdf:resource="http://identifiers.org/inchi/"/>
                  </rdf:Bag>
                </bqbiol:is>
              </rdf:Description>
            </rdf:RDF>
          </body>
        </annotation>
      </species>
      <species id="M_c22c1d2transcoa_c" name="dehydrodocosanoyl-CoA" compartment="c" hasOnlySubstanceUnits="false" boundaryCondition="false" charge="-4" constant="false">
        <notes>
          <body xmlns="http://www.w3.org/1999/xhtml">
            <p>FORMULA: C43H72N7O17P3S</p>
            <p>CHARGE: -4.0</p>
            <p>FORM NEUTRAL: C43H76N7O17P3S</p>
            <p>KEGG ID: </p>
            <p>PubChem ID: </p>
            <p>ChEBI ID: </p>
            <p>InCHI string: </p>
            <p>Smiles: </p>
          </body>
        </notes>
        <annotation>
          <body xmlns="http://www.w3.org/1999/xhtml">
            <in:inchi xmlns:in="http://biomodels.net/inchi" metaid="metaid_M_c22c1d2transcoa_c_inchi"/>
            <rdf:RDF xmlns:rdf="http://www.w3.org/1999/02/22-rdf-syntax-ns#" xmlns:bqbiol="http://biomodels.net/biology-qualifiers/">
              <rdf:Description rdf:about="#metaid_M_c22c1d2transcoa_c">
                <bqbiol:is>
                  <rdf:Bag>
                    <rdf:li rdf:resource="#metaid_M_c22c1d2transcoa_c_inchi"/>
                    <rdf:li rdf:resource="urn:miriam:obo.chebi:CHEBI%"/>
                    <rdf:li rdf:resource="urn:miriam:kegg.compound:"/>
                    <rdf:li rdf:resource="urn:miriam:pubchem.substance:"/>
                    <rdf:li rdf:resource="http://identifiers.org/obo.chebi/CHEBI:"/>
                    <rdf:li rdf:resource="http://identifiers.org/kegg.compound/"/>
                    <rdf:li rdf:resource="http://identifiers.org/pubchem.substance/"/>
                    <rdf:li rdf:resource="http://identifiers.org/inchi/"/>
                  </rdf:Bag>
                </bqbiol:is>
              </rdf:Description>
            </rdf:RDF>
          </body>
        </annotation>
      </species>
      <species id="M_c22c1d2transcoa_x" name="dehydrodocosanoyl-CoA" compartment="x" hasOnlySubstanceUnits="false" boundaryCondition="false" charge="-4" constant="false">
        <notes>
          <body xmlns="http://www.w3.org/1999/xhtml">
            <p>FORMULA: C43H72N7O17P3S</p>
            <p>CHARGE: -4.0</p>
            <p>FORM NEUTRAL: C43H76N7O17P3S</p>
            <p>KEGG ID: </p>
            <p>PubChem ID: </p>
            <p>ChEBI ID: </p>
            <p>InCHI string: </p>
            <p>Smiles: </p>
          </body>
        </notes>
        <annotation>
          <body xmlns="http://www.w3.org/1999/xhtml">
            <in:inchi xmlns:in="http://biomodels.net/inchi" metaid="metaid_M_c22c1d2transcoa_x_inchi"/>
            <rdf:RDF xmlns:rdf="http://www.w3.org/1999/02/22-rdf-syntax-ns#" xmlns:bqbiol="http://biomodels.net/biology-qualifiers/">
              <rdf:Description rdf:about="#metaid_M_c22c1d2transcoa_x">
                <bqbiol:is>
                  <rdf:Bag>
                    <rdf:li rdf:resource="#metaid_M_c22c1d2transcoa_x_inchi"/>
                    <rdf:li rdf:resource="urn:miriam:obo.chebi:CHEBI%"/>
                    <rdf:li rdf:resource="urn:miriam:kegg.compound:"/>
                    <rdf:li rdf:resource="urn:miriam:pubchem.substance:"/>
                    <rdf:li rdf:resource="http://identifiers.org/obo.chebi/CHEBI:"/>
                    <rdf:li rdf:resource="http://identifiers.org/kegg.compound/"/>
                    <rdf:li rdf:resource="http://identifiers.org/pubchem.substance/"/>
                    <rdf:li rdf:resource="http://identifiers.org/inchi/"/>
                  </rdf:Bag>
                </bqbiol:is>
              </rdf:Description>
            </rdf:RDF>
          </body>
        </annotation>
      </species>
      <species id="M_c22c2d2trans13ciscoa_c" name="dehydrodocosenoyl-CoA" compartment="c" hasOnlySubstanceUnits="false" boundaryCondition="false" charge="-4" constant="false">
        <notes>
          <body xmlns="http://www.w3.org/1999/xhtml">
            <p>FORMULA: C43H70N7O17P3S</p>
            <p>CHARGE: -4.0</p>
            <p>FORM NEUTRAL: C43H74N7O17P3S</p>
            <p>KEGG ID: </p>
            <p>PubChem ID: </p>
            <p>ChEBI ID: </p>
            <p>InCHI string: </p>
            <p>Smiles: </p>
          </body>
        </notes>
        <annotation>
          <body xmlns="http://www.w3.org/1999/xhtml">
            <in:inchi xmlns:in="http://biomodels.net/inchi" metaid="metaid_M_c22c2d2trans13ciscoa_c_inchi"/>
            <rdf:RDF xmlns:rdf="http://www.w3.org/1999/02/22-rdf-syntax-ns#" xmlns:bqbiol="http://biomodels.net/biology-qualifiers/">
              <rdf:Description rdf:about="#metaid_M_c22c2d2trans13ciscoa_c">
                <bqbiol:is>
                  <rdf:Bag>
                    <rdf:li rdf:resource="#metaid_M_c22c2d2trans13ciscoa_c_inchi"/>
                    <rdf:li rdf:resource="urn:miriam:obo.chebi:CHEBI%"/>
                    <rdf:li rdf:resource="urn:miriam:kegg.compound:"/>
                    <rdf:li rdf:resource="urn:miriam:pubchem.substance:"/>
                    <rdf:li rdf:resource="http://identifiers.org/obo.chebi/CHEBI:"/>
                    <rdf:li rdf:resource="http://identifiers.org/kegg.compound/"/>
                    <rdf:li rdf:resource="http://identifiers.org/pubchem.substance/"/>
                    <rdf:li rdf:resource="http://identifiers.org/inchi/"/>
                  </rdf:Bag>
                </bqbiol:is>
              </rdf:Description>
            </rdf:RDF>
          </body>
        </annotation>
      </species>
      <species id="M_c22c2d2trans13ciscoa_x" name="dehydrodocosenoyl-CoA" compartment="x" hasOnlySubstanceUnits="false" boundaryCondition="false" charge="-4" constant="false">
        <notes>
          <body xmlns="http://www.w3.org/1999/xhtml">
            <p>FORMULA: C43H70N7O17P3S</p>
            <p>CHARGE: -4.0</p>
            <p>FORM NEUTRAL: C43H74N7O17P3S</p>
            <p>KEGG ID: </p>
            <p>PubChem ID: </p>
            <p>ChEBI ID: </p>
            <p>InCHI string: </p>
            <p>Smiles: </p>
          </body>
        </notes>
        <annotation>
          <body xmlns="http://www.w3.org/1999/xhtml">
            <in:inchi xmlns:in="http://biomodels.net/inchi" metaid="metaid_M_c22c2d2trans13ciscoa_x_inchi"/>
            <rdf:RDF xmlns:rdf="http://www.w3.org/1999/02/22-rdf-syntax-ns#" xmlns:bqbiol="http://biomodels.net/biology-qualifiers/">
              <rdf:Description rdf:about="#metaid_M_c22c2d2trans13ciscoa_x">
                <bqbiol:is>
                  <rdf:Bag>
                    <rdf:li rdf:resource="#metaid_M_c22c2d2trans13ciscoa_x_inchi"/>
                    <rdf:li rdf:resource="urn:miriam:obo.chebi:CHEBI%"/>
                    <rdf:li rdf:resource="urn:miriam:kegg.compound:"/>
                    <rdf:li rdf:resource="urn:miriam:pubchem.substance:"/>
                    <rdf:li rdf:resource="http://identifiers.org/obo.chebi/CHEBI:"/>
                    <rdf:li rdf:resource="http://identifiers.org/kegg.compound/"/>
                    <rdf:li rdf:resource="http://identifiers.org/pubchem.substance/"/>
                    <rdf:li rdf:resource="http://identifiers.org/inchi/"/>
                  </rdf:Bag>
                </bqbiol:is>
              </rdf:Description>
            </rdf:RDF>
          </body>
        </annotation>
      </species>
      <species id="M_c4c0acp_p" name="butanoyl-[acyl-carrier-protein]" compartment="p" hasOnlySubstanceUnits="false" boundaryCondition="false" charge="0" constant="false">
        <notes>
          <body xmlns="http://www.w3.org/1999/xhtml">
            <p>FORMULA: C4H7OSR</p>
            <p>CHARGE: 0.0</p>
            <p>FORM NEUTRAL: C4H7OSR</p>
            <p>KEGG ID: C05745</p>
            <p>PubChem ID: 8040</p>
            <p>ChEBI ID: </p>
            <p>InCHI string: </p>
            <p>Smiles: </p>
          </body>
        </notes>
        <annotation>
          <body xmlns="http://www.w3.org/1999/xhtml">
            <in:inchi xmlns:in="http://biomodels.net/inchi" metaid="metaid_M_c4c0acp_p_inchi"/>
            <rdf:RDF xmlns:rdf="http://www.w3.org/1999/02/22-rdf-syntax-ns#" xmlns:bqbiol="http://biomodels.net/biology-qualifiers/">
              <rdf:Description rdf:about="#metaid_M_c4c0acp_p">
                <bqbiol:is>
                  <rdf:Bag>
                    <rdf:li rdf:resource="#metaid_M_c4c0acp_p_inchi"/>
                    <rdf:li rdf:resource="urn:miriam:obo.chebi:CHEBI%"/>
                    <rdf:li rdf:resource="urn:miriam:kegg.compound:C05745"/>
                    <rdf:li rdf:resource="urn:miriam:pubchem.substance:8040"/>
                    <rdf:li rdf:resource="http://identifiers.org/obo.chebi/CHEBI:"/>
                    <rdf:li rdf:resource="http://identifiers.org/kegg.compound/C05745"/>
                    <rdf:li rdf:resource="http://identifiers.org/pubchem.substance/8040"/>
                    <rdf:li rdf:resource="http://identifiers.org/inchi/"/>
                  </rdf:Bag>
                </bqbiol:is>
              </rdf:Description>
            </rdf:RDF>
          </body>
        </annotation>
      </species>
      <species id="M_c4c0coa_x" name="butanoyl-CoA" compartment="x" hasOnlySubstanceUnits="false" boundaryCondition="false" charge="-4" constant="false">
        <notes>
          <body xmlns="http://www.w3.org/1999/xhtml">
            <p>FORMULA: C25H38N7O17P3S</p>
            <p>CHARGE: -4.0</p>
            <p>FORM NEUTRAL: C25H42N7O17P3S</p>
            <p>KEGG ID: C00136</p>
            <p>PubChem ID: 3436</p>
            <p>ChEBI ID: 15517</p>
            <p>InCHI string: InChI=1S/C25H42N7O17P3S/c1-4-5-16(34)53-9-8-27-15(33)6-7-28-23(37)20(36)25(2,3)11-46-52(43,44)49-51(41,42)45-10-14-19(48-50(38,39)40)18(35)24(47-14)32-13-31-17-21(26)29-12-30-22(17)32/h12-14,18-20,24,35-36H,4-11H2,1-3H3,(H,27,33)(H,28,37)(H,41,42)(H,43,44)(H2,26,29,30)(H2,38,39,40)/t14-,18-,19-,20+,24-/m1/s1</p>
            <p>Smiles: CCCC(=O)SCCNC(=O)CCNC(=O)[C@H](O)C(C)(C)COP(O)(=O)OP(O)(=O)OC[C@H]1O[C@H]([C@H](O)[C@@H]1OP(O)(O)=O)n1cnc2c(N)ncnc12</p>
          </body>
        </notes>
        <annotation>
          <body xmlns="http://www.w3.org/1999/xhtml">
            <in:inchi xmlns:in="http://biomodels.net/inchi" metaid="metaid_M_c4c0coa_x_inchi">InChI=1S/C25H42N7O17P3S/c1-4-5-16(34)53-9-8-27-15(33)6-7-28-23(37)20(36)25(2,3)11-46-52(43,44)49-51(41,42)45-10-14-19(48-50(38,39)40)18(35)24(47-14)32-13-31-17-21(26)29-12-30-22(17)32/h12-14,18-20,24,35-36H,4-11H2,1-3H3,(H,27,33)(H,28,37)(H,41,42)(H,43,44)(H2,26,29,30)(H2,38,39,40)/t14-,18-,19-,20+,24-/m1/s1</in:inchi>
            <rdf:RDF xmlns:rdf="http://www.w3.org/1999/02/22-rdf-syntax-ns#" xmlns:bqbiol="http://biomodels.net/biology-qualifiers/">
              <rdf:Description rdf:about="#metaid_M_c4c0coa_x">
                <bqbiol:is>
                  <rdf:Bag>
                    <rdf:li rdf:resource="#metaid_M_c4c0coa_x_inchi"/>
                    <rdf:li rdf:resource="urn:miriam:obo.chebi:CHEBI%15517"/>
                    <rdf:li rdf:resource="urn:miriam:kegg.compound:C00136"/>
                    <rdf:li rdf:resource="urn:miriam:pubchem.substance:3436"/>
                    <rdf:li rdf:resource="http://identifiers.org/obo.chebi/CHEBI:15517"/>
                    <rdf:li rdf:resource="http://identifiers.org/kegg.compound/C00136"/>
                    <rdf:li rdf:resource="http://identifiers.org/pubchem.substance/3436"/>
                    <rdf:li rdf:resource="http://identifiers.org/inchi/InChI=1S/C25H42N7O17P3S/c1-4-5-16(34)53-9-8-27-15(33)6-7-28-23(37)20(36)25(2,3)11-46-52(43,44)49-51(41,42)45-10-14-19(48-50(38,39)40)18(35)24(47-14)32-13-31-17-21(26)29-12-30-22(17)32/h12-14,18-20,24,35-36H,4-11H2,1-3H3,(H,27,33)(H,28,37)(H,41,42)(H,43,44)(H2,26,29,30)(H2,38,39,40)/t14-,18-,19-,20+,24-/m1/s1"/>
                  </rdf:Bag>
                </bqbiol:is>
              </rdf:Description>
            </rdf:RDF>
          </body>
        </annotation>
      </species>
      <species id="M_c4c1d2transacp_p" name="trans-tetra-2-enoyl-[acyl-carrier-protein]" compartment="p" hasOnlySubstanceUnits="false" boundaryCondition="false" charge="0" constant="false">
        <notes>
          <body xmlns="http://www.w3.org/1999/xhtml">
            <p>FORMULA: C4H5OSR</p>
            <p>CHARGE: 0.0</p>
            <p>FORM NEUTRAL: C4H5OSR</p>
            <p>KEGG ID: C04246</p>
            <p>PubChem ID: 6911</p>
            <p>ChEBI ID: </p>
            <p>InCHI string: </p>
            <p>Smiles: </p>
          </body>
        </notes>
        <annotation>
          <body xmlns="http://www.w3.org/1999/xhtml">
            <in:inchi xmlns:in="http://biomodels.net/inchi" metaid="metaid_M_c4c1d2transacp_p_inchi"/>
            <rdf:RDF xmlns:rdf="http://www.w3.org/1999/02/22-rdf-syntax-ns#" xmlns:bqbiol="http://biomodels.net/biology-qualifiers/">
              <rdf:Description rdf:about="#metaid_M_c4c1d2transacp_p">
                <bqbiol:is>
                  <rdf:Bag>
                    <rdf:li rdf:resource="#metaid_M_c4c1d2transacp_p_inchi"/>
                    <rdf:li rdf:resource="urn:miriam:obo.chebi:CHEBI%"/>
                    <rdf:li rdf:resource="urn:miriam:kegg.compound:C04246"/>
                    <rdf:li rdf:resource="urn:miriam:pubchem.substance:6911"/>
                    <rdf:li rdf:resource="http://identifiers.org/obo.chebi/CHEBI:"/>
                    <rdf:li rdf:resource="http://identifiers.org/kegg.compound/C04246"/>
                    <rdf:li rdf:resource="http://identifiers.org/pubchem.substance/6911"/>
                    <rdf:li rdf:resource="http://identifiers.org/inchi/"/>
                  </rdf:Bag>
                </bqbiol:is>
              </rdf:Description>
            </rdf:RDF>
          </body>
        </annotation>
      </species>
      <species id="M_c4c1d2transcoa_x" name="crotonoyl-CoA" compartment="x" hasOnlySubstanceUnits="false" boundaryCondition="false" charge="-4" constant="false">
        <notes>
          <body xmlns="http://www.w3.org/1999/xhtml">
            <p>FORMULA: C25H36N7O17P3S</p>
            <p>CHARGE: -4.0</p>
            <p>FORM NEUTRAL: C25H40N7O17P3S</p>
            <p>KEGG ID: C00877</p>
            <p>PubChem ID: 4133</p>
            <p>ChEBI ID: 15473</p>
            <p>InCHI string: InChI=1S/C25H40N7O17P3S/c1-4-5-16(34)53-9-8-27-15(33)6-7-28-23(37)20(36)25(2,3)11-46-52(43,44)49-51(41,42)45-10-14-19(48-50(38,39)40)18(35)24(47-14)32-13-31-17-21(26)29-12-30-22(17)32/h4-5,12-14,18-20,24,35-36H,6-11H2,1-3H3,(H,27,33)(H,28,37)(H,41,42)(H,43,44)(H2,26,29,30)(H2,38,39,40)/b5-4+/t14-,18-,19-,20+,24-/m1/s1</p>
            <p>Smiles: C\C=C\C(=O)SCCNC(=O)CCNC(=O)[C@H](O)C(C)(C)COP(O)(=O)OP(O)(=O)OC[C@H]1O[C@H]([C@H](O)[C@@H]1OP(O)(O)=O)n1cnc2c(N)ncnc12</p>
          </body>
        </notes>
        <annotation>
          <body xmlns="http://www.w3.org/1999/xhtml">
            <in:inchi xmlns:in="http://biomodels.net/inchi" metaid="metaid_M_c4c1d2transcoa_x_inchi">InChI=1S/C25H40N7O17P3S/c1-4-5-16(34)53-9-8-27-15(33)6-7-28-23(37)20(36)25(2,3)11-46-52(43,44)49-51(41,42)45-10-14-19(48-50(38,39)40)18(35)24(47-14)32-13-31-17-21(26)29-12-30-22(17)32/h4-5,12-14,18-20,24,35-36H,6-11H2,1-3H3,(H,27,33)(H,28,37)(H,41,42)(H,43,44)(H2,26,29,30)(H2,38,39,40)/b5-4+/t14-,18-,19-,20+,24-/m1/s1</in:inchi>
            <rdf:RDF xmlns:rdf="http://www.w3.org/1999/02/22-rdf-syntax-ns#" xmlns:bqbiol="http://biomodels.net/biology-qualifiers/">
              <rdf:Description rdf:about="#metaid_M_c4c1d2transcoa_x">
                <bqbiol:is>
                  <rdf:Bag>
                    <rdf:li rdf:resource="#metaid_M_c4c1d2transcoa_x_inchi"/>
                    <rdf:li rdf:resource="urn:miriam:obo.chebi:CHEBI%15473"/>
                    <rdf:li rdf:resource="urn:miriam:kegg.compound:C00877"/>
                    <rdf:li rdf:resource="urn:miriam:pubchem.substance:4133"/>
                    <rdf:li rdf:resource="http://identifiers.org/obo.chebi/CHEBI:15473"/>
                    <rdf:li rdf:resource="http://identifiers.org/kegg.compound/C00877"/>
                    <rdf:li rdf:resource="http://identifiers.org/pubchem.substance/4133"/>
                    <rdf:li rdf:resource="http://identifiers.org/inchi/InChI=1S/C25H40N7O17P3S/c1-4-5-16(34)53-9-8-27-15(33)6-7-28-23(37)20(36)25(2,3)11-46-52(43,44)49-51(41,42)45-10-14-19(48-50(38,39)40)18(35)24(47-14)32-13-31-17-21(26)29-12-30-22(17)32/h4-5,12-14,18-20,24,35-36H,6-11H2,1-3H3,(H,27,33)(H,28,37)(H,41,42)(H,43,44)(H2,26,29,30)(H2,38,39,40)/b5-4+/t14-,18-,19-,20+,24-/m1/s1"/>
                  </rdf:Bag>
                </bqbiol:is>
              </rdf:Description>
            </rdf:RDF>
          </body>
        </annotation>
      </species>
      <species id="M_c6c0acp_p" name="hexanoyl-[acyl-carrier-protein]" compartment="p" hasOnlySubstanceUnits="false" boundaryCondition="false" charge="0" constant="false">
        <notes>
          <body xmlns="http://www.w3.org/1999/xhtml">
            <p>FORMULA: C6H11OSR</p>
            <p>CHARGE: 0.0</p>
            <p>FORM NEUTRAL: C6H11OSR</p>
            <p>KEGG ID: C05749</p>
            <p>PubChem ID: 8044</p>
            <p>ChEBI ID: </p>
            <p>InCHI string: </p>
            <p>Smiles: </p>
          </body>
        </notes>
        <annotation>
          <body xmlns="http://www.w3.org/1999/xhtml">
            <in:inchi xmlns:in="http://biomodels.net/inchi" metaid="metaid_M_c6c0acp_p_inchi"/>
            <rdf:RDF xmlns:rdf="http://www.w3.org/1999/02/22-rdf-syntax-ns#" xmlns:bqbiol="http://biomodels.net/biology-qualifiers/">
              <rdf:Description rdf:about="#metaid_M_c6c0acp_p">
                <bqbiol:is>
                  <rdf:Bag>
                    <rdf:li rdf:resource="#metaid_M_c6c0acp_p_inchi"/>
                    <rdf:li rdf:resource="urn:miriam:obo.chebi:CHEBI%"/>
                    <rdf:li rdf:resource="urn:miriam:kegg.compound:C05749"/>
                    <rdf:li rdf:resource="urn:miriam:pubchem.substance:8044"/>
                    <rdf:li rdf:resource="http://identifiers.org/obo.chebi/CHEBI:"/>
                    <rdf:li rdf:resource="http://identifiers.org/kegg.compound/C05749"/>
                    <rdf:li rdf:resource="http://identifiers.org/pubchem.substance/8044"/>
                    <rdf:li rdf:resource="http://identifiers.org/inchi/"/>
                  </rdf:Bag>
                </bqbiol:is>
              </rdf:Description>
            </rdf:RDF>
          </body>
        </annotation>
      </species>
      <species id="M_c6c0coa_x" name="hexanoyl-CoA" compartment="x" hasOnlySubstanceUnits="false" boundaryCondition="false" charge="-4" constant="false">
        <notes>
          <body xmlns="http://www.w3.org/1999/xhtml">
            <p>FORMULA: C27H42N7O17P3S</p>
            <p>CHARGE: -4.0</p>
            <p>FORM NEUTRAL: C27H46N7O17P3S</p>
            <p>KEGG ID: C05270</p>
            <p>PubChem ID: 7657</p>
            <p>ChEBI ID: 27540</p>
            <p>InCHI string: InChI=1S/C27H46N7O17P3S/c1-4-5-6-7-18(36)55-11-10-29-17(35)8-9-30-25(39)22(38)27(2,3)13-48-54(45,46)51-53(43,44)47-12-16-21(50-52(40,41)42)20(37)26(49-16)34-15-33-19-23(28)31-14-32-24(19)34/h14-16,20-22,26,37-38H,4-13H2,1-3H3,(H,29,35)(H,30,39)(H,43,44)(H,45,46)(H2,28,31,32)(H2,40,41,42)/t16-,20-,21-,22+,26-/m1/s1</p>
            <p>Smiles: CCCCCC(=O)SCCNC(=O)CCNC(=O)[C@H](O)C(C)(C)COP(O)(=O)OP(O)(=O)OC[C@H]1O[C@H]([C@H](O)[C@@H]1OP(O)(O)=O)n1cnc2c(N)ncnc12</p>
          </body>
        </notes>
        <annotation>
          <body xmlns="http://www.w3.org/1999/xhtml">
            <in:inchi xmlns:in="http://biomodels.net/inchi" metaid="metaid_M_c6c0coa_x_inchi">InChI=1S/C27H46N7O17P3S/c1-4-5-6-7-18(36)55-11-10-29-17(35)8-9-30-25(39)22(38)27(2,3)13-48-54(45,46)51-53(43,44)47-12-16-21(50-52(40,41)42)20(37)26(49-16)34-15-33-19-23(28)31-14-32-24(19)34/h14-16,20-22,26,37-38H,4-13H2,1-3H3,(H,29,35)(H,30,39)(H,43,44)(H,45,46)(H2,28,31,32)(H2,40,41,42)/t16-,20-,21-,22+,26-/m1/s1</in:inchi>
            <rdf:RDF xmlns:rdf="http://www.w3.org/1999/02/22-rdf-syntax-ns#" xmlns:bqbiol="http://biomodels.net/biology-qualifiers/">
              <rdf:Description rdf:about="#metaid_M_c6c0coa_x">
                <bqbiol:is>
                  <rdf:Bag>
                    <rdf:li rdf:resource="#metaid_M_c6c0coa_x_inchi"/>
                    <rdf:li rdf:resource="urn:miriam:obo.chebi:CHEBI%27540"/>
                    <rdf:li rdf:resource="urn:miriam:kegg.compound:C05270"/>
                    <rdf:li rdf:resource="urn:miriam:pubchem.substance:7657"/>
                    <rdf:li rdf:resource="http://identifiers.org/obo.chebi/CHEBI:27540"/>
                    <rdf:li rdf:resource="http://identifiers.org/kegg.compound/C05270"/>
                    <rdf:li rdf:resource="http://identifiers.org/pubchem.substance/7657"/>
                    <rdf:li rdf:resource="http://identifiers.org/inchi/InChI=1S/C27H46N7O17P3S/c1-4-5-6-7-18(36)55-11-10-29-17(35)8-9-30-25(39)22(38)27(2,3)13-48-54(45,46)51-53(43,44)47-12-16-21(50-52(40,41)42)20(37)26(49-16)34-15-33-19-23(28)31-14-32-24(19)34/h14-16,20-22,26,37-38H,4-13H2,1-3H3,(H,29,35)(H,30,39)(H,43,44)(H,45,46)(H2,28,31,32)(H2,40,41,42)/t16-,20-,21-,22+,26-/m1/s1"/>
                  </rdf:Bag>
                </bqbiol:is>
              </rdf:Description>
            </rdf:RDF>
          </body>
        </annotation>
      </species>
      <species id="M_c6c1d2transacp_p" name="trans-hexa-2-enoyl-[acyl-carrier-protein]" compartment="p" hasOnlySubstanceUnits="false" boundaryCondition="false" charge="0" constant="false">
        <notes>
          <body xmlns="http://www.w3.org/1999/xhtml">
            <p>FORMULA: C6H9OSR</p>
            <p>CHARGE: 0.0</p>
            <p>FORM NEUTRAL: C6H9OSR</p>
            <p>KEGG ID: C05748</p>
            <p>PubChem ID: 8043</p>
            <p>ChEBI ID: </p>
            <p>InCHI string: </p>
            <p>Smiles: </p>
          </body>
        </notes>
        <annotation>
          <body xmlns="http://www.w3.org/1999/xhtml">
            <in:inchi xmlns:in="http://biomodels.net/inchi" metaid="metaid_M_c6c1d2transacp_p_inchi"/>
            <rdf:RDF xmlns:rdf="http://www.w3.org/1999/02/22-rdf-syntax-ns#" xmlns:bqbiol="http://biomodels.net/biology-qualifiers/">
              <rdf:Description rdf:about="#metaid_M_c6c1d2transacp_p">
                <bqbiol:is>
                  <rdf:Bag>
                    <rdf:li rdf:resource="#metaid_M_c6c1d2transacp_p_inchi"/>
                    <rdf:li rdf:resource="urn:miriam:obo.chebi:CHEBI%"/>
                    <rdf:li rdf:resource="urn:miriam:kegg.compound:C05748"/>
                    <rdf:li rdf:resource="urn:miriam:pubchem.substance:8043"/>
                    <rdf:li rdf:resource="http://identifiers.org/obo.chebi/CHEBI:"/>
                    <rdf:li rdf:resource="http://identifiers.org/kegg.compound/C05748"/>
                    <rdf:li rdf:resource="http://identifiers.org/pubchem.substance/8043"/>
                    <rdf:li rdf:resource="http://identifiers.org/inchi/"/>
                  </rdf:Bag>
                </bqbiol:is>
              </rdf:Description>
            </rdf:RDF>
          </body>
        </annotation>
      </species>
      <species id="M_c6c1d2transcoa_x" name="trans-hex-2-enoyl-CoA" compartment="x" hasOnlySubstanceUnits="false" boundaryCondition="false" charge="-4" constant="false">
        <notes>
          <body xmlns="http://www.w3.org/1999/xhtml">
            <p>FORMULA: C27H40N7O17P3S</p>
            <p>CHARGE: -4.0</p>
            <p>FORM NEUTRAL: C27H44N7O17P3S</p>
            <p>KEGG ID: C05271</p>
            <p>PubChem ID: 7658</p>
            <p>ChEBI ID: 28706</p>
            <p>InCHI string: InChI=1S/C27H44N7O17P3S/c1-4-5-6-7-18(36)55-11-10-29-17(35)8-9-30-25(39)22(38)27(2,3)13-48-54(45,46)51-53(43,44)47-12-16-21(50-52(40,41)42)20(37)26(49-16)34-15-33-19-23(28)31-14-32-24(19)34/h6-7,14-16,20-22,26,37-38H,4-5,8-13H2,1-3H3,(H,29,35)(H,30,39)(H,43,44)(H,45,46)(H2,28,31,32)(H2,40,41,42)/b7-6+/t16-,20-,21-,22+,26-/m1/s1</p>
            <p>Smiles: CCC\C=C\C(=O)SCCNC(=O)CCNC(=O)[C@H](O)C(C)(C)COP(O)(=O)OP(O)(=O)OC[C@H]1O[C@H]([C@H](O)[C@@H]1OP(O)(O)=O)n1cnc2c(N)ncnc12</p>
          </body>
        </notes>
        <annotation>
          <body xmlns="http://www.w3.org/1999/xhtml">
            <in:inchi xmlns:in="http://biomodels.net/inchi" metaid="metaid_M_c6c1d2transcoa_x_inchi">InChI=1S/C27H44N7O17P3S/c1-4-5-6-7-18(36)55-11-10-29-17(35)8-9-30-25(39)22(38)27(2,3)13-48-54(45,46)51-53(43,44)47-12-16-21(50-52(40,41)42)20(37)26(49-16)34-15-33-19-23(28)31-14-32-24(19)34/h6-7,14-16,20-22,26,37-38H,4-5,8-13H2,1-3H3,(H,29,35)(H,30,39)(H,43,44)(H,45,46)(H2,28,31,32)(H2,40,41,42)/b7-6+/t16-,20-,21-,22+,26-/m1/s1</in:inchi>
            <rdf:RDF xmlns:rdf="http://www.w3.org/1999/02/22-rdf-syntax-ns#" xmlns:bqbiol="http://biomodels.net/biology-qualifiers/">
              <rdf:Description rdf:about="#metaid_M_c6c1d2transcoa_x">
                <bqbiol:is>
                  <rdf:Bag>
                    <rdf:li rdf:resource="#metaid_M_c6c1d2transcoa_x_inchi"/>
                    <rdf:li rdf:resource="urn:miriam:obo.chebi:CHEBI%28706"/>
                    <rdf:li rdf:resource="urn:miriam:kegg.compound:C05271"/>
                    <rdf:li rdf:resource="urn:miriam:pubchem.substance:7658"/>
                    <rdf:li rdf:resource="http://identifiers.org/obo.chebi/CHEBI:28706"/>
                    <rdf:li rdf:resource="http://identifiers.org/kegg.compound/C05271"/>
                    <rdf:li rdf:resource="http://identifiers.org/pubchem.substance/7658"/>
                    <rdf:li rdf:resource="http://identifiers.org/inchi/InChI=1S/C27H44N7O17P3S/c1-4-5-6-7-18(36)55-11-10-29-17(35)8-9-30-25(39)22(38)27(2,3)13-48-54(45,46)51-53(43,44)47-12-16-21(50-52(40,41)42)20(37)26(49-16)34-15-33-19-23(28)31-14-32-24(19)34/h6-7,14-16,20-22,26,37-38H,4-5,8-13H2,1-3H3,(H,29,35)(H,30,39)(H,43,44)(H,45,46)(H2,28,31,32)(H2,40,41,42)/b7-6+/t16-,20-,21-,22+,26-/m1/s1"/>
                  </rdf:Bag>
                </bqbiol:is>
              </rdf:Description>
            </rdf:RDF>
          </body>
        </annotation>
      </species>
      <species id="M_c6c1d3ciscoa_x" name="C6c1d3cisCoA" compartment="x" hasOnlySubstanceUnits="false" boundaryCondition="false" charge="-4" constant="false">
        <notes>
          <body xmlns="http://www.w3.org/1999/xhtml">
            <p>FORMULA: C27H40N7O17P3S</p>
            <p>CHARGE: -4.0</p>
            <p>FORM NEUTRAL: C27H42N7O17P3S</p>
            <p>KEGG ID: </p>
            <p>PubChem ID: </p>
            <p>ChEBI ID: </p>
            <p>InCHI string: </p>
            <p>Smiles: </p>
          </body>
        </notes>
        <annotation>
          <body xmlns="http://www.w3.org/1999/xhtml">
            <in:inchi xmlns:in="http://biomodels.net/inchi" metaid="metaid_M_c6c1d3ciscoa_x_inchi"/>
            <rdf:RDF xmlns:rdf="http://www.w3.org/1999/02/22-rdf-syntax-ns#" xmlns:bqbiol="http://biomodels.net/biology-qualifiers/">
              <rdf:Description rdf:about="#metaid_M_c6c1d3ciscoa_x">
                <bqbiol:is>
                  <rdf:Bag>
                    <rdf:li rdf:resource="#metaid_M_c6c1d3ciscoa_x_inchi"/>
                    <rdf:li rdf:resource="urn:miriam:obo.chebi:CHEBI%"/>
                    <rdf:li rdf:resource="urn:miriam:kegg.compound:"/>
                    <rdf:li rdf:resource="urn:miriam:pubchem.substance:"/>
                    <rdf:li rdf:resource="http://identifiers.org/obo.chebi/CHEBI:"/>
                    <rdf:li rdf:resource="http://identifiers.org/kegg.compound/"/>
                    <rdf:li rdf:resource="http://identifiers.org/pubchem.substance/"/>
                    <rdf:li rdf:resource="http://identifiers.org/inchi/"/>
                  </rdf:Bag>
                </bqbiol:is>
              </rdf:Description>
            </rdf:RDF>
          </body>
        </annotation>
      </species>
      <species id="M_c8c0acp_p" name="octanoyl-[acyl-carrier-protein]" compartment="p" hasOnlySubstanceUnits="false" boundaryCondition="false" charge="0" constant="false">
        <notes>
          <body xmlns="http://www.w3.org/1999/xhtml">
            <p>FORMULA: C8H15OSR</p>
            <p>CHARGE: 0.0</p>
            <p>FORM NEUTRAL: C8H15OSR</p>
            <p>KEGG ID: C05752</p>
            <p>PubChem ID: 8047</p>
            <p>ChEBI ID: 7725</p>
            <p>InCHI string: </p>
            <p>Smiles: CCCCCCCC(=O)S[*]</p>
          </body>
        </notes>
        <annotation>
          <body xmlns="http://www.w3.org/1999/xhtml">
            <in:inchi xmlns:in="http://biomodels.net/inchi" metaid="metaid_M_c8c0acp_p_inchi"/>
            <rdf:RDF xmlns:rdf="http://www.w3.org/1999/02/22-rdf-syntax-ns#" xmlns:bqbiol="http://biomodels.net/biology-qualifiers/">
              <rdf:Description rdf:about="#metaid_M_c8c0acp_p">
                <bqbiol:is>
                  <rdf:Bag>
                    <rdf:li rdf:resource="#metaid_M_c8c0acp_p_inchi"/>
                    <rdf:li rdf:resource="urn:miriam:obo.chebi:CHEBI%7725"/>
                    <rdf:li rdf:resource="urn:miriam:kegg.compound:C05752"/>
                    <rdf:li rdf:resource="urn:miriam:pubchem.substance:8047"/>
                    <rdf:li rdf:resource="http://identifiers.org/obo.chebi/CHEBI:7725"/>
                    <rdf:li rdf:resource="http://identifiers.org/kegg.compound/C05752"/>
                    <rdf:li rdf:resource="http://identifiers.org/pubchem.substance/8047"/>
                    <rdf:li rdf:resource="http://identifiers.org/inchi/"/>
                  </rdf:Bag>
                </bqbiol:is>
              </rdf:Description>
            </rdf:RDF>
          </body>
        </annotation>
      </species>
      <species id="M_c8c0coa_x" name="octanoyl-CoA" compartment="x" hasOnlySubstanceUnits="false" boundaryCondition="false" charge="-4" constant="false">
        <notes>
          <body xmlns="http://www.w3.org/1999/xhtml">
            <p>FORMULA: C29H46N7O17P3S</p>
            <p>CHARGE: -4.0</p>
            <p>FORM NEUTRAL: C29H50N7O17P3S</p>
            <p>KEGG ID: C01944</p>
            <p>PubChem ID: 5048</p>
            <p>ChEBI ID: 15533</p>
            <p>InCHI string: InChI=1S/C29H50N7O17P3S/c1-4-5-6-7-8-9-20(38)57-13-12-31-19(37)10-11-32-27(41)24(40)29(2,3)15-50-56(47,48)53-55(45,46)49-14-18-23(52-54(42,43)44)22(39)28(51-18)36-17-35-21-25(30)33-16-34-26(21)36/h16-18,22-24,28,39-40H,4-15H2,1-3H3,(H,31,37)(H,32,41)(H,45,46)(H,47,48)(H2,30,33,34)(H2,42,43,44)/t18-,22-,23-,24+,28-/m1/s1</p>
            <p>Smiles: CCCCCCCC(=O)SCCNC(=O)CCNC(=O)[C@H](O)C(C)(C)COP(O)(=O)OP(O)(=O)OC[C@H]1O[C@H]([C@H](O)[C@@H]1OP(O)(O)=O)n1cnc2c(N)ncnc12</p>
          </body>
        </notes>
        <annotation>
          <body xmlns="http://www.w3.org/1999/xhtml">
            <in:inchi xmlns:in="http://biomodels.net/inchi" metaid="metaid_M_c8c0coa_x_inchi">InChI=1S/C29H50N7O17P3S/c1-4-5-6-7-8-9-20(38)57-13-12-31-19(37)10-11-32-27(41)24(40)29(2,3)15-50-56(47,48)53-55(45,46)49-14-18-23(52-54(42,43)44)22(39)28(51-18)36-17-35-21-25(30)33-16-34-26(21)36/h16-18,22-24,28,39-40H,4-15H2,1-3H3,(H,31,37)(H,32,41)(H,45,46)(H,47,48)(H2,30,33,34)(H2,42,43,44)/t18-,22-,23-,24+,28-/m1/s1</in:inchi>
            <rdf:RDF xmlns:rdf="http://www.w3.org/1999/02/22-rdf-syntax-ns#" xmlns:bqbiol="http://biomodels.net/biology-qualifiers/">
              <rdf:Description rdf:about="#metaid_M_c8c0coa_x">
                <bqbiol:is>
                  <rdf:Bag>
                    <rdf:li rdf:resource="#metaid_M_c8c0coa_x_inchi"/>
                    <rdf:li rdf:resource="urn:miriam:obo.chebi:CHEBI%15533"/>
                    <rdf:li rdf:resource="urn:miriam:kegg.compound:C01944"/>
                    <rdf:li rdf:resource="urn:miriam:pubchem.substance:5048"/>
                    <rdf:li rdf:resource="http://identifiers.org/obo.chebi/CHEBI:15533"/>
                    <rdf:li rdf:resource="http://identifiers.org/kegg.compound/C01944"/>
                    <rdf:li rdf:resource="http://identifiers.org/pubchem.substance/5048"/>
                    <rdf:li rdf:resource="http://identifiers.org/inchi/InChI=1S/C29H50N7O17P3S/c1-4-5-6-7-8-9-20(38)57-13-12-31-19(37)10-11-32-27(41)24(40)29(2,3)15-50-56(47,48)53-55(45,46)49-14-18-23(52-54(42,43)44)22(39)28(51-18)36-17-35-21-25(30)33-16-34-26(21)36/h16-18,22-24,28,39-40H,4-15H2,1-3H3,(H,31,37)(H,32,41)(H,45,46)(H,47,48)(H2,30,33,34)(H2,42,43,44)/t18-,22-,23-,24+,28-/m1/s1"/>
                  </rdf:Bag>
                </bqbiol:is>
              </rdf:Description>
            </rdf:RDF>
          </body>
        </annotation>
      </species>
      <species id="M_c8c1d2ciscoa_x" name="C8c1d2cisCoA" compartment="x" hasOnlySubstanceUnits="false" boundaryCondition="false" charge="-4" constant="false">
        <notes>
          <body xmlns="http://www.w3.org/1999/xhtml">
            <p>FORMULA: C29H44N7O17P3S</p>
            <p>CHARGE: -4.0</p>
            <p>FORM NEUTRAL: C29H48N7O17P3S</p>
            <p>KEGG ID: </p>
            <p>PubChem ID: </p>
            <p>ChEBI ID: </p>
            <p>InCHI string: </p>
            <p>Smiles: </p>
          </body>
        </notes>
        <annotation>
          <body xmlns="http://www.w3.org/1999/xhtml">
            <in:inchi xmlns:in="http://biomodels.net/inchi" metaid="metaid_M_c8c1d2ciscoa_x_inchi"/>
            <rdf:RDF xmlns:rdf="http://www.w3.org/1999/02/22-rdf-syntax-ns#" xmlns:bqbiol="http://biomodels.net/biology-qualifiers/">
              <rdf:Description rdf:about="#metaid_M_c8c1d2ciscoa_x">
                <bqbiol:is>
                  <rdf:Bag>
                    <rdf:li rdf:resource="#metaid_M_c8c1d2ciscoa_x_inchi"/>
                    <rdf:li rdf:resource="urn:miriam:obo.chebi:CHEBI%"/>
                    <rdf:li rdf:resource="urn:miriam:kegg.compound:"/>
                    <rdf:li rdf:resource="urn:miriam:pubchem.substance:"/>
                    <rdf:li rdf:resource="http://identifiers.org/obo.chebi/CHEBI:"/>
                    <rdf:li rdf:resource="http://identifiers.org/kegg.compound/"/>
                    <rdf:li rdf:resource="http://identifiers.org/pubchem.substance/"/>
                    <rdf:li rdf:resource="http://identifiers.org/inchi/"/>
                  </rdf:Bag>
                </bqbiol:is>
              </rdf:Description>
            </rdf:RDF>
          </body>
        </annotation>
      </species>
      <species id="M_c8c1d2transacp_p" name="trans-oct-2-enoyl-[acyl-carrier-protein]" compartment="p" hasOnlySubstanceUnits="false" boundaryCondition="false" charge="0" constant="false">
        <notes>
          <body xmlns="http://www.w3.org/1999/xhtml">
            <p>FORMULA: C8H13OSR</p>
            <p>CHARGE: 0.0</p>
            <p>FORM NEUTRAL: C8H13OSR</p>
            <p>KEGG ID: C05751</p>
            <p>PubChem ID: 8046</p>
            <p>ChEBI ID: </p>
            <p>InCHI string: </p>
            <p>Smiles: </p>
          </body>
        </notes>
        <annotation>
          <body xmlns="http://www.w3.org/1999/xhtml">
            <in:inchi xmlns:in="http://biomodels.net/inchi" metaid="metaid_M_c8c1d2transacp_p_inchi"/>
            <rdf:RDF xmlns:rdf="http://www.w3.org/1999/02/22-rdf-syntax-ns#" xmlns:bqbiol="http://biomodels.net/biology-qualifiers/">
              <rdf:Description rdf:about="#metaid_M_c8c1d2transacp_p">
                <bqbiol:is>
                  <rdf:Bag>
                    <rdf:li rdf:resource="#metaid_M_c8c1d2transacp_p_inchi"/>
                    <rdf:li rdf:resource="urn:miriam:obo.chebi:CHEBI%"/>
                    <rdf:li rdf:resource="urn:miriam:kegg.compound:C05751"/>
                    <rdf:li rdf:resource="urn:miriam:pubchem.substance:8046"/>
                    <rdf:li rdf:resource="http://identifiers.org/obo.chebi/CHEBI:"/>
                    <rdf:li rdf:resource="http://identifiers.org/kegg.compound/C05751"/>
                    <rdf:li rdf:resource="http://identifiers.org/pubchem.substance/8046"/>
                    <rdf:li rdf:resource="http://identifiers.org/inchi/"/>
                  </rdf:Bag>
                </bqbiol:is>
              </rdf:Description>
            </rdf:RDF>
          </body>
        </annotation>
      </species>
      <species id="M_c8c1d2transcoa_x" name="trans-oct-2-enoyl-CoA" compartment="x" hasOnlySubstanceUnits="false" boundaryCondition="false" charge="-4" constant="false">
        <notes>
          <body xmlns="http://www.w3.org/1999/xhtml">
            <p>FORMULA: C29H44N7O17P3S</p>
            <p>CHARGE: -4.0</p>
            <p>FORM NEUTRAL: C29H48N7O17P3S</p>
            <p>KEGG ID: C05276</p>
            <p>PubChem ID: 7663</p>
            <p>ChEBI ID: 27537</p>
            <p>InCHI string: InChI=1S/C29H48N7O17P3S/c1-4-5-6-7-8-9-20(38)57-13-12-31-19(37)10-11-32-27(41)24(40)29(2,3)15-50-56(47,48)53-55(45,46)49-14-18-23(52-54(42,43)44)22(39)28(51-18)36-17-35-21-25(30)33-16-34-26(21)36/h8-9,16-18,22-24,28,39-40H,4-7,10-15H2,1-3H3,(H,31,37)(H,32,41)(H,45,46)(H,47,48)(H2,30,33,34)(H2,42,43,44)/b9-8+/t18-,22-,23-,24+,28-/m1/s1</p>
            <p>Smiles: CCCCC\C=C\C(=O)SCCNC(=O)CCNC(=O)[C@H](O)C(C)(C)COP(O)(=O)OP(O)(=O)OC[C@H]1O[C@H]([C@H](O)[C@@H]1OP(O)(O)=O)n1cnc2c(N)ncnc12</p>
          </body>
        </notes>
        <annotation>
          <body xmlns="http://www.w3.org/1999/xhtml">
            <in:inchi xmlns:in="http://biomodels.net/inchi" metaid="metaid_M_c8c1d2transcoa_x_inchi">InChI=1S/C29H48N7O17P3S/c1-4-5-6-7-8-9-20(38)57-13-12-31-19(37)10-11-32-27(41)24(40)29(2,3)15-50-56(47,48)53-55(45,46)49-14-18-23(52-54(42,43)44)22(39)28(51-18)36-17-35-21-25(30)33-16-34-26(21)36/h8-9,16-18,22-24,28,39-40H,4-7,10-15H2,1-3H3,(H,31,37)(H,32,41)(H,45,46)(H,47,48)(H2,30,33,34)(H2,42,43,44)/b9-8+/t18-,22-,23-,24+,28-/m1/s1</in:inchi>
            <rdf:RDF xmlns:rdf="http://www.w3.org/1999/02/22-rdf-syntax-ns#" xmlns:bqbiol="http://biomodels.net/biology-qualifiers/">
              <rdf:Description rdf:about="#metaid_M_c8c1d2transcoa_x">
                <bqbiol:is>
                  <rdf:Bag>
                    <rdf:li rdf:resource="#metaid_M_c8c1d2transcoa_x_inchi"/>
                    <rdf:li rdf:resource="urn:miriam:obo.chebi:CHEBI%27537"/>
                    <rdf:li rdf:resource="urn:miriam:kegg.compound:C05276"/>
                    <rdf:li rdf:resource="urn:miriam:pubchem.substance:7663"/>
                    <rdf:li rdf:resource="http://identifiers.org/obo.chebi/CHEBI:27537"/>
                    <rdf:li rdf:resource="http://identifiers.org/kegg.compound/C05276"/>
                    <rdf:li rdf:resource="http://identifiers.org/pubchem.substance/7663"/>
                    <rdf:li rdf:resource="http://identifiers.org/inchi/InChI=1S/C29H48N7O17P3S/c1-4-5-6-7-8-9-20(38)57-13-12-31-19(37)10-11-32-27(41)24(40)29(2,3)15-50-56(47,48)53-55(45,46)49-14-18-23(52-54(42,43)44)22(39)28(51-18)36-17-35-21-25(30)33-16-34-26(21)36/h8-9,16-18,22-24,28,39-40H,4-7,10-15H2,1-3H3,(H,31,37)(H,32,41)(H,45,46)(H,47,48)(H2,30,33,34)(H2,42,43,44)/b9-8+/t18-,22-,23-,24+,28-/m1/s1"/>
                  </rdf:Bag>
                </bqbiol:is>
              </rdf:Description>
            </rdf:RDF>
          </body>
        </annotation>
      </species>
      <species id="M_c8c2d2cis5ciscoa_x" name="C8c2d2cis5cisCoA" compartment="x" hasOnlySubstanceUnits="false" boundaryCondition="false" charge="-4" constant="false">
        <notes>
          <body xmlns="http://www.w3.org/1999/xhtml">
            <p>FORMULA: C29H42N7O17P3S</p>
            <p>CHARGE: -4.0</p>
            <p>FORM NEUTRAL: C29H46N7O17P3S</p>
            <p>KEGG ID: </p>
            <p>PubChem ID: </p>
            <p>ChEBI ID: </p>
            <p>InCHI string: </p>
            <p>Smiles: </p>
          </body>
        </notes>
        <annotation>
          <body xmlns="http://www.w3.org/1999/xhtml">
            <in:inchi xmlns:in="http://biomodels.net/inchi" metaid="metaid_M_c8c2d2cis5ciscoa_x_inchi"/>
            <rdf:RDF xmlns:rdf="http://www.w3.org/1999/02/22-rdf-syntax-ns#" xmlns:bqbiol="http://biomodels.net/biology-qualifiers/">
              <rdf:Description rdf:about="#metaid_M_c8c2d2cis5ciscoa_x">
                <bqbiol:is>
                  <rdf:Bag>
                    <rdf:li rdf:resource="#metaid_M_c8c2d2cis5ciscoa_x_inchi"/>
                    <rdf:li rdf:resource="urn:miriam:obo.chebi:CHEBI%"/>
                    <rdf:li rdf:resource="urn:miriam:kegg.compound:"/>
                    <rdf:li rdf:resource="urn:miriam:pubchem.substance:"/>
                    <rdf:li rdf:resource="http://identifiers.org/obo.chebi/CHEBI:"/>
                    <rdf:li rdf:resource="http://identifiers.org/kegg.compound/"/>
                    <rdf:li rdf:resource="http://identifiers.org/pubchem.substance/"/>
                    <rdf:li rdf:resource="http://identifiers.org/inchi/"/>
                  </rdf:Bag>
                </bqbiol:is>
              </rdf:Description>
            </rdf:RDF>
          </body>
        </annotation>
      </species>
      <species id="M_caasp_p" name="N-carbamoyl-L-aspartate" compartment="p" hasOnlySubstanceUnits="false" boundaryCondition="false" charge="-2" constant="false">
        <notes>
          <body xmlns="http://www.w3.org/1999/xhtml">
            <p>FORMULA: C5H6N2O5</p>
            <p>CHARGE: -2.0</p>
            <p>FORM NEUTRAL: C5H8N2O5</p>
            <p>KEGG ID: C00438</p>
            <p>PubChem ID: 3727</p>
            <p>ChEBI ID: 15859</p>
            <p>InCHI string: InChI=1S/C5H8N2O5/c6-5(12)7-2(4(10)11)1-3(8)9/h2H,1H2,(H,8,9)(H,10,11)(H3,6,7,12)/t2-/m0/s1</p>
            <p>Smiles: NC(=O)N[C@@H](CC(O)=O)C(O)=O</p>
          </body>
        </notes>
        <annotation>
          <body xmlns="http://www.w3.org/1999/xhtml">
            <in:inchi xmlns:in="http://biomodels.net/inchi" metaid="metaid_M_caasp_p_inchi">InChI=1S/C5H8N2O5/c6-5(12)7-2(4(10)11)1-3(8)9/h2H,1H2,(H,8,9)(H,10,11)(H3,6,7,12)/t2-/m0/s1</in:inchi>
            <rdf:RDF xmlns:rdf="http://www.w3.org/1999/02/22-rdf-syntax-ns#" xmlns:bqbiol="http://biomodels.net/biology-qualifiers/">
              <rdf:Description rdf:about="#metaid_M_caasp_p">
                <bqbiol:is>
                  <rdf:Bag>
                    <rdf:li rdf:resource="#metaid_M_caasp_p_inchi"/>
                    <rdf:li rdf:resource="urn:miriam:obo.chebi:CHEBI%15859"/>
                    <rdf:li rdf:resource="urn:miriam:kegg.compound:C00438"/>
                    <rdf:li rdf:resource="urn:miriam:pubchem.substance:3727"/>
                    <rdf:li rdf:resource="http://identifiers.org/obo.chebi/CHEBI:15859"/>
                    <rdf:li rdf:resource="http://identifiers.org/kegg.compound/C00438"/>
                    <rdf:li rdf:resource="http://identifiers.org/pubchem.substance/3727"/>
                    <rdf:li rdf:resource="http://identifiers.org/inchi/InChI=1S/C5H8N2O5/c6-5(12)7-2(4(10)11)1-3(8)9/h2H,1H2,(H,8,9)(H,10,11)(H3,6,7,12)/t2-/m0/s1"/>
                  </rdf:Bag>
                </bqbiol:is>
              </rdf:Description>
            </rdf:RDF>
          </body>
        </annotation>
      </species>
      <species id="M_cair_p" name="5-amino-1-(5-phospho-D-ribosyl)imidazole-4-carboxylate" compartment="p" hasOnlySubstanceUnits="false" boundaryCondition="false" charge="-3" constant="false">
        <notes>
          <body xmlns="http://www.w3.org/1999/xhtml">
            <p>FORMULA: C9H11N3O9P</p>
            <p>CHARGE: -3.0</p>
            <p>FORM NEUTRAL: C9H14N3O9P</p>
            <p>KEGG ID: C04751</p>
            <p>PubChem ID: 7321</p>
            <p>ChEBI ID: 28413</p>
            <p>InCHI string: InChI=1S/C9H14N3O9P/c10-7-4(9(15)16)11-2-12(7)8-6(14)5(13)3(21-8)1-20-22(17,18)19/h2-3,5-6,8,13-14H,1,10H2,(H,15,16)(H2,17,18,19)/t3-,5-,6-,8-/m1/s1</p>
            <p>Smiles: Nc1c(ncn1[C@@H]1O[C@H](COP(O)(O)=O)[C@@H](O)[C@H]1O)C(O)=O</p>
          </body>
        </notes>
        <annotation>
          <body xmlns="http://www.w3.org/1999/xhtml">
            <in:inchi xmlns:in="http://biomodels.net/inchi" metaid="metaid_M_cair_p_inchi">InChI=1S/C9H14N3O9P/c10-7-4(9(15)16)11-2-12(7)8-6(14)5(13)3(21-8)1-20-22(17,18)19/h2-3,5-6,8,13-14H,1,10H2,(H,15,16)(H2,17,18,19)/t3-,5-,6-,8-/m1/s1</in:inchi>
            <rdf:RDF xmlns:rdf="http://www.w3.org/1999/02/22-rdf-syntax-ns#" xmlns:bqbiol="http://biomodels.net/biology-qualifiers/">
              <rdf:Description rdf:about="#metaid_M_cair_p">
                <bqbiol:is>
                  <rdf:Bag>
                    <rdf:li rdf:resource="#metaid_M_cair_p_inchi"/>
                    <rdf:li rdf:resource="urn:miriam:obo.chebi:CHEBI%28413"/>
                    <rdf:li rdf:resource="urn:miriam:kegg.compound:C04751"/>
                    <rdf:li rdf:resource="urn:miriam:pubchem.substance:7321"/>
                    <rdf:li rdf:resource="http://identifiers.org/obo.chebi/CHEBI:28413"/>
                    <rdf:li rdf:resource="http://identifiers.org/kegg.compound/C04751"/>
                    <rdf:li rdf:resource="http://identifiers.org/pubchem.substance/7321"/>
                    <rdf:li rdf:resource="http://identifiers.org/inchi/InChI=1S/C9H14N3O9P/c10-7-4(9(15)16)11-2-12(7)8-6(14)5(13)3(21-8)1-20-22(17,18)19/h2-3,5-6,8,13-14H,1,10H2,(H,15,16)(H2,17,18,19)/t3-,5-,6-,8-/m1/s1"/>
                  </rdf:Bag>
                </bqbiol:is>
              </rdf:Description>
            </rdf:RDF>
          </body>
        </annotation>
      </species>
      <species id="M_cap_p" name="carbamoyl-phosphate" compartment="p" hasOnlySubstanceUnits="false" boundaryCondition="false" charge="-2" constant="false">
        <notes>
          <body xmlns="http://www.w3.org/1999/xhtml">
            <p>FORMULA: CH2NO5P</p>
            <p>CHARGE: -2.0</p>
            <p>FORM NEUTRAL: CH4NO5P</p>
            <p>KEGG ID: C00169</p>
            <p>PubChem ID: 3469</p>
            <p>ChEBI ID: 17672</p>
            <p>InCHI string: InChI=1S/CH4NO5P/c2-1(3)7-8(4,5)6/h(H2,2,3)(H2,4,5,6)</p>
            <p>Smiles: NC(=O)OP(=O)(O)O</p>
          </body>
        </notes>
        <annotation>
          <body xmlns="http://www.w3.org/1999/xhtml">
            <in:inchi xmlns:in="http://biomodels.net/inchi" metaid="metaid_M_cap_p_inchi">InChI=1S/CH4NO5P/c2-1(3)7-8(4,5)6/h(H2,2,3)(H2,4,5,6)</in:inchi>
            <rdf:RDF xmlns:rdf="http://www.w3.org/1999/02/22-rdf-syntax-ns#" xmlns:bqbiol="http://biomodels.net/biology-qualifiers/">
              <rdf:Description rdf:about="#metaid_M_cap_p">
                <bqbiol:is>
                  <rdf:Bag>
                    <rdf:li rdf:resource="#metaid_M_cap_p_inchi"/>
                    <rdf:li rdf:resource="urn:miriam:obo.chebi:CHEBI%17672"/>
                    <rdf:li rdf:resource="urn:miriam:kegg.compound:C00169"/>
                    <rdf:li rdf:resource="urn:miriam:pubchem.substance:3469"/>
                    <rdf:li rdf:resource="http://identifiers.org/obo.chebi/CHEBI:17672"/>
                    <rdf:li rdf:resource="http://identifiers.org/kegg.compound/C00169"/>
                    <rdf:li rdf:resource="http://identifiers.org/pubchem.substance/3469"/>
                    <rdf:li rdf:resource="http://identifiers.org/inchi/InChI=1S/CH4NO5P/c2-1(3)7-8(4,5)6/h(H2,2,3)(H2,4,5,6)"/>
                  </rdf:Bag>
                </bqbiol:is>
              </rdf:Description>
            </rdf:RDF>
          </body>
        </annotation>
      </species>
      <species id="M_cbhcap_p" name="(2S)-2-isopropylmalate" compartment="p" hasOnlySubstanceUnits="false" boundaryCondition="false" charge="-2" constant="false">
        <notes>
          <body xmlns="http://www.w3.org/1999/xhtml">
            <p>FORMULA: C7H10O5</p>
            <p>CHARGE: -2.0</p>
            <p>FORM NEUTRAL: C7H12O5</p>
            <p>KEGG ID: C02504</p>
            <p>PubChem ID: 5516</p>
            <p>ChEBI ID: 1178</p>
            <p>InCHI string: InChI=1S/C7H12O5/c1-4(2)7(12,6(10)11)3-5(8)9/h4,12H,3H2,1-2H3,(H,8,9)(H,10,11)/p-2/t7-/m0/s1</p>
            <p>Smiles: CC(C)[C@@](O)(CC([O-])=O)C([O-])=O</p>
          </body>
        </notes>
        <annotation>
          <body xmlns="http://www.w3.org/1999/xhtml">
            <in:inchi xmlns:in="http://biomodels.net/inchi" metaid="metaid_M_cbhcap_p_inchi">InChI=1S/C7H12O5/c1-4(2)7(12,6(10)11)3-5(8)9/h4,12H,3H2,1-2H3,(H,8,9)(H,10,11)/p-2/t7-/m0/s1</in:inchi>
            <rdf:RDF xmlns:rdf="http://www.w3.org/1999/02/22-rdf-syntax-ns#" xmlns:bqbiol="http://biomodels.net/biology-qualifiers/">
              <rdf:Description rdf:about="#metaid_M_cbhcap_p">
                <bqbiol:is>
                  <rdf:Bag>
                    <rdf:li rdf:resource="#metaid_M_cbhcap_p_inchi"/>
                    <rdf:li rdf:resource="urn:miriam:obo.chebi:CHEBI%1178"/>
                    <rdf:li rdf:resource="urn:miriam:kegg.compound:C02504"/>
                    <rdf:li rdf:resource="urn:miriam:pubchem.substance:5516"/>
                    <rdf:li rdf:resource="http://identifiers.org/obo.chebi/CHEBI:1178"/>
                    <rdf:li rdf:resource="http://identifiers.org/kegg.compound/C02504"/>
                    <rdf:li rdf:resource="http://identifiers.org/pubchem.substance/5516"/>
                    <rdf:li rdf:resource="http://identifiers.org/inchi/InChI=1S/C7H12O5/c1-4(2)7(12,6(10)11)3-5(8)9/h4,12H,3H2,1-2H3,(H,8,9)(H,10,11)/p-2/t7-/m0/s1"/>
                  </rdf:Bag>
                </bqbiol:is>
              </rdf:Description>
            </rdf:RDF>
          </body>
        </annotation>
      </species>
      <species id="M_chor_p" name="chorismate" compartment="p" hasOnlySubstanceUnits="false" boundaryCondition="false" charge="-2" constant="false">
        <notes>
          <body xmlns="http://www.w3.org/1999/xhtml">
            <p>FORMULA: C10H8O6</p>
            <p>CHARGE: -2.0</p>
            <p>FORM NEUTRAL: C10H10O6</p>
            <p>KEGG ID: C00251</p>
            <p>PubChem ID: 3550</p>
            <p>ChEBI ID: 17333</p>
            <p>InCHI string: InChI=1S/C10H10O6/c1-5(9(12)13)16-8-4-6(10(14)15)2-3-7(8)11/h2-4,7-8,11H,1H2,(H,12,13)(H,14,15)/t7-,8-/m1/s1</p>
            <p>Smiles: O[C@@H]1C=CC(=C[C@H]1OC(=C)C(O)=O)C(O)=O</p>
          </body>
        </notes>
        <annotation>
          <body xmlns="http://www.w3.org/1999/xhtml">
            <in:inchi xmlns:in="http://biomodels.net/inchi" metaid="metaid_M_chor_p_inchi">InChI=1S/C10H10O6/c1-5(9(12)13)16-8-4-6(10(14)15)2-3-7(8)11/h2-4,7-8,11H,1H2,(H,12,13)(H,14,15)/t7-,8-/m1/s1</in:inchi>
            <rdf:RDF xmlns:rdf="http://www.w3.org/1999/02/22-rdf-syntax-ns#" xmlns:bqbiol="http://biomodels.net/biology-qualifiers/">
              <rdf:Description rdf:about="#metaid_M_chor_p">
                <bqbiol:is>
                  <rdf:Bag>
                    <rdf:li rdf:resource="#metaid_M_chor_p_inchi"/>
                    <rdf:li rdf:resource="urn:miriam:obo.chebi:CHEBI%17333"/>
                    <rdf:li rdf:resource="urn:miriam:kegg.compound:C00251"/>
                    <rdf:li rdf:resource="urn:miriam:pubchem.substance:3550"/>
                    <rdf:li rdf:resource="http://identifiers.org/obo.chebi/CHEBI:17333"/>
                    <rdf:li rdf:resource="http://identifiers.org/kegg.compound/C00251"/>
                    <rdf:li rdf:resource="http://identifiers.org/pubchem.substance/3550"/>
                    <rdf:li rdf:resource="http://identifiers.org/inchi/InChI=1S/C10H10O6/c1-5(9(12)13)16-8-4-6(10(14)15)2-3-7(8)11/h2-4,7-8,11H,1H2,(H,12,13)(H,14,15)/t7-,8-/m1/s1"/>
                  </rdf:Bag>
                </bqbiol:is>
              </rdf:Description>
            </rdf:RDF>
          </body>
        </annotation>
      </species>
      <species id="M_cit_c" name="citrate" compartment="c" hasOnlySubstanceUnits="false" boundaryCondition="false" charge="-3" constant="false">
        <notes>
          <body xmlns="http://www.w3.org/1999/xhtml">
            <p>FORMULA: C6H5O7</p>
            <p>CHARGE: -3.0</p>
            <p>FORM NEUTRAL: C6H8O7</p>
            <p>KEGG ID: C00158</p>
            <p>PubChem ID: 3458</p>
            <p>ChEBI ID: 30769</p>
            <p>InCHI string: InChI=1S/C6H8O7/c7-3(8)1-6(13,5(11)12)2-4(9)10/h13H,1-2H2,(H,7,8)(H,9,10)(H,11,12)</p>
            <p>Smiles: OC(=O)CC(O)(CC(=O)O)C(=O)O</p>
          </body>
        </notes>
        <annotation>
          <body xmlns="http://www.w3.org/1999/xhtml">
            <in:inchi xmlns:in="http://biomodels.net/inchi" metaid="metaid_M_cit_c_inchi">InChI=1S/C6H8O7/c7-3(8)1-6(13,5(11)12)2-4(9)10/h13H,1-2H2,(H,7,8)(H,9,10)(H,11,12)</in:inchi>
            <rdf:RDF xmlns:rdf="http://www.w3.org/1999/02/22-rdf-syntax-ns#" xmlns:bqbiol="http://biomodels.net/biology-qualifiers/">
              <rdf:Description rdf:about="#metaid_M_cit_c">
                <bqbiol:is>
                  <rdf:Bag>
                    <rdf:li rdf:resource="#metaid_M_cit_c_inchi"/>
                    <rdf:li rdf:resource="urn:miriam:obo.chebi:CHEBI%30769"/>
                    <rdf:li rdf:resource="urn:miriam:kegg.compound:C00158"/>
                    <rdf:li rdf:resource="urn:miriam:pubchem.substance:3458"/>
                    <rdf:li rdf:resource="http://identifiers.org/obo.chebi/CHEBI:30769"/>
                    <rdf:li rdf:resource="http://identifiers.org/kegg.compound/C00158"/>
                    <rdf:li rdf:resource="http://identifiers.org/pubchem.substance/3458"/>
                    <rdf:li rdf:resource="http://identifiers.org/inchi/InChI=1S/C6H8O7/c7-3(8)1-6(13,5(11)12)2-4(9)10/h13H,1-2H2,(H,7,8)(H,9,10)(H,11,12)"/>
                  </rdf:Bag>
                </bqbiol:is>
              </rdf:Description>
            </rdf:RDF>
          </body>
        </annotation>
      </species>
      <species id="M_cit_m" name="citrate" compartment="m" hasOnlySubstanceUnits="false" boundaryCondition="false" charge="-3" constant="false">
        <notes>
          <body xmlns="http://www.w3.org/1999/xhtml">
            <p>FORMULA: C6H5O7</p>
            <p>CHARGE: -3.0</p>
            <p>FORM NEUTRAL: C6H8O7</p>
            <p>KEGG ID: C00158</p>
            <p>PubChem ID: 3458</p>
            <p>ChEBI ID: 30769</p>
            <p>InCHI string: InChI=1S/C6H8O7/c7-3(8)1-6(13,5(11)12)2-4(9)10/h13H,1-2H2,(H,7,8)(H,9,10)(H,11,12)</p>
            <p>Smiles: OC(=O)CC(O)(CC(=O)O)C(=O)O</p>
          </body>
        </notes>
        <annotation>
          <body xmlns="http://www.w3.org/1999/xhtml">
            <in:inchi xmlns:in="http://biomodels.net/inchi" metaid="metaid_M_cit_m_inchi">InChI=1S/C6H8O7/c7-3(8)1-6(13,5(11)12)2-4(9)10/h13H,1-2H2,(H,7,8)(H,9,10)(H,11,12)</in:inchi>
            <rdf:RDF xmlns:rdf="http://www.w3.org/1999/02/22-rdf-syntax-ns#" xmlns:bqbiol="http://biomodels.net/biology-qualifiers/">
              <rdf:Description rdf:about="#metaid_M_cit_m">
                <bqbiol:is>
                  <rdf:Bag>
                    <rdf:li rdf:resource="#metaid_M_cit_m_inchi"/>
                    <rdf:li rdf:resource="urn:miriam:obo.chebi:CHEBI%30769"/>
                    <rdf:li rdf:resource="urn:miriam:kegg.compound:C00158"/>
                    <rdf:li rdf:resource="urn:miriam:pubchem.substance:3458"/>
                    <rdf:li rdf:resource="http://identifiers.org/obo.chebi/CHEBI:30769"/>
                    <rdf:li rdf:resource="http://identifiers.org/kegg.compound/C00158"/>
                    <rdf:li rdf:resource="http://identifiers.org/pubchem.substance/3458"/>
                    <rdf:li rdf:resource="http://identifiers.org/inchi/InChI=1S/C6H8O7/c7-3(8)1-6(13,5(11)12)2-4(9)10/h13H,1-2H2,(H,7,8)(H,9,10)(H,11,12)"/>
                  </rdf:Bag>
                </bqbiol:is>
              </rdf:Description>
            </rdf:RDF>
          </body>
        </annotation>
      </species>
      <species id="M_cit_x" name="citrate" compartment="x" hasOnlySubstanceUnits="false" boundaryCondition="false" charge="-3" constant="false">
        <notes>
          <body xmlns="http://www.w3.org/1999/xhtml">
            <p>FORMULA: C6H5O7</p>
            <p>CHARGE: -3.0</p>
            <p>FORM NEUTRAL: C6H8O7</p>
            <p>KEGG ID: C00158</p>
            <p>PubChem ID: 3458</p>
            <p>ChEBI ID: 30769</p>
            <p>InCHI string: InChI=1S/C6H8O7/c7-3(8)1-6(13,5(11)12)2-4(9)10/h13H,1-2H2,(H,7,8)(H,9,10)(H,11,12)</p>
            <p>Smiles: OC(=O)CC(O)(CC(=O)O)C(=O)O</p>
          </body>
        </notes>
        <annotation>
          <body xmlns="http://www.w3.org/1999/xhtml">
            <in:inchi xmlns:in="http://biomodels.net/inchi" metaid="metaid_M_cit_x_inchi">InChI=1S/C6H8O7/c7-3(8)1-6(13,5(11)12)2-4(9)10/h13H,1-2H2,(H,7,8)(H,9,10)(H,11,12)</in:inchi>
            <rdf:RDF xmlns:rdf="http://www.w3.org/1999/02/22-rdf-syntax-ns#" xmlns:bqbiol="http://biomodels.net/biology-qualifiers/">
              <rdf:Description rdf:about="#metaid_M_cit_x">
                <bqbiol:is>
                  <rdf:Bag>
                    <rdf:li rdf:resource="#metaid_M_cit_x_inchi"/>
                    <rdf:li rdf:resource="urn:miriam:obo.chebi:CHEBI%30769"/>
                    <rdf:li rdf:resource="urn:miriam:kegg.compound:C00158"/>
                    <rdf:li rdf:resource="urn:miriam:pubchem.substance:3458"/>
                    <rdf:li rdf:resource="http://identifiers.org/obo.chebi/CHEBI:30769"/>
                    <rdf:li rdf:resource="http://identifiers.org/kegg.compound/C00158"/>
                    <rdf:li rdf:resource="http://identifiers.org/pubchem.substance/3458"/>
                    <rdf:li rdf:resource="http://identifiers.org/inchi/InChI=1S/C6H8O7/c7-3(8)1-6(13,5(11)12)2-4(9)10/h13H,1-2H2,(H,7,8)(H,9,10)(H,11,12)"/>
                  </rdf:Bag>
                </bqbiol:is>
              </rdf:Description>
            </rdf:RDF>
          </body>
        </annotation>
      </species>
      <species id="M_citr_p" name="L-citrulline" compartment="p" hasOnlySubstanceUnits="false" boundaryCondition="false" charge="0" constant="false">
        <notes>
          <body xmlns="http://www.w3.org/1999/xhtml">
            <p>FORMULA: C6H13N3O3</p>
            <p>CHARGE: 0.0</p>
            <p>FORM NEUTRAL: C6H13N3O3</p>
            <p>KEGG ID: C00327</p>
            <p>PubChem ID: 3621</p>
            <p>ChEBI ID: 16349</p>
            <p>InCHI string: InChI=1S/C6H13N3O3/c7-4(5(10)11)2-1-3-9-6(8)12/h4H,1-3,7H2,(H,10,11)(H3,8,9,12)/t4-/m0/s1</p>
            <p>Smiles: N[C@@H](CCCNC(=O)N)C(=O)O</p>
          </body>
        </notes>
        <annotation>
          <body xmlns="http://www.w3.org/1999/xhtml">
            <in:inchi xmlns:in="http://biomodels.net/inchi" metaid="metaid_M_citr_p_inchi">InChI=1S/C6H13N3O3/c7-4(5(10)11)2-1-3-9-6(8)12/h4H,1-3,7H2,(H,10,11)(H3,8,9,12)/t4-/m0/s1</in:inchi>
            <rdf:RDF xmlns:rdf="http://www.w3.org/1999/02/22-rdf-syntax-ns#" xmlns:bqbiol="http://biomodels.net/biology-qualifiers/">
              <rdf:Description rdf:about="#metaid_M_citr_p">
                <bqbiol:is>
                  <rdf:Bag>
                    <rdf:li rdf:resource="#metaid_M_citr_p_inchi"/>
                    <rdf:li rdf:resource="urn:miriam:obo.chebi:CHEBI%16349"/>
                    <rdf:li rdf:resource="urn:miriam:kegg.compound:C00327"/>
                    <rdf:li rdf:resource="urn:miriam:pubchem.substance:3621"/>
                    <rdf:li rdf:resource="http://identifiers.org/obo.chebi/CHEBI:16349"/>
                    <rdf:li rdf:resource="http://identifiers.org/kegg.compound/C00327"/>
                    <rdf:li rdf:resource="http://identifiers.org/pubchem.substance/3621"/>
                    <rdf:li rdf:resource="http://identifiers.org/inchi/InChI=1S/C6H13N3O3/c7-4(5(10)11)2-1-3-9-6(8)12/h4H,1-3,7H2,(H,10,11)(H3,8,9,12)/t4-/m0/s1"/>
                  </rdf:Bag>
                </bqbiol:is>
              </rdf:Description>
            </rdf:RDF>
          </body>
        </annotation>
      </species>
      <species id="M_co2_a" name="CO2" compartment="a" hasOnlySubstanceUnits="false" boundaryCondition="false" charge="0" constant="false">
        <notes>
          <body xmlns="http://www.w3.org/1999/xhtml">
            <p>FORMULA: CO2</p>
            <p>CHARGE: 0.0</p>
            <p>FORM NEUTRAL: CO2</p>
            <p>KEGG ID: C00011</p>
            <p>PubChem ID: 3313</p>
            <p>ChEBI ID: 16526</p>
            <p>InCHI string: InChI=1S/CO2/c2-1-3</p>
            <p>Smiles: O=C=O</p>
          </body>
        </notes>
        <annotation>
          <body xmlns="http://www.w3.org/1999/xhtml">
            <in:inchi xmlns:in="http://biomodels.net/inchi" metaid="metaid_M_co2_a_inchi">InChI=1S/CO2/c2-1-3</in:inchi>
            <rdf:RDF xmlns:rdf="http://www.w3.org/1999/02/22-rdf-syntax-ns#" xmlns:bqbiol="http://biomodels.net/biology-qualifiers/">
              <rdf:Description rdf:about="#metaid_M_co2_a">
                <bqbiol:is>
                  <rdf:Bag>
                    <rdf:li rdf:resource="#metaid_M_co2_a_inchi"/>
                    <rdf:li rdf:resource="urn:miriam:obo.chebi:CHEBI%16526"/>
                    <rdf:li rdf:resource="urn:miriam:kegg.compound:C00011"/>
                    <rdf:li rdf:resource="urn:miriam:pubchem.substance:3313"/>
                    <rdf:li rdf:resource="http://identifiers.org/obo.chebi/CHEBI:16526"/>
                    <rdf:li rdf:resource="http://identifiers.org/kegg.compound/C00011"/>
                    <rdf:li rdf:resource="http://identifiers.org/pubchem.substance/3313"/>
                    <rdf:li rdf:resource="http://identifiers.org/inchi/InChI=1S/CO2/c2-1-3"/>
                  </rdf:Bag>
                </bqbiol:is>
              </rdf:Description>
            </rdf:RDF>
          </body>
        </annotation>
      </species>
      <species id="M_co2_c" name="CO2" compartment="c" hasOnlySubstanceUnits="false" boundaryCondition="false" charge="0" constant="false">
        <notes>
          <body xmlns="http://www.w3.org/1999/xhtml">
            <p>FORMULA: CO2</p>
            <p>CHARGE: 0.0</p>
            <p>FORM NEUTRAL: CO2</p>
            <p>KEGG ID: C00011</p>
            <p>PubChem ID: 3313</p>
            <p>ChEBI ID: 16526</p>
            <p>InCHI string: InChI=1S/CO2/c2-1-3</p>
            <p>Smiles: O=C=O</p>
          </body>
        </notes>
        <annotation>
          <body xmlns="http://www.w3.org/1999/xhtml">
            <in:inchi xmlns:in="http://biomodels.net/inchi" metaid="metaid_M_co2_c_inchi">InChI=1S/CO2/c2-1-3</in:inchi>
            <rdf:RDF xmlns:rdf="http://www.w3.org/1999/02/22-rdf-syntax-ns#" xmlns:bqbiol="http://biomodels.net/biology-qualifiers/">
              <rdf:Description rdf:about="#metaid_M_co2_c">
                <bqbiol:is>
                  <rdf:Bag>
                    <rdf:li rdf:resource="#metaid_M_co2_c_inchi"/>
                    <rdf:li rdf:resource="urn:miriam:obo.chebi:CHEBI%16526"/>
                    <rdf:li rdf:resource="urn:miriam:kegg.compound:C00011"/>
                    <rdf:li rdf:resource="urn:miriam:pubchem.substance:3313"/>
                    <rdf:li rdf:resource="http://identifiers.org/obo.chebi/CHEBI:16526"/>
                    <rdf:li rdf:resource="http://identifiers.org/kegg.compound/C00011"/>
                    <rdf:li rdf:resource="http://identifiers.org/pubchem.substance/3313"/>
                    <rdf:li rdf:resource="http://identifiers.org/inchi/InChI=1S/CO2/c2-1-3"/>
                  </rdf:Bag>
                </bqbiol:is>
              </rdf:Description>
            </rdf:RDF>
          </body>
        </annotation>
      </species>
      <species id="M_co2_e" name="CO2" compartment="e" hasOnlySubstanceUnits="false" boundaryCondition="false" charge="0" constant="false">
        <notes>
          <body xmlns="http://www.w3.org/1999/xhtml">
            <p>FORMULA: CO2</p>
            <p>CHARGE: 0.0</p>
            <p>FORM NEUTRAL: CO2</p>
            <p>KEGG ID: C00011</p>
            <p>PubChem ID: 3313</p>
            <p>ChEBI ID: 16526</p>
            <p>InCHI string: InChI=1S/CO2/c2-1-3</p>
            <p>Smiles: O=C=O</p>
          </body>
        </notes>
        <annotation>
          <body xmlns="http://www.w3.org/1999/xhtml">
            <in:inchi xmlns:in="http://biomodels.net/inchi" metaid="metaid_M_co2_e_inchi">InChI=1S/CO2/c2-1-3</in:inchi>
            <rdf:RDF xmlns:rdf="http://www.w3.org/1999/02/22-rdf-syntax-ns#" xmlns:bqbiol="http://biomodels.net/biology-qualifiers/">
              <rdf:Description rdf:about="#metaid_M_co2_e">
                <bqbiol:is>
                  <rdf:Bag>
                    <rdf:li rdf:resource="#metaid_M_co2_e_inchi"/>
                    <rdf:li rdf:resource="urn:miriam:obo.chebi:CHEBI%16526"/>
                    <rdf:li rdf:resource="urn:miriam:kegg.compound:C00011"/>
                    <rdf:li rdf:resource="urn:miriam:pubchem.substance:3313"/>
                    <rdf:li rdf:resource="http://identifiers.org/obo.chebi/CHEBI:16526"/>
                    <rdf:li rdf:resource="http://identifiers.org/kegg.compound/C00011"/>
                    <rdf:li rdf:resource="http://identifiers.org/pubchem.substance/3313"/>
                    <rdf:li rdf:resource="http://identifiers.org/inchi/InChI=1S/CO2/c2-1-3"/>
                  </rdf:Bag>
                </bqbiol:is>
              </rdf:Description>
            </rdf:RDF>
          </body>
        </annotation>
      </species>
      <species id="M_co2_m" name="CO2" compartment="m" hasOnlySubstanceUnits="false" boundaryCondition="false" charge="0" constant="false">
        <notes>
          <body xmlns="http://www.w3.org/1999/xhtml">
            <p>FORMULA: CO2</p>
            <p>CHARGE: 0.0</p>
            <p>FORM NEUTRAL: CO2</p>
            <p>KEGG ID: C00011</p>
            <p>PubChem ID: 3313</p>
            <p>ChEBI ID: 16526</p>
            <p>InCHI string: InChI=1S/CO2/c2-1-3</p>
            <p>Smiles: O=C=O</p>
          </body>
        </notes>
        <annotation>
          <body xmlns="http://www.w3.org/1999/xhtml">
            <in:inchi xmlns:in="http://biomodels.net/inchi" metaid="metaid_M_co2_m_inchi">InChI=1S/CO2/c2-1-3</in:inchi>
            <rdf:RDF xmlns:rdf="http://www.w3.org/1999/02/22-rdf-syntax-ns#" xmlns:bqbiol="http://biomodels.net/biology-qualifiers/">
              <rdf:Description rdf:about="#metaid_M_co2_m">
                <bqbiol:is>
                  <rdf:Bag>
                    <rdf:li rdf:resource="#metaid_M_co2_m_inchi"/>
                    <rdf:li rdf:resource="urn:miriam:obo.chebi:CHEBI%16526"/>
                    <rdf:li rdf:resource="urn:miriam:kegg.compound:C00011"/>
                    <rdf:li rdf:resource="urn:miriam:pubchem.substance:3313"/>
                    <rdf:li rdf:resource="http://identifiers.org/obo.chebi/CHEBI:16526"/>
                    <rdf:li rdf:resource="http://identifiers.org/kegg.compound/C00011"/>
                    <rdf:li rdf:resource="http://identifiers.org/pubchem.substance/3313"/>
                    <rdf:li rdf:resource="http://identifiers.org/inchi/InChI=1S/CO2/c2-1-3"/>
                  </rdf:Bag>
                </bqbiol:is>
              </rdf:Description>
            </rdf:RDF>
          </body>
        </annotation>
      </species>
      <species id="M_co2_p" name="CO2" compartment="p" hasOnlySubstanceUnits="false" boundaryCondition="false" charge="0" constant="false">
        <notes>
          <body xmlns="http://www.w3.org/1999/xhtml">
            <p>FORMULA: CO2</p>
            <p>CHARGE: 0.0</p>
            <p>FORM NEUTRAL: CO2</p>
            <p>KEGG ID: C00011</p>
            <p>PubChem ID: 3313</p>
            <p>ChEBI ID: 16526</p>
            <p>InCHI string: InChI=1S/CO2/c2-1-3</p>
            <p>Smiles: O=C=O</p>
          </body>
        </notes>
        <annotation>
          <body xmlns="http://www.w3.org/1999/xhtml">
            <in:inchi xmlns:in="http://biomodels.net/inchi" metaid="metaid_M_co2_p_inchi">InChI=1S/CO2/c2-1-3</in:inchi>
            <rdf:RDF xmlns:rdf="http://www.w3.org/1999/02/22-rdf-syntax-ns#" xmlns:bqbiol="http://biomodels.net/biology-qualifiers/">
              <rdf:Description rdf:about="#metaid_M_co2_p">
                <bqbiol:is>
                  <rdf:Bag>
                    <rdf:li rdf:resource="#metaid_M_co2_p_inchi"/>
                    <rdf:li rdf:resource="urn:miriam:obo.chebi:CHEBI%16526"/>
                    <rdf:li rdf:resource="urn:miriam:kegg.compound:C00011"/>
                    <rdf:li rdf:resource="urn:miriam:pubchem.substance:3313"/>
                    <rdf:li rdf:resource="http://identifiers.org/obo.chebi/CHEBI:16526"/>
                    <rdf:li rdf:resource="http://identifiers.org/kegg.compound/C00011"/>
                    <rdf:li rdf:resource="http://identifiers.org/pubchem.substance/3313"/>
                    <rdf:li rdf:resource="http://identifiers.org/inchi/InChI=1S/CO2/c2-1-3"/>
                  </rdf:Bag>
                </bqbiol:is>
              </rdf:Description>
            </rdf:RDF>
          </body>
        </annotation>
      </species>
      <species id="M_coa_c" name="CoA" compartment="c" hasOnlySubstanceUnits="false" boundaryCondition="false" charge="-4" constant="false">
        <notes>
          <body xmlns="http://www.w3.org/1999/xhtml">
            <p>FORMULA: C21H32N7O16P3S</p>
            <p>CHARGE: -4.0</p>
            <p>FORM NEUTRAL: C21H36N7O16P3S</p>
            <p>KEGG ID: C00010</p>
            <p>PubChem ID: 3312</p>
            <p>ChEBI ID: 15346</p>
            <p>InCHI string: InChI=1S/C21H36N7O16P3S/c1-21(2,16(31)19(32)24-4-3-12(29)23-5-6-48)8-41-47(38,39)44-46(36,37)40-7-11-15(43-45(33,34)35)14(30)20(42-11)28-10-27-13-17(22)25-9-26-18(13)28/h9-11,14-16,20,30-31,48H,3-8H2,1-2H3,(H,23,29)(H,24,32)(H,36,37)(H,38,39)(H2,22,25,26)(H2,33,34,35)/t11-,14-,15-,16+,20-/m1/s1</p>
            <p>Smiles: CC(C)(COP(=O)(O)OP(=O)(O)OC[C@H]1O[C@H]([C@H](O)[C@@H]1OP(=O)(O)O)n2cnc3c(N)ncnc23)[C@@H](O)C(=O)NCCC(=O)NCCS</p>
          </body>
        </notes>
        <annotation>
          <body xmlns="http://www.w3.org/1999/xhtml">
            <in:inchi xmlns:in="http://biomodels.net/inchi" metaid="metaid_M_coa_c_inchi">InChI=1S/C21H36N7O16P3S/c1-21(2,16(31)19(32)24-4-3-12(29)23-5-6-48)8-41-47(38,39)44-46(36,37)40-7-11-15(43-45(33,34)35)14(30)20(42-11)28-10-27-13-17(22)25-9-26-18(13)28/h9-11,14-16,20,30-31,48H,3-8H2,1-2H3,(H,23,29)(H,24,32)(H,36,37)(H,38,39)(H2,22,25,26)(H2,33,34,35)/t11-,14-,15-,16+,20-/m1/s1</in:inchi>
            <rdf:RDF xmlns:rdf="http://www.w3.org/1999/02/22-rdf-syntax-ns#" xmlns:bqbiol="http://biomodels.net/biology-qualifiers/">
              <rdf:Description rdf:about="#metaid_M_coa_c">
                <bqbiol:is>
                  <rdf:Bag>
                    <rdf:li rdf:resource="#metaid_M_coa_c_inchi"/>
                    <rdf:li rdf:resource="urn:miriam:obo.chebi:CHEBI%15346"/>
                    <rdf:li rdf:resource="urn:miriam:kegg.compound:C00010"/>
                    <rdf:li rdf:resource="urn:miriam:pubchem.substance:3312"/>
                    <rdf:li rdf:resource="http://identifiers.org/obo.chebi/CHEBI:15346"/>
                    <rdf:li rdf:resource="http://identifiers.org/kegg.compound/C00010"/>
                    <rdf:li rdf:resource="http://identifiers.org/pubchem.substance/3312"/>
                    <rdf:li rdf:resource="http://identifiers.org/inchi/InChI=1S/C21H36N7O16P3S/c1-21(2,16(31)19(32)24-4-3-12(29)23-5-6-48)8-41-47(38,39)44-46(36,37)40-7-11-15(43-45(33,34)35)14(30)20(42-11)28-10-27-13-17(22)25-9-26-18(13)28/h9-11,14-16,20,30-31,48H,3-8H2,1-2H3,(H,23,29)(H,24,32)(H,36,37)(H,38,39)(H2,22,25,26)(H2,33,34,35)/t11-,14-,15-,16+,20-/m1/s1"/>
                  </rdf:Bag>
                </bqbiol:is>
              </rdf:Description>
            </rdf:RDF>
          </body>
        </annotation>
      </species>
      <species id="M_coa_m" name="CoA" compartment="m" hasOnlySubstanceUnits="false" boundaryCondition="false" charge="-4" constant="false">
        <notes>
          <body xmlns="http://www.w3.org/1999/xhtml">
            <p>FORMULA: C21H32N7O16P3S</p>
            <p>CHARGE: -4.0</p>
            <p>FORM NEUTRAL: C21H36N7O16P3S</p>
            <p>KEGG ID: C00010</p>
            <p>PubChem ID: 3312</p>
            <p>ChEBI ID: 15346</p>
            <p>InCHI string: InChI=1S/C21H36N7O16P3S/c1-21(2,16(31)19(32)24-4-3-12(29)23-5-6-48)8-41-47(38,39)44-46(36,37)40-7-11-15(43-45(33,34)35)14(30)20(42-11)28-10-27-13-17(22)25-9-26-18(13)28/h9-11,14-16,20,30-31,48H,3-8H2,1-2H3,(H,23,29)(H,24,32)(H,36,37)(H,38,39)(H2,22,25,26)(H2,33,34,35)/t11-,14-,15-,16+,20-/m1/s1</p>
            <p>Smiles: CC(C)(COP(=O)(O)OP(=O)(O)OC[C@H]1O[C@H]([C@H](O)[C@@H]1OP(=O)(O)O)n2cnc3c(N)ncnc23)[C@@H](O)C(=O)NCCC(=O)NCCS</p>
          </body>
        </notes>
        <annotation>
          <body xmlns="http://www.w3.org/1999/xhtml">
            <in:inchi xmlns:in="http://biomodels.net/inchi" metaid="metaid_M_coa_m_inchi">InChI=1S/C21H36N7O16P3S/c1-21(2,16(31)19(32)24-4-3-12(29)23-5-6-48)8-41-47(38,39)44-46(36,37)40-7-11-15(43-45(33,34)35)14(30)20(42-11)28-10-27-13-17(22)25-9-26-18(13)28/h9-11,14-16,20,30-31,48H,3-8H2,1-2H3,(H,23,29)(H,24,32)(H,36,37)(H,38,39)(H2,22,25,26)(H2,33,34,35)/t11-,14-,15-,16+,20-/m1/s1</in:inchi>
            <rdf:RDF xmlns:rdf="http://www.w3.org/1999/02/22-rdf-syntax-ns#" xmlns:bqbiol="http://biomodels.net/biology-qualifiers/">
              <rdf:Description rdf:about="#metaid_M_coa_m">
                <bqbiol:is>
                  <rdf:Bag>
                    <rdf:li rdf:resource="#metaid_M_coa_m_inchi"/>
                    <rdf:li rdf:resource="urn:miriam:obo.chebi:CHEBI%15346"/>
                    <rdf:li rdf:resource="urn:miriam:kegg.compound:C00010"/>
                    <rdf:li rdf:resource="urn:miriam:pubchem.substance:3312"/>
                    <rdf:li rdf:resource="http://identifiers.org/obo.chebi/CHEBI:15346"/>
                    <rdf:li rdf:resource="http://identifiers.org/kegg.compound/C00010"/>
                    <rdf:li rdf:resource="http://identifiers.org/pubchem.substance/3312"/>
                    <rdf:li rdf:resource="http://identifiers.org/inchi/InChI=1S/C21H36N7O16P3S/c1-21(2,16(31)19(32)24-4-3-12(29)23-5-6-48)8-41-47(38,39)44-46(36,37)40-7-11-15(43-45(33,34)35)14(30)20(42-11)28-10-27-13-17(22)25-9-26-18(13)28/h9-11,14-16,20,30-31,48H,3-8H2,1-2H3,(H,23,29)(H,24,32)(H,36,37)(H,38,39)(H2,22,25,26)(H2,33,34,35)/t11-,14-,15-,16+,20-/m1/s1"/>
                  </rdf:Bag>
                </bqbiol:is>
              </rdf:Description>
            </rdf:RDF>
          </body>
        </annotation>
      </species>
      <species id="M_coa_p" name="CoA" compartment="p" hasOnlySubstanceUnits="false" boundaryCondition="false" charge="-4" constant="false">
        <notes>
          <body xmlns="http://www.w3.org/1999/xhtml">
            <p>FORMULA: C21H32N7O16P3S</p>
            <p>CHARGE: -4.0</p>
            <p>FORM NEUTRAL: C21H36N7O16P3S</p>
            <p>KEGG ID: C00010</p>
            <p>PubChem ID: 3312</p>
            <p>ChEBI ID: 15346</p>
            <p>InCHI string: InChI=1S/C21H36N7O16P3S/c1-21(2,16(31)19(32)24-4-3-12(29)23-5-6-48)8-41-47(38,39)44-46(36,37)40-7-11-15(43-45(33,34)35)14(30)20(42-11)28-10-27-13-17(22)25-9-26-18(13)28/h9-11,14-16,20,30-31,48H,3-8H2,1-2H3,(H,23,29)(H,24,32)(H,36,37)(H,38,39)(H2,22,25,26)(H2,33,34,35)/t11-,14-,15-,16+,20-/m1/s1</p>
            <p>Smiles: CC(C)(COP(=O)(O)OP(=O)(O)OC[C@H]1O[C@H]([C@H](O)[C@@H]1OP(=O)(O)O)n2cnc3c(N)ncnc23)[C@@H](O)C(=O)NCCC(=O)NCCS</p>
          </body>
        </notes>
        <annotation>
          <body xmlns="http://www.w3.org/1999/xhtml">
            <in:inchi xmlns:in="http://biomodels.net/inchi" metaid="metaid_M_coa_p_inchi">InChI=1S/C21H36N7O16P3S/c1-21(2,16(31)19(32)24-4-3-12(29)23-5-6-48)8-41-47(38,39)44-46(36,37)40-7-11-15(43-45(33,34)35)14(30)20(42-11)28-10-27-13-17(22)25-9-26-18(13)28/h9-11,14-16,20,30-31,48H,3-8H2,1-2H3,(H,23,29)(H,24,32)(H,36,37)(H,38,39)(H2,22,25,26)(H2,33,34,35)/t11-,14-,15-,16+,20-/m1/s1</in:inchi>
            <rdf:RDF xmlns:rdf="http://www.w3.org/1999/02/22-rdf-syntax-ns#" xmlns:bqbiol="http://biomodels.net/biology-qualifiers/">
              <rdf:Description rdf:about="#metaid_M_coa_p">
                <bqbiol:is>
                  <rdf:Bag>
                    <rdf:li rdf:resource="#metaid_M_coa_p_inchi"/>
                    <rdf:li rdf:resource="urn:miriam:obo.chebi:CHEBI%15346"/>
                    <rdf:li rdf:resource="urn:miriam:kegg.compound:C00010"/>
                    <rdf:li rdf:resource="urn:miriam:pubchem.substance:3312"/>
                    <rdf:li rdf:resource="http://identifiers.org/obo.chebi/CHEBI:15346"/>
                    <rdf:li rdf:resource="http://identifiers.org/kegg.compound/C00010"/>
                    <rdf:li rdf:resource="http://identifiers.org/pubchem.substance/3312"/>
                    <rdf:li rdf:resource="http://identifiers.org/inchi/InChI=1S/C21H36N7O16P3S/c1-21(2,16(31)19(32)24-4-3-12(29)23-5-6-48)8-41-47(38,39)44-46(36,37)40-7-11-15(43-45(33,34)35)14(30)20(42-11)28-10-27-13-17(22)25-9-26-18(13)28/h9-11,14-16,20,30-31,48H,3-8H2,1-2H3,(H,23,29)(H,24,32)(H,36,37)(H,38,39)(H2,22,25,26)(H2,33,34,35)/t11-,14-,15-,16+,20-/m1/s1"/>
                  </rdf:Bag>
                </bqbiol:is>
              </rdf:Description>
            </rdf:RDF>
          </body>
        </annotation>
      </species>
      <species id="M_coa_x" name="CoA" compartment="x" hasOnlySubstanceUnits="false" boundaryCondition="false" charge="-4" constant="false">
        <notes>
          <body xmlns="http://www.w3.org/1999/xhtml">
            <p>FORMULA: C21H32N7O16P3S</p>
            <p>CHARGE: -4.0</p>
            <p>FORM NEUTRAL: C21H36N7O16P3S</p>
            <p>KEGG ID: C00010</p>
            <p>PubChem ID: 3312</p>
            <p>ChEBI ID: 15346</p>
            <p>InCHI string: InChI=1S/C21H36N7O16P3S/c1-21(2,16(31)19(32)24-4-3-12(29)23-5-6-48)8-41-47(38,39)44-46(36,37)40-7-11-15(43-45(33,34)35)14(30)20(42-11)28-10-27-13-17(22)25-9-26-18(13)28/h9-11,14-16,20,30-31,48H,3-8H2,1-2H3,(H,23,29)(H,24,32)(H,36,37)(H,38,39)(H2,22,25,26)(H2,33,34,35)/t11-,14-,15-,16+,20-/m1/s1</p>
            <p>Smiles: CC(C)(COP(=O)(O)OP(=O)(O)OC[C@H]1O[C@H]([C@H](O)[C@@H]1OP(=O)(O)O)n2cnc3c(N)ncnc23)[C@@H](O)C(=O)NCCC(=O)NCCS</p>
          </body>
        </notes>
        <annotation>
          <body xmlns="http://www.w3.org/1999/xhtml">
            <in:inchi xmlns:in="http://biomodels.net/inchi" metaid="metaid_M_coa_x_inchi">InChI=1S/C21H36N7O16P3S/c1-21(2,16(31)19(32)24-4-3-12(29)23-5-6-48)8-41-47(38,39)44-46(36,37)40-7-11-15(43-45(33,34)35)14(30)20(42-11)28-10-27-13-17(22)25-9-26-18(13)28/h9-11,14-16,20,30-31,48H,3-8H2,1-2H3,(H,23,29)(H,24,32)(H,36,37)(H,38,39)(H2,22,25,26)(H2,33,34,35)/t11-,14-,15-,16+,20-/m1/s1</in:inchi>
            <rdf:RDF xmlns:rdf="http://www.w3.org/1999/02/22-rdf-syntax-ns#" xmlns:bqbiol="http://biomodels.net/biology-qualifiers/">
              <rdf:Description rdf:about="#metaid_M_coa_x">
                <bqbiol:is>
                  <rdf:Bag>
                    <rdf:li rdf:resource="#metaid_M_coa_x_inchi"/>
                    <rdf:li rdf:resource="urn:miriam:obo.chebi:CHEBI%15346"/>
                    <rdf:li rdf:resource="urn:miriam:kegg.compound:C00010"/>
                    <rdf:li rdf:resource="urn:miriam:pubchem.substance:3312"/>
                    <rdf:li rdf:resource="http://identifiers.org/obo.chebi/CHEBI:15346"/>
                    <rdf:li rdf:resource="http://identifiers.org/kegg.compound/C00010"/>
                    <rdf:li rdf:resource="http://identifiers.org/pubchem.substance/3312"/>
                    <rdf:li rdf:resource="http://identifiers.org/inchi/InChI=1S/C21H36N7O16P3S/c1-21(2,16(31)19(32)24-4-3-12(29)23-5-6-48)8-41-47(38,39)44-46(36,37)40-7-11-15(43-45(33,34)35)14(30)20(42-11)28-10-27-13-17(22)25-9-26-18(13)28/h9-11,14-16,20,30-31,48H,3-8H2,1-2H3,(H,23,29)(H,24,32)(H,36,37)(H,38,39)(H2,22,25,26)(H2,33,34,35)/t11-,14-,15-,16+,20-/m1/s1"/>
                  </rdf:Bag>
                </bqbiol:is>
              </rdf:Description>
            </rdf:RDF>
          </body>
        </annotation>
      </species>
      <species id="M_cpad5p_p" name="1-(2-carboxyphenylamino)-1-deoxy-D-ribulose-5-phosphate" compartment="p" hasOnlySubstanceUnits="false" boundaryCondition="false" charge="-3" constant="false">
        <notes>
          <body xmlns="http://www.w3.org/1999/xhtml">
            <p>FORMULA: C12H13NO9P</p>
            <p>CHARGE: -3.0</p>
            <p>FORM NEUTRAL: C12H16NO9P</p>
            <p>KEGG ID: C01302</p>
            <p>PubChem ID: 4520</p>
            <p>ChEBI ID: 29112</p>
            <p>InCHI string: InChI=1S/C12H16NO9P/c14-9(11(16)10(15)6-22-23(19,20)21)5-13-8-4-2-1-3-7(8)12(17)18/h1-4,10-11,13,15-16H,5-6H2,(H,17,18)(H2,19,20,21)/t10-,11+/m1/s1</p>
            <p>Smiles: [H][C@@](O)(COP(O)(O)=O)[C@@]([H])(O)C(=O)CNc1ccccc1C(O)=O</p>
          </body>
        </notes>
        <annotation>
          <body xmlns="http://www.w3.org/1999/xhtml">
            <in:inchi xmlns:in="http://biomodels.net/inchi" metaid="metaid_M_cpad5p_p_inchi">InChI=1S/C12H16NO9P/c14-9(11(16)10(15)6-22-23(19,20)21)5-13-8-4-2-1-3-7(8)12(17)18/h1-4,10-11,13,15-16H,5-6H2,(H,17,18)(H2,19,20,21)/t10-,11+/m1/s1</in:inchi>
            <rdf:RDF xmlns:rdf="http://www.w3.org/1999/02/22-rdf-syntax-ns#" xmlns:bqbiol="http://biomodels.net/biology-qualifiers/">
              <rdf:Description rdf:about="#metaid_M_cpad5p_p">
                <bqbiol:is>
                  <rdf:Bag>
                    <rdf:li rdf:resource="#metaid_M_cpad5p_p_inchi"/>
                    <rdf:li rdf:resource="urn:miriam:obo.chebi:CHEBI%29112"/>
                    <rdf:li rdf:resource="urn:miriam:kegg.compound:C01302"/>
                    <rdf:li rdf:resource="urn:miriam:pubchem.substance:4520"/>
                    <rdf:li rdf:resource="http://identifiers.org/obo.chebi/CHEBI:29112"/>
                    <rdf:li rdf:resource="http://identifiers.org/kegg.compound/C01302"/>
                    <rdf:li rdf:resource="http://identifiers.org/pubchem.substance/4520"/>
                    <rdf:li rdf:resource="http://identifiers.org/inchi/InChI=1S/C12H16NO9P/c14-9(11(16)10(15)6-22-23(19,20)21)5-13-8-4-2-1-3-7(8)12(17)18/h1-4,10-11,13,15-16H,5-6H2,(H,17,18)(H2,19,20,21)/t10-,11+/m1/s1"/>
                  </rdf:Bag>
                </bqbiol:is>
              </rdf:Description>
            </rdf:RDF>
          </body>
        </annotation>
      </species>
      <species id="M_cw_a" name="[(1-&gt;4)-beta-D-glucosyl]n+1" compartment="a" hasOnlySubstanceUnits="false" boundaryCondition="false" charge="0" constant="false">
        <notes>
          <body xmlns="http://www.w3.org/1999/xhtml">
            <p>FORMULA: C6H10O5</p>
            <p>CHARGE: 0.0</p>
            <p>FORM NEUTRAL: C6H10O5</p>
            <p>KEGG ID: C00760</p>
            <p>PubChem ID: 4022</p>
            <p>ChEBI ID: 18246</p>
            <p>InCHI string: InChI=1S/C18H32O16/c19-1-4-7(22)8(23)12(27)17(31-4)34-15-6(3-21)32-18(13(28)10(15)25)33-14-5(2-20)30-16(29)11(26)9(14)24/h4-29H,1-3H2/t4-,5-,6-,7-,8+,9-,10-,11-,12-,13-,14-,15-,16-,17+,18+/m1/s1</p>
            <p>Smiles: </p>
          </body>
        </notes>
        <annotation>
          <body xmlns="http://www.w3.org/1999/xhtml">
            <in:inchi xmlns:in="http://biomodels.net/inchi" metaid="metaid_M_cw_a_inchi">InChI=1S/C18H32O16/c19-1-4-7(22)8(23)12(27)17(31-4)34-15-6(3-21)32-18(13(28)10(15)25)33-14-5(2-20)30-16(29)11(26)9(14)24/h4-29H,1-3H2/t4-,5-,6-,7-,8+,9-,10-,11-,12-,13-,14-,15-,16-,17+,18+/m1/s1</in:inchi>
            <rdf:RDF xmlns:rdf="http://www.w3.org/1999/02/22-rdf-syntax-ns#" xmlns:bqbiol="http://biomodels.net/biology-qualifiers/">
              <rdf:Description rdf:about="#metaid_M_cw_a">
                <bqbiol:is>
                  <rdf:Bag>
                    <rdf:li rdf:resource="#metaid_M_cw_a_inchi"/>
                    <rdf:li rdf:resource="urn:miriam:obo.chebi:CHEBI%18246"/>
                    <rdf:li rdf:resource="urn:miriam:kegg.compound:C00760"/>
                    <rdf:li rdf:resource="urn:miriam:pubchem.substance:4022"/>
                    <rdf:li rdf:resource="http://identifiers.org/obo.chebi/CHEBI:18246"/>
                    <rdf:li rdf:resource="http://identifiers.org/kegg.compound/C00760"/>
                    <rdf:li rdf:resource="http://identifiers.org/pubchem.substance/4022"/>
                    <rdf:li rdf:resource="http://identifiers.org/inchi/InChI=1S/C18H32O16/c19-1-4-7(22)8(23)12(27)17(31-4)34-15-6(3-21)32-18(13(28)10(15)25)33-14-5(2-20)30-16(29)11(26)9(14)24/h4-29H,1-3H2/t4-,5-,6-,7-,8+,9-,10-,11-,12-,13-,14-,15-,16-,17+,18+/m1/s1"/>
                  </rdf:Bag>
                </bqbiol:is>
              </rdf:Description>
            </rdf:RDF>
          </body>
        </annotation>
      </species>
      <species id="M_cys_c" name="L-cysteine" compartment="c" hasOnlySubstanceUnits="false" boundaryCondition="false" charge="0" constant="false">
        <notes>
          <body xmlns="http://www.w3.org/1999/xhtml">
            <p>FORMULA: C3H7NO2S</p>
            <p>CHARGE: 0.0</p>
            <p>FORM NEUTRAL: C3H7NO2S</p>
            <p>KEGG ID: C00097</p>
            <p>PubChem ID: 3397</p>
            <p>ChEBI ID: 17561</p>
            <p>InCHI string: InChI=1S/C3H7NO2S/c4-2(1-7)3(5)6/h2,7H,1,4H2,(H,5,6)/t2-/m0/s1</p>
            <p>Smiles: N[C@@H](CS)C(=O)O</p>
          </body>
        </notes>
        <annotation>
          <body xmlns="http://www.w3.org/1999/xhtml">
            <in:inchi xmlns:in="http://biomodels.net/inchi" metaid="metaid_M_cys_c_inchi">InChI=1S/C3H7NO2S/c4-2(1-7)3(5)6/h2,7H,1,4H2,(H,5,6)/t2-/m0/s1</in:inchi>
            <rdf:RDF xmlns:rdf="http://www.w3.org/1999/02/22-rdf-syntax-ns#" xmlns:bqbiol="http://biomodels.net/biology-qualifiers/">
              <rdf:Description rdf:about="#metaid_M_cys_c">
                <bqbiol:is>
                  <rdf:Bag>
                    <rdf:li rdf:resource="#metaid_M_cys_c_inchi"/>
                    <rdf:li rdf:resource="urn:miriam:obo.chebi:CHEBI%17561"/>
                    <rdf:li rdf:resource="urn:miriam:kegg.compound:C00097"/>
                    <rdf:li rdf:resource="urn:miriam:pubchem.substance:3397"/>
                    <rdf:li rdf:resource="http://identifiers.org/obo.chebi/CHEBI:17561"/>
                    <rdf:li rdf:resource="http://identifiers.org/kegg.compound/C00097"/>
                    <rdf:li rdf:resource="http://identifiers.org/pubchem.substance/3397"/>
                    <rdf:li rdf:resource="http://identifiers.org/inchi/InChI=1S/C3H7NO2S/c4-2(1-7)3(5)6/h2,7H,1,4H2,(H,5,6)/t2-/m0/s1"/>
                  </rdf:Bag>
                </bqbiol:is>
              </rdf:Description>
            </rdf:RDF>
          </body>
        </annotation>
      </species>
      <species id="M_cys_p" name="L-cysteine" compartment="p" hasOnlySubstanceUnits="false" boundaryCondition="false" charge="0" constant="false">
        <notes>
          <body xmlns="http://www.w3.org/1999/xhtml">
            <p>FORMULA: C3H7NO2S</p>
            <p>CHARGE: 0.0</p>
            <p>FORM NEUTRAL: C3H7NO2S</p>
            <p>KEGG ID: C00097</p>
            <p>PubChem ID: 3397</p>
            <p>ChEBI ID: 17561</p>
            <p>InCHI string: InChI=1S/C3H7NO2S/c4-2(1-7)3(5)6/h2,7H,1,4H2,(H,5,6)/t2-/m0/s1</p>
            <p>Smiles: N[C@@H](CS)C(=O)O</p>
          </body>
        </notes>
        <annotation>
          <body xmlns="http://www.w3.org/1999/xhtml">
            <in:inchi xmlns:in="http://biomodels.net/inchi" metaid="metaid_M_cys_p_inchi">InChI=1S/C3H7NO2S/c4-2(1-7)3(5)6/h2,7H,1,4H2,(H,5,6)/t2-/m0/s1</in:inchi>
            <rdf:RDF xmlns:rdf="http://www.w3.org/1999/02/22-rdf-syntax-ns#" xmlns:bqbiol="http://biomodels.net/biology-qualifiers/">
              <rdf:Description rdf:about="#metaid_M_cys_p">
                <bqbiol:is>
                  <rdf:Bag>
                    <rdf:li rdf:resource="#metaid_M_cys_p_inchi"/>
                    <rdf:li rdf:resource="urn:miriam:obo.chebi:CHEBI%17561"/>
                    <rdf:li rdf:resource="urn:miriam:kegg.compound:C00097"/>
                    <rdf:li rdf:resource="urn:miriam:pubchem.substance:3397"/>
                    <rdf:li rdf:resource="http://identifiers.org/obo.chebi/CHEBI:17561"/>
                    <rdf:li rdf:resource="http://identifiers.org/kegg.compound/C00097"/>
                    <rdf:li rdf:resource="http://identifiers.org/pubchem.substance/3397"/>
                    <rdf:li rdf:resource="http://identifiers.org/inchi/InChI=1S/C3H7NO2S/c4-2(1-7)3(5)6/h2,7H,1,4H2,(H,5,6)/t2-/m0/s1"/>
                  </rdf:Bag>
                </bqbiol:is>
              </rdf:Description>
[truncated: 4,228,959 more chars]
