# Supplementary material for: Integration of a constraint-based metabolic model of Brassica napus developing seeds with 13C-metabolic flux analysis
Source: Front Plant Sci. 2014 Dec 19;5:724. doi: 10.3389/fpls.2014.00724 (PMC4271587; doi:10.3389/fpls.2014.00724)
Supplement: Supplementary file 4 [file DataSheet2.ZIP › bna572plus_database.xlsx]

## Sheet: reactions
Abbreviation	Name	Reaction	Subsystem	Reversible	Lower bound	Upper bound	Objective	Confidence Score	EC. Number	Notes	References	References directionality	Assumption overruling reversibility rule	Rule applies for irreversibility	GO	row sort	TC number
Sdh_m	succinate dehydrogenase (ubiquinone)	1 qui[n] + 1 succ[m] --> 1 fum[m] + 1 quih2[n]	citric acid cycle;glyoxylate cycle;oxidative phosphorylation;	0	0	1000	0	3	1.3.5.1				We assume that succinate dehydrogenase (complex II of mitochondrial electron transport) is restricted to the direction of reduction of ubiquinone via the redox chain Succinate -> FAD -> Cytb560 -> ubiquinone. We assume redox chains in mitochondrial respiration to be unidirectional. If in this reaction network the reverse direction of succinate dehydrogenase was allowed, NADH would reduce succinat…	3(-)	GO:0008177	1
FNR_p	ferredoxin-NADP+ reductase	1 h[p] + 1 nadp[p] + 2 redfd[t] <==> 1 nadph[p] + 2 oxfd[t]	light reactions;	1	-1000	1000	0	3	1.18.1.2		14684843;	14684843;	In photosynthetic tissues Fd reduces NADP while in heterotrophic tissues a different form of Fd is present and NADPH reduces Fd. For the model to be able to run in darkness, NADPH must reduce Fd (see reduction of nitrite, sulfate, and fatty acid desaturation).	2e	GO:0004324	2
FQR_p	ferredoxin plastiquinone oxidoreductase	2 h[p] + 1 pq[t] + 2 redfd[t] --> 1 pqh2[t] + 2 oxfd[t]	light reactions;cyclic electron transport;	0	0	1000	0	3			ISBN:0120883910;17131095;18690651;ISBN:0582259061;			3		3
Ex_co2_a	carbon dioxide exchange	1 co2[a] <==> 1 co2[e]	exchange;	1	-1000	1000	0	1						none		4
Ex_o2_a	oxygen exchange	1 o2[a] <==> 1 o2[e]	exchange;	1	-1000	1000	0	1						none		5
Ex_ph_t	photon exchange	1 ph[t] <==> 1 ph[e]	exchange;	1	-1000	0	0	1						1a		6
FBP_c	fructose-bisphosphatase	1 f16p[c] + 1 h2o[c] --> 1 f6p[c] + 1 pi[c]	oppp;sucrose synthesis;	0	0	1000	0	3	3.1.3.11		17509628;			2a	GO:0042132	7
GS_c	glutamate-ammonia ligase	1 atp[c] + 1 glu[c] + 1 nh3[c] --> 1 adp[c] + 1 gln[c] + 1 h[c] + 1 pi[c]	ammonium assimilation;glutamine synthesis;	0	0	1000	0	3	6.3.1.2		10889231;			2b	GO:0004356	8
GLS_c	glutaminase	1 gln[c] + 1 h2o[c] --> 1 glu[c] + 1 nh3[c]	glutamine catabolism;deamination;	0	0	1000	0	3	3.5.1.2					2a	GO:0004359	9
ASNS_c	asparagine synthase (glutamine-hydrolysing)	1 atp[c] + 1 asp[c] + 1 gln[c] + 1 h2o[c] --> 1 amp[c] + 1 asn[c] + 1 glu[c] + 1 h[c] + 1 pp[c]	asparagine synthesis;	0	0	1000	0	3	6.3.5.4					2a	GO:0004066	10
ALAT_c	alanine transaminase	1 glu[c] + 1 pyr[c] <==> 1 ala[c] + 1 alkg[c]	transamination;alanine synthesis;alanine catabolism;	1	-1000	1000	0	3	2.6.1.2		17509628;			none	GO:0004021	11
PEPC_c	phosphoenolpyruvate carboxylase	1 co2[c] + 1 h2o[c] + 1 pep[c] --> 1 h[c] + 1 oxa[c] + 1 pi[c]	glycolysis;pep carboxylation;	0	0	1000	0	4	4.1.1.31		10880970;15012290;	14367316;	Unidirectionality suggested by large free enthalpy (-30 KJ/mol). PEP carboxylase is generally regarded as unidirectional in producing OxA.	2a, 2d(-)	GO:0008964	12
PPCK_c	phosphoenolpyruvate carboxykinase (ATP)	1 atp[c] + 1 oxa[c] <==> 1 adp[c] + 1 co2[c] + 1 pep[c]	glycolysis;pep carboxylation;	1	-1000	1000	0	3	4.1.1.49		17283014;15767324;10592027;	12692343;	PEP carboxykinase is regarded as converting OxA to PEP in gluconeogenesis	2b , 2d	GO:0004612	13
Asnase_c	asparaginase	1 asn[c] + 1 h2o[c] --> 1 asp[c] + 1 nh3[c]	asparagine catabolism;deamination;	0	0	1000	0	2	3.5.1.1		16705405;			2a	GO:0004067	14
ASAT_c	aspartate transaminase	1 glu[c] + 1 oxa[c] <==> 1 asp[c] + 1 alkg[c]	transamination;aspartate synthesis;malate-aspartate shuttle;	1	-1000	1000	0	3	2.6.1.1		9535706;9611168;7894512;			none	GO:0004069	15
MDH_c	L-malate dehydrogenase	1 mal[c] + 1 nad[c] <==> 1 h[c] + 1 nadh[c] + 1 oxa[c]	glycolysis;glyoxylate cycle;malate-aspartate shuttle;	1	-1000	1000	0	3	1.1.1.37					none	GO:0030060	16
IDH_c	isocitrate dehydrogenase (NADP+)	1 icit[c] + 1 nadp[c] <==> 1 co2[c] + 1 nadph[c] + 1 alkg[c]	carboxylic acid metabolism;	1	-1000	1000	0	3	1.1.1.42			16971389;		2e(-), 2d	GO:0004450	17
ACO_c	aconitate hydratase	1 cit[c] <==> 1 icit[c]	glyoxylate cycle;	1	-1000	1000	0	3	4.2.1.3					none	GO:0003994	18
ADK_c	adenylate kinase	1 amp[c] + 1 atp[c] <==> 2 adp[c]	nucleotide metabolism;	1	-1000	1000	0	3	2.7.4.3			18162585;	Lit. considers the reaction reversible	2b	GO:0004017	19
RPE_c	ribulose-phosphate 3-epimerase	1 ru5p[c] <==> 1 x5p[c]	oppp;	1	-1000	1000	0	4	5.1.3.1		15611146;			none	GO:0004750	20
PPDK_c	pyruvate, phosphate dikinase	1 atp[c] + 1 pyr[c] + 1 pi[c] <==> 1 amp[c] + 1 h[c] + 1 pep[c] + 1 pp[c]	glycolysis;	1	-1000	1000	0	3	2.7.9.1		15806101;17996018;16915520;	10.1080/07352680600563876;10.1016/j.jct.2003.08.002;	PPDK is thought to proceed towards PEP in C4 photosynthesis while it has also been considered to proceed in glycolytic direction in C3 plants.	2c	GO:0050242	21
PK_c	pyruvate kinase	1 adp[c] + 1 h[c] + 1 pep[c] --> 1 atp[c] + 1 pyr[c]	glycolysis;	0	0	1000	0	4	2.7.1.40		10712540;	10.1016/j.jct.2003.08.002;ISBN:0879010479;	Because standard Gibbs free Energy is large (-31 Kj/mol), irreversibility in direction of formation of ATP assumed.	2b(-)	GO:0004743	22
ALDH_c	glyceraldehyde-3-phosphate dehydrogenase (NADP+) (non-phosphorylating)	1 g3p[c] + 1 h2o[c] + 1 nadp[c] --> 2 h[c] + 1 nadph[c] + 1 x3pg[c]	glycolysis;	0	0	1000	0	3	1.2.1.9		16927206;	15012287;	This enzyme is thought to function in glycolysis as an alternative to the "phosphorylating" dehydrogenases (EC 1.2.1.12, EC 1.2.1.13)	2e(-)	GO:0008886	23
TPI_c	triose-phosphate isomerase	1 dhap[c] <==> 1 g3p[c]	glycolysis;	1	-1000	1000	0	3	5.3.1.1		16543413;			none	GO:0004807	24
ALD_c	fructose-bisphosphate aldolase	1 dhap[c] + 1 g3p[c] <==> 1 f16p[c]	glycolysis;	1	-1000	1000	0	3	4.1.2.13		16543413;			none	GO:0004332	25
PFK_c	phosphofructokinase	1 atp[c] + 1 f6p[c] --> 1 adp[c] + 1 f16p[c] + 1 h[c]	glycolysis;	0	0	1000	0	3	2.7.1.11		10712540;16543413;			2b	GO:0003872	26
PFP_c	pyrophosphate-dependent phosphofructokinase	1 f6p[c] + 1 pp[c] <==> 1 f16p[c] + 1 h[c] + 1 pi[c]	glycolysis;	1	-1000	1000	0	4	2.7.1.90		15611146;10.1046/j.1365-313X.1994.6060795.x;			none	GO:0047334	27
PGI_c	glucose-6-phosphate isomerase	1 g6p[c] <==> 1 f6p[c]	oppp;sucrose synthesis;	1	-1000	1000	0	3	5.3.1.9		16543413;10712540;			none	GO:0004347	28
INV_c	invertase	1 h2o[c] + 1 sucr[c] --> 1 fru[c] + 1 glc[c]	glycolysis;	0	0	1000	0	3	3.2.1.26		12529530;			2a	GO:0004575	29
SuSy_c	sucrose synthase	1 h[c] + 1 sucr[c] + 1 udp[c] <==> 1 fru[c] + 1 udpglc[c]	glycolysis;	1	-1000	1000	0	3	2.4.1.13		12529530;16543413;			none	GO:0016157	30
FK_c	fructokinase	1 atp[c] + 1 fru[c] --> 1 adp[c] + 1 f6p[c] + 1 h[c]	glycolysis;	0	0	1000	0	3	2.7.1.4		10.1046/j.1365-313X.1994.6060795.x;12529530;			2b	GO:0008865	31
GK_c	glucokinase	1 atp[c] + 1 glc[c] --> 1 adp[c] + 1 g6p[c] + 1 h[c]	glycolysis;	0	0	1000	0	3	2.7.1.2		10.1046/j.1365-313X.1994.6060795.x;12529530;			2b	GO:0004340	32
ATPdrain_c	ATP drain	1 atp[c] + 1 h2o[c] --> 1 adp[c] + 1 pi[c] + 1 h[c]	maintenance;	0	0	1000	0	1						2a		33
ME_m	malate dehydrogenase (decarboxylating)	1 mal[m] + 1 nad[m] --> 1 co2[m] + 1 nadh[m] + 1 pyr[m]	citric acid cycle;	0	0	1000	0	3	1.1.1.39					2d	GO:0004471	34
MDH_m	L-malate dehydrogenase	1 h[m] + 1 nadh[m] + 1 oxa[m] <==> 1 mal[m] + 1 nad[m]	citric acid cycle;malate-aspartate shuttle;	1	-1000	1000	0	3	1.1.1.37					none	GO:0030060	35
FH_m	fumarate hydratase	1 fum[m] + 1 h2o[m] <==> 1 mal[m]	citric acid cycle;glyoxylate cycle;	1	-1000	1000	0	3	4.2.1.2		9390175;			none	GO:0004333	36
CS_m	citrate synthase	1 accoa[m] + 1 h2o[m] + 1 oxa[m] --> 1 cit[m] + 1 coa[m] + 1 h[m]	citric acid cycle;	0	0	1000	0	3	2.3.3.1		17509628;			2a	GO:0004108	37
ASAT_m	aspartate transaminase	1 glu[m] + 1 oxa[m] <==> 1 asp[m] + 1 alkg[m]	transamination;malate-aspartate shuttle;	1	-1000	1000	0	3	2.6.1.1		7894512;9611168;9535706;17509628;			none	GO:0004069	38
GS_p	glutamate-ammonia ligase	1 atp[p] + 1 glu[p] + 1 nh3[p] --> 1 adp[p] + 1 gln[p] + 1 h[p] + 1 pi[p]	photorespiration;ammonium assimilation;glutamine synthesis;	0	0	1000	0	3	6.3.1.2		10889231;			2b	GO:0004356	39
PGK_p	phosphoglycerate kinase	1 adp[p] + 1 pgp[p] <==> 1 atp[p] + 1 x3pg[p]	calvin cycle;glycolysis;rubisco shunt;	1	-1000	1000	0	3	2.7.2.3				generally assumed to function in the context of glycolysis as well as gluceoneogenesis; therefore assumed bidirectional	2b(-)	GO:0004618	40
PRK_p	phosphoribulokinase	1 atp[p] + 1 ru5p[p] --> 1 adp[p] + 1 h[p] + 1 rubp[p]	calvin cycle;	0	0	1000	0	3	2.7.1.19					2b	GO:0008974	41
SBPALD_p	sedoheptulose bisphosphate aldolase	1 s17p[p] <==> 1 dhap[p] + 1 e4p[p]	calvin cycle;	1	-1000	1000	0	3	4.1.2.13		12805578;			none		42
SBPase_p	sedoheptulose-bisphosphatase	1 h2o[p] + 1 s17p[p] --> 1 pi[p] + 1 s7p[p]	calvin cycle;	0	0	1000	0	3	3.1.3.37					2a	GO:0050278	43
ACCase_p	acetyl-CoA carboxylase	1 atp[p] + 1 accoa[p] + 1 co2[p] + 1 h2o[p] <==> 1 adp[p] + 1 malcoa[p] + 2 h[p] + 1 pi[p]	fatty acid synthesis;	1	-1000	1000	0	4	6.4.1.2		12805578;			2a, 2d(-)	GO:0003989	44
Glusynth_p	glutamate synthase (NADPH)	1 gln[p] + 1 h[p] + 1 nadph[p] + 1 alkg[p] --> 2 glu[p] + 1 nadp[p]	photorespiration;ammonium assimilation;glutamate synthesis;	0	0	1000	0	3	1.4.1.13					2e	GO:0004355	45
GDH_p	glutamate dehydrogenase [NAD(P)+]	1 glu[p] + 1 h2o[p] + 1 nadp[p] <==> 1 h[p] + 1 nadph[p] + 1 nh3[p] + 1 alkg[p]	ammonium assimilation;	1	-1000	1000	0	3	1.4.1.3			10889231;11912233;	literature assumes glutamate dehydrogenase to play a role in Glu synthesis or degradation. Anaplerosis of alKG if Glu is nutrient.	2e	GO:0004352	46
ACS_p	acetate-CoA ligase	1 atp[p] + 1 ac[p] + 1 coa[p] --> 1 amp[p] + 1 accoa[p] + 1 h[p] + 1 pp[p]	fatty acid synthesis;	0	0	1000	0	3	6.2.1.1		7907845;			2c	GO:0003987	47
MDH_p	malate dehydrogenase (NADP+)	1 h[p] + 1 nadph[p] + 1 oxa[p] --> 1 mal[p] + 1 nadp[p]	carboxylic acid metabolism;	0	0	1000	0	3	1.1.1.82			9448717;		2e	GO:0046554	48
ME_p	malate dehydrogenase (oxaloacetate-decarboxylating) (NADP+)	1 mal[p] + 1 nadp[p] --> 1 co2[p] + 1 nadph[p] + 1 pyr[p]	carboxylic acid metabolism;	0	0	1000	0	3	1.1.1.40		10.1046/j.1365-313X.1994.6060795.x;16113210;9075187;	15313216;16113210;11172800;	NADP-malic enzyme considered a possible source of NADPH for fatty acid biosynthesis. Biochemical literature does not describe a possible role of the reaction in carboxylation of pyruvate.	2d, 2e(-)	GO:0004473	49
ADK_p	adenylate kinase	1 amp[p] + 1 atp[p] <==> 2 adp[p]	nucleotide metabolism;	1	-1000	1000	0	3	2.7.4.3			18162585;	Lit. considers this reaction reversible	2b	GO:0004017	50
Ppase_p	inorganic diphosphatase	1 h2o[p] + 1 pp[p] --> 2 pi[p]	pyrophosphate metabolism;	0	0	1000	0	3	3.6.1.1		15135060;10.1016/0005-2728(87)90143-5;			2a	GO:0004427	51
TKT2_p	transketolase	1 e4p[p] + 1 x5p[p] <==> 1 f6p[p] + 1 g3p[p]	calvin cycle;oppp;	1	-1000	1000	0	4	2.2.1.1		15611146;			none	GO:0004802	52
TALDO_p	transaldolase	1 g3p[p] + 1 s7p[p] <==> 1 e4p[p] + 1 f6p[p]	oppp;	1	-1000	1000	0	4	2.2.1.2		15611146;			none	GO:0004801	53
TKT1_p	transketolase	1 r5p[p] + 1 x5p[p] <==> 1 g3p[p] + 1 s7p[p]	calvin cycle;oppp;	1	-1000	1000	0	4	2.2.1.1		15611146;			none	GO:0004802	54
RPI_p	ribose-5-phosphate isomerase	1 ru5p[p] <==> 1 r5p[p]	calvin cycle;oppp;	1	-1000	1000	0	4	5.3.1.6		15611146;			none	GO:0004751	55
RPE_p	ribulose-phosphate 3-epimerase	1 ru5p[p] <==> 1 x5p[p]	calvin cycle;oppp;	1	-1000	1000	0	4	5.1.3.1		15611146;			none	GO:0004750	56
RuBisC_p	ribulose-bisphosphate carboxylase oxygenase	1 co2[p] + 1 h2o[p] + 1 rubp[p] --> 2 h[p] + 2 x3pg[p]	calvin cycle;rubisco shunt;	0	0	1000	0	3	4.1.1.39		16543413;	6427222;	Multiple steps (isomerization, carboxylation, hydration, cleavage) considered as irreversible in direction of CO2 fixation.	2d(-)	GO:0016984	57
PK_p	pyruvate kinase	1 adp[p] + 1 h[p] + 1 pep[p] --> 1 atp[p] + 1 pyr[p]	glycolysis;	0	0	1000	0	4	2.7.1.40		10712540;	10.1016/j.jct.2003.08.002;ISBN:0879010479;	Because standard Gibbs free Energy is large (-31 Kj/mol), irreversibility in direction of formation of ATP assumed.	2b(-)	GO:0004743	58
NADPGAPDH_p	glyceraldehyde-3-phosphate dehydrogenase (NADP+) (phosphorylating)	1 h[p] + 1 nadph[p] + 1 pgp[p] --> 1 g3p[p] + 1 nadp[p] + 1 pi[p]	calvin cycle;	0	0	1000	0	4	1.2.1.13		10712540;15611146;			2e	GO:0047100	59
NADGAPDH_p	glyceraldehyde-3-phosphate dehydrogenase (NAD+) (phosphorylating)	1 g3p[p] + 1 nad[p] + 1 pi[p] <==> 1 h[p] + 1 nadh[p] + 1 pgp[p]	glycolysis;	1	-1000	1000	0	3	1.2.1.12		10712540;			none	GO:0004365	60
TPI_p	triose-phosphate isomerase	1 dhap[p] <==> 1 g3p[p]	calvin cycle;glycolysis;	1	-1000	1000	0	3	5.3.1.1		10712540;			none	GO:0004807	61
ALD_p	fructose-bisphosphate aldolase	1 dhap[p] + 1 g3p[p] <==> 1 f16p[p]	calvin cycle;glycolysis;	1	-1000	1000	0	3	4.1.2.13		10712540;			none	GO:0004332	62
PFK_p	6-phosphofructokinase	1 atp[p] + 1 f6p[p] --> 1 adp[p] + 1 f16p[p] + 1 h[p]	glycolysis;	0	0	1000	0	3	2.7.1.11		10712540;			2b	GO:0003872	63
FBP_p	fructose-bisphosphatase	1 f16p[p] + 1 h2o[p] --> 1 f6p[p] + 1 pi[p]	calvin cycle;	0	0	1000	0	3	3.1.3.11		10.1046/j.1365-313X.1994.6060795.x;			2a	GO:0042132	64
PGI_p	glucose-6-phosphate isomerase	1 g6p[p] <==> 1 f6p[p]	oppp;	1	-1000	1000	0	3	5.3.1.9		10712540;			none	GO:0004347	65
CS_x	citrate synthase	1 accoa[x] + 1 h2o[x] + 1 oxa[x] --> 1 cit[x] + 1 coa[x] + 1 h[x]	glyoxylate cycle;	0	0	1000	0	3	2.3.3.1		15923350;			2a	GO:0004108	66
OxA_c_Succ_m_anti	OxA/Succ antiporter	1 oxa[c] + 1 succ[m] <==> 1 oxa[m] + 1 succ[c]	transporter, antiporter, c_m;	1	-1000	1000	0	3			11212326;20038549;			none		67	2.A.29
Pi_m_Succ_c_anti	Pi/Succ antiporter	1 pi[m] + 1 succ[c] <==> 1 pi[c] + 1 succ[m]	transporter, antiporter, c_m;	1	-1000	1000	0	3			11212326;20038549;			none		68	2.A.29
AGC_c_m	aspartate-glutamate carrier	1 asp[c] + 1 glu[m] <==> 1 asp[m] + 1 glu[c]	transporter, antiporter, c_m;malate-aspartate shuttle;	1	-1000	1000	0	1			11212326;			none		69
Mal_m_Pi_c_anti	Mal/Pi antiporter	1 mal[m] + 1 pi[c] <==> 1 mal[c] + 1 pi[m]	transporter, antiporter, c_m;	1	-1000	1000	0	3			11212326;20038549;			none		70	2.A.29
Cit_m_Mal_c_anti	Cit/Mal antiporter	1 cit[m] + 1 mal[c] <==> 1 cit[c] + 1 mal[m]	transporter, antiporter, c_m;	1	-1000	1000	0	3			11212326;20038549;			none		71	2.A.29
Mal_m_alKG_c_anti	Mal/alKG antiporter	1 mal[m] + 1 alkg[c] <==> 1 mal[c] + 1 alkg[m]	transporter, antiporter, c_m;malate-aspartate shuttle;	1	-1000	1000	0	3			11212326;20038549;			none		72	2.A.29
Mal_m_OxA_c_anti	Mal/OxA antiporter	1 mal[m] + 1 oxa[c] <==> 1 mal[c] + 1 oxa[m]	transporter, antiporter, c_m;	1	-1000	1000	0	3			11212326;10069840;20038549;			none		73
DHAP_p_Pi_c_anti	DHAP/Pi antiporter	1 dhap[p] + 1 pi[c] <==> 1 dhap[c] + 1 pi[p]	transporter, antiporter, c_p;	1	-1000	1000	0	3						none		74	2.A.7.9
Gln_c_Glu_p_anti	Gln/Glu antiporter	1 gln[c] + 1 glu[p] <==> 1 gln[p] + 1 glu[c]	transporter, antiporter, c_p;	1	-1000	1000	0	1			11912229;			none		75
DIT2_c_p	Glu/Mal antiporter	1 glu[p] + 1 mal[c] <==> 1 glu[c] + 1 mal[p]	transporter, antiporter, c_p;	1	-1000	1000	0	3			17316618;11912229;			none		76	2.A.47
DIT1_c_p	Mal/alKG antiporter	1 mal[c] + 1 alkg[p] <==> 1 mal[p] + 1 alkg[c]	transporter, antiporter, c_p;	1	-1000	1000	0	3			17316618;11912229;			none		77	2.A.47
Mal_c_OxA_p_anti	Mal/OxA antiporter	1 mal[c] + 1 oxa[p] <==> 1 mal[p] + 1 oxa[c]	transporter, antiporter, c_p;	1	-1000	1000	0	3			16668101;10.1016/0014-5793(84)81230-2;			none		78
ADP_p_ATP_c_anti	ADP/ATP antiporter	1 adp[p] + 1 atp[c] <==> 1 adp[c] + 1 atp[p]	transporter, antiporter, c_p;	1	-1000	1000	0	3			9025303;10.1016/0014-5793(84)81230-2;7589569;			none		79
Pi_p_X5P_c_anti	Pi/X5P antiporter	1 pi[p] + 1 x5p[c] <==> 1 pi[c] + 1 x5p[p]	transporter, antiporter, c_p;	1	-1000	1000	0	3			11842155;			none		80	2.A.7.9
PEP_c_Pi_p_anti	PEP/Pi antiporter	1 pep[c] + 1 pi[p] <==> 1 pep[p] + 1 pi[c]	transporter, antiporter, c_p;	1	-1000	1000	0	3			15012202;15208349;			none		81	2.A.7.9
Pi_p_x3PG_c_anti	Pi/x3PG antiporter	1 pi[p] + 1 x3pg[c] <==> 1 pi[c] + 1 x3pg[p]	transporter, antiporter, c_p;	1	-1000	1000	0	3			15012202;			none		82	2.A.7.9
G3P_c_Pi_p_anti	G3P/Pi antiporter	1 g3p[c] + 1 pi[p] <==> 1 g3p[p] + 1 pi[c]	transporter, antiporter, c_p;	1	-1000	1000	0	3			2714257;15012202;15208349;			none		83	2.A.7.9
G6P_c_Pi_p_anti	G6P/Pi antiporter	1 g6p[c] + 1 pi[p] <==> 1 g6p[p] + 1 pi[c]	transporter, antiporter, c_p;	1	-1000	1000	0	3			11912229;15208349;10712540;9477574;			none		84	2.A.7.9
Cit_c_OxA_x_anti	Cit/OxA antiporter	1 cit[c] + 1 oxa[x] <==> 1 cit[x] + 1 oxa[c]	transporter, antiporter, c_x;	1	-1000	1000	0	1			18444898;			none		85
Glu_x_Mal_c_anti	Glu/Mal antiporter	1 glu[x] + 1 mal[c] <==> 1 glu[c] + 1 mal[x]	transporter, antiporter, c_x;	1	-1000	1000	0	1						none		86
HATPase_a_c	proton pump	1 atp[c] + 1 h2o[c] + 1 h[c] --> 1 adp[c] + 1 h[a] + 1 h[c] + 1 pi[c]	transporter, ap_c;	0	0	1000	0	3			18075595			2a	GO:0015991	87
AAC_c_m	ATP/ADP carrier	1 adp[c] + 1 atp[m] + 1 h[i] <==> 1 adp[m] + 1 atp[c] + 1 h[m]	transporter, c_m, is_m;	1	-1000	1000	0	3			7589569;11212326;			none		88	2.A.29
NADH_c	NADH dehydrogenase (ubiquinone)	1 h[c] + 2 h[m] + 1 nadh[c] + 1 qui[n] --> 2 h[i] + 1 nad[c] + 1 quih2[n]	oxidative phosphorylation;transporter, c_is, is_m;	0	0	1000	0	0	1.6.5.3		ISBN:0120883910;			3	GO:0008137	89
NADH_m	NADH dehydrogenase (ubiquinone)	5 h[m] + 1 nadh[m] + 1 qui[n] --> 4 h[i] + 1 nad[m] + 1 quih2[n]	oxidative phosphorylation;transporter, is_m;	0	0	1000	0	3	1.6.5.3		ISBN:0120883910;			3	GO:0008137	90
ATP_m	H+-transporting two-sector ATPase	1 adp[m] + 3.33 h[i] + 1 h[m] + 1 pi[m] --> 1 atp[m] + 1 h2o[m] + 3.33 h[m]	oxidative phosphorylation;transporter, is_m;	0	0	1000	0	3	3.6.3.14		ISBN:0120883910;		physiological function assumed to be formation of ATP, driven by H+ gradient	2a(-)	GO:0000275	91
ATP_p	H+-transporting two-sector ATPase	1 adp[p] + 4.67 h[l] + 1 h[p] + 1 pi[p] --> 1 atp[p] + 1 h2o[p] + 4.67 h[p]	photophosphorylation;light reactions;transporter, lu_p;	0	0	1000	0	3	3.6.3.14		ISBN:0120883910;17131095;		physiological function assumed to be formation of ATP, driven by H+ gradient	2a(-)	GO:0045320	92
PiC_c_m	phosphate carrier	1 h[c] + 1 pi[c] --> 1 h[m] + 1 pi[m]	transporter, symporter, c_m;	0	0	1000	0	3			11212326;	11212326;	symporter	none		93	2.A.29
PTP_c_m	pyruvate transport protein	1 h[c] + 1 pyr[c] --> 1 h[m] + 1 pyr[m]	transporter, symporter, c_m;	0	0	1000	0	1			11212326;	11212326;	symporter	none		94
H_PYR_sym_c_p	pyruvate transport	1 h[c] + 1 pyr[c] --> 1 h[p] + 1 pyr[p]	transporter, symporter, c_p;	0	0	1000	0	3			10712540;		proton symport assumed	none		95
CO2_uni_a_c	CO2 uniporter	1 co2[a] <==> 1 co2[c]	transporter, uniporter, ap_c;	1	-1000	1000	0	1						none		96
O2_uni_a_c	O2 uniporter	1 o2[a] <==> 1 o2[c]	transporter, uniporter, ap_c;	1	-1000	1000	0	1						none		97
NH3_uni_c_m	NH3 uniporter	1 nh3[c] <==> 1 nh3[m]	transporter, uniporter, c_m;	1	-1000	1000	0	1						none		98
Ac_uni_c_m	Ac uniporter	1 ac[c] <==> 1 ac[m]	transporter, uniporter, c_m;	1	-1000	1000	0	1						none		99
CO2_uni_c_m	CO2 uniporter	1 co2[c] <==> 1 co2[m]	transporter, uniporter, c_m;	1	-1000	1000	0	1						none		100
NH3_uni_c_p	NH3 uniporter	1 nh3[c] <==> 1 nh3[p]	transporter, uniporter, c_p;	1	-1000	1000	0	1						none		101
CO2_uni_c_p	CO2 uniporter	1 co2[c] <==> 1 co2[p]	transporter, uniporter, c_p;	1	-1000	1000	0	1						none		102
O2_uni_c_p	O2 uniporter	1 o2[c] <==> 1 o2[p]	transporter, uniporter, c_p;	1	-1000	1000	0	1						none		103
Ser_uni_c_p	Ser uniporter	1 ser[c] <==> 1 ser[p]	transporter, uniporter, c_p;	1	-1000	1000	0	1						none		104
Mal_uni_c_p	Mal uniporter	1 mal[c] <==> 1 mal[p]	transporter, uniporter, c_p;	1	-1000	1000	0	1						none		105
PHT_c_p	Pi uniporter	1 pi[c] <==> 1 pi[p]	transporter, uniporter, c_p;	1	-1000	1000	0	3						none		106	2.A.20.2,2.A.1.14
Ser_uni_x_c	Ser uniporter	1 ser[x] <==> 1 ser[c]	transporter, uniporter, c_x;	1	-1000	1000	0	1						none		107
Gly_uni_x_c	Gly uniporter	1 gly[x] <==> 1 gly[c]	transporter, uniporter, c_x;	1	-1000	1000	0	1						none		108
Ex_glu_a	glutamate exchange	1 glu[a] <==> 1 glu[e]	exchange;	1	-1000	0	0	1						1a		109
Glu_H_sym_a_c	Glu/H symporter	1 glu[a] + 1 h[a] --> 1 glu[c] + 1 h[c]	amino acid uptake;transporter, symporter, ap_c;	0	0	1000	0	1			11893511;			1a		110
Ex_ala_a	alanine exchange	1 ala[a] <==> 1 ala[e]	exchange;	1	-1000	0	0	1						1a		111
Ala_H_sym_a_c	Ala/H symporter	1 ala[a] + 1 h[a] --> 1 ala[c] + 1 h[c]	amino acid uptake;transporter, symporter, ap_c;	0	0	1000	0	1			11893511;			1a		112
Ex_asn_a	asparagine exchange	1 asn[a] <==> 1 asn[e]	exchange;	1	-1000	0	0	1						1a		113
Asn_H_sym_a_c	Asn/H symporter	1 asn[a] + 1 h[a] --> 1 asn[c] + 1 h[c]	amino acid uptake;transporter, symporter, ap_c;	0	0	1000	0	1			11893511;			1a		114
Ex_gln_a	glutamine exchange	1 gln[a] <==> 1 gln[e]	exchange;	1	-1000	0	0	1						1a		115
Gln_H_sym_a_c	Gln/H symporter	1 gln[a] + 1 h[a] --> 1 gln[c] + 1 h[c]	amino acid uptake;transporter, symporter, ap_c;	0	0	1000	0	1			11893511;			1a		116
Ex_fru_a	fructose exchange	1 fru[a] <==> 1 fru[e]	exchange;	1	-1000	0	0	1						1a		117
Fru_H_sym_a_c	Fru/H symporter	1 fru[a] + 1 h[a] --> 1 fru[c] + 1 h[c]	sugar uptake;transporter, symporter, ap_c;	0	0	1000	0	1						1a		118
Ex_glc_a	glucose exchange	1 glc[a] <==> 1 glc[e]	exchange;	1	-1000	0	0	1						1a		119
Glc_H_sym_a_c	Glc/H symporter	1 glc[a] + 1 h[a] --> 1 glc[c] + 1 h[c]	sugar uptake;transporter, symporter, ap_c;	0	0	1000	0	1			10871900;			1a		120
Ex_sucr_a	sucrose exchange	1 sucr[a] <==> 1 sucr[e]	exchange;	1	-1000	0	0	1						1a		121
SUT_a_c	H/Sucr symporter	1 h[a] + 1 sucr[a] --> 1 h[c] + 1 sucr[c]	sugar uptake;transporter, symporter, ap_c;	0	0	1000	0	3			10871900;			1a		122
NIR_p	ferredoxin-nitrite reductase	8 h[p] + 1 no2[p] + 6 redfd[t] --> 2 h2o[p] + 1 nh3[p] + 6 oxfd[t]	nitrate assimilation;	0	0	1000	0	3	1.7.7.1					2e	GO:0048307	123
Ex_no3_a	nitrate exchange	1 no3[a] <==> 1 no3[e]	exchange;	1	-1000	0	0	1						1a		124
NR_c	nitrate reductase (NADH)	1 h[c] + 1 nadh[c] + 1 no3[c] <==> 1 h2o[c] + 1 nad[c] + 1 no2[c]	nitrate assimilation;	1	-1000	1000	0	3	1.7.1.1		16519817;			none	GO:0009703	125
H_NO3_sym_a_c	H/NO3 symporter	2 h[a] + 1 no3[a] --> 2 h[c] + 1 no3[c]	nitrate assimilation;inorganic nitrogen uptake;transporter, symporter, ap_c;	0	0	1000	0	1			10.1111/j.1365-3040.2005.01372.x;			1a		126
Nitr_c_p	NO2 uniporter	1 no2[c] <==> 1 no2[p]	nitrate assimilation;transporter, uniporter, c_p;	1	-1000	1000	0	1						none		127	2.A.17
Ex_nh4_a	ammonium exchange	1 nh4[a] <==> 1 nh4[e]	exchange;	1	-1000	0	0	1						1a		128
NH4_c_NH3_c	ammonia dissociation	1 nh4[c] <==> 1 nh3[c]	ammonium assimilation;	1	-1000	1000	0	2						none		129
NH4_uni_a_c	NH4 uniporter	1 nh4[a] --> 1 nh4[c]	ammonium assimilation;inorganic nitrogen uptake;transporter, uniporter, ap_c;	0	0	1000	0	1			10.1111/j.1365-3040.2005.01372.x;			1a		130
PSII_p	photosystem II	1 h2o[l] + 2 h[p] + 1 pq[t] + 2 ph[t] --> 2 h[l] + 0.5 o2[l] + 1 pqh2[t]	light reactions;transporter, lu_p;	0	0	1000	0	3			ISBN:0120883910;17131095;18690651;ISBN:0582259061;			3	GO:0009523	131
O2_uni_l_p	O2 uniporter	1 o2[l] <==> 1 o2[p]	transporter, uniporter, lu_p;	1	-1000	1000	0	1						none		132
Lipase_c	triacylglycerol lipase	3 h2o[c] + 1 tag[c] --> 0.22075 c16c0[c] + 0.05683 c18c0[c] + 0.48651 c18c1d9cis[c] + 0.58927 c18c2d9cis12cis[c] + 0.45805 c18c3d9cis12cis15cis[c] + 0.02873 c20c0[c] + 0.27181 c20c1d11cis[c] + 0.02899 c22c0[c] + 0.85906 c22c1d13cis[c] + 1 glycerol[c] + 3 h[c]	oil degradation;	0	0	1000	0	3	3.1.1.3		19136267;			2a	GO:0004806	133
GlycK_c	glycerol kinase	1 atp[c] + 1 glycerol[c] --> 1 adp[c] + 1 glyc3p[c] + 1 h[c]	oil degradation;	0	0	1000	0	3	2.7.1.30		14756771;			2b	GO:0004370	134
C10c1d4cisCoAACX_x	acyl-CoA oxidase	1 c10c1d4ciscoa[x] + 1 o2[x] --> 1 c10c2d2trans4ciscoa[x] + 1 h2o2[x]	beta-oxidation;	0	0	1000	0	3	1.3.3.6		18444898;11755682;		Due to the presence of abundant catalase in peroxisomes removing H2O2, it is assumed that glycolate oxidase is unidirectional	none	GO:0003997	135
C10c2d2trans4cisCoAECHD_x	enoyl-CoA hydratase	1 c10c2d2trans4ciscoa[x] + 1 h2o[x] <==> 1 hyc10c1d4ciscoa[x]	beta-oxidation;	1	-1000	1000	0	3	4.2.1.17		18444898;11755682;			none	GO:0004300	136
C12c2d2trans6cisCoAECHD_x	enoyl-CoA hydratase	1 c12c2d2trans6ciscoa[x] + 1 h2o[x] <==> 1 hyc12c1d6ciscoa[x]	beta-oxidation;	1	-1000	1000	0	3	4.2.1.17		18444898;11755682;			none	GO:0004300	137
C12c2d3cis6cisCoAISO_x	3,2-trans-enoyl-CoA isomerase	1 c12c2d3cis6ciscoa[x] <==> 1 c12c2d2trans6ciscoa[x]	beta-oxidation;	1	-1000	1000	0	3	5.3.3.8		18444898;11755682;			none	GO:0004165	138
C14c2d5cis8cisCoAACX_x	acyl-CoA oxidase	1 c14c2d5cis8ciscoa[x] + 1 o2[x] --> 1 c14c3d2trans5cis8ciscoa[x] + 1 h2o2[x]	beta-oxidation;	0	0	1000	0	3	1.3.3.6		18444898;11755682;		Due to the presence of abundant catalase in peroxisomes removing H2O2, it is assumed that glycolate oxidase is unidirectional	none	GO:0003997	139
C14c3d2trans5cis8cisCoAECHD_x	enoyl-CoA hydratase	1 c14c3d2trans5cis8ciscoa[x] + 1 h2o[x] <==> 1 hyc14c2d5cis8ciscoa[x]	beta-oxidation;	1	-1000	1000	0	3	4.2.1.17		18444898;11755682;			none	GO:0004300	140
C16c2d7cis10cisCoAACX_x	acyl-CoA oxidase	1 c16c2d7cis10ciscoa[x] + 1 o2[x] --> 1 c16c3d2trans7cis10ciscoa[x] + 1 h2o2[x]	beta-oxidation;	0	0	1000	0	3	1.3.3.6		18444898;11755682;		Due to the presence of abundant catalase in peroxisomes removing H2O2, it is assumed that glycolate oxidase is unidirectional	none	GO:0003997	141
C16c3d2trans7cis10cisCoAECHD_x	enoyl-CoA hydratase	1 c16c3d2trans7cis10ciscoa[x] + 1 h2o[x] <==> 1 hyc16c2d7cis10ciscoa[x]	beta-oxidation;	1	-1000	1000	0	3	4.2.1.17		18444898;11755682;			none	GO:0004300	142
C18c2d9cis12cisCoAACX_x	acyl-CoA oxidase	1 c18c2d9cis12ciscoa[x] + 1 o2[x] --> 1 c18c3d2trans9cis12ciscoa[x] + 1 h2o2[x]	beta-oxidation;	0	0	1000	0	3	1.3.3.6		18444898;11755682;		Due to the presence of abundant catalase in peroxisomes removing H2O2, it is assumed that glycolate oxidase is unidirectional	none	GO:0003997	143
C18c3d2trans9cis12cisCoAECHD_x	enoyl-CoA hydratase	1 c18c3d2trans9cis12ciscoa[x] + 1 h2o[x] <==> 1 hyc18c2d9cis12ciscoa[x]	beta-oxidation;	1	-1000	1000	0	3	4.2.1.17		18444898;11755682;			none	GO:0004300	144
C8c1d2cisCoAECHD_x	enoyl-CoA hydratase	1 c8c1d2ciscoa[x] + 1 h2o[x] <==> 1 hyc8c0coa[x]	beta-oxidation;	1	-1000	1000	0	3	4.2.1.17		18444898;11755682;			none	GO:0004300	145
HyC10c1d4cisCoAHCD_x	3-hydroxyacyl-CoA dehydrogenase	1 hyc10c1d4ciscoa[x] + 1 nad[x] <==> 1 h[x] + 1 nadh[x] + 1 oxoc10c1d4ciscoa[x]	beta-oxidation;	1	-1000	1000	0	3	1.1.1.35		18444898;11755682;			none	GO:0003857	146
HyC12c1d6cisCoAHCD_x	3-hydroxyacyl-CoA dehydrogenase	1 hyc12c1d6ciscoa[x] + 1 nad[x] <==> 1 h[x] + 1 nadh[x] + 1 oxoc12c1d6ciscoa[x]	beta-oxidation;	1	-1000	1000	0	3	1.1.1.35		18444898;11755682;			none	GO:0003857	147
HyC14c2d5cis8cisCoAHCD_x	3-hydroxyacyl-CoA dehydrogenase	1 hyc14c2d5cis8ciscoa[x] + 1 nad[x] <==> 1 h[x] + 1 nadh[x] + 1 oxoc14c2d5cis8ciscoa[x]	beta-oxidation;	1	-1000	1000	0	3	1.1.1.35		18444898;11755682;			none	GO:0003857	148
HyC16c2d7cis10cisCoAHCD_x	3-hydroxyacyl-CoA dehydrogenase	1 hyc16c2d7cis10ciscoa[x] + 1 nad[x] <==> 1 h[x] + 1 nadh[x] + 1 oxoc16c2d7cis10ciscoa[x]	beta-oxidation;	1	-1000	1000	0	3	1.1.1.35		18444898;11755682;			none	GO:0003857	149
HyC18c2d9cis12cisCoAHCD_x	3-hydroxyacyl-CoA dehydrogenase	1 hyc18c2d9cis12ciscoa[x] + 1 nad[x] <==> 1 h[x] + 1 nadh[x] + 1 oxoc18c2d9cis12ciscoa[x]	beta-oxidation;	1	-1000	1000	0	3	1.1.1.35		18444898;11755682;			none	GO:0003857	150
oxoC10c1d4cisCoAKAT_x	acetyl-CoA C-acyltransferase	1 coa[x] + 1 oxoc10c1d4ciscoa[x] <==> 1 accoa[x] + 1 c8c1d2ciscoa[x]	beta-oxidation;	1	-1000	1000	0	3	2.3.1.16		18444898;11755682;			none	GO:0003988	151
oxoC12c1d6cisCoAKAT_x	acetyl-CoA C-acyltransferase	1 coa[x] + 1 oxoc12c1d6ciscoa[x] <==> 1 accoa[x] + 1 c10c1d4ciscoa[x]	beta-oxidation;	1	-1000	1000	0	3	2.3.1.16		18444898;11755682;			none	GO:0003988	152
oxoC14c2d5cis8cisCoAKAT_x	acetyl-CoA C-acyltransferase	1 coa[x] + 1 oxoc14c2d5cis8ciscoa[x] <==> 1 accoa[x] + 1 c12c2d3cis6ciscoa[x]	beta-oxidation;	1	-1000	1000	0	3	2.3.1.16		18444898;11755682;			none	GO:0003988	153
oxoC16c2d7cis10cisCoAKAT_x	acetyl-CoA C-acyltransferase	1 coa[x] + 1 oxoc16c2d7cis10ciscoa[x] <==> 1 accoa[x] + 1 c14c2d5cis8ciscoa[x]	beta-oxidation;	1	-1000	1000	0	3	2.3.1.16		18444898;11755682;			none	GO:0003988	154
oxoC18c2d9cis12cisCoAKAT_x	acetyl-CoA C-acyltransferase	1 coa[x] + 1 oxoc18c2d9cis12ciscoa[x] <==> 1 accoa[x] + 1 c16c2d7cis10ciscoa[x]	beta-oxidation;	1	-1000	1000	0	3	2.3.1.16		18444898;11755682;			none	GO:0003988	155
C18c2d9cis12cisLACS_x	long-chain-fatty-acid-CoA ligase	1 atp[x] + 1 c18c2d9cis12cis[x] + 1 coa[x] --> 1 amp[x] + 1 c18c2d9cis12ciscoa[x] + 1 pp[x]	beta-oxidation;	0	0	1000	0	4	6.2.1.3		14742880;18444898;			2c	GO:0004467	156
C10c2d4cis7cisCoAACX_x	acyl-CoA oxidase	1 c10c2d4cis7ciscoa[x] + 1 o2[x] --> 1 c10c3d2trans4cis7ciscoa[x] + 1 h2o2[x]	beta-oxidation;	0	0	1000	0	3	1.3.3.6		18444898;11755682;		Due to the presence of abundant catalase in peroxisomes removing H2O2, it is assumed that glycolate oxidase is unidirectional	none	GO:0003997	157
C10c3d2trans4cis7cisCoAECHD_x	enoyl-CoA hydratase	1 c10c3d2trans4cis7ciscoa[x] + 1 h2o[x] <==> 1 hyc10c2d4cis7ciscoa[x]	beta-oxidation;	1	-1000	1000	0	3	4.2.1.17		18444898;11755682;			none	GO:0004300	158
C6c1d3cisCoAISO_x	3,2-trans-enoyl-CoA isomerase	1 c6c1d3ciscoa[x] <==> 1 c6c1d2transcoa[x]	beta-oxidation;	1	-1000	1000	0	3	5.3.3.8		18444898;11755682;			none	GO:0004165	159
C8c2d2cis5cisCoAECHD_x	enoyl-CoA hydratase	1 c8c2d2cis5ciscoa[x] + 1 h2o[x] <==> 1 hyc8c1d5ciscoa[x]	beta-oxidation;	1	-1000	1000	0	3	4.2.1.17		18444898;11755682;			none	GO:0004300	160
HyC10c2d4cis7cisCoAHCD_x	3-hydroxyacyl-CoA dehydrogenase	1 hyc10c2d4cis7ciscoa[x] + 1 nad[x] <==> 1 h[x] + 1 nadh[x] + 1 oxoc10c2d4cis7ciscoa[x]	beta-oxidation;	1	-1000	1000	0	3	1.1.1.35		18444898;11755682;			none	GO:0003857	161
HyC8c1d5cisCoAHCD_x	3-hydroxyacyl-CoA dehydrogenase	1 hyc8c1d5ciscoa[x] + 1 nad[x] <==> 1 h[x] + 1 nadh[x] + 1 oxoc8c1d5ciscoa[x]	beta-oxidation;	1	-1000	1000	0	3	1.1.1.35		18444898;11755682;			none	GO:0003857	162
oxoC10c2d4cis7cisCoAKAT_x	acetyl-CoA C-acyltransferase	1 coa[x] + 1 oxoc10c2d4cis7ciscoa[x] <==> 1 accoa[x] + 1 c8c2d2cis5ciscoa[x]	beta-oxidation;	1	-1000	1000	0	3	2.3.1.16		18444898;11755682;			none	GO:0003988	163
oxoC12c2d6cis9cisCoAKAT_x	acetyl-CoA C-acyltransferase	1 coa[x] + 1 oxoc12c2d6cis9ciscoa[x] <==> 1 accoa[x] + 1 c10c2d4cis7ciscoa[x]	beta-oxidation;	1	-1000	1000	0	3	2.3.1.16		18444898;11755682;			none	GO:0003988	164
oxoC8c1d5cisCoAKAT_x	acetyl-CoA C-acyltransferase	1 coa[x] + 1 oxoc8c1d5ciscoa[x] <==> 1 accoa[x] + 1 c6c1d3ciscoa[x]	beta-oxidation;	1	-1000	1000	0	3	2.3.1.16		18444898;11755682;			none	GO:0003988	165
C12c3d2trans6cis9cisCoAECHD_x	enoyl-CoA hydratase	1 c12c3d2trans6cis9ciscoa[x] + 1 h2o[x] <==> 1 hyc12c2d6cis9ciscoa[x]	beta-oxidation;	1	-1000	1000	0	3	4.2.1.17		18444898;11755682;			none	GO:0004300	166
C12c3d3cis6cis9cisCoAISO_x	3,2-trans-enoyl-CoA isomerase	1 c12c3d3cis6cis9ciscoa[x] <==> 1 c12c3d2trans6cis9ciscoa[x]	beta-oxidation;	1	-1000	1000	0	3	5.3.3.8		18444898;11755682;			none	GO:0004165	167
C14c3d5cis8cis11cisCoAACX_x	acyl-CoA oxidase	1 c14c3d5cis8cis11ciscoa[x] + 1 o2[x] --> 1 c14c4d2trans5cis8cis11ciscoa[x] + 1 h2o2[x]	beta-oxidation;	0	0	1000	0	3	1.3.3.6		18444898;11755682;		Due to the presence of abundant catalase in peroxisomes removing H2O2, it is assumed that glycolate oxidase is unidirectional	none	GO:0003997	168
C14c4d2trans5cis8cis11cisCoAECHD_x	enoyl-CoA hydratase	1 c14c4d2trans5cis8cis11ciscoa[x] + 1 h2o[x] <==> 1 hyc14c3d5cis8cis11ciscoa[x]	beta-oxidation;	1	-1000	1000	0	3	4.2.1.17		18444898;11755682;			none	GO:0004300	169
HyC12c2d6cis9cisCoAHCD_x	3-hydroxyacyl-CoA dehydrogenase	1 hyc12c2d6cis9ciscoa[x] + 1 nad[x] <==> 1 h[x] + 1 nadh[x] + 1 oxoc12c2d6cis9ciscoa[x]	beta-oxidation;	1	-1000	1000	0	3	1.1.1.35		18444898;11755682;			none	GO:0003857	170
HyC14c3d5cis8cis11cisCoAHCD_x	3-hydroxyacyl-CoA dehydrogenase	1 hyc14c3d5cis8cis11ciscoa[x] + 1 nad[x] <==> 1 h[x] + 1 nadh[x] + 1 oxoc14c3d5cis8cis11ciscoa[x]	beta-oxidation;	1	-1000	1000	0	3	1.1.1.35		18444898;11755682;			none	GO:0003857	171
oxoC14c3d5cis8cis11cisCoAKAT_x	acetyl-CoA C-acyltransferase	1 coa[x] + 1 oxoc14c3d5cis8cis11ciscoa[x] <==> 1 accoa[x] + 1 c12c3d3cis6cis9ciscoa[x]	beta-oxidation;	1	-1000	1000	0	3	2.3.1.16		18444898;11755682;			none	GO:0003988	172
oxoC16c3d7cis10cis13cisCoAKAT_x	acetyl-CoA C-acyltransferase	1 coa[x] + 1 oxoc16c3d7cis10cis13ciscoa[x] <==> 1 accoa[x] + 1 c14c3d5cis8cis11ciscoa[x]	beta-oxidation;	1	-1000	1000	0	3	2.3.1.16		18444898;11755682;			none	GO:0003988	173
C22c0CoAACX_x	acyl-CoA oxidase	1 c22c0coa[x] + 1 o2[x] --> 1 c22c1d2transcoa[x] + 1 h2o2[x]	beta-oxidation;	0	0	1000	0	3	1.3.3.6		18444898;11755682;		Due to the presence of abundant catalase in peroxisomes removing H2O2, it is assumed that glycolate oxidase is unidirectional	none	GO:0003997	174
C22c1d2transCoAECHD_x	enoyl-CoA hydratase	1 c22c1d2transcoa[x] + 1 h2o[x] <==> 1 hyc22c0coa[x]	beta-oxidation;	1	-1000	1000	0	3	4.2.1.17		18444898;11755682;			none	GO:0004300	175
HyC22c0CoAHCD_x	3-hydroxyacyl-CoA dehydrogenase	1 hyc22c0coa[x] + 1 nad[x] <==> 1 h[x] + 1 nadh[x] + 1 oxoc22c0coa[x]	beta-oxidation;	1	-1000	1000	0	3	1.1.1.35		18444898;11755682;			none	GO:0003857	176
oxoC22c0CoAKAT_x	acetyl-CoA C-acyltransferase	1 coa[x] + 1 oxoc22c0coa[x] <==> 1 accoa[x] + 1 c20c0coa[x]	beta-oxidation;	1	-1000	1000	0	3	2.3.1.16		18444898;11755682;			none	GO:0003988	177
C22c0LACS_x	long-chain-fatty-acid-CoA ligase	1 atp[x] + 1 c22c0[x] + 1 coa[x] --> 1 amp[x] + 1 c22c0coa[x] + 1 pp[x]	beta-oxidation;	0	0	1000	0	4	6.2.1.3		14742880;18444898;			2c	GO:0004467	178
C22c1d13cisCoAACX_x	acyl-CoA oxidase	1 c22c1d13ciscoa[x] + 1 o2[x] --> 1 c22c2d2trans13ciscoa[x] + 1 h2o2[x]	beta-oxidation;	0	0	1000	0	3	1.3.3.6		18444898;11755682;		Due to the presence of abundant catalase in peroxisomes removing H2O2, it is assumed that glycolate oxidase is unidirectional	none	GO:0003997	179
C22c2d2trans13cisCoAECHD_x	enoyl-CoA hydratase	1 c22c2d2trans13ciscoa[x] + 1 h2o[x] <==> 1 hyc22c1d13ciscoa[x]	beta-oxidation;	1	-1000	1000	0	3	4.2.1.17		18444898;11755682;			none	GO:0004300	180
HyC22c1d13cisCoAHCD_x	3-hydroxyacyl-CoA dehydrogenase	1 hyc22c1d13ciscoa[x] + 1 nad[x] <==> 1 h[x] + 1 nadh[x] + 1 oxoc22c1d13ciscoa[x]	beta-oxidation;	1	-1000	1000	0	3	1.1.1.35		18444898;11755682;			none	GO:0003857	181
oxoC22c1d13cisCoAKAT_x	acetyl-CoA C-acyltransferase	1 coa[x] + 1 oxoc22c1d13ciscoa[x] <==> 1 accoa[x] + 1 c20c1d11ciscoa[x]	beta-oxidation;	1	-1000	1000	0	3	2.3.1.16		18444898;11755682;			none	GO:0003988	182
C22c1d13cisLACS_x	long-chain-fatty-acid-CoA ligase	1 atp[x] + 1 c22c1d13cis[x] + 1 coa[x] --> 1 amp[x] + 1 c22c1d13ciscoa[x] + 1 pp[x]	beta-oxidation;	0	0	1000	0	4	6.2.1.3		14742880;18444898;			2c	GO:0004467	183
C16c3d7cis10cis13cisCoAACX_x	acyl-CoA oxidase	1 c16c3d7cis10cis13ciscoa[x] + 1 o2[x] --> 1 c16c4d2trans7cis10cis13ciscoa[x] + 1 h2o2[x]	beta-oxidation;	0	0	1000	0	3	1.3.3.6		18444898;11755682;		Due to the presence of abundant catalase in peroxisomes removing H2O2, it is assumed that glycolate oxidase is unidirectional	none	GO:0003997	184
C16c4d2trans7cis10cis13cisCoAECHD_x	enoyl-CoA hydratase	1 c16c4d2trans7cis10cis13ciscoa[x] + 1 h2o[x] <==> 1 hyc16c3d7cis10cis13ciscoa[x]	beta-oxidation;	1	-1000	1000	0	3	4.2.1.17		18444898;11755682;			none	GO:0004300	185
C18c4d2trans9cis12cis15cisCoAECHD_x	enoyl-CoA hydratase	1 c18c4d2trans9cis12cis15ciscoa[x] + 1 h2o[x] <==> 1 hyc18c3d9cis12cis15ciscoa[x]	beta-oxidation;	1	-1000	1000	0	3	4.2.1.17		18444898;11755682;			none	GO:0004300	186
HyC16c3d7cis10cis13cisCoAHCD_x	3-hydroxyacyl-CoA dehydrogenase	1 hyc16c3d7cis10cis13ciscoa[x] + 1 nad[x] <==> 1 h[x] + 1 nadh[x] + 1 oxoc16c3d7cis10cis13ciscoa[x]	beta-oxidation;	1	-1000	1000	0	3	1.1.1.35		18444898;11755682;			none	GO:0003857	187
HyC18c3d9cis12cis15cisCoAHCD_x	3-hydroxyacyl-CoA dehydrogenase	1 hyc18c3d9cis12cis15ciscoa[x] + 1 nad[x] <==> 1 h[x] + 1 nadh[x] + 1 oxoc18c3d9cis12cis15ciscoa[x]	beta-oxidation;	1	-1000	1000	0	3	1.1.1.35		18444898;11755682;			none	GO:0003857	188
oxoC18c3d9cis12cis15cisCoAKAT_x	acetyl-CoA C-acyltransferase	1 coa[x] + 1 oxoc18c3d9cis12cis15ciscoa[x] <==> 1 accoa[x] + 1 c16c3d7cis10cis13ciscoa[x]	beta-oxidation;	1	-1000	1000	0	3	2.3.1.16		18444898;11755682;			none	GO:0003988	189
C20c0CoAACX_x	acyl-CoA oxidase	1 c20c0coa[x] + 1 o2[x] --> 1 c20c1d2transcoa[x] + 1 h2o2[x]	beta-oxidation;	0	0	1000	0	3	1.3.3.6		18444898;11755682;		Due to the presence of abundant catalase in peroxisomes removing H2O2, it is assumed that glycolate oxidase is unidirectional	none	GO:0003997	190
C20c1d2transCoAECHD_x	enoyl-CoA hydratase	1 c20c1d2transcoa[x] + 1 h2o[x] <==> 1 hyc20c0coa[x]	beta-oxidation;	1	-1000	1000	0	3	4.2.1.17		18444898;11755682;			none	GO:0004300	191
HyC20c0CoAHCD_x	3-hydroxyacyl-CoA dehydrogenase	1 hyc20c0coa[x] + 1 nad[x] <==> 1 h[x] + 1 nadh[x] + 1 oxoc20c0coa[x]	beta-oxidation;	1	-1000	1000	0	3	1.1.1.35		18444898;11755682;			none	GO:0003857	192
oxoC20c0CoAKAT_x	acetyl-CoA C-acyltransferase	1 coa[x] + 1 oxoc20c0coa[x] <==> 1 accoa[x] + 1 c18c0coa[x]	beta-oxidation;	1	-1000	1000	0	3	2.3.1.16		18444898;11755682;			none	GO:0003988	193
C20c1d11cisCoAACX_x	acyl-CoA oxidase	1 c20c1d11ciscoa[x] + 1 o2[x] --> 1 c20c2d2trans11ciscoa[x] + 1 h2o2[x]	beta-oxidation;	0	0	1000	0	3	1.3.3.6		18444898;11755682;		Due to the presence of abundant catalase in peroxisomes removing H2O2, it is assumed that glycolate oxidase is unidirectional	none	GO:0003997	194
C20c2d2trans11cisCoAECHD_x	enoyl-CoA hydratase	1 c20c2d2trans11ciscoa[x] + 1 h2o[x] <==> 1 hyc20c1d11ciscoa[x]	beta-oxidation;	1	-1000	1000	0	3	4.2.1.17		18444898;11755682;			none	GO:0004300	195
HyC20c1d11cisCoAHCD_x	3-hydroxyacyl-CoA dehydrogenase	1 hyc20c1d11ciscoa[x] + 1 nad[x] <==> 1 h[x] + 1 nadh[x] + 1 oxoc20c1d11ciscoa[x]	beta-oxidation;	1	-1000	1000	0	3	1.1.1.35		18444898;11755682;			none	GO:0003857	196
oxoC20c1d11cisCoAKAT_x	acetyl-CoA C-acyltransferase	1 coa[x] + 1 oxoc20c1d11ciscoa[x] <==> 1 accoa[x] + 1 c18c1d9ciscoa[x]	beta-oxidation;	1	-1000	1000	0	3	2.3.1.16		18444898;11755682;			none	GO:0003988	197
C18c3d9cis12cis15cisCoAACX_x	acyl-CoA oxidase	1 c18c3d9cis12cis15ciscoa[x] + 1 o2[x] --> 1 c18c4d2trans9cis12cis15ciscoa[x] + 1 h2o2[x]	beta-oxidation;	0	0	1000	0	3	1.3.3.6		18444898;11755682;		Due to the presence of abundant catalase in peroxisomes removing H2O2, it is assumed that glycolate oxidase is unidirectional	none	GO:0003997	198
C18c3d9cis12cis15cisLACS_x	long-chain-fatty-acid-CoA ligase	1 atp[x] + 1 c18c3d9cis12cis15cis[x] + 1 coa[x] --> 1 amp[x] + 1 c18c3d9cis12cis15ciscoa[x] + 1 pp[x]	beta-oxidation;	0	0	1000	0	4	6.2.1.3		14742880;18444898;			2c	GO:0004467	199
C20c1d11cisLACS_x	long-chain-fatty-acid-CoA ligase	1 atp[x] + 1 c20c1d11cis[x] + 1 coa[x] --> 1 amp[x] + 1 c20c1d11ciscoa[x] + 1 pp[x]	beta-oxidation;	0	0	1000	0	4	6.2.1.3		14742880;18444898;			2c	GO:0004467	200
C20c0LACS_x	long-chain-fatty-acid-CoA ligase	1 atp[x] + 1 c20c0[x] + 1 coa[x] --> 1 amp[x] + 1 c20c0coa[x] + 1 pp[x]	beta-oxidation;	0	0	1000	0	4	6.2.1.3		14742880;18444898;			2c	GO:0004467	201
C18c2d9cis12cisATPase_x	C18c2d9cis12cis ATPase	1 atp[c] + 1 c18c2d9cis12cis[c] + 1 h2o[c] --> 1 adp[c] + 1 c18c2d9cis12cis[x] + 1 h[c] + 1 pi[c]	transporter, c_x;	0	0	1000	0	3			18444898;			2a		202
C22c0ATPase_x	C22c0 ATPase	1 atp[c] + 1 c22c0[c] + 1 h2o[c] --> 1 adp[c] + 1 c22c0[x] + 1 h[c] + 1 pi[c]	transporter, c_x;	0	0	1000	0	3			18444898;			2a		203
C22c1d13cisATPase_x	C22c1d13cis ATPase	1 atp[c] + 1 c22c1d13cis[c] + 1 h2o[c] --> 1 adp[c] + 1 c22c1d13cis[x] + 1 h[c] + 1 pi[c]	transporter, c_x;	0	0	1000	0	3			18444898;			2a		204
C18c3d9cis12cis15cisATPase_x	C18c3d9cis12cis15cis ATPase	1 atp[c] + 1 c18c3d9cis12cis15cis[c] + 1 h2o[c] --> 1 adp[c] + 1 c18c3d9cis12cis15cis[x] + 1 h[c] + 1 pi[c]	transporter, c_x;	0	0	1000	0	3			18444898;			2a		205
C20c1d11cisATPase_x	C20c1d11cis ATPase	1 atp[c] + 1 c20c1d11cis[c] + 1 h2o[c] --> 1 adp[c] + 1 c20c1d11cis[x] + 1 h[c] + 1 pi[c]	transporter, c_x;	0	0	1000	0	3			18444898;			2a		206
C20c0ATPase_x	C20c0 ATPase	1 atp[c] + 1 c20c0[c] + 1 h2o[c] --> 1 adp[c] + 1 c20c0[x] + 1 h[c] + 1 pi[c]	transporter, c_x;	0	0	1000	0	3			18444898;			2a		207
FAB_p	beta-ketoacyl-acyl-carrier-protein synthase III	1 accoa[p] + 1 malacp[p] --> 1 acacacp[p] + 1 co2[p] + 1 coa[p]	fatty acid synthesis;	0	0	1000	0	3	2.3.1.180		12805578;			2d	GO:0033818	208
AcAcACPOACPR_p	3-oxoacyl-[acyl-carrier-protein] reductase (NADPH)	1 acacacp[p] + 1 h[p] + 1 nadph[p] --> 1 hyc4c0acp[p] + 1 nadp[p]	fatty acid synthesis;	0	0	1000	0	4	1.1.1.100					2e	GO:0004316	209
HyC4c0ACPHAD_p	crotonoyl-[acyl-carrier-protein] hydratase	1 hyc4c0acp[p] <==> 1 c4c1d2transacp[p] + 1 h2o[p]	fatty acid synthesis;	1	-1000	1000	0	3	4.2.1.58					none	GO:0047450	210
C4c1d2transACPRED_p	enoyl-[acyl-carrier-protein] reductase (NADH)	1 c4c1d2transacp[p] + 1 h[p] + 1 nadh[p] --> 1 c4c0acp[p] + 1 nad[p]	fatty acid synthesis;	0	0	1000	0	4	1.3.1.9					none	GO:0004318	211
C4c0ACPKAS_p	beta-ketoacyl-acyl-carrier-protein synthase I	1 c4c0acp[p] + 1 malacp[p] --> 1 acp[p] + 1 co2[p] + 1 oxoc6c0acp[p]	fatty acid synthesis;	0	0	1000	0	3	2.3.1.41					2d	GO:0004315	212
oxoC6c0ACPOACPR_p	3-oxoacyl-[acyl-carrier-protein] reductase (NADPH)	1 h[p] + 1 nadph[p] + 1 oxoc6c0acp[p] --> 1 hyc6c0acp[p] + 1 nadp[p]	fatty acid synthesis;	0	0	1000	0	4	1.1.1.100					2e	GO:0004316	213
HyC6c0ACPHAD_p	3-hydroxyacyl-[acyl-carrier-protein] dehydratase	1 hyc6c0acp[p] <==> 1 c6c1d2transacp[p] + 1 h2o[p]	fatty acid synthesis;	1	-1000	1000	0	3	4.2.1.59					none	GO:0019171	214
C6c1d2transACPRED_p	enoyl-[acyl-carrier-protein] reductase (NADH)	1 c6c1d2transacp[p] + 1 h[p] + 1 nadh[p] --> 1 c6c0acp[p] + 1 nad[p]	fatty acid synthesis;	0	0	1000	0	4	1.3.1.9					none	GO:0004318	215
C6c0ACPKAS_p	beta-ketoacyl-acyl-carrier-protein synthase I	1 c6c0acp[p] + 1 malacp[p] --> 1 acp[p] + 1 co2[p] + 1 oxoc8c0acp[p]	fatty acid synthesis;	0	0	1000	0	3	2.3.1.41					2d	GO:0004315	216
oxoC8c0ACPOACPR_p	3-oxoacyl-[acyl-carrier-protein] reductase (NADPH)	1 h[p] + 1 nadph[p] + 1 oxoc8c0acp[p] --> 1 hyc8c0acp[p] + 1 nadp[p]	fatty acid synthesis;	0	0	1000	0	4	1.1.1.100					2e	GO:0004316	217
HyC8c0ACPHAD_p	3-hydroxyacyl-[acyl-carrier-protein] dehydratase	1 hyc8c0acp[p] <==> 1 c8c1d2transacp[p] + 1 h2o[p]	fatty acid synthesis;	1	-1000	1000	0	3	4.2.1.59					none	GO:0019171	218
C8c1d2transACPRED_p	enoyl-[acyl-carrier-protein] reductase (NADH)	1 c8c1d2transacp[p] + 1 h[p] + 1 nadh[p] --> 1 c8c0acp[p] + 1 nad[p]	fatty acid synthesis;	0	0	1000	0	4	1.3.1.9					none	GO:0004318	219
C8c0ACPKAS_p	beta-ketoacyl-acyl-carrier-protein synthase I	1 c8c0acp[p] + 1 malacp[p] --> 1 acp[p] + 1 co2[p] + 1 oxoc10c0acp[p]	fatty acid synthesis;	0	0	1000	0	3	2.3.1.41					2d	GO:0004315	220
oxoC10c0ACPOACPR_p	3-oxoacyl-[acyl-carrier-protein] reductase (NADPH)	1 h[p] + 1 nadph[p] + 1 oxoc10c0acp[p] --> 1 hyc10c0acp[p] + 1 nadp[p]	fatty acid synthesis;	0	0	1000	0	4	1.1.1.100					2e	GO:0004316	221
HyC10c0ACPHAD_p	3-hydroxyacyl-[acyl-carrier-protein] dehydratase	1 hyc10c0acp[p] <==> 1 c10c1d2transacp[p] + 1 h2o[p]	fatty acid synthesis;	1	-1000	1000	0	3	4.2.1.59					none	GO:0019171	222
C10c1d2transACPRED_p	enoyl-[acyl-carrier-protein] reductase (NADH)	1 c10c1d2transacp[p] + 1 h[p] + 1 nadh[p] --> 1 c10c0acp[p] + 1 nad[p]	fatty acid synthesis;	0	0	1000	0	4	1.3.1.9					none	GO:0004318	223
C10c0ACPKAS_p	beta-ketoacyl-acyl-carrier-protein synthase I	1 c10c0acp[p] + 1 malacp[p] --> 1 acp[p] + 1 co2[p] + 1 oxoc12c0acp[p]	fatty acid synthesis;	0	0	1000	0	3	2.3.1.41					2d	GO:0004315	224
oxoC12c0ACPOACPR_p	3-oxoacyl-[acyl-carrier-protein] reductase (NADPH)	1 h[p] + 1 nadph[p] + 1 oxoc12c0acp[p] --> 1 hyc12c0acp[p] + 1 nadp[p]	fatty acid synthesis;	0	0	1000	0	4	1.1.1.100					2e	GO:0004316	225
HyC12c0ACPHAD_p	3-hydroxyacyl-[acyl-carrier-protein] dehydratase	1 hyc12c0acp[p] <==> 1 c12c1d2transacp[p] + 1 h2o[p]	fatty acid synthesis;	1	-1000	1000	0	3	4.2.1.59					none	GO:0019171	226
C12c1d2transACPRED_p	enoyl-[acyl-carrier-protein] reductase (NADH)	1 c12c1d2transacp[p] + 1 h[p] + 1 nadh[p] --> 1 c12c0acp[p] + 1 nad[p]	fatty acid synthesis;	0	0	1000	0	4	1.3.1.9					none	GO:0004318	227
C12c0ACPKAS_p	beta-ketoacyl-acyl-carrier-protein synthase I	1 c12c0acp[p] + 1 malacp[p] --> 1 acp[p] + 1 co2[p] + 1 oxoc14c0acp[p]	fatty acid synthesis;	0	0	1000	0	3	2.3.1.41					2d	GO:0004315	228
oxoC14c0ACPOACPR_p	3-oxoacyl-[acyl-carrier-protein] reductase (NADPH)	1 h[p] + 1 nadph[p] + 1 oxoc14c0acp[p] --> 1 hyc14c0acp[p] + 1 nadp[p]	fatty acid synthesis;	0	0	1000	0	4	1.1.1.100					2e	GO:0004316	229
HyC14c0ACPHAD_p	3-hydroxyacyl-[acyl-carrier-protein] dehydratase	1 hyc14c0acp[p] <==> 1 c14c1d2transacp[p] + 1 h2o[p]	fatty acid synthesis;	1	-1000	1000	0	3	4.2.1.59					none	GO:0019171	230
C14c1d2transACPRED_p	enoyl-[acyl-carrier-protein] reductase (NADH)	1 c14c1d2transacp[p] + 1 h[p] + 1 nadh[p] --> 1 c14c0acp[p] + 1 nad[p]	fatty acid synthesis;	0	0	1000	0	4	1.3.1.9					none	GO:0004318	231
HyC16c0ACPHAD_p	3-hydroxypalmitoyl-[acyl-carrier-protein] dehydratase	1 hyc16c0acp[p] <==> 1 c16c1d2transacp[p] + 1 h2o[p]	fatty acid synthesis;	1	-1000	1000	0	3	4.2.1.61					none	GO:0004317	232
C16c0ACPsynth_p	enoyl-[acyl-carrier-protein] reductase (NADH)	1 c16c1d2transacp[p] + 1 h[p] + 1 nadh[p] --> 1 c16c0acp[p] + 1 nad[p]	fatty acid synthesis;	0	0	1000	0	4	1.3.1.9		12805578;			none	GO:0004318	233
C14c0ACPKAS_p	beta-ketoacyl-acyl-carrier-protein synthase I	1 c14c0acp[p] + 1 malacp[p] --> 1 acp[p] + 1 co2[p] + 1 oxoc16c0acp[p]	fatty acid synthesis;	0	0	1000	0	3	2.3.1.41					2d	GO:0004315	234
oxoC16c0ACPOACPR_p	3-oxoacyl-[acyl-carrier-protein] reductase (NADPH)	1 h[p] + 1 nadph[p] + 1 oxoc16c0acp[p] --> 1 hyc16c0acp[p] + 1 nadp[p]	fatty acid synthesis;	0	0	1000	0	4	1.1.1.100					2e	GO:0004316	235
MalACP_p	[acyl-carrier-protein] S-malonyltransferase	1 acp[p] + 1 h[p] + 1 malcoa[p] <==> 1 coa[p] + 1 malacp[p]	fatty acid synthesis;	1	-1000	1000	0	3	2.3.1.39		12805578;			none	GO:0004314	236
DHODH_m	dihydroorotate dehydrogenase	1 doroa[m] + 1 qui[n] <==> 1 oroa[m] + 1 quih2[n]	pyrimidine synthesis;	1	-1000	1000	0	3	1.3.5.2		12805578;			none	GO:0004152	237
SIR_p	sulfite reductase (ferredoxin)	6 h[p] + 1 so3[p] + 6 redfd[t] --> 3 h2o[p] + 1 h2s[p] + 6 oxfd[t]	cysteine synthesis;methionine synthesis;sulfur assimilation;	0	0	1000	0	3	1.8.7.1		16307301;10398698;			2e	GO:0050311	238
Ex_so4_a	sulfate exchange	1 so4[a] <==> 1 so4[e]	exchange;	1	-1000	0	0	1						1a		239
Ex_pi_a	phosphate exchange	1 pi[a] <==> 1 pi[e]	exchange;	1	-1000	0	0	1						1a		240
Ex_biomass_u	biomass exchange	1 biomass[u] --> 1 biomass[e]	exchange;	0	0	1000	0	1						1b		241
IMPDH_c	IMP dehydrogenase	1 h2o[c] + 1 imp[c] + 1 nad[c] --> 1 h[c] + 1 nadh[c] + 1 xmp[c]	purine synthesis;	0	0	1000	0	3	1.1.1.205					2a	GO:0003938	242
rGMPsynth_c	GMP synthase (glutamine-hydrolysing)	1 atp[c] + 1 gln[c] + 1 h2o[c] + 1 xmp[c] --> 1 amp[c] + 1 glu[c] + 2 h[c] + 1 pp[c] + 1 rgmp[c]	purine synthesis;	0	0	1000	0	3	6.3.5.2					2a	GO:0003922	243
rGMPK_c	guanylate kinase	1 atp[c] + 1 rgmp[c] <==> 1 adp[c] + 1 rgdp[c]	purine synthesis;	1	-1000	1000	0	3	2.7.4.3			18162585;	Lit. considers the reaction reversible	2b	GO:0004385	244
rGTPsynth_c	nucleoside-diphosphate kinase	1 atp[c] + 1 rgdp[c] <==> 1 adp[c] + 1 rgtp[c]	purine synthesis;	1	-1000	1000	0	3	2.7.4.6		12805578;16669783;		reversible because adenine and guanine nucleotides are very similar.	2b	GO:0004550	245
AMPD_c	AMP deaminase	1 h[c] + 1 h2o[c] + 1 ramp[c] <==> 1 imp[c] + 1 nh3[c]	purine synthesis;	1	-1000	1000	0	3	3.5.4.6		16669783;			none	GO:0003876	246
TRXSR_c	thioredoxin-disulfide reductase	1 h[c] + 1 nadph[c] + 1 trxs[c] --> 1 nadp[c] + 1 trx[c]	purine synthesis;	0	0	1000	0	3	1.8.1.9					2e	GO:0004791	247
rAMPK_c	adenylate kinase	1 atp[c] + 1 ramp[c] <==> 1 adp[c] + 1 radp[c]	purine synthesis;	1	-1000	1000	0	3	2.7.4.3			18162585;	Lit. considers the reaction reversible	2b	GO:0004017	248
rATPsynth_c	nucleoside-diphosphate kinase	1 atp[c] + 1 radp[c] <==> 1 adp[c] + 1 ratp[c]	purine synthesis;	1	-1000	1000	0	3	2.7.4.6				reversible because adenine nucleotides are identical.	2b	GO:0004550	249
AHC_c	adenosylhomocysteinase	1 h2o[c] + 1 sah[c] --> 1 ade[c] + 1 hcys[c]	methionine synthesis;	0	0	1000	0	3	3.3.1.1		11337394;	11337394;		2a	GO:0004013	250
MetS_c	methionine synthase	1 hcys[c] + 1 x5mthf[c] <==> 1 met[c] + 1 thf[c]	methionine synthesis;one carbon metabolism;	1	-1000	1000	0	3	2.1.1.13		11337394;	11337394;		none	GO:0008705	251
ADEK_c	adenosine kinase	1 atp[c] + 1 ade[c] --> 1 adp[c] + 1 amp[c] + 1 h[c]	methionine synthesis;	0	0	1000	0	3	2.7.1.20		11337394;	11337394;		2b	GO:0004001	252
NRDG_c	ribonucleoside-triphosphate reductase	1 trx[c] + 1 rgtp[c] <==> 1 h2o[c] + 1 trxs[c] + 1 dgtp[c]	purine synthesis;	1	-1000	1000	0	3	1.17.4.2				must proceed in direction of dGTP synthesis	2a(-)	GO:0008998	253
NRDA_c	ribonucleoside-triphosphate reductase	1 trx[c] + 1 ratp[c] <==> 1 h2o[c] + 1 trxs[c] + 1 datp[c]	purine synthesis;	1	-1000	1000	0	3	1.17.4.2				must proceed in direction of dATP synthesis	2a(-)	GO:0008998	254
SHMT_c	glycine hydroxymethyltransferase	1 ser[c] + 1 thf[c] <==> 1 gly[c] + 1 h2o[c] + 1 mthf[c]	methionine synthesis;one carbon metabolism;	1	-1000	1000	0	3	2.1.2.1					none	GO:0004372	255
MAT_c	methionine adenosyltransferase	1 atp[c] + 1 h2o[c] + 1 met[c] --> 1 pp[c] + 1 pi[c] + 1 sam[c]	methionine synthesis;one carbon metabolism;	0	0	1000	0	3	2.5.1.6		9636232;11337394;	11337394;		2a, 2b	GO:0004478	256
GPDH_c	glycerol-3-phosphate dehydrogenase (NAD+)	1 dhap[c] + 1 h[c] + 1 nadh[c] <==> 1 glyc3p[c] + 1 nad[c]	oil synthesis;	1	-1000	1000	0	3	1.1.1.8		6766703;			none	GO:0004367	257
Protsynth_c	storage protein synthesis	4.3 atp[c] + 0.06676 ala[c] + 0.057467 arg[c] + 0.046108 asn[c] + 0.04728 asp[c] + 0.015829 cys[c] + 0.11835 gln[c] + 0.036643 glu[c] + 0.095555 gly[c] + 0.018086 his[c] + 0.046399 ile[c] + 0.082299 leu[c] + 0.038146 lys[c] + 0.018065 met[c] + 0.040903 phe[c] + 0.052903 pro[c] + 0.070761 ser[c] + 0.048372 thr[c] + 0.0096344 trp[c] + 0.026578 tyr[c] + 0.063863 val[c] + 4.3 h2o[c] --> 3.3 adp[c] + …	protein synthesis;	0	0	1000	0	1			16971389;ISBN:0126662606;			2b, 2c, 4		258
rCTPsynth_p	CTP synthase	1 atp[p] + 1 gln[p] + 1 h2o[p] + 1 rutp[p] --> 1 adp[p] + 1 glu[p] + 2 h[p] + 1 pi[p] + 1 rctp[p]	pyrimidine synthesis;	0	0	1000	0	3	6.3.4.2					2a	GO:0003883	259
NRDC_p	ribonucleoside-triphosphate reductase	1 trx[p] + 1 rctp[p] <==> 1 h2o[p] + 1 trxs[p] + 1 dctp[p]	pyrimidine synthesis;	1	-1000	1000	0	3	1.17.4.2				must proceed in direction of dCTP synthesis	2a(-)	GO:0051065	260
NRDU_p	ribonucleoside-triphosphate reductase	1 trx[p] + 1 rutp[p] <==> 1 h2o[p] + 1 trxs[p] + 1 dutp[p]	pyrimidine synthesis;	1	-1000	1000	0	3	1.17.4.2				rule conflicts with direction of dTTP synthesis subset / pathway.	2a(-)	GO:0008998	261
dUDPsynth_p	nucleoside-diphosphate kinase	1 adp[p] + 1 dutp[p] <==> 1 atp[p] + 1 dudp[p]	pyrimidine synthesis;	1	-1000	1000	0	3	2.7.4.6				exception nucleoside dophisphate kinase	2b	GO:0004550	262
dUMPK_p	uridylate kinase	1 adp[p] + 1 dudp[p] <==> 1 atp[p] + 1 dump[p]	pyrimidine synthesis;	1	-1000	1000	0	3	2.7.4.9				rule conflicts with direction of dTTP synthesis subset / pathway.	2b(-)	GO:0009041	263
THY_p	thymidylate synthase	1 mthf[p] + 1 dump[p] <==> 1 dhf[p] + 1 dtmp[p]	pyrimidine synthesis;one carbon metabolism;	1	-1000	1000	0	3	2.1.1.45					none	GO:0004799	264
dTMPK_p	dTMP kinase	1 atp[p] + 1 dtmp[p] --> 1 adp[p] + 1 dtdp[p]	pyrimidine synthesis;	0	0	1000	0	3	2.7.4.9					2b	GO:0004798	265
dTTPsynth_p	nucleoside-diphosphate kinase	1 atp[p] + 1 dtdp[p] <==> 1 adp[p] + 1 dttp[p]	pyrimidine synthesis;	1	-1000	1000	0	3	2.7.4.6				exception nucleoside dophisphate kinase	2b	GO:0004550	266
DHFR_p	dihydrofolate reductase	1 dhf[p] + 1 h[p] + 1 nadph[p] --> 1 nadp[p] + 1 thf[p]	pyrimidine synthesis;one carbon metabolism;	0	0	1000	0	3	1.5.1.3					2e	GO:0004146	267
ASPCAP_p	aspartate carbamoyltransferase	1 asp[p] + 1 cap[p] <==> 1 caasp[p] + h[p] + 1 pi[p]	pyrimidine synthesis;	1	-1000	1000	0	3	2.1.3.2					none	GO:0004070	268
DORHY_p	dihydroorotase	1 caasp[p] + 1 h[p] <==> 1 doroa[p] + 1 h2o[p]	pyrimidine synthesis;	1	-1000	1000	0	3	3.5.2.3				rule conflicts with direction of rUTP synthesis subset / pathway.	2a(-)	GO:0004151	269
NAGS_p	amino-acid N-acetyltransferase	1 accoa[p] + 1 glu[p] <==> 1 coa[p] + 1 h[p] + 1 naglu[p]	arginine synthesis;	1	-1000	1000	0	3	2.3.1.1					none	GO:0004042	270
NAGK_p	acetylglutamate kinase	1 atp[p] + 1 naglu[p] --> 1 adp[p] + 1 nagluyp[p]	arginine synthesis;	0	0	1000	0	3	2.7.2.8					2b	GO:0003991	271
NAGR_p	N-acetyl-gamma-glutamyl-phosphate reductase	1 h[p] + 1 nadph[p] + 1 nagluyp[p] --> 1 nadp[p] + 1 naglusal[p] + 1 pi[p]	arginine synthesis;	0	0	1000	0	3	1.2.1.38					2e	GO:0003942	272
ACOAT_p	acetylornithine transaminase	1 glu[p] + 1 naglusal[p] <==> 1 naaron[p] + 1 alkg[p]	arginine synthesis;	1	-1000	1000	0	3	2.6.1.11					none	GO:0003992	273
Ornsynth_p	acetylornithine deacetylase	1 h2o[p] + 1 naaron[p] --> 1 ac[p] + 1 orn[p]	arginine synthesis;	0	0	1000	0	3	3.5.1.16					2a	GO:0008777	274
OTC_p	ornithine carbamoyltransferase	1 cap[p] + 1 orn[p] <==> 1 citr[p] + 1 h[p] + 1 pi[p]	arginine synthesis;	1	-1000	1000	0	3	2.1.3.3					none	GO:0004585	275
ARSUCS_p	argininosuccinate synthase	1 atp[p] + 1 asp[p] + 1 citr[p] --> 1 amp[p] + 1 argsucc[p] + 2 h[p] + 1 pp[p]	arginine synthesis;	0	0	1000	0	3	6.3.4.5					2c	GO:0004055	276
PUR_p	phosphoribosylglycinamide formyltransferase	1 fthf[p] + 1 gar[p] <==> 1 fgar[p] + 1 h[p] + 1 thf[p]	purine synthesis;one carbon metabolism;	1	-1000	1000	0	2	2.1.2.2					none	GO:0004644	277
PRFGS_p	phosphoribosylformylglycinamidine synthase	1 atp[p] + 1 fgar[p] + 1 gln[p] + 1 h2o[p] --> 1 adp[p] + 1 fgam[p] + 1 glu[p] + 2 h[p] + 1 pi[p]	purine synthesis;	0	0	1000	0	3	6.3.5.3					2b	GO:0004642	278
PRGCL_p	phosphoribosylformylglycinamidine cyclo-ligase	1 atp[p] + 1 fgam[p] --> 1 adp[p] + 1 air[p] + 1 h[p] + 1 pi[p]	purine synthesis;	0	0	1000	0	3	6.3.3.1					2b	GO:0004641	279
CIRS_p	5-(carboxyamino)imidazole ribonucleotide synthase	1 air[p] + 1 atp[p] + 1 co2[p] + 1 h2o[p] <==> 1 adp[p] + 1 ncair[p] + 2 h[p] + 1 pi[p]	purine synthesis;	1	-1000	1000	0	1	6.3.4.18					2a, 2d(-)	GO:0034028	280
CAIRM_p	5-(carboxyamino)imidazole ribonucleotide mutase	1 ncair[p] <==> 1 cair[p]	purine synthesis;	1	-1000	1000	0	1	5.4.99.18					none	GO:0034023	281
PRASS_p	phosphoribosylaminoimidazolesuccinocarboxamide synthase	1 atp[p] + 1 asp[p] + 1 cair[p] --> 1 adp[p] + 1 h[p] + 1 pi[p] + 1 saicar[p]	purine synthesis;	0	0	1000	0	3	6.3.2.6					2b	GO:0004639	282
TRAL_p	threonine ammonia-lyase	1 thr[p] <==> 1 nh3[p] + 1 obut[p]	isoleucine synthesis;	1	-1000	1000	0	3	4.3.1.19					none	GO:0004794	283
ABUTsynth_p	acetolactate synthase	1 h[p] + 1 obut[p] + 1 pyr[p] --> 1 abut[p] + 1 co2[p]	isoleucine synthesis;	0	0	1000	0	4	2.2.1.6					2d		284
KAR2_p	ketol-acid reductoisomerase	1 abut[p] + 1 h[p] + 1 nadph[p] --> 1 dhmva[p] + 1 nadp[p]	isoleucine synthesis;	0	0	1000	0	3	1.1.1.86					2e		285
OMVALsynth_p	dihydroxy-acid dehydratase	1 dhmva[p] <==> 1 h2o[p] + 1 omval[p]	isoleucine synthesis;	1	-1000	1000	0	3	4.2.1.9					none		286
Ilesynth_p	L-isoleucine transaminase	1 glu[p] + 1 omval[p] <==> 1 ile[p] + 1 alkg[p]	isoleucine synthesis;	1	-1000	1000	0	3	2.6.1.42		12805578;9847135;			none	GO:0052656	287
DHDPS_p	dihydrodipicolinate synthase	1 pyr[p] + 1 aspsald[p] <==> 1 d23pic[p] + 1 h[p] + 2 h2o[p]	lysine synthesis;	1	-1000	1000	0	3	4.2.1.52				rule conflicts with direction of Lys synthesis subset / pathway.	2a(-)	GO:0008840	288
DAP_p	dihydrodipicolinate reductase	1 d23pic[p] + 1 h[p] + 1 nadph[p] --> 1 nadp[p] + 1 pip26dx[p]	lysine synthesis;	0	0	1000	0	3	1.3.1.26					2e	GO:0008839	289
DAPM_p	LL-diaminopimelate aminotransferase	1 glu[p] + 1 h[p] + 1 h2o[p] + 1 pip26dx[p] --> 1 d26pim[p] + 1 alkg[p]	lysine synthesis;	0	0	1000	0	3	2.6.1.83					2a	GO:0010285	290
DAPE_p	diaminopimelate epimerase	1 d26pim[p] <==> 1 mdap[p]	lysine synthesis;	1	-1000	1000	0	3	5.1.1.7					none	GO:0008837	291
Lyssynth_p	diaminopimelate decarboxylase	1 h[p] + 1 mdap[p] --> 1 co2[p] + 1 lys[p]	lysine synthesis;	0	0	1000	0	3	4.1.1.20		12242392;12805578;9847135;			2d	GO:0008836	292
IPMS_p	2-isopropylmalate synthase	1 accoa[p] + 1 h2o[p] + 1 oival[p] --> 1 cbhcap[p] + 1 coa[p] + 1 h[p]	leucine synthesis;	0	0	1000	0	3	2.3.3.13					2a	GO:0003852	293
IPMDY_p	3-isopropylmalate dehydratase	1 cbhcap[p] <==> 1 ippmal[p]	leucine synthesis;	1	-1000	1000	0	3	4.2.1.33					none	GO:0003861	294
IPMD_p	3-isopropylmalate dehydrogenase	1 ippmal[p] + 1 nad[p] <==> 1 h[p] + 1 ips[p] + 1 nadh[p]	leucine synthesis;	1	-1000	1000	0	3	1.1.1.85					none	GO:0003862	295
IPSDC_p	OICAP synthesis	1 h[p] + 1 ips[p] --> 1 co2[p] + 1 oicap[p]	leucine synthesis;	0	0	1000	0	2						2d		296
Leusynth_p	L-leucine transaminase	1 glu[p] + 1 oicap[p] <==> 1 leu[p] + 1 alkg[p]	leucine synthesis;	1	-1000	1000	0	3	2.6.1.42		12805578;9847135;			none	GO:0052654	297
IGPD_p	imidazoleglycerol-phosphate dehydratase	1 dimgp[p] <==> 1 h2o[p] + 1 imacp[p]	histidine synthesis;	1	-1000	1000	0	3	4.2.1.19					none	GO:0004424	298
HPA_p	histidinol-phosphate transaminase	1 glu[p] + 1 imacp[p] <==> 1 hisolp[p] + 1 alkg[p]	histidine synthesis;	1	-1000	1000	0	3	2.6.1.9					none	GO:0004400	299
HISPase_p	histidinol-phosphatase	1 h2o[p] + 1 hisolp[p] --> 1 hisol[p] + 1 pi[p]	histidine synthesis;	0	0	1000	0	1	3.1.3.15					2a	GO:0004401	300
HISD_p	histidinol dehydrogenase	1 h2o[p] + 1 hisol[p] + 2 nad[p] <==> 3 h[p] + 1 his[p] + 2 nadh[p]	histidine synthesis;	1	-1000	1000	0	3	1.1.1.23		12805578;9847135;			none	GO:0004399	301
PRT_p	ATP phosphoribosyltransferase	1 prpp[p] + 1 ratp[p] <==> 1 h[p] + 1 pp[p] + 1 prbatp[p]	histidine synthesis;	1	-1000	1000	0	3	2.4.2.17					none	GO:0003879	302
PRAD_p	phosphoribosyl-ATP diphosphatase	1 h2o[p] + 1 prbatp[p] --> 2 h[p] + 1 pp[p] + 1 prbamp[p]	histidine synthesis;	0	0	1000	0	3	3.6.1.31					2a	GO:0004636	303
PRAC_p	phosphoribosyl-AMP cyclohydrolase	1 h2o[p] + 1 prbamp[p] --> 1 prfp[p]	histidine synthesis;	0	0	1000	0	3	3.5.4.19					2a	GO:0004635	304
PPMIC_p	1-(5-phosphoribosyl)-5-[(5-phosphoribosylamino)methylideneamino]imidazole-4-carboxamide isomerase	1 prfp[p] <==> 1 prlp[p]	histidine synthesis;	1	-1000	1000	0	3	5.3.1.16					none	GO:0003949	305
GluK_p	glutamate 5-kinase	1 atp[p] + 1 glu[p] --> 1 adp[p] + 1 glup[p]	proline synthesis;	0	0	1000	0	3	2.7.2.11					2b	GO:0004349	306
GLUSADH_p	glutamate-5-semialdehyde dehydrogenase	1 glup[p] + 1 h[p] + 1 nadph[p] --> 1 glusa[p] + 1 nadp[p] + 1 pi[p]	proline synthesis;	0	0	1000	0	3	1.2.1.41					2e	GO:0004350	307
Prosynth_p	pyrroline-5-carboxylate reductase	1 glusa[p] + 1 h[p] + 1 nadph[p] --> 1 h2o[p] + 1 nadp[p] + 1 pro[p]	proline synthesis;	0	0	1000	0	3	1.5.1.2					2e	GO:0004735	308
Metsynth_p	homocysteine S-methyltransferase	1 hcys[p] + 1 sam[p] <==> 1 h[p] + 1 met[p] + 1 sah[p]	methionine synthesis;	1	-1000	1000	0	3	2.1.1.10			11337394;		none	GO:0008898	309
CYSTsynth_p	cystathionine synthesis	1 cys[p] + 1 phser[p] <==> 1 llct[p] + 1 pi[p]	methionine synthesis;	1	-1000	1000	0	1	2.5.1.-					none		310
CBL_p	cystathionine beta-lyase	1 h2o[p] + 1 llct[p] --> 1 hcys[p] + 1 nh3[p] + 1 pyr[p]	methionine synthesis;	0	0	1000	0	3	4.4.1.8					2a	GO:0004121	311
ACLACsynth_p	acetolactate synthase	1 h[p] + 2 pyr[p] --> 1 aclac[p] + 1 co2[p]	leucine synthesis;valine synthesis;	0	0	1000	0	4	2.2.1.6					2d	GO:0003984	312
KAR1_p	ketol-acid reductoisomerase	1 aclac[p] + 1 h[p] + 1 nadph[p] --> 1 dhval[p] + 1 nadp[p]	leucine synthesis;valine synthesis;	0	0	1000	0	3	1.1.1.86					2e	GO:0004455	313
OIVALsynth_p	dihydroxy-acid dehydratase	1 dhval[p] --> 1 h2o[p] + 1 oival[p]	leucine synthesis;valine synthesis;	0	0	1000	0	3	4.2.1.9		12805578;9847135;			2a	GO:0004160	314
ORPD_p	orotidine-5-phosphate decarboxylase	1 h[p] + 1 omp[p] --> 1 co2[p] + 1 rump[p]	pyrimidine synthesis;	0	0	1000	0	3	4.1.1.23					2d	GO:0004590	315
rUMPK_p	uridylate kinase	1 atp[p] + 1 rump[p] <==> 1 adp[p] + 1 rudp[p]	pyrimidine synthesis;	1	-1000	1000	0	3	2.7.4.3			18162585;	Lit. considers the reaction reversible	2b	GO:0009041	316
rUTPsynth_p	nucleoside-diphosphate kinase	1 atp[p] + 1 rudp[p] <==> 1 adp[p] + 1 rutp[p]	pyrimidine synthesis;	1	-1000	1000	0	3	2.7.4.6				exception nucleoside dophisphate kinase	2b	GO:0004550	317
ASUCS_p	adenylosuccinate synthase	1 asp[p] + 1 gtp[p] + 1 imp[p] <==> 1 asuc[p] + 1 gdp[p] + 2 h[p] + 1 pi[p]	histidine synthesis;purine synthesis;	1	-1000	1000	0	3	6.3.4.4					none	GO:0004019	318
GDPK_p	nucleoside-diphosphate kinase	1 atp[p] + 1 gdp[p] <==> 1 adp[p] + 1 gtp[p]	histidine synthesis;purine synthesis;	1	-1000	1000	0	3	2.7.4.6				reversible because adenine and guanine nucleotides are very similar.	2b	GO:0004550	319
IMPsynth_p	IMP cyclohydrolase	1 prfica[p] <==> 1 h2o[p] + 1 imp[p]	histidine synthesis;purine synthesis;	1	-1000	1000	0	3	3.5.4.10		12805578;9847135;16669783;		reaction subset IMP synthesis must proceed in IMP direction	2a(-)	GO:0003937	320
ANTHS_p	anthranilate synthase	1 chor[p] + 1 gln[p] <==> 1 an[p] + 1 glu[p] + 1 h[p] + 1 pyr[p]	tryptophan synthesis;	1	-1000	1000	0	3	4.1.3.27					none	GO:0004049	321
PAT_p	anthranilate phosphoribosyltransferase	1 an[p] + 1 prpp[p] <==> 1 h[p] + 1 npran[p] + 1 pp[p]	tryptophan synthesis;	1	-1000	1000	0	3	2.4.2.18					none	GO:0004048	322
PAI_p	phosphoribosylanthranilate isomerase	1 npran[p] <==> 1 cpad5p[p]	tryptophan synthesis;	1	-1000	1000	0	1	5.3.1.24					none	GO:0004640	323
DHSR_p	shikimate 3-dehydrogenase (NADP+)	1 dhsk[p] + 1 h[p] + 1 nadph[p] --> 1 nadp[p] + 1 sme[p]	phenylalanine synthesis;tryptophan synthesis;tyrosine synthesis;	0	0	1000	0	3	1.1.1.25					2e	GO:0004764	324
SKK_p	shikimate kinase	1 atp[p] + 1 sme[p] --> 1 adp[p] + 1 h[p] + 1 sme5p[p]	phenylalanine synthesis;tryptophan synthesis;tyrosine synthesis;	0	0	1000	0	3	2.7.1.71					2b	GO:0004765	325
PSC_p	3-phosphoshikimate 1-carboxyvinyltransferase	1 pep[p] + 1 sme5p[p] <==> 1 pi[p] + 1 x3psme[p]	phenylalanine synthesis;tryptophan synthesis;tyrosine synthesis;	1	-1000	1000	0	3	2.5.1.19					none	GO:0003866	326
CHORM_p	chorismate mutase	1 chor[p] <==> 1 phen[p]	phenylalanine synthesis;tyrosine synthesis;	1	-1000	1000	0	3	5.4.99.5					none	GO:0004106	327
AROsynth_p	glutamate-prephenate aminotransferase	1 glu[p] + 1 phen[p] <==> 1 aro[p] + 1 alkg[p]	phenylalanine synthesis;tyrosine synthesis;	1	-1000	1000	0	3	2.6.1.79		12805578;9847135;			none	GO:0033854	328
APRT_p	amidophosphoribosyltransferase	1 gln[p] + 1 h2o[p] + 1 prpp[p] <==> 1 glu[p] + 2 h[p] + 1 pp[p] + 1 pram[p]	purine synthesis;	1	-1000	1000	0	3	2.4.2.14					none	GO:0004044	329
PRAGL_p	phosphoribosylamine-glycine ligase	1 atp[p] + 1 gly[p] + 1 pram[p] --> 1 adp[p] + 1 gar[p] + 1 pi[p]	purine synthesis;	0	0	1000	0	3	6.3.4.13					2b	GO:0004637	330
rAMPK_p	adenylate kinase	1 atp[p] + 1 ramp[p] <==> 1 adp[p] + 1 radp[p]	histidine synthesis;nucleotide metabolism;	1	-1000	1000	0	3	2.7.4.3			18162585;	Lit. considers the reaction reversible	2b	GO:0004017	331
rATPsynth_p	nucleoside-diphosphate kinase	1 atp[p] + 1 radp[p] <==> 1 adp[p] + 1 ratp[p]	histidine synthesis;nucleotide metabolism;	1	-1000	1000	0	3	2.7.4.6		12805578;		reversible because adenine nucleotides are identical.	2b	GO:0004550	332
Phesynth_p	arogenate dehydratase	1 aro[p] + 1 h[p] --> 1 co2[p] + 1 h2o[p] + 1 phe[p]	phenylalanine synthesis;	0	0	1000	0	3	4.2.1.91		12805578;9847135;		Phe synthesis assumed unidirectional	2d, 2a(-)	GO:0047769	333
Tyrsynth_p	arogenate dehydrogenase	1 aro[p] + 1 nad[p] --> 1 co2[p] + 1 nadh[p] + 1 tyr[p]	tyrosine synthesis;	0	0	1000	0	3	1.3.1.43		12805578;9847135;			2d	GO:0047794	334
HOM_p	homoserine dehydrogenase	1 h[p] + 1 nadph[p] + 1 aspsald[p] --> 1 hser[p] + 1 nadp[p]	isoleucine synthesis;methionine synthesis;threonine synthesis;	0	0	1000	0	3	1.1.1.3					2e	GO:0004412	335
HSERK_p	homoserine kinase	1 atp[p] + 1 hser[p] --> 1 adp[p] + 1 h[p] + 1 phser[p]	isoleucine synthesis;methionine synthesis;threonine synthesis;	0	0	1000	0	3	2.7.1.39					2b	GO:0004413	336
AK_p	aspartate kinase	1 atp[p] + 1 asp[p] --> 1 adp[p] + 1 pasp[p]	isoleucine synthesis;lysine synthesis;methionine synthesis;threonine synthesis;	0	0	1000	0	3	2.7.2.4					2b	GO:0004072	337
ASD_p	aspartate-semialdehyde dehydrogenase	1 h[p] + 1 nadph[p] + 1 pasp[p] --> 1 nadp[p] + 1 pi[p] + 1 aspsald[p]	isoleucine synthesis;lysine synthesis;methionine synthesis;threonine synthesis;	0	0	1000	0	3	1.2.1.11					2e	GO:0004073	338
Valsynth_p	L-valine transaminase	1 glu[p] + 1 oival[p] <==> 1 val[p] + 1 alkg[p]	valine synthesis;	1	-1000	1000	0	3	2.6.1.42		12805578;9847135;			none	GO:0052655	339
DHS_p	3-deoxy-7-phosphoheptulonate synthase	1 e4p[p] + 1 h2o[p] + 1 pep[p] --> 1 pi[p] + 1 x3ddah7p[p]	phenylalanine synthesis;tryptophan synthesis;tyrosine synthesis;	0	0	1000	0	3	2.5.1.54					2a	GO:0003849	340
DHQS_p	3-dehydroquinate synthase	1 x3ddah7p[p] <==> 1 dqt[p] + 1 pi[p]	phenylalanine synthesis;tryptophan synthesis;tyrosine synthesis;	1	-1000	1000	0	3	4.2.3.4					none	GO:0003856	341
MTHC_p	methenyltetrahydrofolate cyclohydrolase	1 h2o[p] + 1 mhf[p] --> 1 fthf[p] + 1 h[p]	histidine synthesis;purine synthesis;one carbon metabolism;	0	0	1000	0	1	3.5.4.9			11337394;		2a	GO:0004477	342
FOL_p	methylenetetrahydrofolate dehydrogenase (NADP+)	1 mthf[p] + 1 nadp[p] <==> 1 mhf[p] + 1 nadph[p]	histidine synthesis;purine synthesis;one carbon metabolism;	1	-1000	1000	0	2	1.5.1.5			11337394;	FTHF_p is needed for AICAR_p and IMP_p synthesis. Therefore reaction must proceed towards FTHF_p.	2e(-)	GO:0004488	343
starchsynth_p	starch synthase	1 adpglc[p] --> 1 adp[p] + 1 h[p] + 1 starch[p]	starch synthesis;	0	0	1000	0	3	2.4.1.21		10.1007/s004250050217;			4	GO:0009011	344
AGPase_p	ADP glucose pyrophosphorylase	1 atp[p] + 1 g1p[p] <==> 1 adpglc[p] + 1 pp[p]	starch synthesis;	1	-1000	1000	0	3	2.7.7.27		10.1007/s004250050217;9425748;10.1046/j.1365-313X.1994.6060795.x;11161039;			none	GO:0008878	345
APR_p	adenylyl-sulfate reductase (glutathione)	1 adx[p] + 2 gsh[p] <==> 1 amp[p] + 1 gds[p] + 1 h[p] + 1 so3[p]	cysteine synthesis;methionine synthesis;sulfur assimilation;	1	-1000	1000	0	3	1.8.4.9		16307301;10398698;			none	GO:0033741	346
GDSR_p	glutathione-disulfide reductase	1 gds[p] + 1 h[p] + 1 nadph[p] --> 2 gsh[p] + 1 nadp[p]	cysteine synthesis;methionine synthesis;sulfur assimilation;	0	0	1000	0	3	1.8.1.7		16307301;10398698;			2e	GO:0004362	347
PURH_p	phosphoribosylaminoimidazolecarboxamide formyltransferase	1 aicar[p] + 1 fthf[p] <==> 1 prfica[p] + 1 thf[p]	histidine synthesis;purine synthesis;one carbon metabolism;	1	-1000	1000	0	3	2.1.2.3					none	GO:0004643	348
AICARsynth_p	(S)-2-(5-amino-1-(5-phospho-D-ribosyl)imidazole-4-carboxamido)succinate AMP-lyase (fumarate-forming)	1 saicar[p] <==> 1 aicar[p] + 1 fum[p]	purine synthesis;	1	-1000	1000	0	3	4.3.2.2		12805578;9847135;			none	GO:0070626	349
TRXSR_p	thioredoxin-disulfide reductase	1 h[p] + 1 nadph[p] + 1 trxs[p] --> 1 nadp[p] + 1 trx[p]	pyrimidine synthesis;	0	0	1000	0	3	1.8.1.9					2e	GO:0004791	350
OPRT_p	orotate phosphoribosyltransferase	1 oroa[p] + 1 prpp[p] <==> 1 h[p] + 1 omp[p] + 1 pp[p]	pyrimidine synthesis;	1	-1000	1000	0	3	2.4.2.10					none	GO:0004588	351
rAMPsynth_p	N6-(1,2-dicarboxyethyl)AMP AMP-lyase (fumarate-forming)	1 asuc[p] <==> 1 fum[p] + 1 ramp[p]	histidine synthesis;purine synthesis;	1	-1000	1000	0	3	4.3.2.2		16669783;			none	GO:0004018	352
SAT_p	serine O-acetyltransferase	1 accoa[p] + 1 ser[p] <==> 1 coa[p] + 1 oas[p]	cysteine synthesis;methionine synthesis;	1	-1000	1000	0	3	2.3.1.30		12805578;9847135;			none	GO:0009001	353
Cyssynth_p	cysteine synthase	1 h2s[p] + 1 oas[p] <==> 1 ac[p] + 1 cys[p]	cysteine synthesis;methionine synthesis;	1	-1000	1000	0	3	2.5.1.47		12805578;9847135;			none	GO:0004124	354
Glysynth_p	glycine hydroxymethyltransferase	1 ser[p] + 1 thf[p] <==> 1 gly[p] + 1 h2o[p] + 1 mthf[p]	histidine synthesis;purine synthesis;pyrimidine synthesis;one carbon metabolism;	1	-1000	1000	0	3	2.1.2.1		12730263;10375564;			none	GO:0004372	355
Trpsynth_p	tryptophan synthase	1 igp[p] + 1 ser[p] --> 1 g3p[p] + 1 h2o[p] + 1 trp[p]	tryptophan synthesis;	0	0	1000	0	3	4.2.1.20		12805578;9847135;		rule conflicts with direction of Trp synthesis subset / pathway.	2a(-)	GO:0004834	356
IGLPS_p	indole-3-glycerol-phosphate synthase	1 cpad5p[p] + 1 h[p] <==> 1 co2[p] + 1 h2o[p] + 1 igp[p]	tryptophan synthesis;	1	-1000	1000	0	3	4.1.1.48					2d, 2a(-)	GO:0004425	357
Argsynth_p	argininosuccinate lyase	1 argsucc[p] <==> 1 arg[p] + 1 fum[p]	arginine synthesis;	1	-1000	1000	0	3	4.3.2.1		16122935;			none	GO:0004056	358
CAPsynth_p	carbamoyl-phosphate synthase (glutamine-hydrolysing)	2 atp[p] + 1 co2[p] + 1 gln[p] + 2 h2o[p] --> 2 adp[p] + 1 cap[p] + 1 glu[p] + 3 h[p] + 1 pi[p]	arginine synthesis;pyrimidine synthesis;	0	0	1000	0	3	6.3.5.5					2a, 2b	GO:0004088	359
IGPS_p	imidazoleglycerol phosphate synthase	1 gln[p] + 1 prlp[p] <==> 1 aicar[p] + 1 dimgp[p] + 1 glu[p] + 1 h[p]	histidine synthesis;	1	-1000	1000	0	1	2.4.2.-					none	GO:0000107	360
Thrsynth_p	threonine synthase	1 h2o[p] + 1 phser[p] --> 1 pi[p] + 1 thr[p]	isoleucine synthesis;threonine synthesis;	0	0	1000	0	3	4.2.3.1		12242392;			2a	GO:0004795	361
PRPPsynth_p	ribose-phosphate diphosphokinase	1 atp[p] + 1 r5p[p] <==> 1 amp[p] + 1 h[p] + 1 prpp[p]	histidine synthesis;tryptophan synthesis;purine synthesis;pyrimidine synthesis;	1	-1000	1000	0	3	2.7.6.1		12805578;9847135;			none	GO:0004749	362
Chorsynth_p	chorismate synthase	1 x3psme[p] <==> 1 chor[p] + 1 pi[p]	phenylalanine synthesis;tryptophan synthesis;tyrosine synthesis;	1	-1000	1000	0	3	4.2.3.5		12242393;15012217;12805578;9847135;			none	GO:0004107	363
DQTD_p	3-dehydroquinate dehydratase	1 dqt[p] <==> 1 dhsk[p] + 1 h2o[p]	phenylalanine synthesis;tryptophan synthesis;tyrosine synthesis;	1	-1000	1000	0	3	4.2.1.10					none	GO:0003855	364
Aspsynth_p	aspartate transaminase	1 glu[p] + 1 oxa[p] <==> 1 asp[p] + 1 alkg[p]	arginine synthesis;histidine synthesis;isoleucine synthesis;lysine synthesis;methionine synthesis;threonine synthesis;transamination;purine synthesis;pyrimidine synthesis;transamination;	1	-1000	1000	0	3	2.6.1.1		9535706;9611168;7894512;			none	GO:0004069	365
SO4assim_p	sulfate adenylyltransferase (ATP)	1 atp[p] + 1 so4[p] <==> 1 adx[p] + 1 pp[p]	cysteine synthesis;methionine synthesis;sulfur assimilation;	1	-1000	1000	0	3	2.7.7.4		16307301;10398698;			none	GO:0004781	366
CWsynth_a	cellulose synthase (UDP-forming)	1 udpglc[c] --> 1 cw[a] + 1 h[c] + 1 udp[c]	cell wall synthesis;	0	0	1000	0	3	2.4.1.12					4	GO:0016760	367
Biomasssynth_u	biomass synthesis	0.299735 sucr[c] + 0.003093 rna[u] + 0.003237 dna[u] + 0.702006 gln[c] + 0.395968 tag[u] + 0.003812 ss[c] + 0.000225 atoco[p] + 0.02 sincho[c] + 0.00023 ktg[c] + 0.00042 sinktg[c] + 1.259585 prot[c] + 1.116319 starch[p] + 0.579746 cw[a] --> 1 biomass[u]	biomass synthesis;	0	0	1000	0	1						4		368
DNAsynth_u	DNA synthesis	0.32 datp[c] + 0.18 dctp[c] + 0.18 dgtp[c] + 0.32 dttp[c] + 1 h2o[c] --> 1 dna[u] + 1 pp[c] + 1 h2o[c]	dna synthesis;	0	0	1000	0	1						4		369
RNAsynth_u	RNA synthesis	0.24 ratp[c] + 0.255 rctp[c] + 0.302 rgtp[c] + 0.203 rutp[c] + 1 h2o[c] --> 1 pp[c] + 1 rna[u] + 1 h2o[c]	rna synthesis;	0	0	1000	0	1						4		370
SAMT1_c_p	SAH/SAM antiporter	1 sah[p] + 1 sam[c] <==> 1 sah[c] + 1 sam[p]	transporter, antiporter, c_p;	1	-1000	1000	0	1			17321523;17316618;			none		371
Fum_p_OxA_c_anti	Fum/OxA antiporter	1 fum[p] + 1 oxa[c] <==> 1 fum[c] + 1 oxa[p]	transporter, antiporter, c_p;	1	-1000	1000	0	1						none		372
H_SO4_sym_a_c	H/SO4 symporter	3 h[a] + 1 so4[a] --> 3 h[c] + 1 so4[c]	cysteine synthesis;methionine synthesis;sulfur assimilation;transporter, symporter, ap_c;	0	0	1000	0	1			10398698;			1a		373
H_Pi_sym_a_c	H/Pi symporter	2 h[a] + 1 pi[a] --> 2 h[c] + 1 pi[c]	phosphate assimilation;purine synthesis;pyrimidine synthesis;transporter, symporter, ap_c;	0	0	1000	0	1			17176390;			1a		374
DOROA_uni_c_m	DOROA uniporter	1 doroa[c] <==> 1 doroa[m]	transporter, uniporter, c_m;	1	-1000	1000	0	1						none		375
OROA_uni_m_c	OROA uniporter	1 oroa[m] <==> 1 oroa[c]	transporter, uniporter, c_m;	1	-1000	1000	0	1						none		376
dCTP_uni_p_c	dCTP uniporter	1 dctp[p] <==> 1 dctp[c]	transporter, uniporter, c_p;	1	-1000	1000	0	1						none		377
rCTP_uni_p_c	rCTP uniporter	1 rctp[p] <==> 1 rctp[c]	transporter, uniporter, c_p;	1	-1000	1000	0	1						none		378
rUTP_uni_p_c	rUTP uniporter	1 rutp[p] <==> 1 rutp[c]	transporter, uniporter, c_p;	1	-1000	1000	0	1						none		379
dTTP_uni_p_c	dTTP uniporter	1 dttp[p] <==> 1 dttp[c]	transporter, uniporter, c_p;	1	-1000	1000	0	1						none		380
BT1_p_c	rAMP uniporter	1 ramp[p] <==> 1 ramp[c]	transporter, uniporter, c_p;	1	-1000	1000	0	1			18564385;15737999;			none		381
DOROA_uni_p_c	DOROA uniporter	1 doroa[p] <==> 1 doroa[c]	transporter, uniporter, c_p;	1	-1000	1000	0	1						none		382
OROA_uni_c_p	OROA uniporter	1 oroa[c] <==> 1 oroa[p]	transporter, uniporter, c_p;	1	-1000	1000	0	1						none		383
Ile_uni_p_c	Ile uniporter	1 ile[p] <==> 1 ile[c]	isoleucine synthesis;transporter, uniporter, c_p;	1	-1000	1000	0	1						none		384
Lys_uni_p_c	Lys uniporter	1 lys[p] <==> 1 lys[c]	lysine synthesis;transporter, uniporter, c_p;	1	-1000	1000	0	1						none		385
Leu_uni_p_c	Leu uniporter	1 leu[p] <==> 1 leu[c]	leucine synthesis;transporter, uniporter, c_p;	1	-1000	1000	0	1						none		386
His_uni_p_c	His uniporter	1 his[p] <==> 1 his[c]	histidine synthesis;transporter, uniporter, c_p;	1	-1000	1000	0	1						none		387
Pro_uni_p_c	Pro uniporter	1 pro[p] <==> 1 pro[c]	proline synthesis;transporter, uniporter, c_p;	1	-1000	1000	0	1						none		388
Met_uni_p_c	Met uniporter	1 met[p] <==> 1 met[c]	methionine synthesis;transporter, uniporter, c_p;	1	-1000	1000	0	1						none		389
SO4_uni_c_p	SO4 uniporter	1 so4[c] <==> 1 so4[p]	cysteine synthesis;methionine synthesis;sulfur assimilation;transporter, uniporter, c_p;	1	-1000	1000	0	1			16307301;10398698;			none		390
Phe_uni_p_c	Phe uniporter	1 phe[p] <==> 1 phe[c]	phenylalanine synthesis;transporter, uniporter, c_p;	1	-1000	1000	0	1						none		391
Tyr_uni_p_c	Tyr uniporter	1 tyr[p] <==> 1 tyr[c]	tyrosine synthesis;transporter, uniporter, c_p;	1	-1000	1000	0	1						none		392
Val_uni_p_c	Val uniporter	1 val[p] <==> 1 val[c]	valine synthesis;transporter, uniporter, c_p;	1	-1000	1000	0	1						none		393
Gly_uni_p_c	Gly uniporter	1 gly[p] <==> 1 gly[c]	transporter, uniporter, c_p;	1	-1000	1000	0	1						none		394
Trp_uni_p_c	Trp uniporter	1 trp[p] <==> 1 trp[c]	tryptophan synthesis;transporter, uniporter, c_p;	1	-1000	1000	0	1						none		395
Thr_uni_p_c	Thr uniporter	1 thr[p] <==> 1 thr[c]	threonine synthesis;transporter, uniporter, c_p;	1	-1000	1000	0	1						none		396
Cys_uni_p_c	Cys uniporter	1 cys[p] <==> 1 cys[c]	cysteine synthesis;transporter, uniporter, c_p;	1	-1000	1000	0	1						none		397
Arp_uni_p_c	Arg uniporter	1 arg[p] <==> 1 arg[c]	arginine synthesis;transporter, uniporter, c_p;	1	-1000	1000	0	1						none		398
TAG_uni_c_u	TAG uniporter	1 tag[c] <==> 1 tag[u]	transporter, uniporter, c_nc;	1	-1000	1000	0	1						none		399
C12c1d3cisCoAISO_x	3,2-trans-enoyl-CoA isomerase	1 c12c1d3ciscoa[x] <==> 1 c12c1d2transcoa[x]	beta-oxidation;	1	-1000	1000	0	3	5.3.3.8		18444898;11755682;			none	GO:0004165	400
C14c1d5cisCoAACX_x	acyl-CoA oxidase	1 c14c1d5ciscoa[x] + 1 o2[x] --> 1 c14c2d2trans5ciscoa[x] + 1 h2o2[x]	beta-oxidation;	0	0	1000	0	3	1.3.3.6		18444898;11755682;		Due to the presence of abundant catalase in peroxisomes removing H2O2, it is assumed that glycolate oxidase is unidirectional	none	GO:0003997	401
C14c2d2trans5cisCoAECHD_x	enoyl-CoA hydratase	1 c14c2d2trans5ciscoa[x] + 1 h2o[x] <==> 1 hyc14c1d5ciscoa[x]	beta-oxidation;	1	-1000	1000	0	3	4.2.1.17		18444898;11755682;			none	GO:0004300	402
C16c1d7cisCoAACX_x	acyl-CoA oxidase	1 c16c1d7ciscoa[x] + 1 o2[x] --> 1 c16c2d2trans7ciscoa[x] + 1 h2o2[x]	beta-oxidation;	0	0	1000	0	3	1.3.3.6		18444898;11755682;		Due to the presence of abundant catalase in peroxisomes removing H2O2, it is assumed that glycolate oxidase is unidirectional	none	GO:0003997	403
C16c2d2trans7cisCoAECHD_x	enoyl-CoA hydratase	1 c16c2d2trans7ciscoa[x] + 1 h2o[x] <==> 1 hyc16c1d7ciscoa[x]	beta-oxidation;	1	-1000	1000	0	3	4.2.1.17		18444898;11755682;			none	GO:0004300	404
C18c1d9cisCoAACX_x	acyl-CoA oxidase	1 c18c1d9ciscoa[x] + 1 o2[x] --> 1 c18c2d2trans9ciscoa[x] + 1 h2o2[x]	beta-oxidation;	0	0	1000	0	3	1.3.3.6		18444898;11755682;		Due to the presence of abundant catalase in peroxisomes removing H2O2, it is assumed that glycolate oxidase is unidirectional	none	GO:0003997	405
C18c2d2trans9cisCoAECHD_x	enoyl-CoA hydratase	1 c18c2d2trans9ciscoa[x] + 1 h2o[x] <==> 1 hyc18c1d9ciscoa[x]	beta-oxidation;	1	-1000	1000	0	3	4.2.1.17		18444898;11755682;			none	GO:0004300	406
HyC14c1d5cisCoAHCD_x	3-hydroxyacyl-CoA dehydrogenase	1 hyc14c1d5ciscoa[x] + 1 nad[x] <==> 1 h[x] + 1 nadh[x] + 1 oxoc14c1d5ciscoa[x]	beta-oxidation;	1	-1000	1000	0	3	1.1.1.35		18444898;11755682;			none	GO:0003857	407
HyC16c1d7cisCoAHCD_x	3-hydroxyacyl-CoA dehydrogenase	1 hyc16c1d7ciscoa[x] + 1 nad[x] <==> 1 h[x] + 1 nadh[x] + 1 oxoc16c1d7ciscoa[x]	beta-oxidation;	1	-1000	1000	0	3	1.1.1.35		18444898;11755682;			none	GO:0003857	408
HyC18c1d9cisCoAHCD_x	3-hydroxyacyl-CoA dehydrogenase	1 hyc18c1d9ciscoa[x] + 1 nad[x] <==> 1 h[x] + 1 nadh[x] + 1 oxoc18c1d9ciscoa[x]	beta-oxidation;	1	-1000	1000	0	3	1.1.1.35		18444898;11755682;			none	GO:0003857	409
oxoC14c1d5cisCoAKAT_x	acetyl-CoA C-acyltransferase	1 coa[x] + 1 oxoc14c1d5ciscoa[x] <==> 1 accoa[x] + 1 c12c1d3ciscoa[x]	beta-oxidation;	1	-1000	1000	0	3	2.3.1.16		18444898;11755682;			none	GO:0003988	410
oxoC16c1d7cisCoAKAT_x	acetyl-CoA C-acyltransferase	1 coa[x] + 1 oxoc16c1d7ciscoa[x] <==> 1 accoa[x] + 1 c14c1d5ciscoa[x]	beta-oxidation;	1	-1000	1000	0	3	2.3.1.16		18444898;11755682;			none	GO:0003988	411
oxoC18c1d9cisCoAKAT_x	acetyl-CoA C-acyltransferase	1 coa[x] + 1 oxoc18c1d9ciscoa[x] <==> 1 accoa[x] + 1 c16c1d7ciscoa[x]	beta-oxidation;	1	-1000	1000	0	3	2.3.1.16		18444898;11755682;			none	GO:0003988	412
C10c0CoAACX_x	acyl-CoA oxidase	1 c10c0coa[x] + 1 o2[x] --> 1 c10c1d2transcoa[x] + 1 h2o2[x]	beta-oxidation;	0	0	1000	0	3	1.3.3.6		18444898;11755682;		Due to the presence of abundant catalase in peroxisomes removing H2O2, it is assumed that glycolate oxidase is unidirectional	none	GO:0003997	413
C10c1d2transCoAECHD_x	enoyl-CoA hydratase	1 c10c1d2transcoa[x] + 1 h2o[x] <==> 1 hyc10c0coa[x]	beta-oxidation;	1	-1000	1000	0	3	4.2.1.17		18444898;11755682;			none	GO:0004300	414
C12c1d2transCoAECHD_x	enoyl-CoA hydratase	1 c12c1d2transcoa[x] + 1 h2o[x] <==> 1 hyc12c0coa[x]	beta-oxidation;	1	-1000	1000	0	3	4.2.1.17		18444898;11755682;			none	GO:0004300	415
C8c0CoAACX_x	acyl-CoA oxidase	1 c8c0coa[x] + 1 o2[x] --> 1 c8c1d2transcoa[x] + 1 h2o2[x]	beta-oxidation;	0	0	1000	0	3	1.3.3.6		18444898;11755682;		Due to the presence of abundant catalase in peroxisomes removing H2O2, it is assumed that glycolate oxidase is unidirectional	none	GO:0003997	416
C8c1d2transCoAECHD_x	enoyl-CoA hydratase	1 c8c1d2transcoa[x] + 1 h2o[x] <==> 1 hyc8c0coa[x]	beta-oxidation;	1	-1000	1000	0	3	4.2.1.17		18444898;11755682;			none	GO:0004300	417
HyC10c0CoAHCD_x	3-hydroxyacyl-CoA dehydrogenase	1 hyc10c0coa[x] + 1 nad[x] <==> 1 h[x] + 1 nadh[x] + 1 oxoc10c0coa[x]	beta-oxidation;	1	-1000	1000	0	3	1.1.1.35		18444898;11755682;			none	GO:0003857	418
HyC12c0CoAHCD_x	3-hydroxyacyl-CoA dehydrogenase	1 hyc12c0coa[x] + 1 nad[x] <==> 1 h[x] + 1 nadh[x] + 1 oxoc12c0coa[x]	beta-oxidation;	1	-1000	1000	0	3	1.1.1.35		18444898;11755682;			none	GO:0003857	419
oxoC10c0CoAKAT_x	acetyl-CoA C-acyltransferase	1 coa[x] + 1 oxoc10c0coa[x] <==> 1 accoa[x] + 1 c8c0coa[x]	beta-oxidation;	1	-1000	1000	0	3	2.3.1.16		18444898;11755682;			none	GO:0003988	420
oxoC12c0CoAKAT_x	acetyl-CoA C-acyltransferase	1 coa[x] + 1 oxoc12c0coa[x] <==> 1 accoa[x] + 1 c10c0coa[x]	beta-oxidation;	1	-1000	1000	0	3	2.3.1.16		18444898;11755682;			none	GO:0003988	421
C12c0CoAACX_x	acyl-CoA oxidase	1 c12c0coa[x] + 1 o2[x] --> 1 c12c1d2transcoa[x] + 1 h2o2[x]	beta-oxidation;	0	0	1000	0	3	1.3.3.6		18444898;11755682;		Due to the presence of abundant catalase in peroxisomes removing H2O2, it is assumed that glycolate oxidase is unidirectional	none	GO:0003997	422
C14c0CoAACX_x	acyl-CoA oxidase	1 c14c0coa[x] + 1 o2[x] --> 1 c14c1d2transcoa[x] + 1 h2o2[x]	beta-oxidation;	0	0	1000	0	3	1.3.3.6		18444898;11755682;		Due to the presence of abundant catalase in peroxisomes removing H2O2, it is assumed that glycolate oxidase is unidirectional	none	GO:0003997	423
C14c1d2transCoAECHD_x	enoyl-CoA hydratase	1 c14c1d2transcoa[x] + 1 h2o[x] <==> 1 hyc14c0coa[x]	beta-oxidation;	1	-1000	1000	0	3	4.2.1.17		18444898;11755682;			none	GO:0004300	424
C16c0CoAACX_x	acyl-CoA oxidase	1 c16c0coa[x] + 1 o2[x] --> 1 c16c1d2transcoa[x] + 1 h2o2[x]	beta-oxidation;	0	0	1000	0	3	1.3.3.6		18444898;11755682;		Due to the presence of abundant catalase in peroxisomes removing H2O2, it is assumed that glycolate oxidase is unidirectional	none	GO:0003997	425
C16c1d2transCoAECHD_x	enoyl-CoA hydratase	1 c16c1d2transcoa[x] + 1 h2o[x] <==> 1 hyc16c0coa[x]	beta-oxidation;	1	-1000	1000	0	3	4.2.1.17		18444898;11755682;			none	GO:0004300	426
HyC14c0CoAHCD_x	3-hydroxyacyl-CoA dehydrogenase	1 hyc14c0coa[x] + 1 nad[x] <==> 1 h[x] + 1 nadh[x] + 1 oxoc14c0coa[x]	beta-oxidation;	1	-1000	1000	0	3	1.1.1.35		18444898;11755682;			none	GO:0003857	427
HyC16c0CoAHCD_x	3-hydroxyacyl-CoA dehydrogenase	1 hyc16c0coa[x] + 1 nad[x] <==> 1 h[x] + 1 nadh[x] + 1 oxoc16c0coa[x]	beta-oxidation;	1	-1000	1000	0	3	1.1.1.35		18444898;11755682;			none	GO:0003857	428
oxoC14c0CoAKAT_x	acetyl-CoA C-acyltransferase	1 coa[x] + 1 oxoc14c0coa[x] <==> 1 accoa[x] + 1 c12c0coa[x]	beta-oxidation;	1	-1000	1000	0	3	2.3.1.16		18444898;11755682;			none	GO:0003988	429
oxoC16c0CoAKAT_x	acetyl-CoA C-acyltransferase	1 coa[x] + 1 oxoc16c0coa[x] <==> 1 accoa[x] + 1 c14c0coa[x]	beta-oxidation;	1	-1000	1000	0	3	2.3.1.16		18444898;11755682;			none	GO:0003988	430
C4c0CoAACX_x	acyl-CoA oxidase	1 c4c0coa[x] + 1 o2[x] --> 1 c4c1d2transcoa[x] + 1 h2o2[x]	beta-oxidation;	0	0	1000	0	3	1.3.3.6		18444898;11755682;		Due to the presence of abundant catalase in peroxisomes removing H2O2, it is assumed that glycolate oxidase is unidirectional	none	GO:0003997	431
C4c1d2transCoAECHD_x	enoyl-CoA hydratase	1 c4c1d2transcoa[x] + 1 h2o[x] <==> 1 hyc4c0coa[x]	beta-oxidation;	1	-1000	1000	0	3	4.2.1.17		18444898;11755682;			none	GO:0004300	432
HyC4c0CoAHCD_x	3-hydroxyacyl-CoA dehydrogenase	1 hyc4c0coa[x] + 1 nad[x] <==> 1 h[x] + 1 nadh[x] + 1 oxoc4c0coa[x]	beta-oxidation;	1	-1000	1000	0	3	1.1.1.35		18444898;11755682;			none	GO:0003857	433
HyC6c0CoAHCD_x	3-hydroxyacyl-CoA dehydrogenase	1 hyc6c0coa[x] + 1 nad[x] <==> 1 h[x] + 1 nadh[x] + 1 oxoc6c0coa[x]	beta-oxidation;	1	-1000	1000	0	3	1.1.1.35		18444898;11755682;			none	GO:0003857	434
oxoC4c0CoAKAT_x	acetyl-CoA C-acyltransferase	1 coa[x] + 1 oxoc4c0coa[x] <==> 2 accoa[x]	beta-oxidation;	1	-1000	1000	0	3	2.3.1.16		18444898;11755682;			none	GO:0003988	435
oxoC6c0CoAKAT_x	acetyl-CoA C-acyltransferase	1 coa[x] + 1 oxoc6c0coa[x] <==> 1 accoa[x] + 1 c4c0coa[x]	beta-oxidation;	1	-1000	1000	0	3	2.3.1.16		18444898;11755682;			none	GO:0003988	436
C6c1d2transCoAECHD_x	enoyl-CoA hydratase	1 c6c1d2transcoa[x] + 1 h2o[x] <==> 1 hyc6c0coa[x]	beta-oxidation;	1	-1000	1000	0	3	4.2.1.17		18444898;11755682;			none	GO:0004300	437
PNC_c_x	AMP/ATP antiporter	1 amp[x] + 1 atp[c] <==> 1 amp[c] + 1 atp[x]	transporter, antiporter, c_x;	1	-1000	1000	0	3			19073763;			none		438	2.A.29
PP_uni_x_c	PP uniporter	1 pp[x] <==> 1 pp[c]	transporter, uniporter, c_x;	1	-1000	1000	0	1		provisional;				none		439
KAT_x	catalase	2 h2o2[x] --> 2 h2o[x] + 1 o2[x]	photorespiration;	0	0	1000	0	3	1.11.1.6		18931141;12805578;	10.1016/S0040-6031(97)00363-8;	Standard enthalpy very large ( -89 Kj/mol)	none	GO:0004096	440
O2_uni_c_x	O2 uniporter	1 o2[c] <==> 1 o2[x]	transporter, uniporter, c_x;	1	-1000	1000	0	1						none		441
GAK_p	glycerate kinase	1 atp[p] + 1 ga[p] --> 1 adp[p] + 1 h[x] + 1 x3pg[p]	photorespiration;	0	0	1000	0	3	2.7.1.31					2b	GO:0008887	442
SGA_x	serine-glyoxylate transaminase	1 glox[x] + 1 ser[x] <==> 1 gly[x] + 1 hpyr[x]	photorespiration;	1	-1000	1000	0	3	2.6.1.45		18931141;12805578;			none	GO:0050281	443
HPR_x	glycerate dehydrogenase	1 hpyr[x] + 1 h[x] + 1 nadh[x] <==> 1 ga[x] + 1 nad[x]	photorespiration;	1	-1000	1000	0	3	1.1.1.29		18931141;12805578;			none	GO:0008465	444
GA_uni_c_p	GA uniporter	1 ga[c] <==> 1 ga[p]	transporter, uniporter, c_p;	1	-1000	1000	0	1						none		445
GA_uni_x_c	GA uniporter	1 ga[x] <==> 1 ga[c]	transporter, uniporter, c_x;	1	-1000	1000	0	1						none		446
MDH_x	L-malate dehydrogenase	1 mal[x] + 1 nad[x] <==> 1 h[x] + 1 nadh[x] + 1 oxa[x]	glyoxylate cycle;	1	-1000	1000	0	3	1.1.1.37		18931141;17376163;			none	GO:0030060	447
Mal_c_OxA_x_anti	Mal/OxA antiporter	1 mal[c] + 1 oxa[x] <==> 1 mal[x] + 1 oxa[c]	transporter, antiporter, c_x;	1	-1000	1000	0	1						none		448
C18c0CoAACX_x	acyl-CoA oxidase	1 c18c0coa[x] + 1 o2[x] --> 1 c18c1d2transcoa[x] + 1 h2o2[x]	beta-oxidation;	0	0	1000	0	3	1.3.3.6		18444898;11755682;		Due to the presence of abundant catalase in peroxisomes removing H2O2, it is assumed that glycolate oxidase is unidirectional	none	GO:0003997	449
C18c1d2transCoAECHD_x	enoyl-CoA hydratase	1 c18c1d2transcoa[x] + 1 h2o[x] <==> 1 hyc18c0coa[x]	beta-oxidation;	1	-1000	1000	0	3	4.2.1.17		18444898;11755682;			none	GO:0004300	450
HyC18c0CoAHCD_x	3-hydroxyacyl-CoA dehydrogenase	1 hyc18c0coa[x] + 1 nad[x] <==> 1 h[x] + 1 nadh[x] + 1 oxoc18c0coa[x]	beta-oxidation;	1	-1000	1000	0	3	1.1.1.35		18444898;11755682;			none	GO:0003857	451
oxoC18c0CoAKAT_x	acetyl-CoA C-acyltransferase	1 coa[x] + 1 oxoc18c0coa[x] <==> 1 accoa[x] + 1 c16c0coa[x]	beta-oxidation;	1	-1000	1000	0	3	2.3.1.16		18444898;11755682;			none	GO:0003988	452
OGDH_m	oxoglutarate dehydrogenase (succinyl-transferring)	1 ogdhe2[m] + 1 alkg[m] + 1 h[m] --> 1 co2[m] + 1 ogdhe3[m]	citric acid cycle;	0	0	1000	0	3	1.2.4.2					2d	GO:0004591	453
OGDHa_m	dihydrolipoyllysine-residue succinyltransferase	1 coa[m] + 1 ogdhe3[m] <==> 1 ogdhe1[m] + 1 succcoa[m]	citric acid cycle;	1	-1000	1000	0	3	2.3.1.61					none	GO:0004149	454
OGDHb_m	dihydrolipoyl dehydrogenase	1 nad[m] + 1 ogdhe1[m] <==> 1 h[m] + 1 nadh[m] + 1 ogdhe2[m]	citric acid cycle;	1	-1000	1000	0	3	1.8.1.4					none	GO:0004148	455
SUCLA_m	Succinate-CoA ligase (ADP-forming)	1 adp[m] + 1 pi[m] + 1 succcoa[m] <==> 1 atp[m] + 1 coa[m] + 1 succ[m]	citric acid cycle;	1	-1000	1000	0	3	6.2.1.5				For cyclic catabolic TCA-cycle activity to occurr, this reaction must be allowed to proceed towards ATP formation.	2b(-)	GO:0004775	456
GDC_m	glycine dehydrogenase (decarboxylating)	1 gdcp1[m] + 1 gly[m] <==> 1 co2[m] + 1 gdcp2[m]	photorespiration;ammonium assimilation;one carbon metabolism;	1	-1000	1000	0	3	1.4.4.2		3080433;	3080433;	enzyme assays indicate that in vitro the sum reaction easily proceeds in two directions	2d	GO:0004375	457
GDC2_m	aminomethyltransferase	1 gdcp2[m] + 1 h[m] + 1 thf[m] <==> 1 gdcp3[m] + 1 mthf[m] + 1 nh3[m]	photorespiration;ammonium assimilation;one carbon metabolism;	1	-1000	1000	0	3	2.1.2.10		3080433;	3080433;		none	GO:0004047	458
GDC3_m	dihydrolipoyl dehydrogenase	1 gdcp3[m] + 1 nad[m] <==> 1 gdcp1[m] + 1 h[m] + 1 nadh[m]	photorespiration;ammonium assimilation;one carbon metabolism;	1	-1000	1000	0	3	1.8.1.4		3080433;	3080433;		none	GO:0004148	459
Gly_uni_c_m	Gly uniporter	1 gly[c] <==> 1 gly[m]	transporter, uniporter, c_m;	1	-1000	1000	0	1						none		460
PSI_p	photosystem I	2 ph[t] + 2 oxfd[t] + 2 redpc[t] --> 2 oxpc[t] + 2 redfd[t]	light reactions;	0	0	1000	0	3			ISBN:0120883910;17131095;18690651;ISBN:0582259061;			3		461
PET_p	cytochrome b6/f complex	2 h[p] + 1 pqh2[t] + 2 oxpc[t] --> 4 h[l] + 1 pq[t] + 2 redpc[t]	light reactions;	0	0	1000	0	3	1.10.9.1		ISBN:0120883910;17131095;18690651;ISBN:0582259061;			3	GO:0009496	462
QCR_m	ubiquinol-cytochrome-c reductase	2 fc3[n] + 2 h[m] + 1 quih2[n] --> 2 fc2[n] + 4 h[i] + 1 qui[n]	oxidative phosphorylation;transporter, is_m;	0	0	1000	0	3	1.10.2.2		ISBN:0120883910;			3	GO:0008121	463
COX_m	cytochrome-c oxidase	2 fc2[n] + 4 h[m] + 0.5 o2[m] --> 2 fc3[n] + 1 h2o[m] + 2 h[i]	oxidative phosphorylation;transporter, is_m;	0	0	1000	0	3	1.9.3.1		ISBN:0120883910;			3	GO:0004129	464
O2_uni_c_m	O2 uniporter	1 o2[c] <==> 1 o2[m]	transporter, uniporter, c_m;	1	-1000	1000	0	1						none		465
C6c0CoAACX_x	acyl-CoA oxidase	1 c6c0coa[x] + 1 o2[x] --> 1 c6c1d2transcoa[x] + 1 h2o2[x]	beta-oxidation;	0	0	1000	0	3	1.3.3.6		18444898;11755682;		Due to the presence of abundant catalase in peroxisomes removing H2O2, it is assumed that glycolate oxidase is unidirectional	none	GO:0003997	466
HyC8c0CoAHCD_x	3-hydroxyacyl-CoA dehydrogenase	1 hyc8c0coa[x] + 1 nad[x] <==> 1 h[x] + 1 nadh[x] + 1 oxoc8c0coa[x]	beta-oxidation;	1	-1000	1000	0	3	1.1.1.35		18444898;11755682;			none	GO:0003857	467
oxoC8c0CoAKAT_x	acetyl-CoA C-acyltransferase	1 coa[x] + 1 oxoc8c0coa[x] <==> 1 accoa[x] + 1 c6c0coa[x]	beta-oxidation;	1	-1000	1000	0	3	2.3.1.16		18444898;11755682;			none	GO:0003988	468
PHGDH_p	phosphoglycerate dehydrogenase	1 nad[p] + 1 x3pg[p] <==> 1 h[p] + 1 nadh[p] + 1 php[p]	serine synthesis;	1	-1000	1000	0	3	1.1.1.95					none	GO:0004617	469
SER_p	phosphoserine transaminase	1 glu[p] + 1 php[p] <==> 1 alkg[p] + 1 x3pser[p]	serine synthesis;	1	-1000	1000	0	3	2.6.1.52					none	GO:0004648	470
Sersynth_p	phosphoserine phosphatase	1 h2o[p] + 1 x3pser[p] --> 1 pi[p] + 1 ser[p]	serine synthesis;	0	0	1000	0	3	3.1.3.3		12805578;9847135;			2a	GO:0004647	471
PGLP_p	phosphoglycolate phosphatase	1 h2o[p] + 1 x2pgl[p] --> 1 gl[p] + 1 pi[p]	photorespiration;	0	0	1000	0	2	3.1.3.18					2a	GO:0008967	472
RuBisO_p	ribulose-bisphosphate carboxylase oxygenase	1 o2[p] + 1 rubp[p] --> 2 h[p] + 1 x2pgl[p] + 1 x3pg[p]	photorespiration;	0	0	1000	0	3	4.1.1.39		16543413;	10.1146/annurev.pp.32.060181.002025 ;	Oxygenation reaction generally considered as irreversible step.	none		473
GLC_x	glycolate oxidase	1 gl[x] + 1 o2[x] --> 1 glox[x] + 1 h2o2[x]	photorespiration;	0	0	1000	0	3	1.1.3.15		18931141;12805578;	15012254;	Due to the presence of abundant catalase in peroxisomes removing H2O2, it is assumed that glycolate oxidase is unidirectional.	none	GO:0008891	474
Gl_uni_p_c	Gl uniporter	1 gl[p] <==> 1 gl[c]	transporter, uniporter, c_p;	1	-1000	1000	0	1						none		475
Gl_uni_c_x	Gl uniporter	1 gl[c] <==> 1 gl[x]	transporter, uniporter, c_x;	1	-1000	1000	0	1						none		476
G6PDH_p	glucose-6-phosphate dehydrogenase	1 g6p[p] + 1 nadp[p] <==> 1 glp[p] + 1 h[p] + 1 nadph[p]	oppp;	1	-1000	1000	0	4	1.1.1.49		15611146;	ISBN:0582259061;	According to the function of the "oxidative pentose phosphate pathway" it is assumed that the reaction subset EC 1.1.1.49, EC 3.1.1.31, EC 1.1.1.44 is a unidirectional oxidation of G6P to Ru5P.	2e(-)	GO:0004345	477
PGL_p	6-phosphogluconolactonase	1 glp[p] + 1 h2o[p] --> 1 h[p] + 1 pgluc[p]	oppp;	0	0	1000	0	4	3.1.1.31		15611146;			2a	GO:0017057	478
GND_p	phosphogluconate dehydrogenase (decarboxylating)	1 nadp[p] + 1 pgluc[p] <==> 1 co2[p] + 1 nadph[p] + 1 ru5p[p]	oppp;	1	-1000	1000	0	4	1.1.1.44		15611146;			2e(-), 2d	GO:0004616	479
PDH_p	pyruvate dehydrogenase (acetyl-transferring)	1 h[p] + 1 pdhe2[p] + 1 pyr[p] --> 1 co2[p] + 1 pdhe4[p]	glycolysis;	0	0	1000	0	3	1.2.4.1		10712540;			2d	GO:0004739	480
PDHa_p	dihydrolipoyllysine-residue acetyltransferase	1 coa[p] + 1 pdhe4[p] <==> 1 accoa[p] + 1 pdhe1[p]	glycolysis;	1	-1000	1000	0	3	2.3.1.12		10712540;			none	GO:0004742	481
PDHb_p	dihydrolipoyl dehydrogenase	1 nad[p] + 1 pdhe1[p] <==> 1 h[p] + 1 nadh[p] + 1 pdhe2[p]	glycolysis;	1	-1000	1000	0	3	1.8.1.4		10712540;			none	GO:0004148	482
GAD_c	glutamate decarboxylase	1 glu[c] + 1 h[c] --> 1 co2[c] + 1 gaba[c]	gaba shunt;	0	0	1000	0	3	4.1.1.15					2d	GO:0004351	483
GDH_m	glutamate dehydrogenase (NAD+) activity	1 glu[m] + 1 h2o[m] + 1 nad[m] <==> 1 h[m] + 1 nadh[m] + 1 nh3[m] + 1 alkg[m]	ammonium assimilation;	1	-1000	1000	0	3	1.4.1.2			10889231;	literature assumes glutamate dehydrogenase to play a role in Glu synthesis or degradation. Anaplerosis of alKG if Glu is nutrient.	2a	GO:0004352	484
GAB_m	4-aminobutyrate transaminase	1 gaba[m] + 1 alkg[m] <==> 1 glu[m] + 1 ssa[m]	gaba shunt;	1	-1000	1000	0	3	2.6.1.19					none	GO:0003867	485
SALDH_m	succinate-semialdehyde dehydrogenase [NAD(P)+]	1 h2o[m] + 1 nad[m] + 1 ssa[m] <==> 2 h[m] + 1 nadh[m] + 1 succ[m]	gaba shunt;	1	-1000	1000	0	3	1.2.1.16		10517851;			none	GO:0009013	486
GABA_uni_c_m	GABA uniporter	1 gaba[c] <==> 1 gaba[m]	transporter, uniporter, c_m;	1	-1000	1000	0	1						none		487
oxoC22c1d13cisCoAKR_c	3-ketoacyl-CoA reductase	1 h[c] + 1 nadph[c] + 1 oxoc22c1d13ciscoa[c] --> 1 hyc22c1d13ciscoa[c] + 1 nadp[c]	fatty acid synthesis;	0	0	1000	0	3	1.1.1.36		15708363;			2e	GO:0018454	488
C22c2d2trans13cisCoAECHD_c	3-hydroxyacyl-CoA dehydratase	1 hyc22c1d13ciscoa[c] <==> 1 c22c2d2trans13ciscoa[c] + 1 h2o[c]	fatty acid synthesis;	1	-1000	1000	0	3	4.2.1.17		15708363;			none	GO:0004300	489
C22c2d2trans13cisCoARD_c	trans-2-enoyl-CoA reductase (NADPH)	1 c22c2d2trans13ciscoa[c] + 1 h[c] + 1 nadph[c] --> 1 c22c1d13ciscoa[c] + 1 nadp[c]	fatty acid synthesis;	0	0	1000	0	3	1.3.1.38		15708363;			2e	GO:0019166	490
oxoC20c0CoAKR_c	3-ketoacyl-CoA reductase	1 h[c] + 1 nadph[c] + 1 oxoc20c0coa[c] --> 1 hyc20c0coa[c] + 1 nadp[c]	fatty acid synthesis;	0	0	1000	0	3	1.1.1.36		15708363;			2e	GO:0018454	491
C20c1d2transCoAECHD_c	3-hydroxyacyl-CoA dehydratase	1 hyc20c0coa[c] <==> 1 c20c1d2transcoa[c] + 1 h2o[c]	fatty acid synthesis;	1	-1000	1000	0	3	4.2.1.17		15708363;			none	GO:0004300	492
C20c1d2transCoARD_c	trans-2-enoyl-CoA reductase (NADPH)	1 c20c1d2transcoa[c] + 1 h[c] + 1 nadph[c] --> 1 c20c0coa[c] + 1 nadp[c]	fatty acid synthesis;	0	0	1000	0	3	1.3.1.38		15708363;			2e	GO:0019166	493
C18c1d9cisCoAEL_c	3-ketoacyl-CoA synthase	1 c18c1d9ciscoa[c] + 1 h[c] + 1 malcoa[c] --> 1 co2[c] + 1 coa[c] + 1 oxoc20c1d11ciscoa[c]	fatty acid synthesis;	0	0	1000	0	3	2.3.1.119		11442062;			2d	GO:0033807	494
oxoC20c1d11cisCoAKR_c	3-ketoacyl-CoA reductase	1 h[c] + 1 nadph[c] + 1 oxoc20c1d11ciscoa[c] --> 1 hyc20c1d11ciscoa[c] + 1 nadp[c]	fatty acid synthesis;	0	0	1000	0	3	1.1.1.36		15708363;			2e	GO:0018454	495
C181CoAsynth_c	long-chain-fatty-acid-CoA ligase	1 atp[c] + 1 c18c1d9cis[c] + 1 coa[c] --> 1 amp[c] + 1 c18c1d9ciscoa[c] + 1 pp[c]	fatty acid synthesis;	0	0	1000	0	4	6.2.1.3					2c	GO:0004467	496
C180CoAsynth_c	long-chain-fatty-acid-CoA ligase	1 atp[c] + 1 c18c0[c] + 1 coa[c] --> 1 amp[c] + 1 c18c0coa[c] + 1 pp[c]	fatty acid synthesis;	0	0	1000	0	4	6.2.1.3					2c	GO:0004467	497
C160CoAsynth_c	long-chain-fatty-acid-CoA ligase	1 atp[c] + 1 c16c0[c] + 1 coa[c] --> 1 amp[c] + 1 c16c0coa[c] + 1 pp[c]	fatty acid synthesis;	0	0	1000	0	4	6.2.1.3					2c	GO:0004467	498
ACCase_c	acetyl-CoA carboxylase	1 atp[c] + 1 accoa[c] + 1 co2[c] + 1 h2o[c] <==> 1 adp[c] + 2 h[c] + 1 malcoa[c] + 1 pi[c]	fatty acid synthesis;	1	-1000	1000	0	4	6.4.1.2		12805578;			2b, 2d(-)	GO:0003989	499
C20c1d11cisCoAEL_c	3-ketoacyl-CoA synthase	1 c20c1d11ciscoa[c] + 1 h[c] + 1 malcoa[c] --> 1 co2[c] + 1 coa[c] + 1 oxoc22c1d13ciscoa[c]	fatty acid synthesis;	0	0	1000	0	3	2.3.1.119		11442062;			2d	GO:0033807	500
C22c1d2transCoARD_c	trans-2-enoyl-CoA reductase (NADPH)	1 c22c1d2transcoa[c] + 1 h[c] + 1 nadph[c] --> 1 c22c0coa[c] + 1 nadp[c]	fatty acid synthesis;	0	0	1000	0	3	1.3.1.38		15708363;			2e	GO:0019166	501
C22c1d2transCoAECHD_c	3-hydroxyacyl-CoA dehydratase	1 hyc22c0coa[c] <==> 1 c22c1d2transcoa[c] + 1 h2o[c]	fatty acid synthesis;	1	-1000	1000	0	3	4.2.1.17		15708363;			none	GO:0004300	502
oxoC22c0CoAKR_c	3-ketoacyl-CoA reductase	1 h[c] + 1 nadph[c] + 1 oxoc22c0coa[c] --> 1 hyc22c0coa[c] + 1 nadp[c]	fatty acid synthesis;	0	0	1000	0	3	1.1.1.36		15708363;			2e	GO:0018454	503
C20c0CoAEL_c	3-ketoacyl-CoA synthase	1 c20c0coa[c] + 1 h[c] + 1 malcoa[c] --> 1 co2[c] + 1 coa[c] + 1 oxoc22c0coa[c]	fatty acid synthesis;	0	0	1000	0	3	2.3.1.119		11442062;			2d	GO:0033807	504
C20c2d2trans11cisCoARD_c	trans-2-enoyl-CoA reductase (NADPH)	1 c20c2d2trans11ciscoa[c] + 1 h[c] + 1 nadph[c] --> 1 c20c1d11ciscoa[c] + 1 nadp[c]	fatty acid synthesis;	0	0	1000	0	3	1.3.1.38		15708363;			2e	GO:0019166	505
C20c2d2trans11cisCoAECHD_c	3-hydroxyacyl-CoA dehydratase	1 hyc20c1d11ciscoa[c] <==> 1 c20c2d2trans11ciscoa[c] + 1 h2o[c]	fatty acid synthesis;	1	-1000	1000	0	3	4.2.1.17		15708363;			none	GO:0004300	506
C18c0CoAEL_c	3-ketoacyl-CoA synthase	1 c18c0coa[c] + 1 h[c] + 1 malcoa[c] --> 1 co2[c] + 1 coa[c] + 1 oxoc20c0coa[c]	fatty acid synthesis;	0	0	1000	0	3	2.3.1.119		11442062;			2d	GO:0033807	507
C18c2d9cis12cisCoADES_c	acyl-CoA desaturase	1 c18c2d9cis12ciscoa[c] + 1 h[c] + 1 nadh[c] + 1 o2[c] --> 1 c18c3d9cis12cis15ciscoa[c] + 2 h2o[c] + 1 nad[c]	fatty acid synthesis;fatty acid desaturation;	0	0	1000	0	3	1.14.99.-			15012248;	Involves reduction of molecular oxygen to water, which has a large free energy.	none	GO:0016215	508
C18c1d9cisCoADES_c	acyl-CoA desaturase	1 c18c1d9ciscoa[c] + 1 h[c] + 1 nadh[c] + 1 o2[c] --> 1 c18c2d9cis12ciscoa[c] + 2 h2o[c] + 1 nad[c]	fatty acid synthesis;fatty acid desaturation;	0	0	1000	0	3	1.14.99.-			15012248;	Involves reduction of molecular oxygen to water, which has a large free energy.	none	GO:0016215	509
ACL_c	ATP citrate synthase	1 atp[c] + 1 cit[c] + 1 coa[c] --> 1 adp[c] + 1 accoa[c] + 1 oxa[c] + 1 pi[c]	fatty acid synthesis;	0	0	1000	0	3	2.3.3.8		9075187;			2b	GO:0003878	510
TAGsynth_c	storage oil synthesis	0.22075 c16c0coa[c] + 0.05683 c18c0coa[c] + 0.48651 c18c1d9ciscoa[c] + 0.58927 c18c2d9cis12ciscoa[c] + 0.45805 c18c3d9cis12cis15ciscoa[c] + 0.02873 c20c0coa[c] + 0.27181 c20c1d11ciscoa[c] + 0.02899 c22c0coa[c] + 0.85906 c22c1d13ciscoa[c] + 1 glyc3p[c] + 4 h2o[c] --> 3 coa[c] + 3 h2o[c] + 1 pi[c] + 1 tag[c]	oil synthesis;	0	0	1000	0	3			12226514;			4		511
G6PDH_c	glucose-6-phosphate dehydrogenase	1 g6p[c] + 1 nadp[c] <==> 1 glp[c] + 1 h[c] + 1 nadph[c]	oppp;	1	-1000	1000	0	4	1.1.1.49		15611146;	ISBN:0582259061;	According to the function of the "oxidative pentose phosphate pathway" it is assumed that the reaction subset EC 1.1.1.49, EC 3.1.1.31, EC 1.1.1.44 is a unidirectional oxidation of G6P to Ru5P.	2e(-)	GO:0004345	512
PGL_c	6-phosphogluconolactonase	1 glp[c] + 1 h2o[c] --> 1 h[c] + 1 pgluc[c]	oppp;	0	0	1000	0	4	3.1.1.31		15611146;			2a	GO:0017057	513
GND_c	phosphogluconate dehydrogenase (decarboxylating)	1 nadp[c] + 1 pgluc[c] <==> 1 co2[c] + 1 nadph[c] + 1 ru5p[c]	oppp;	1	-1000	1000	0	3	1.1.1.44					2e(-), 2d	GO:0004616	514
C18c1d9cisLACS_x	long-chain-fatty-acid-CoA ligase	1 atp[x] + 1 c18c1d9cis[x] + 1 coa[x] --> 1 amp[x] + 1 c18c1d9ciscoa[x] + 1 pp[x]	beta-oxidation;	0	0	1000	0	4	6.2.1.3		14742880;18444898;			2c	GO:0004467	515
C18c1d9cisATPase_x	C18c1d9cis ATPase	1 atp[c] + 1 c18c1d9cis[c] + 1 h2o[c] --> 1 adp[c] + 1 c18c1d9cis[x] + 1 h[c] + 1 pi[c]	transporter, c_x;	0	0	1000	0	3			18444898;			2a		516	3.A.1
C18c0LACS_x	long-chain-fatty-acid-CoA ligase	1 atp[x] + 1 c18c0[x] + 1 coa[x] --> 1 amp[x] + 1 c18c0coa[x] + 1 pp[x]	beta-oxidation;	0	0	1000	0	4	6.2.1.3		14742880;18444898;			2c	GO:0004467	517
C18c0ATPase_x	C18c0 ATPase	1 atp[c] + 1 c18c0[c] + 1 h2o[c] --> 1 adp[c] + 1 c18c0[x] + 1 h[c] + 1 pi[c]	transporter, c_x;	0	0	1000	0	3			18444898;			2a		518	3.A.1
C16c0LACS_x	long-chain-fatty-acid-CoA ligase	1 atp[x] + 1 c16c0[x] + 1 coa[x] --> 1 amp[x] + 1 c16c0coa[x] + 1 pp[x]	beta-oxidation;	0	0	1000	0	4	6.2.1.3		14742880;18444898;			2c	GO:0004467	519
C16c0ATPase_x	C16c0 ATPase	1 atp[c] + 1 c16c0[c] + 1 h2o[c] --> 1 adp[c] + 1 c16c0[x] + 1 h[c] + 1 pi[c]	transporter, c_x;	0	0	1000	0	3			18444898;			2a		520	3.A.1
GGAT_x	glycine transaminase	1 glox[x] + 1 glu[x] <==> 1 gly[x] + 1 alkg[x]	photorespiration;	1	-1000	1000	0	3	2.6.1.4		12805578;			none	GO:0047958	521
Mal_c_alKG_x_anti	Mal/alKG antiporter	1 mal[c] + 1 alkg[x] <==> 1 mal[x] + 1 alkg[c]	transporter, antiporter, c_x;	1	-1000	1000	0	1						none		522
ICL_x	isocitrate lyase	1 icit[x] <==> 1 glox[x] + 1 succ[x]	glyoxylate cycle;	1	-1000	1000	0	3	4.1.3.1		13690532;18444898;	5580657;		none	GO:0004451	523
Icit_c_Succ_x_anti	Icit/Succ antiporter	1 icit[c] + 1 succ[x] <==> 1 icit[x] + 1 succ[c]	transporter, antiporter, c_x;	1	-1000	1000	0	1			18444898;			none		524
HyC18c0ACPHAD_p	3-hydroxyacyl-[acyl-carrier-protein] dehydratase	1 hyc18c0acp[p] <==> 1 c18c1d2transacp[p] + 1 h2o[p]	fatty acid synthesis;	1	-1000	1000	0	3	4.2.1.59					none	GO:0019171	525
C18c0ACPsynth_p	enoyl-[acyl-carrier-protein] reductase (NADH)	1 c18c1d2transacp[p] + 1 h[p] + 1 nadh[p] --> 1 c18c0acp[p] + 1 nad[p]	fatty acid synthesis;	0	0	1000	0	4	1.3.1.9		12805578;			none	GO:0004318	526
C16c0ACPKAS_p	beta-ketoacyl-acyl-carrier-protein synthase I	1 c16c0acp[p] + 1 h[p] + 1 malcoa[p] --> 1 co2[p] + 1 coa[p] + 1 oxoc18c0acp[p]	fatty acid synthesis;	0	0	1000	0	3	2.3.1.41					2d	GO:0004315	527
oxoC18c0ACPOACPR_p	3-oxoacyl-[acyl-carrier-protein] reductase (NADPH)	1 h[p] + 1 nadph[p] + 1 oxoc18c0acp[p] --> 1 hyc18c0acp[p] + 1 nadp[p]	fatty acid synthesis;	0	0	1000	0	4	1.1.1.100					2e	GO:0004316	528
C18c0ACPHYDR_p	oleoyl-[acyl-carrier-protein] hydrolase	1 c18c0acp[p] + 1 h2o[p] --> 1 acp[p] + 1 c18c0[p] + 1 h[p]	fatty acid synthesis;	0	0	1000	0	3	3.1.2.14					2a	GO:0016297	529
C18c0_uni_p_c	C18c0 uniporter	1 c18c0[p] <==> 1 c18c0[c]	transporter, uniporter, c_p;	1	-1000	1000	0	1						none		530
C16c0ACPHYDR_p	oleoyl-[acyl-carrier-protein] hydrolase	1 c16c0acp[p] + 1 h2o[p] --> 1 acp[p] + 1 c16c0[p] + 1 h[p]	fatty acid synthesis;	0	0	1000	0	3	3.1.2.14					2a	GO:0016297	531
C16c0_uni_p_c	C16c0 uniporter	1 c16c0[p] <==> 1 c16c0[c]	transporter, uniporter, c_p;	1	-1000	1000	0	1						none		532
IDH_p	isocitrate dehydrogenase (NADP+)	1 icit[p] + 1 nadp[p] <==> 1 co2[p] + 1 nadph[p] + 1 alkg[p]	carboxylic acid metabolism;	1	-1000	1000	0	3	1.1.1.42		17509628;	16971389;		2e(-), 2d	GO:0004450	533
Icit_c_OxA_p_anti	Icit/OxA antiporter	1 icit[c] + 1 oxa[p] <==> 1 icit[p] + 1 oxa[c]	transporter, antiporter, c_p;	1	-1000	1000	0	1						none		534
PGM_p	phosphoglycerate mutase	1 x3pg[p] <==> 1 pg2[p]	glycolysis;	1	-1000	1000	0	3	5.4.2.1		10712540;			none	GO:0004619	535
ENO_p	phosphopyruvate hydratase	1 pg2[p] <==> 1 h2o[p] + 1 pep[p]	glycolysis;	1	-1000	1000	0	3	4.2.1.11		10712540;			none	GO:0004634	536
FK_p	fructokinase	1 atp[p] + 1 fru[p] --> 1 adp[p] + 1 f6p[p] + 1 h[p]	glycolysis;	0	0	1000	0	3	2.7.1.4		10.1046/j.1365-313X.1994.6060795.x;			2b	GO:0008865	537
Fru_uni_c_p	Fru uniporter	1 fru[c] <==> 1 fru[p]	transporter, uniporter, c_p;	1	-1000	1000	0	1			10.1046/j.1365-313X.1994.6060795.x;			none		538
ACO_m	aconitate hydratase	1 cit[m] <==> 1 icit[m]	citric acid cycle;	1	-1000	1000	0	3	4.2.1.3					none	GO:0003994	539
IDH_m	isocitrate dehydrogenase (NAD+)	1 icit[m] + 1 nad[m] <==> 1 co2[m] + 1 nadh[m] + 1 alkg[m]	citric acid cycle;	1	-1000	1000	0	3	1.1.1.41			16971389;	observed in vivo reversibility in this step in isotope tracer studies with B. napus embryos	2d	GO:0004449	540
PDHa_m	dihydrolipoyllysine-residue acetyltransferase	1 coa[m] + 1 pdhe4[m] <==> 1 accoa[m] + 1 pdhe1[m]	citric acid cycle;	1	-1000	1000	0	3	2.3.1.12					none	GO:0004742	541
PDHb_m	dihydrolipoyl dehydrogenase	1 nad[m] + 1 pdhe1[m] <==> 1 h[m] + 1 nadh[m] + 1 pdhe2[m]	citric acid cycle;	1	-1000	1000	0	3	1.8.1.4					none	GO:0004148	542
PDH_m	pyruvate dehydrogenase (acetyl-transferring)	1 h[m] + 1 pdhe2[m] + 1 pyr[m] --> 1 co2[m] + 1 pdhe4[m]	citric acid cycle;	0	0	1000	0	3	1.2.4.1					2d	GO:0004739	543
Acsynth_m	acetate dissociateion	1 accoa[m] + 1 h2o[m] --> 1 ac[m] + 1 coa[m] + 1 h[m]	fatty acid synthesis;	0	0	1000	0	1						2a		544
Ac_uni_c_p	Ac uniporter	1 ac[c] <==> 1 ac[p]	transporter, uniporter, c_p;	1	-1000	1000	0	1						none		545
PFK2_c	6-phosphofructo-2-kinase	1 atp[c] + 1 f6p[c] --> 1 adp[c] + 1 f26p[c] + 1 h[c]	fructose metabolism;	0	0	1000	0	3	2.7.1.105					2b	GO:0003873	546
FBPASE2_c	fructose-2,6-bisphosphate 2-phosphatase	1 f26p[c] + 1 h2o[c] --> 1 f6p[c] + 1 pi[c]	fructose metabolism;	0	0	1000	0	3	3.1.3.46					2a	GO:0004331	547
TALDO_c	transaldolase	1 g3p[c] + 1 s7p[c] <==> 1 e4p[c] + 1 f6p[c]	oppp;	1	-1000	1000	0	4	2.2.1.2		15611146;			none	GO:0004801	548
TKT2_c	transketolase	1 e4p[c] + 1 x5p[c] <==> 1 f6p[c] + 1 g3p[c]	oppp;	1	-1000	1000	0	4	2.2.1.1		15611146;			none	GO:0004802	549
RPI_c	ribose-5-phosphate isomerase	1 ru5p[c] <==> 1 r5p[c]	oppp;	1	-1000	1000	0	4	5.3.1.6		15611146;			none	GO:0004751	550
TKT1_c	transketolase	1 r5p[c] + 1 x5p[c] <==> 1 g3p[c] + 1 s7p[c]	oppp;	1	-1000	1000	0	4	2.2.1.1		15611146;			none	GO:0004802	551
PGM_c	phosphoglycerate mutase	1 x3pg[c] <==> 1 pg2[c]	glycolysis;	1	-1000	1000	0	3	5.4.2.1		16543413;10712540;			none	GO:0004619	552
ENO_c	phosphopyruvate hydratase	1 pg2[c] <==> 1 h2o[c] + 1 pep[c]	glycolysis;	1	-1000	1000	0	3	4.2.1.11		16543413;10712540;			none	GO:0004634	553
UGPase_c	UDP glucose pyrophosphorylase	1 pp[c] + 1 udpglc[c] <==> 1 g1p[c] + 1 h[c] + 1 utp[c]	glycolysis;sucrose synthesis;	1	-1000	1000	0	4	2.7.7.9		15611146;			none	GO:0003983	554
PGLM_c	phosphoglucomutase	1 g1p[c] <==> 1 g6p[c]	glycolysis;sucrose synthesis;	1	-1000	1000	0	3	5.4.2.2		16543413;			none	GO:0004614	555
ADPK_c	nucleoside-diphosphate kinase	1 adp[c] + 1 utp[c] <==> 1 atp[c] + 1 udp[c]	nucleotide metabolism;	1	-1000	1000	0	3	2.7.4.6				assumed reversible because adenine and uracil nucleotides are very similar.	2b	GO:0004550	556
SPS_c	sucrose-phosphate synthase	1 f6p[c] + 1 udpglc[c] <==> 1 h[c] + 1 sucp[c] + 1 udp[c]	sucrose synthesis;	1	-1000	1000	0	4	2.4.1.14		16543413;			none	GO:0046524	557
SPP_c	sucrose-phosphate phosphatase	1 h2o[c] + 1 sucp[c] --> 1 pi[c] + 1 sucr[c]	sucrose synthesis;	0	0	1000	0	3	3.1.3.24		16543413;			2a	GO:0050307	558
C18c0ACPDES_p	acyl-[acyl-carrier-protein] desaturase	1 c18c0acp[p] + 2 h[p] + 1 o2[p] + 2 redfd[t] --> 1 c18c1d9cisacp[p] + 2 h2o[p] + 2 oxfd[t]	fatty acid synthesis;fatty acid desaturation;	0	0	1000	0	3	1.14.19.2		12805578;			2e	GO:0045300	559
C18c1d9cisACPHYDR_p	oleoyl-[acyl-carrier-protein] hydrolase	1 c18c1d9cisacp[p] + 1 h2o[p] --> 1 acp[p] + 1 c18c1d9cis[p] + 1 h[p]	fatty acid synthesis;	0	0	1000	0	3	3.1.2.14					2a	GO:0016297	560
C18c1d9cis_uni_p_c	C18c1d9cis uniporter	1 c18c1d9cis[p] <==> 1 c18c1d9cis[c]	transporter, uniporter, c_p;	1	-1000	1000	0	1						none		561
MS_x	malate synthase	1 accoa[x] + 1 glox[x] + 1 h2o[x] --> 1 coa[x] + 1 h[x] + 1 mal[x]	glyoxylate cycle;	0	0	1000	0	3	2.3.3.9		13690532;16656830;18444898;			2a	GO:0004474	562
Mal_uni_x_c	Mal uniporter	1 mal[x] <==> 1 mal[c]	transporter, uniporter, c_x;	1	-1000	1000	0	1			18444898;			none		563
GK_p	glucokinase	1 atp[p] + 1 glc[p] --> 1 adp[p] + 1 g6p[p] + 1 h[p]	glycolysis;	0	0	1000	0	3	2.7.1.2		10.1046/j.1365-313X.1994.6060795.x;			2b	GO:0004340	564
Glc_uni_c_p	Glc uniporter	1 glc[c] <==> 1 glc[p]	transporter, uniporter, c_p;	1	-1000	1000	0	3			10.1046/j.1365-313X.1994.6060795.x;			none		565
SHMT_m	glycine hydroxymethyltransferase	1 ser[m] + 1 thf[m] <==> 1 gly[m] + 1 h2o[m] + 1 mthf[m]	photorespiration;one carbon metabolism;	1	-1000	1000	0	3	2.1.2.1					none	GO:0004372	566
Ser_uni_c_m	Ser uniporter	1 ser[c] <==> 1 ser[m]	transporter, uniporter, c_m;	1	-1000	1000	0	1						none		567
MTHFR_c	methylenetetrahydrofolate reductase [NAD(P)H]	1 nad[c] + 1 x5mthf[c] <==> 1 h[c] + 1 mthf[c] + 1 nadh[c]	methionine synthesis;one carbon metabolism;	1	-1000	1000	0	3	1.5.1.20		11337394;	11337394;		none	GO:0004489	568
PGLM_p	phosphoglucomutase	1 g1p[p] <==> 1 g6p[p]	glycolysis;	1	-1000	1000	0	3	5.4.2.2		10759515;			none	GO:0004614	569
SFC_c_m	Fum/Succ antiporter	1 fum[m] + 1 succ[c] <==> 1 fum[c] + 1 succ[m]	transporter, antiporter, c_m;	1	-1000	1000	0	3			12527366;20038549;			none		570	2.A.29
PGK_c	phosphoglycerate kinase	1 adp[c] + 1 pgp[c] <==> 1 atp[c] + 1 x3pg[c]	glycolysis;	1	-1000	1000	0	3	2.7.2.3			ISBN:0879010479;	Texbooks assume this reaction to function in the context of glycolysis as well as gluceoneogenesis; therefore assumed bidirectional	2b(-)	GO:0004618	571
NADGAPDH_c	glyceraldehyde-3-phosphate dehydrogenase (NAD+) (phosphorylating)	1 g3p[c] + 1 nad[c] + 1 pi[c] <==> 1 h[c] + 1 nadh[c] + 1 pgp[c]	glycolysis;	1	-1000	1000	0	3	1.2.1.12		10712540;			none	GO:0004365	572
DXS_p	1-deoxy-D-xylulose-5-phosphate synthase	1 g3p[p] + 1 pyr[p] + 1 h[p] --> 1 co2[p] + 1 dx5p[p]	vitamin E synthesis, methylerythritol phosphate pathway	0	0	1000	0	3	2.2.1.7					2d	GO:0008661	573
DXR_p	1-deoxy-D-xylulose-5-phosphate reductoisomerase	1 dx5p[p] + 1 nadph[p] + 1 h[p] --> 1 nadp[p] + 1 me4p[p]	vitamin E synthesis, methylerythritol phosphate pathway	0	0	1000	0	3	1.1.1.267					2e	GO:0030604	574
MEPCT_p	2-C-methyl-D-erythritol 4-phosphate cytidylyltransferase	1 me4p[p] + 1 ctp[p] --> 1 pp[p] + 1 x4cme[p]	vitamin E synthesis, methylerythritol phosphate pathway	0	0	1000	0	3	2.7.7.60					2a	GO:0050518	575
CMK_p	4-diphosphocytidyl-2-C-methyl-D-erythritol kinase 1	1 x4cme[p] + 1 atp[p] --> 1 h[p] + 1 adp[p] + 1 pme[p]	vitamin E synthesis, methylerythritol phosphate pathway	0	0	1000	0	3	2.7.1.148					2b	GO:0050515	576
MECPS_p	2-C-methyl-D-erythritol 2,4-cyclodiphosphate synthase	1 pme[p] <==> 1 cmp[p] + 1 me24c[p]	vitamin E synthesis, methylerythritol phosphate pathway	1	-1000	1000	0	3	4.6.1.12					none	GO:0008685	577
HDS_p	4-hydroxy-3-methylbut-2-en-1-yl diphosphate synthase	1 me24c[p] + 1 h[p] + 2 redfd[t] --> 2 oxfd[t] + 1 h2o[p] + 1 hmbp[p]	vitamin E synthesis, methylerythritol phosphate pathway	0	0	1000	0	3	1.17.7.1					2e	GO:0046429	578
HMBPPR1_p	4-hydroxy-3-methylbut-2-enyl diphosphate reductase	1 hmbp[p] + 1 h[p] + 1 nadph[p] --> 1 nadp[p] + 1 h2o[p] + 1 isoppp[p]	vitamin E synthesis, methylerythritol phosphate pathway	0	0	1000	0	3	1.17.1.2					2e	GO:0051745	579
IDI_p	isopentenyl-diphosphate delta-isomerase	1 isoppp[p] <==> 1 dmpp[p]	vitamin E synthesis	1	-1000	1000	0	3	5.3.3.2					none	GO:0004452	580
GPPS_p	dimethylallyltranstransferase	1 dmpp[p] + 1 isoppp[p] --> 1 pp[p] + 1 gpp[p] + 1 h[p]	vitamin E synthesis	0	0	1000	0	3	2.5.1.1					2a	GO:0004161	581
ttFDS_p	geranyltranstransferase	1 gpp[p] + 1 isoppp[p] --> 1 h[p] + 1 pp[p] + 1 ttfd[p]	vitamin E synthesis	0	0	1000	0	3	2.5.1.10					2a	GO:0004337	582
GGPPS_p	geranylgeranyl pyrophosphate synthase	1 ttfd[p] + 1 isoppp[p] --> 1 h[p] + 1 pp[p] + 1 ggdp[p]	vitamin E synthesis	0	0	1000	0	3	2.5.1.29					2a	GO:0004311	583
GGDPR1_p	geranylgeranyl reductase	1 ggdp[p] + 1 nadph[p] + 1 h[p] --> 1 nadp[p] + 1 dhggpp[p]	vitamin E synthesis	0	0	1000	0	3	1.3.1.83					2e	GO:0045550	584
GGDPR2_p	geranylgeranyl reductase	1 dhggpp[p] + 1 nadph[p] + 1 h[p] --> 1 nadp[p] + 1 thggpp[p]	vitamin E synthesis	0	0	1000	0	3	1.3.1.83					2e	GO:0045550	585
GGDPR3_p	geranylgeranyl reductase	1 thggpp[p] + 1 nadph[p] + 1 h[p] --> 1 nadp[p] + 1 phpp[p]	vitamin E synthesis	0	0	1000	0	3	1.3.1.83					2e	GO:0045550	586
TYAT_p	tyrosine transaminase	1 tyr[p] + 1 alkg[p] --> 1 glu[p] + 1 hppyr[p]	vitamin E synthesis	0	0	1000	0	3	2.6.1.5				Directionality set to unidirectional because synthesis reaction	none	GO:0004838	587
PPDH1_p	prephenate dehydrogenase	1 phen[p] + 1 nad[p] --> 1 nadh[p] + 1 co2[p] + 1 hppyr[p]	vitamin E synthesis	0	0	1000	0	1	1.3.1.12					2d	GO:0008977	588
PPDH2_p	prephenate dehydrogenase (NADP+)	1 phen[p] + 1 nadp[p] --> 1 nadph[p] + 1 co2[p] + 1 hppyr[p]	vitamin E synthesis	0	0	1000	0	1	1.3.1.13				Directionality set to unidirectional because synthesis reaction	2e(-), 2d	GO:0004665	589
HPP_p	4-hydroxyphenylpyruvate dioxygenase	1 hppyr[p] + 1 o2[p] --> 1 co2[p] + 1 hgts[p]	vitamin E synthesis	0	0	1000	0	3	1.13.11.27					2d	GO:0003868	590
HGPT_p	homogentisate phytyltransferase	1 hgts[p] + 1 phpp[p] --> 1 co2[p] + 1 pp[p] + 1 m6p14b[p]	vitamin E synthesis	0	0	1000	0	1						2d, 2a		591
MSBMT_p	2-methyl-6-solanyl-1,4-benzoquinone methyltransferase	1 m6p14b[p] + 1 sam[p] <==> 1 sah[p] + 1 h[p] + 1 d6p14b[p]	vitamin E synthesis	1	-1000	1000	0	1	2.1.1.-					none		592
yTOCOsynth_p	tocopherol cyclase	1 d6p14b[p] <==> 1 ytoco[p]	vitamin E synthesis	1	-1000	1000	0	1						none		593
TMT_p	gamma-tocopherol methyltransferase	1 ytoco[p] + 1 sam[p] <==> 1 h[p] + 1 sah[p] + 1 atoco[p]	vitamin E synthesis	1	-1000	1000	0	3	2.1.1.95					none	GO:0050342	594
Ex_atoco_p	alpha-tocopherol exchange	1 atoco[p] --> 1 atoco[e]	vitamin E exchange	0	0	1000	0	1						1b		595
HMBPPR2_p	4-hydroxy-3-methylbut-2-enyl diphosphate reductase	1 hmbp[p] + 1 h[p] + 1 nadph[p] --> 1 nadp[p] + 1 h2o[p] + 1 dmpp[p]	vitamin E synthesis, methylerythritol phosphate pathway	0	0	1000	0	3	1.17.1.2					2e		596
AcAcT_c	acetyl-CoA C-acetyltransferase	2 accoa[c] --> 1 acaccoa[c] + 1 coa[c]	vitamin E synthesis, mevalonate pathway	0	0	1000	0	3	2.3.1.9					2a	GO:0003985	597
HMGS_c	hydroxymethylglutaryl-CoA synthase	1 acaccoa[c] + 1 accoa[c] + 1 h2o[c] --> 1 x3hy3mtg[c] + 1 coa[c] + 1 h[c]	vitamin E synthesis, mevalonate pathway	0	0	1000	0	3	2.3.3.10					2a	GO:0004421	598
HMGR1_c	hydroxymethylglutaryl-CoA reductase (NADPH)	1 x3hy3mtg[c] + 2 nadph[c] + 2 h[c] --> 1 coa[c] + 1 mev[c] + 2 nadp[c]	vitamin E synthesis, mevalonate pathway	0	0	1000	0	3	1.1.1.34					2e, 2a	GO:0004420	599
HMGR2_c	hydroxymethylglutaryl-CoA reductase	1 x3hy3mtg[c] + 2 nadh[c] + 2 h[c] --> 1 coa[c] + 1 mev[c] + 2 nad[c]	vitamin E synthesis, mevalonate pathway	0	0	1000	0	1	1.1.1.88					2e, 2a	GO:0042282	600
MVK_c	mevalonate kinase	1 atp[c] + 1 mev[c] --> 1 adp[c] + 1 phosmev[c] + 1 h[c]	vitamin E synthesis, mevalonate pathway	0	0	1000	0	3	2.7.1.36					2b	GO:0004496	601
MPK_c	phosphomevalonate kinase	1 atp[c] + 1 h[c] + 1 phosmev[c] --> 1 adp[c] + 1 phosdimev[c]	vitamin E synthesis, mevalonate pathway	0	0	1000	0	3	2.7.4.2					2b	GO:0004631	602
DPMD_c	diphosphomevalonate decarboxylase	1 atp[c] + 1 phosdimev[c] --> 1 adp[c] + 1 co2[c] + 1 isoppp[c] + 1 h[c] + 1 pi[c]	vitamin E synthesis, mevalonate pathway	0	0	1000	0	3	4.1.1.33					2d, 2a	GO:0004163	603
IsoPPP_uni_c_p	IsoPPP uniporter	1 isoppp[c] <==> 1 isoppp[p]	vitamin E synthesis, mevalonate pathway	1	-1000	1000	0	1						none		604
IDI_c	isopentenyl-diphosphate delta-isomerase	1 isoppp[c] <==> 1 dmpp[c]	Sterol Synthesis	1	-1000	1000	0	3	5.3.3.2					none	GO:0004452	605
GPPS_c	dimethylallyltranstransferase	1 dmpp[c] + 1 isoppp[c] --> 1 pp[c] + 1 gpp[c]	Sterol Synthesis	0	0	1000	0	3	2.5.1.1					2a	GO:0004161	606
ttFDS_c	geranyltranstransferase	1 gpp[c] + 1 isoppp[c] --> 1 pp[c] + 1 ttfd[c]	Sterol Synthesis	0	0	1000	0	3	2.5.1.10					2a	GO:0004337	607
FPPase_c	farnesyl-diphosphate farnesyltransferase	2 ttfd[c] --> 1 pp[c] + 1 presqpp[c]	Sterol Synthesis	0	0	1000	0	3	2.5.1.21					2a	GO:0004310	608
SQAlyase_c	presqualene-diphosphate diphosphate-lyase	1 h[c] + 1 nadph[c] + 1 presqpp[c] --> 1 pp[c] + 1 nadp[c] + 1 sqa[c]	Sterol Synthesis	0	0	1000	0	3	2.5.1.21					2e, 2a	GO:0051996	609
SQLE_c	squalene epoxidase	1 h[c] + 1 o2[c] + 1 nadph[c] + 1 sqa[c] --> 1 nadp[c] + 1 23sqa[c] + 1 h2o[c]	Sterol Synthesis	0	0	1000	0	3	1.14.13.132					2e	GO:0004506	610
CLRase_c	cycloartenol synthase	1 23sqa[c] <==> 1 cyar[c]	Sterol Synthesis	1	-1000	1000	0	3	5.4.99.8					none	GO:0016871	611
SMT2_c	sterol 24-C-methyltransferase	1 sam[c] + 1 cyar[c] <==> 1 sah[c] + 1 24mcr[c] + 1 h[c]	Sterol Synthesis	1	-1000	1000	0	3	2.1.1.41					none	GO:0003838	612
C4DM_c	C-4 demethylation	1 24mcr[c] + 3 o2[c] + 1 nadph[c] + 2 nadh[c] + 3 h[c] --> 1 cyeu[c] + 1 nadp[c] + 4 h2o[c] + 2 nad[c] + 1 co2[c]	Sterol Synthesis	0	0	1000	0	1						2e, 2d		613
Cylyase_c	Cycloeucalenol lyase (cyclopropane-decyclizing)	1 cyeu[c] <==> 1 obt[c]	Sterol Synthesis	1	-1000	1000	0	3	5.5.1.9					none	GO:0047793	614
ERG_c	sterol 14-demethylase	3 o2[c] + 3 nadph[c] + 1 obt[c] + 2 h[c] --> 1 fa[c] + 3 nadp[c] + 1 4amae[c] + 4 h2o[c]	Sterol Synthesis	0	0	1000	0	3	1.14.13.70					2e	GO:0008398	615
DSR_c	delta14-sterol reductase	1 nadph[c] + 1 h[c] + 1 4amae[c] --> 1 nadp[c] + 1 4ameco[c]	Sterol Synthesis	0	0	1000	0	3	1.3.1.70					2e	GO:0050613	616
cDisoase_c	cholestenol delta-isomerase	1 4ameco[c] <==> 1 24met[c]	Sterol Synthesis	1	-1000	1000	0	3	5.3.3.5					none	GO:0047750	617
SMT1_c	24-methylenesterol C-methyltransferase	1 sam[c] + 1 24met[c] <==> 1 24ethp[c] + 1 sah[c] + 1 h[c]	Sterol Synthesis	1	-1000	1000	0	3	2.1.1.143					none	GO:0030797	618
LaOase_c	24-ethlidenelophenol demethylase	1 24ethp[c] + 3 o2[c] + 1 nadph[c] + 2 nadh[c] + 3 h[c] --> 1 d7av[c] + 1 nadp[c] + 4 h2o[c] + 2 nad[c] + 1 co2[c]	Sterol Synthesis	0	0	1000	0	1						2e, 2d		619
Avox_c	avenasterol oxidase	1 nadh[c] + 1 h[c] + 1 o2[c] + 1 d7av[c] <==> 1 5dhaol[c] + 1 nad[c] + 2 h2o[c]	Sterol Synthesis	1	-1000	1000	0	3	1.14.21.6					none		620
DHCRed_c	7-dehydrocholesterol reductase	1 5dhaol[c] + 1 h[c] + 1 nadph[c] --> 1 ifc[c] + 1 nadp[c]	Sterol Synthesis	0	0	1000	0	3	1.3.1.21					2e	GO:0047598	621
SSsynth_c	delta24-sterol reductase	1 ifc[c] + 1 nadph[c] + 1 h[c] --> 1 ss[c] + 1 nadp[c]	Sterol Synthesis	0	0	1000	0	1						2e		622
FDH_c	formate dehydrogenase (NAD+)	1 nad[c] + 1 fa[c] <==> 1 nadh[c] + 1 co2[c]	Sterol Synthesis	1	-1000	1000	0	3	1.2.1.2					none	GO:0008863	623
CTPsynth_p	nucleoside-diphosphate kinase	1 atp[p] + 1 cdp[p] <==> 1 adp[p] + 1 ctp[p]	vitamin E synthesis, methylerythritol phosphate pathway	1	-1000	1000	0	3	2.7.4.6				nucleoside diphosphate dikinase exeption	2b	GO:0004550	624
CMPkin_p	cytidylate kinase	1 atp[p] + 1 cmp[p] --> 1 adp[p] + 1 cdp[p]	vitamin E synthesis, methylerythritol phosphate pathway	0	0	1000	0	3	2.7.4.14					2b	GO:0004127	625
tcasynth_c	phenylalanine ammonia-lyase	1 phe[c] <==> 1 tca[c] + 1 nh3[c]	phenylpropanoid synthesis	1	-1000	1000	0	3	4.3.1.24					none	GO:0045548	626
cincoasynth_c	4-coumaroyl-CoA synthetase	1 atp[c] + 1 tca[c] + 1 coa[c] --> 1 amp[c] + 1 pp[c] + 1 cincoa[c]	phenylpropanoid synthesis	0	0	1000	0	3	6.2.1.12	compartment issue with coa[x]. Assuming cytosol				2c	GO:0016207	627
pcoumcoasynth2_c	cinnamic acid 4-hydroxylase	1 cincoa[c] + 1 o2[c] + 1 nadph[c] + 1 h[c] --> 1 pcoumcoa[c] + 1 nadp[c] + 1 h2o[c]	phenylpropanoid synthesis	0	0	1000	0	3	1.14.13.11					2e	GO:0016710	628
narchalsynth_c	chalcone synthase	1 pcoumcoa[c] + 3 malcoa[c] + 3 h[c] --> 1 narchal[c] + 4 coa[c] + 3 co2[c]	flavonoid synthesis	0	0	1000	0	3	2.3.1.74					2d	GO:0016210	629
narsynth_c	chalcone isomerase	1 narchal[c] <==> 1 nar[c]	flavonoid synthesis	1	-1000	1000	0	0	5.5.1.6					none	GO:0045430	630
dhksynth_c	naringenin 3-hydroxylase	1 nar[c] + 1 alkg[c] + 1 o2[c] --> 1 dhk[c] + 1 succ[c] + 1 co2[c]	flavonoid synthesis	0	0	1000	0	3	1.14.11.9					2d	GO:0045486	631
kmpfrlsynth_c	dihydroflavonol,2-oxoglutarate:oxygen oxidoreductase	1 dhk[c] + 1 alkg[c] + 1 o2[c] --> 1 kmpfrl[c] + 1 succ[c] + 1 co2[c] + 1 h2o[c]	flavonoid synthesis	0	0	1000	0	3	1.14.11.23					2d	GO:0045431	632
qcetinsynth_c	kaempferol,NADPH:oxygen oxidoreductase (3'-hydroxylating)	1 kmpfrl[c] + 1 nadph[c] + 1 h[c] + 1 o2[c] --> 1 qcetin[c] + 1 nadp[c] + 1 h2o[c]	flavonoid synthesis	0	0	1000	0	3	1.14.13.21					2e	GO:0016711	633
qcetinsynth2_c	dihydroflavonol,2-oxoglutarate:oxygen oxidoreductase	1 dhq[c] + 1 alkg[c] + 1 o2[c] --> 1 qcetin[c] + 1 succ[c] + 1 co2[c] + 1 h2o[c] + 1 h[c]	flavonoid synthesis	0	0	1000	0	3	1.14.11.23					2d	GO:0045431	634
myricetinsynth_c	quercetin,NADPH:oxygen oxidoreductase	1 qcetin[c] + 1 nadph[c] + 1 h[c] + 1 o2[c] --> 1 myricetin[c] + 1 nadp[c] + 1 h2o[c]	flavonoid synthesis	0	0	1000	0	0	1.14.13.88	knockin. Arabidopsis and B. napus appear not to have this branch of flavonoid biosynthesis (21684928, 11830144, 8528278). Due to lack of flavonoid 3',5'-hydroxylase (20939908).	;21684928;			2e	GO:0033772	635
eriosynth_c	naringenin,NADPH:oxygen oxidoreductase (3'-hydroxylating)	1 nar[c] + 1 nadph[c] + 1 h[c] + 1 o2[c] --> 1 erio[c] + 1 nadp[c] + 1 h2o[c]	flavonoid synthesis	0	0	1000	0	3	1.14.13.21					2e	GO:0016711	636
phfsynth_c	eriodictyol,NADPH:oxygen oxidoreductase	1 erio[c] + 1 nadph[c] + 1 h[c] + 1 o2[c] --> 1 phf[c] + 1 nadp[c] + 1 h2o[c]	flavonoid synthesis	0	0	1000	0	0	1.14.13.88	knockin				2e	GO:0033772	637
dhmsynth_c	flavanone,2-oxoglutarate:oxygen oxidoreductase (3-hydroxylating)	1 phf[c] + 1 alkg[c] + 1 o2[c] --> 1 dhm[c] + 1 succ[c] + 1 co2[c]	flavonoid synthesis	0	0	1000	0	3	1.14.11.9	knockin				2d	GO:0045486	638
myricetinsynth2_c	flavonol synthase	1 dhm[c] + 1 alkg[c] + 1 o2[c] --> 1 myricetin[c] + 1 succ[c] + 1 co2[c] + 1 h2o[c] + 1 h[c]	flavonoid synthesis	0	0	1000	0	3	1.14.11.23	knockin	;21684928;			2d	GO:0045431	639
dhqsynth_c	dihydrokaempferol,NADPH:oxygen oxidoreductase (3'-hydroxylating)	1 dhk[c] + 1 nadph[c] + 1 h[c] + 1 o2[c] --> 1 dhq[c] + 1 nadp[c] + 1 h2o[c]	flavonoid synthesis	0	0	1000	0	3	1.14.13.21					2e	GO:0016711	640
dhmsynth2_c	taxifolin,NADPH:oxygen oxidoreductase	1 dhq[c] + 1 o2[c] + 1 nadph[c] + 1 h[c] --> 1 dhm[c] + 1 nadp[c] + 1 h2o[c]	flavonoid synthesis	0	0	1000	0	0	1.14.13.88	knockin				2e	GO:0033772	641
dhqsynth2_c	flavanone,2-oxoglutarate:oxygen oxidoreductase (3-hydroxylating)	1 erio[c] + 1 alkg[c] + 1 o2[c] --> 1 dhq[c] + 1 succ[c] + 1 co2[c]	flavonoid synthesis	0	0	1000	0	3	1.14.11.9					2d	GO:0045486	642
pcasynth_c	cinnamic acid 4-hydroxylase	1 tca[c] + 1 o2[c] + 1 nadph[c] + 1 h[c] --> 1 pca[c] + 1 nadp[c] + 1 h2o[c]	phenylpropanoid synthesis	0	0	1000	0	3	1.14.13.11	endoplasmic reticulum (assuming cytosol)				2e	GO:0016710	643
cafsynth_c	p-coumarate 3-hydroxylase	1 pca[c] + 1 nadph[c] + 1 h[c] + 1 o2[c] --> 1 caf[c] + 1 nadp[c] + 1 h2o[c]	phenylpropanoid synthesis	0	0	1000	0	3	1.14.13.21	endoplasmic reticulum (assuming cytosol). More realistic alternative route to this conventional pathway exists.	;11960740;			2e	GO:0005783	644
fersynth_c	caffeate methyltransferase	1 sam[c] + 1 caf[c] <==> 1 sah[c] + 1 fer[c] + 1 h[c]	phenylpropanoid synthesis	1	-1000	1000	0	3	2.1.1.68	not on SUBA3	;11960740;			none	GO:0047763	645
hfasynth_c	ferulate-5-hydroxylase	1 fer[c] + 1 nadph[c] + 1 h[c] + 1 o2[c] --> 1 hfa[c] + 1 nadp[c] + 1 h2o[c]	phenylpropanoid synthesis	0	0	1000	0	0	1.14.-.-	endoplasmic reticulum (assuming cytosol)	;11960740;8692910;			2e	GO:0046424	646
sinsynth_c	5-hydroxyferulic acid methyltransferase	1 sam[c] + 1 hfa[c] <==> 1 sah[c] + 1 sin[c] + 1 h[c]	phenylpropanoid synthesis	1	-1000	1000	0	3	2.1.1.68		;11960740;			none		647
singlusynth_c	sinapate 1-glucosyltransferase	1 udpglc[c] + 1 sin[c] <==> 1 udp[c] + 1 singlu[c]	phenylpropanoid synthesis	1	-1000	1000	0	3	2.4.1.120	plasma membrane and golgi				none		648
sinchosynth_c	sinapine synthase	1 singlu[c] + 1 cho[c] <==> 1 glc[c] + 1 sincho[c]	phenylpropanoid synthesis	1	-1000	1000	0	3	2.3.1.91	vacuole				none		649
ethsynth_c	serine decarboxylase	1 ser[c] + 1 h[c] --> 1 eth[c] + 1 co2[c]	choline synthesis	0	0	1000	0	3	4.1.-.-	cytosol	;11461929;			2d		650
pethsynth_c	ethanolamine kinase	1 eth[c] + 1 atp[c] --> 1 peth[c] + 1 adp[c] + 1 h[c]	choline synthesis	0	0	1000	0	3	2.7.1.82	all cytosol				2b		651
nmpsynth_c	phosphoethanolamine N-methyltransferase 1	1 peth[c] + 1 sam[c] <==> 1 nmp[c] + 1 sah[c] + 1 h[c]	choline synthesis	1	-1000	1000	0	3	2.1.1.103					none	GO:0000234	652
ndpsynth_c	phosphoethanolamine N-methyltransferase 2	1 nmp[c] + 1 sam[c] <==> 1 ndp[c] + 1 sah[c] + 1 h[c]	choline synthesis	1	-1000	1000	0	3	2.1.1.103					none		653
pcsynth_c	phosphoethanolamine N-methyltransferase 3	1 ndp[c] + 1 sam[c] <==> 1 pc[c] + 1 sah[c] + 1 h[c]	choline synthesis	1	-1000	1000	0	3	2.1.1.103					none		654
chosynth_c	phosphocholine phosphatase	1 pc[c] + 1 h2o[c] --> 1 pi[c] + 1 cho[c]	choline synthesis	0	0	1000	0	0	3.1.3.75		;11481443;			2a		655
astrasynth_c	Flavonoid 3-O-glucosyltransferase	1 kmpfrl[c] + 1 udpglc[c] <==> 1 astra[c] + 1 udp[c] + 1 h[c]	flavone and flavonol synthesis	1	-1000	1000	0	3	2.4.1.91	Plastid (udp and udpglc can't be in [p] so assume cytosol)				none		656
kdgsynth_c	UDP-glucosyltransferase	1 udpglc[c] + 1 astra[c] <==> 1 udp[c] + 1 kdg[c]	flavone and flavonol synthesis	1	-1000	1000	0	0	2.4.1.-	all plasma membrane. Second is plasma membrane and extracellular				none		657
ktgsynth_c	ktgsynth	1 kdg[c] + 1 udpglc[c] <==> 1 ktg[c] + 1 udp[c] + 1 h[c]	flavone and flavonol synthesis	1	-1000	1000	0	0			;23133539;			none		658
sinktgsynth_c	sinktgsynth	1 kdg[c] + 1 singlu[c] <==> 1 sinktg[c]	flavone and flavonol synthesis	1	-1000	1000	0	0			;23133539;			none		659
pcoumcoasynth1_c	4-coumaroyl-CoA synthetase	1 pca[c] + 1 atp[c] + 1 coa[c] --> 1 pcoumcoa[c] + 1 pp[c] + 1 amp[c]	phenylpropanoid synthesis	0	0	1000	0	3	6.2.1.12					2c		660
coumsmesynth_c	shikimate O-hydroxycinnamoyltransferase	1 pcoumcoa[c] + 1 sme[c] <==> 1 coa[c] + 1 coumsme[c]	phenylpropanoid synthesis	1	-1000	1000	0	3	2.3.1.133		;20428885;11960740;			none		661
cafsmesynth_c	5-O-(4-coumaroyl)-D-quinate/shikimate 3'-hydroxylase	1 coumsme[c] + 1 h[c] + 1 o2[c] + 1 nadph[c] --> 1 cafsme[c] + 1 h2o[c] + 1 nadp[c]	phenylpropanoid synthesis	0	0	1000	0	3	1.14.13.36		;20428885;11960740;			2e		662
cafcoasynth_c	shikimate O-hydroxycinnamoyltransferase	1 cafsme[c] + 1 coa[c] <==> 1 sme[c] + 1 cafcoa[c]	phenylpropanoid synthesis	1	-1000	1000	0	3	2.3.1.133		;20428885;11960740;			none		663
fercoasynth_c	caffeoyl-CoA O-methyltransferase	1 cafcoa[c] + 1 sam[c] <==> 1 fercoa[c] + 1 sah[c] + 1 h[c]	phenylpropanoid synthesis	1	-1000	1000	0	3	2.1.1.104		;20428885;11960740;			none		664
conifaldsynth_c	feruloyl-CoA reductase	1 fercoa[c] + 1 nadph[c] + 1 h[c] --> 1 nadp[c] + 1 coa[c] + 1 conifald[c]	phenylpropanoid synthesis	0	0	1000	0	3	1.2.1.44		;20428885;11960740;			2e		665
hyconifaldsynth_c	ferulate-5-hydroxylase	1 conifald[c] + 1 o2[c] + 1 nadph[c] + 1 h[c] --> 1 hyconifald[c] + 1 h2o[c] + 1 nadp[c]	phenylpropanoid synthesis	0	0	1000	0	3	1.14.-.-		;20428885;11960740;			2e		666
sinaldsynth_c	caffeate O-methyltransferase	1 hyconifald[c] + 1 sam[c] <==> 1 sinald[c] + 1 sah[c] + 1 h[c]	phenylpropanoid synthesis	1	-1000	1000	0	0	2.1.1.68		;20428885;11960740;			2e		667
sinsynth2_c	coniferyl-aldehyde dehydrogenase	1 sinald[c] + 1 h2o[c] + 1 nadp[c] <==> 1 nadph[c] + 2 h[c] + 1 sin[c]	phenylpropanoid synthesis	1	-1000	1000	0	3	1.2.1.68		;20428885;11960740;		Literature states the reaction plays a role in sinapate synthesis	2e(-)		668
fersynth2_c	coniferyl-aldehyde dehydrogenase	1 conifald[c] + 1 h2o[c] + 1 nadp[c] <==> 1 nadph[c] + 2 h[c] + 1 fer[c]	phenylpropanoid synthesis	1	-1000	1000	0	3	1.2.1.68		;20428885;11960740;		Literature states the reaction plays a role in ferulate synthesis	2e(-)		669

## Sheet: metabolites
Abbreviation	Name	Formula (neutral)	Formula (charged)	Charge	Compartment	KEGG ID	PubChem ID	ChEBI ID	InCHI string	Smiles	pH
abut[p]	(S)-2-acetyl-2-hydroxybutanoic acid	C6H10O4	C6H9O4	-1	plastid stroma	C06006	8279	27681	InChI=1S/C6H10O4/c1-3-6(10,4(2)7)5(8)9/h10H,3H2,1-2H3,(H,8,9)/t6-/m0/s1	CC[C@](O)(C(C)=O)C(O)=O	8
ac[c]	acetic acid	C2H4O2	C2H3O2	-1	cytosol	C00033	3335	15366	InChI=1S/C2H4O2/c1-2(3)4/h1H3,(H,3,4)	CC(=O)O	7.5
ac[m]	acetic acid	C2H4O2	C2H3O2	-1	mitochondrial matrix	C00033	3335	15366	InChI=1S/C2H4O2/c1-2(3)4/h1H3,(H,3,4)	CC(=O)O	7.8
ac[p]	acetic acid	C2H4O2	C2H3O2	-1	plastid stroma	C00033	3335	15366	InChI=1S/C2H4O2/c1-2(3)4/h1H3,(H,3,4)	CC(=O)O	8
acacacp[p]	acetoacetyl-[acp]	C4H5O2SR	C4H5O2SR	0	plastid stroma	C05744	8039	2393		CC(=O)CC(=O)S[*]	8
acaccoa[c]	acetoacetyl-CoA	C25H40N7O18P3S	C25H36N7O18P3S	-4	cytosol	C00332	3626	15345	InChI=1S/C25H40N7O18P3S/c1-13(33)8-16(35)54-7-6-27-15(34)4-5-28-23(38)20(37)25(2,3)10-47-53(44,45)50-52(42,43)46-9-14-19(49-51(39,40)41)18(36)24(48-14)32-12-31-17-21(26)29-11-30-22(17)32/h11-12,14,18-20,24,36-37H,4-10H2,1-3H3,(H,27,34)(H,28,38)(H,42,43)(H,44,45)(H2,26,29,30)(H2,39,40,41)/t14-,18-,19-,20+,24-/m1/s1	CC(=O)CC(=O)SCCNC(=O)CCNC(=O)[C@H](O)C(C)(C)COP(O)(=O)OP(O)(=O)OC[C@H]1O[C@H]([C@H](O)[C@@H]1OP(O)(O)=O)n1cnc2c(N)ncnc12	7.5
accoa[c]	acetyl-CoA	C23H38N7O17P3S	C23H34N7O17P3S	-4	cytosol	C00024	3326	15351	InChI=1S/C23H38N7O17P3S/c1-12(31)51-7-6-25-14(32)4-5-26-21(35)18(34)23(2,3)9-44-50(41,42)47-49(39,40)43-8-13-17(46-48(36,37)38)16(33)22(45-13)30-11-29-15-19(24)27-10-28-20(15)30/h10-11,13,16-18,22,33-34H,4-9H2,1-3H3,(H,25,32)(H,26,35)(H,39,40)(H,41,42)(H2,24,27,28)(H2,36,37,38)/t13-,16-,17-,18+,22-/m1/s1	CC(=O)SCCNC(=O)CCNC(=O)[C@H](O)C(C)(C)COP(O)(=O)OP(O)(=O)OC[C@H]1O[C@H]([C@H](O)[C@@H]1OP(O)(O)=O)n1cnc2c(N)ncnc12	7.5
accoa[m]	acetyl-CoA	C23H38N7O17P3S	C23H34N7O17P3S	-4	mitochondrial matrix	C00024	3326	15351	InChI=1S/C23H38N7O17P3S/c1-12(31)51-7-6-25-14(32)4-5-26-21(35)18(34)23(2,3)9-44-50(41,42)47-49(39,40)43-8-13-17(46-48(36,37)38)16(33)22(45-13)30-11-29-15-19(24)27-10-28-20(15)30/h10-11,13,16-18,22,33-34H,4-9H2,1-3H3,(H,25,32)(H,26,35)(H,39,40)(H,41,42)(H2,24,27,28)(H2,36,37,38)/t13-,16-,17-,18+,22-/m1/s1	CC(=O)SCCNC(=O)CCNC(=O)[C@H](O)C(C)(C)COP(O)(=O)OP(O)(=O)OC[C@H]1O[C@H]([C@H](O)[C@@H]1OP(O)(O)=O)n1cnc2c(N)ncnc12	7.8
accoa[p]	acetyl-CoA	C23H38N7O17P3S	C23H34N7O17P3S	-4	plastid stroma	C00024	3326	15351	InChI=1S/C23H38N7O17P3S/c1-12(31)51-7-6-25-14(32)4-5-26-21(35)18(34)23(2,3)9-44-50(41,42)47-49(39,40)43-8-13-17(46-48(36,37)38)16(33)22(45-13)30-11-29-15-19(24)27-10-28-20(15)30/h10-11,13,16-18,22,33-34H,4-9H2,1-3H3,(H,25,32)(H,26,35)(H,39,40)(H,41,42)(H2,24,27,28)(H2,36,37,38)/t13-,16-,17-,18+,22-/m1/s1	CC(=O)SCCNC(=O)CCNC(=O)[C@H](O)C(C)(C)COP(O)(=O)OP(O)(=O)OC[C@H]1O[C@H]([C@H](O)[C@@H]1OP(O)(O)=O)n1cnc2c(N)ncnc12	8
accoa[x]	acetyl-CoA	C23H38N7O17P3S	C23H34N7O17P3S	-4	peroxisome	C00024	3326	15351	InChI=1S/C23H38N7O17P3S/c1-12(31)51-7-6-25-14(32)4-5-26-21(35)18(34)23(2,3)9-44-50(41,42)47-49(39,40)43-8-13-17(46-48(36,37)38)16(33)22(45-13)30-11-29-15-19(24)27-10-28-20(15)30/h10-11,13,16-18,22,33-34H,4-9H2,1-3H3,(H,25,32)(H,26,35)(H,39,40)(H,41,42)(H2,24,27,28)(H2,36,37,38)/t13-,16-,17-,18+,22-/m1/s1	CC(=O)SCCNC(=O)CCNC(=O)[C@H](O)C(C)(C)COP(O)(=O)OP(O)(=O)OC[C@H]1O[C@H]([C@H](O)[C@@H]1OP(O)(O)=O)n1cnc2c(N)ncnc12	7.5
aclac[p]	(2S)-2-hydroxy-2-methyl-3-oxobutanoic acid	C5H8O4	C5H7O4	-1	plastid stroma	C06010	8282	18409	InChI=1S/C5H8O4/c1-3(6)5(2,9)4(7)8/h9H,1-2H3,(H,7,8)/t5-/m0/s1	CC(=O)[C@](C)(O)C(O)=O	8
acp[p]	holo-[acyl-carrier protein]	HSR	HSR	0	plastid stroma	C00229	3528	18359			8
ade[c]	adenosine	C10H13N5O4	C10H13N5O4	0	cytosol	C00212	3512	16335	InChI=1S/C10H13N5O4/c11-8-5-9(13-2-12-8)15(3-14-5)10-7(18)6(17)4(1-16)19-10/h2-4,6-7,10,16-18H,1H2,(H2,11,12,13)/t4-,6-,7-,10-/m1/s1	Nc1ncnc2c1ncn2[C@@H]3O[C@H](CO)[C@@H](O)[C@H]3O	7.5
adp[c]	adenosine-diphosphate	C10H15N5O10P2	C10H12N5O10P2	-3	cytosol	C00008	3310	16761	InChI=1S/C10H15N5O10P2/c11-8-5-9(13-2-12-8)15(3-14-5)10-7(17)6(16)4(24-10)1-23-27(21,22)25-26(18,19)20/h2-4,6-7,10,16-17H,1H2,(H,21,22)(H2,11,12,13)(H2,18,19,20)/t4-,6-,7-,10-/m1/s1	Nc1ncnc2c1ncn2[C@@H]3O[C@H](COP(=O)(O)OP(=O)(O)O)[C@@H](O)[C@H]3O	7.5
adp[m]	adenosine-diphosphate	C10H15N5O10P2	C10H12N5O10P2	-3	mitochondrial matrix	C00008	3310	16761	InChI=1S/C10H15N5O10P2/c11-8-5-9(13-2-12-8)15(3-14-5)10-7(17)6(16)4(24-10)1-23-27(21,22)25-26(18,19)20/h2-4,6-7,10,16-17H,1H2,(H,21,22)(H2,11,12,13)(H2,18,19,20)/t4-,6-,7-,10-/m1/s1	Nc1ncnc2c1ncn2[C@@H]3O[C@H](COP(=O)(O)OP(=O)(O)O)[C@@H](O)[C@H]3O	7.8
adp[p]	adenosine-diphosphate	C10H15N5O10P2	C10H12N5O10P2	-3	plastid stroma	C00008	3310	16761	InChI=1S/C10H15N5O10P2/c11-8-5-9(13-2-12-8)15(3-14-5)10-7(17)6(16)4(24-10)1-23-27(21,22)25-26(18,19)20/h2-4,6-7,10,16-17H,1H2,(H,21,22)(H2,11,12,13)(H2,18,19,20)/t4-,6-,7-,10-/m1/s1	Nc1ncnc2c1ncn2[C@@H]3O[C@H](COP(=O)(O)OP(=O)(O)O)[C@@H](O)[C@H]3O	8
adpglc[p]	ADP-glucose	C16H25N5O15P2	C16H23N5O15P2	-2	plastid stroma	C00498	3781	15751	InChI=1S/C16H25N5O15P2/c17-13-7-14(19-3-18-13)21(4-20-7)15-11(26)9(24)6(33-15)2-32-37(28,29)36-38(30,31)35-16-12(27)10(25)8(23)5(1-22)34-16/h3-6,8-12,15-16,22-27H,1-2H2,(H,28,29)(H,30,31)(H2,17,18,19)/t5-,6-,8-,9-,10+,11-,12-,15-,16-/m1/s1	Nc1ncnc2c1ncn2[C@@H]3O[C@H](COP(=O)(O)OP(=O)(O)O[C@H]4O[C@H](CO)[C@@H](O)[C@H](O)[C@H]4O)[C@@H](O)[C@H]3O	8
adx[p]	adenylyl-sulfate	C10H14N5O10PS	C10H12N5O10PS	-2	plastid stroma	C00224	3524	17709	InChI=1S/C10H14N5O10PS/c11-8-5-9(13-2-12-8)15(3-14-5)10-7(17)6(16)4(24-10)1-23-26(18,19)25-27(20,21)22/h2-4,6-7,10,16-17H,1H2,(H,18,19)(H2,11,12,13)(H,20,21,22)/t4-,6-,7-,10-/m1/s1	Nc1ncnc2c1ncn2[C@@H]3O[C@H](COP(=O)(O)OS(=O)(=O)O)[C@@H](O)[C@H]3O	8
aicar[p]	5-amino-1-(5-phospho-D-ribosyl)imidazole-4-carboxamide	C9H15N4O8P	C9H13N4O8P	-2	plastid stroma	C04677	7258	18406	InChI=1S/C9H15N4O8P/c10-7-4(8(11)16)12-2-13(7)9-6(15)5(14)3(21-9)1-20-22(17,18)19/h2-3,5-6,9,14-15H,1,10H2,(H2,11,16)(H2,17,18,19)/t3-,5-,6-,9-/m1/s1	NC(=O)c1ncn([C@@H]2O[C@H](COP(=O)(O)O)[C@@H](O)[C@H]2O)c1N	8
air[p]	5-amino-1-(5-phospho-D-ribosyl)imidazole	C8H14N3O7P	C8H12N3O7P	-2	plastid stroma	C03373	6208	28843	InChI=1S/C8H14N3O7P/c9-5-1-10-3-11(5)8-7(13)6(12)4(18-8)2-17-19(14,15)16/h1,3-4,6-8,12-13H,2,9H2,(H2,14,15,16)/t4-,6-,7-,8?/m1/s1	Nc1cncn1C1O[C@H](COP(O)(O)=O)[C@@H](O)[C@H]1O	8
ala[a]	L-alanine	C3H7NO2	C3H7NO2	0	apoplast	C00041	3343	16977	InChI=1S/C3H7NO2/c1-2(4)3(5)6/h2H,4H2,1H3,(H,5,6)/t2-/m0/s1	C[C@H](N)C(=O)O	5
ala[c]	L-alanine	C3H7NO2	C3H7NO2	0	cytosol	C00041	3343	16977	InChI=1S/C3H7NO2/c1-2(4)3(5)6/h2H,4H2,1H3,(H,5,6)/t2-/m0/s1	C[C@H](N)C(=O)O	7.5
ala[e]	L-alanine	C3H7NO2	C3H7NO2	0	environment	C00041	3343	16977	InChI=1S/C3H7NO2/c1-2(4)3(5)6/h2H,4H2,1H3,(H,5,6)/t2-/m0/s1	C[C@H](N)C(=O)O	5.7
alkg[c]	2-oxoglutarate	C5H6O5	C5H4O5	-2	cytosol	C00026	3328	30915	InChI=1S/C5H6O5/c6-3(5(9)10)1-2-4(7)8/h1-2H2,(H,7,8)(H,9,10)	OC(=O)CCC(=O)C(=O)O	7.5
alkg[m]	2-oxoglutarate	C5H6O5	C5H4O5	-2	mitochondrial matrix	C00026	3328	30915	InChI=1S/C5H6O5/c6-3(5(9)10)1-2-4(7)8/h1-2H2,(H,7,8)(H,9,10)	OC(=O)CCC(=O)C(=O)O	7.8
alkg[p]	2-oxoglutarate	C5H6O5	C5H4O5	-2	plastid stroma	C00026	3328	30915	InChI=1S/C5H6O5/c6-3(5(9)10)1-2-4(7)8/h1-2H2,(H,7,8)(H,9,10)	OC(=O)CCC(=O)C(=O)O	8
alkg[x]	2-oxoglutarate	C5H6O5	C5H4O5	-2	peroxisome	C00026	3328	30915	InChI=1S/C5H6O5/c6-3(5(9)10)1-2-4(7)8/h1-2H2,(H,7,8)(H,9,10)	OC(=O)CCC(=O)C(=O)O	7.5
amp[c]	adenosine-monophosphate	C10H14N5O7P	C10H12N5O7P	-2	cytosol	C00020	3322	16027	InChI=1S/C10H14N5O7P/c11-8-5-9(13-2-12-8)15(3-14-5)10-7(17)6(16)4(22-10)1-21-23(18,19)20/h2-4,6-7,10,16-17H,1H2,(H2,11,12,13)(H2,18,19,20)/t4-,6-,7-,10-/m1/s1	Nc1ncnc2c1ncn2[C@@H]3O[C@H](COP(=O)(O)O)[C@@H](O)[C@H]3O	7.5
amp[p]	adenosine-monophosphate	C10H14N5O7P	C10H12N5O7P	-2	plastid stroma	C00020	3322	16027	InChI=1S/C10H14N5O7P/c11-8-5-9(13-2-12-8)15(3-14-5)10-7(17)6(16)4(22-10)1-21-23(18,19)20/h2-4,6-7,10,16-17H,1H2,(H2,11,12,13)(H2,18,19,20)/t4-,6-,7-,10-/m1/s1	Nc1ncnc2c1ncn2[C@@H]3O[C@H](COP(=O)(O)O)[C@@H](O)[C@H]3O	8
amp[x]	adenosine-monophosphate	C10H14N5O7P	C10H12N5O7P	-2	peroxisome	C00020	3322	16027	InChI=1S/C10H14N5O7P/c11-8-5-9(13-2-12-8)15(3-14-5)10-7(17)6(16)4(22-10)1-21-23(18,19)20/h2-4,6-7,10,16-17H,1H2,(H2,11,12,13)(H2,18,19,20)/t4-,6-,7-,10-/m1/s1	Nc1ncnc2c1ncn2[C@@H]3O[C@H](COP(=O)(O)O)[C@@H](O)[C@H]3O	7.5
an[p]	anthranilate	C7H7NO2	C7H6NO2	-1	plastid stroma	C00108	3408	30754	InChI=1S/C7H7NO2/c8-6-4-2-1-3-5(6)7(9)10/h1-4H,8H2,(H,9,10)	Nc1ccccc1C(=O)O	8
arg[c]	L-arginine	C6H14N4O2	C6H15N4O2	1	cytosol	C00062	3362	16467	InChI=1S/C6H14N4O2/c7-4(5(11)12)2-1-3-10-6(8)9/h4H,1-3,7H2,(H,11,12)(H4,8,9,10)/t4-/m0/s1	N[C@@H](CCCNC(=N)N)C(=O)O	7.5
arg[p]	L-arginine	C6H14N4O2	C6H15N4O2	1	plastid stroma	C00062	3362	16467	InChI=1S/C6H14N4O2/c7-4(5(11)12)2-1-3-10-6(8)9/h4H,1-3,7H2,(H,11,12)(H4,8,9,10)/t4-/m0/s1	N[C@@H](CCCNC(=N)N)C(=O)O	8
argsucc[p]	N-(L-arginino)succinate	C10H18N4O6	C10H17N4O6	-1	plastid stroma	C03406	6235	15682	InChI=1S/C10H18N4O6/c11-5(8(17)18)2-1-3-13-10(12)14-6(9(19)20)4-7(15)16/h5-6H,1-4,11H2,(H,15,16)(H,17,18)(H,19,20)(H3,12,13,14)/t5-,6?/m0/s1	N[C@@H](CCCNC(=N)NC(CC(O)=O)C(O)=O)C(O)=O	8
aro[p]	L-arogenate	C10H13NO5	C10H12NO5	-1	plastid stroma	C00826	4084	17530	InChI=1S/C10H13NO5/c11-7(8(13)14)5-10(9(15)16)3-1-6(12)2-4-10/h1-4,6-7,12H,5,11H2,(H,13,14)(H,15,16)/t6?,7-,10?/m0/s1	N[C@@H](CC1(C=CC(O)C=C1)C(O)=O)C(O)=O	8
asn[a]	L-asparagine	C4H8N2O3	C4H8N2O3	0	apoplast	C00152	3452	17196	InChI=1S/C4H8N2O3/c5-2(4(8)9)1-3(6)7/h2H,1,5H2,(H2,6,7)(H,8,9)/t2-/m0/s1	N[C@@H](CC(=O)N)C(=O)O	5
asn[c]	L-asparagine	C4H8N2O3	C4H8N2O3	0	cytosol	C00152	3452	17196	InChI=1S/C4H8N2O3/c5-2(4(8)9)1-3(6)7/h2H,1,5H2,(H2,6,7)(H,8,9)/t2-/m0/s1	N[C@@H](CC(=O)N)C(=O)O	7.5
asn[e]	L-asparagine	C4H8N2O3	C4H8N2O3	0	environment	C00152	3452	17196	InChI=1S/C4H8N2O3/c5-2(4(8)9)1-3(6)7/h2H,1,5H2,(H2,6,7)(H,8,9)/t2-/m0/s1	N[C@@H](CC(=O)N)C(=O)O	5.7
asp[c]	L-aspartate	C4H7NO4	C4H6NO4	-1	cytosol	C00049	3351	17053	InChI=1S/C4H7NO4/c5-2(4(8)9)1-3(6)7/h2H,1,5H2,(H,6,7)(H,8,9)/t2-/m0/s1	N[C@@H](CC(=O)O)C(=O)O	7.5
asp[m]	L-aspartate	C4H7NO4	C4H6NO4	-1	mitochondrial matrix	C00049	3351	17053	InChI=1S/C4H7NO4/c5-2(4(8)9)1-3(6)7/h2H,1,5H2,(H,6,7)(H,8,9)/t2-/m0/s1	N[C@@H](CC(=O)O)C(=O)O	7.8
asp[p]	L-aspartate	C4H7NO4	C4H6NO4	-1	plastid stroma	C00049	3351	17053	InChI=1S/C4H7NO4/c5-2(4(8)9)1-3(6)7/h2H,1,5H2,(H,6,7)(H,8,9)/t2-/m0/s1	N[C@@H](CC(=O)O)C(=O)O	8
aspsald[p]	L-aspartate-4-semialdehyde	C4H7NO3	C4H7NO3	0	plastid stroma	C00441	3730	13086	InChI=1S/C4H7NO3/c5-3(1-2-6)4(7)8/h2-3H,1,5H2,(H,7,8)/p-1/t3-/m0/s1	[H]C(=O)C[C@H](N)C([O-])=O	8
asuc[p]	N6-(1,2-dicarboxyethyl)-AMP	C14H18N5O11P	C14H14N5O11P	-4	plastid stroma	C03794	6543	15919	InChI=1S/C14H18N5O11P/c20-7(21)1-5(14(24)25)18-11-8-12(16-3-15-11)19(4-17-8)13-10(23)9(22)6(30-13)2-29-31(26,27)28/h3-6,9-10,13,22-23H,1-2H2,(H,20,21)(H,24,25)(H,15,16,18)(H2,26,27,28)/t5?,6-,9-,10-,13-/m1/s1	O[C@H]1[C@@H](O)[C@@H](O[C@@H]1COP(=O)(O)O)n2cnc3c(NC(CC(=O)O)C(=O)O)ncnc23	8
atoco[e]	alpha-tocopherol	C29H50O2	C29H50O2	0	environment	C02477	5492	18145	InChI=1S/C29H50O2/c1-20(2)12-9-13-21(3)14-10-15-22(4)16-11-18-29(8)19-17-26-25(7)27(30)23(5)24(6)28(26)31-29/h20-22,30H,9-19H2,1-8H3/t21-,22-,29-/m1/s1	CC(C)CCC[C@@H](C)CCC[C@@H](C)CCC[C@]1(C)CCc2c(C)c(O)c(C)c(C)c2O1	5.7
atoco[p]	alpha-tocopherol	C29H50O2	C29H50O2	0	plastid stroma	C02477	5492	18145	InChI=1S/C29H50O2/c1-20(2)12-9-13-21(3)14-10-15-22(4)16-11-18-29(8)19-17-26-25(7)27(30)23(5)24(6)28(26)31-29/h20-22,30H,9-19H2,1-8H3/t21-,22-,29-/m1/s1	CC(C)CCC[C@@H](C)CCC[C@@H](C)CCC[C@]1(C)CCc2c(C)c(O)c(C)c(C)c2O1	8
atp[c]	adenosine-triphosphate	C10H16N5O13P3	C10H12N5O13P3	-4	cytosol	C00002	3304	15422	InChI=1S/C10H16N5O13P3/c11-8-5-9(13-2-12-8)15(3-14-5)10-7(17)6(16)4(26-10)1-25-30(21,22)28-31(23,24)27-29(18,19)20/h2-4,6-7,10,16-17H,1H2,(H,21,22)(H,23,24)(H2,11,12,13)(H2,18,19,20)/t4-,6-,7-,10-/m1/s1	Nc1ncnc2c1ncn2[C@@H]3O[C@H](COP(=O)(O)OP(=O)(O)OP(=O)(O)O)[C@@H](O)[C@H]3O	7.5
atp[m]	adenosine-triphosphate	C10H16N5O13P3	C10H12N5O13P3	-4	mitochondrial matrix	C00002	3304	15422	InChI=1S/C10H16N5O13P3/c11-8-5-9(13-2-12-8)15(3-14-5)10-7(17)6(16)4(26-10)1-25-30(21,22)28-31(23,24)27-29(18,19)20/h2-4,6-7,10,16-17H,1H2,(H,21,22)(H,23,24)(H2,11,12,13)(H2,18,19,20)/t4-,6-,7-,10-/m1/s1	Nc1ncnc2c1ncn2[C@@H]3O[C@H](COP(=O)(O)OP(=O)(O)OP(=O)(O)O)[C@@H](O)[C@H]3O	7.8
atp[p]	adenosine-triphosphate	C10H16N5O13P3	C10H12N5O13P3	-4	plastid stroma	C00002	3304	15422	InChI=1S/C10H16N5O13P3/c11-8-5-9(13-2-12-8)15(3-14-5)10-7(17)6(16)4(26-10)1-25-30(21,22)28-31(23,24)27-29(18,19)20/h2-4,6-7,10,16-17H,1H2,(H,21,22)(H,23,24)(H2,11,12,13)(H2,18,19,20)/t4-,6-,7-,10-/m1/s1	Nc1ncnc2c1ncn2[C@@H]3O[C@H](COP(=O)(O)OP(=O)(O)OP(=O)(O)O)[C@@H](O)[C@H]3O	8
atp[x]	adenosine-triphosphate	C10H16N5O13P3	C10H12N5O13P3	-4	peroxisome	C00002	3304	15422	InChI=1S/C10H16N5O13P3/c11-8-5-9(13-2-12-8)15(3-14-5)10-7(17)6(16)4(26-10)1-25-30(21,22)28-31(23,24)27-29(18,19)20/h2-4,6-7,10,16-17H,1H2,(H,21,22)(H,23,24)(H2,11,12,13)(H2,18,19,20)/t4-,6-,7-,10-/m1/s1	Nc1ncnc2c1ncn2[C@@H]3O[C@H](COP(=O)(O)OP(=O)(O)OP(=O)(O)O)[C@@H](O)[C@H]3O	7.5
biomass[e]	Biomass	C47.83699648H84.11651971N3.264247211O18.35609592P0.006364423709S0.04268997825	C47.83699648H84.11651971N3.264247211O18.35609592P0.006364423709S0.04268997825	0.0083593	environment						5.7
biomass[u]	Biomass	C47.83699648H84.11651971N3.264247211O18.35609592P0.006364423709S0.04268997825	C47.83699648H84.11651971N3.264247211O18.35609592P0.006364423709S0.04268997825	0.0083593	no compartment
c10c0acp[p]	decanoyl-[acyl-carrier-protein]	C10H19OSR	C10H19OSR	0	plastid stroma	C05755	8050	4349		CCCCCCCCCC(=O)S[*]	8
c10c0coa[x]	decanoyl-CoA	C31H54N7O17P3S	C31H50N7O17P3S	-4	peroxisome	C05274	7661	28493	InChI=1S/C31H54N7O17P3S/c1-4-5-6-7-8-9-10-11-22(40)59-15-14-33-21(39)12-13-34-29(43)26(42)31(2,3)17-52-58(49,50)55-57(47,48)51-16-20-25(54-56(44,45)46)24(41)30(53-20)38-19-37-23-27(32)35-18-36-28(23)38/h18-20,24-26,30,41-42H,4-17H2,1-3H3,(H,33,39)(H,34,43)(H,47,48)(H,49,50)(H2,32,35,36)(H2,44,45,46)/t20-,24-,25-,26+,30-/m1/s1	CCCCCCCCCC(=O)SCCNC(=O)CCNC(=O)[C@H](O)C(C)(C)COP(O)(=O)OP(O)(=O)OC[C@H]1O[C@H]([C@H](O)[C@@H]1OP(O)(O)=O)n1cnc2c(N)ncnc12	7.5
c10c1d2transacp[p]	trans-deca-2-enoyl-[acyl-carrier-protein]	C10H17OSR	C10H17OSR	0	plastid stroma	C05754	8049				8
c10c1d2transcoa[x]	trans-dec-2-enoyl-CoA	C31H52N7O17P3S	C31H48N7O17P3S	-4	peroxisome	C05275	7662	10723	InChI=1S/C31H52N7O17P3S/c1-4-5-6-7-8-9-10-11-22(40)59-15-14-33-21(39)12-13-34-29(43)26(42)31(2,3)17-52-58(49,50)55-57(47,48)51-16-20-25(54-56(44,45)46)24(41)30(53-20)38-19-37-23-27(32)35-18-36-28(23)38/h10-11,18-20,24-26,30,41-42H,4-9,12-17H2,1-3H3,(H,33,39)(H,34,43)(H,47,48)(H,49,50)(H2,32,35,36)(H2,44,45,46)/b11-10+/t20-,24-,25-,26+,30-/m1/s1	CCCCCCC\C=C\C(=O)SCCNC(=O)CCNC(=O)[C@H](O)C(C)(C)COP(O)(=O)OP(O)(=O)OC[C@H]1O[C@H]([C@H](O)[C@@H]1OP(O)(O)=O)n1cnc2c(N)ncnc12	7.5
c10c1d4ciscoa[x]	cis-dec-4-enoyl-CoA	C31H52N7O17P3S	C31H48N7O17P3S	-4	peroxisome			29140	InChI=1S/C31H52N7O17P3S/c1-4-5-6-7-8-9-10-11-22(40)59-15-14-33-21(39)12-13-34-29(43)26(42)31(2,3)17-52-58(49,50)55-57(47,48)51-16-20-25(54-56(44,45)46)24(41)30(53-20)38-19-37-23-27(32)35-18-36-28(23)38/h8-9,18-20,24-26,30,41-42H,4-7,10-17H2,1-3H3,(H,33,39)(H,34,43)(H,47,48)(H,49,50)(H2,32,35,36)(H2,44,45,46)/b9-8-/t20-,24-,25-,26+,30-/m1/s1	CCCCC\C=C/CCC(=O)SCCNC(=O)CCNC(=O)[C@H](O)C(C)(C)COP(O)(=O)OP(O)(=O)OC[C@H]1O[C@H]([C@H](O)[C@@H]1OP(O)(O)=O)n1cnc2c(N)ncnc12	7.5
c10c2d2trans4ciscoa[x]	(2-trans,4-cis)-deca-2,4-dienoyl-CoA	C31H50N7O17P3S	C31H46N7O17P3S	-4	peroxisome			29119	InChI=1S/C31H50N7O17P3S/c1-4-5-6-7-8-9-10-11-22(40)59-15-14-33-21(39)12-13-34-29(43)26(42)31(2,3)17-52-58(49,50)55-57(47,48)51-16-20-25(54-56(44,45)46)24(41)30(53-20)38-19-37-23-27(32)35-18-36-28(23)38/h8-11,18-20,24-26,30,41-42H,4-7,12-17H2,1-3H3,(H,33,39)(H,34,43)(H,47,48)(H,49,50)(H2,32,35,36)(H2,44,45,46)/b9-8-,11-10+/t20-,24-,25-,26+,30-/m1/s1	CCCCC\C=C/C=C/C(=O)SCCNC(=O)CCNC(=O)[C@H](O)C(C)(C)COP(O)(=O)OP(O)(=O)OC[C@H]1O[C@H]([C@H](O)[C@@H]1OP(O)(O)=O)n1cnc2c(N)ncnc12	7.5
c10c2d4cis7ciscoa[x]	(4-cis,7-cis)-deca-4,7-dienoyl-CoA	C31H50N7O17P3S	C31H46N7O17P3S	-4	peroxisome						7.5
c10c3d2trans4cis7ciscoa[x]	(2-trans,4-cis,7-cis)-deca-2,4,7-trienoyl-CoA	C31H48N7O17P3S	C31H44N7O17P3S	-4	peroxisome						7.5
c12c0acp[p]	dodecanoyl-[acyl-carrier-protein]	C12H23OSR	C12H23OSR	0	plastid stroma	C05223	7620				8
c12c0coa[x]	lauroyl-CoA	C33H58N7O17P3S	C33H54N7O17P3S	-4	peroxisome	C01832	4951	15521	InChI=1S/C33H58N7O17P3S/c1-4-5-6-7-8-9-10-11-12-13-24(42)61-17-16-35-23(41)14-15-36-31(45)28(44)33(2,3)19-54-60(51,52)57-59(49,50)53-18-22-27(56-58(46,47)48)26(43)32(55-22)40-21-39-25-29(34)37-20-38-30(25)40/h20-22,26-28,32,43-44H,4-19H2,1-3H3,(H,35,41)(H,36,45)(H,49,50)(H,51,52)(H2,34,37,38)(H2,46,47,48)/t22-,26-,27-,28+,32-/m1/s1	CCCCCCCCCCCC(=O)SCCNC(=O)CCNC(=O)[C@H](O)C(C)(C)COP(O)(=O)OP(O)(=O)OC[C@H]1O[C@H]([C@H](O)[C@@H]1OP(O)(O)=O)n1cnc2c(N)ncnc12	7.5
c12c1d2transacp[p]	trans-dodec-2-enoyl-[acyl-carrier-protein]	C12H21OSR	C12H21OSR	0	plastid stroma	C05758	8053				8
c12c1d2transcoa[x]	trans-dodec-2-enoyl-CoA	C33H56N7O17P3S	C33H52N7O17P3S	-4	peroxisome	C03221	6094	15471	InChI=1S/C33H56N7O17P3S/c1-4-5-6-7-8-9-10-11-12-13-24(42)61-17-16-35-23(41)14-15-36-31(45)28(44)33(2,3)19-54-60(51,52)57-59(49,50)53-18-22-27(56-58(46,47)48)26(43)32(55-22)40-21-39-25-29(34)37-20-38-30(25)40/h12-13,20-22,26-28,32,43-44H,4-11,14-19H2,1-3H3,(H,35,41)(H,36,45)(H,49,50)(H,51,52)(H2,34,37,38)(H2,46,47,48)/b13-12+/t22-,26-,27-,28+,32-/m1/s1	CCCCCCCCC\C=C\C(=O)SCCNC(=O)CCNC(=O)[C@H](O)C(C)(C)COP(O)(=O)OP(O)(=O)OC[C@H]1O[C@H]([C@H](O)[C@@H]1OP(O)(O)=O)n1cnc2c(N)ncnc12	7.5
c12c1d3ciscoa[x]	3-cis-dodecenoyl-CoA	C33H56N7O17P3S	C33H52N7O17P3S	-4	peroxisome	C02944	5863	27989	InChI=1S/C33H56N7O17P3S/c1-4-5-6-7-8-9-10-11-12-13-24(42)61-17-16-35-23(41)14-15-36-31(45)28(44)33(2,3)19-54-60(51,52)57-59(49,50)53-18-22-27(56-58(46,47)48)26(43)32(55-22)40-21-39-25-29(34)37-20-38-30(25)40/h11-12,20-22,26-28,32,43-44H,4-10,13-19H2,1-3H3,(H,35,41)(H,36,45)(H,49,50)(H,51,52)(H2,34,37,38)(H2,46,47,48)/b12-11-/t22-,26-,27-,28+,32-/m1/s1	CCCCCCCC\C=C/CC(=O)SCCNC(=O)CCNC(=O)[C@H](O)C(C)(C)COP(O)(=O)OP(O)(=O)OC[C@H]1O[C@H]([C@H](O)[C@@H]1OP(O)(O)=O)n1cnc2c(N)ncnc12	7.5
c12c2d2trans6ciscoa[x]	trans,cis-lauro-2,6-dienoyl-CoA	C33H54N7O17P3S	C33H50N7O17P3S	-4	peroxisome	C05279	7666	28387	InChI=1S/C33H54N7O17P3S/c1-4-5-6-7-8-9-10-11-12-13-24(42)61-17-16-35-23(41)14-15-36-31(45)28(44)33(2,3)19-54-60(51,52)57-59(49,50)53-18-22-27(56-58(46,47)48)26(43)32(55-22)40-21-39-25-29(34)37-20-38-30(25)40/h8-9,12-13,20-22,26-28,32,43-44H,4-7,10-11,14-19H2,1-3H3,(H,35,41)(H,36,45)(H,49,50)(H,51,52)(H2,34,37,38)(H2,46,47,48)/b9-8-,13-12+/t22-,26-,27-,28+,32-/m1/s1	CCCCC\C=C/CC\C=C\C(=O)SCCNC(=O)CCNC(=O)[C@H](O)C(C)(C)COP(O)(=O)OP(O)(=O)OC[C@H]1O[C@H]([C@H](O)[C@@H]1OP(O)(O)=O)n1cnc2c(N)ncnc12	7.5
c12c2d3cis6ciscoa[x]	cis,cis-3,6-dodecadienoyl-CoA	C33H54N7O17P3S	C33H50N7O17P3S	-4	peroxisome	C05280	7667	28002	InChI=1S/C33H54N7O17P3S/c1-4-5-6-7-8-9-10-11-12-13-24(42)61-17-16-35-23(41)14-15-36-31(45)28(44)33(2,3)19-54-60(51,52)57-59(49,50)53-18-22-27(56-58(46,47)48)26(43)32(55-22)40-21-39-25-29(34)37-20-38-30(25)40/h8-9,11-12,20-22,26-28,32,43-44H,4-7,10,13-19H2,1-3H3,(H,35,41)(H,36,45)(H,49,50)(H,51,52)(H2,34,37,38)(H2,46,47,48)/b9-8-,12-11-/t22-,26-,27-,28+,32-/m1/s1	CCCCC\C=C/C\C=C/CC(=O)SCCNC(=O)CCNC(=O)[C@H](O)C(C)(C)COP(O)(=O)OP(O)(=O)OC[C@H]1O[C@H]([C@H](O)[C@@H]1OP(O)(O)=O)n1cnc2c(N)ncnc12	7.5
c12c3d2trans6cis9ciscoa[x]	C12c3d2trans6cis9cisCoA	C33H52N7O17P3S	C33H48N7O17P3S	-4	peroxisome						7.5
c12c3d3cis6cis9ciscoa[x]	C12c3d3cis6cis9cisCoA	C33H52N7O17P3S	C33H48N7O17P3S	-4	peroxisome						7.5
c14c0acp[p]	tetradecanoyl-[acyl-carrier-protein]	C14H27OSR	C14H27OSR	0	plastid stroma	C05761	8056				8
c14c0coa[x]	tetradecanoyl-CoA	C35H62N7O17P3S	C35H58N7O17P3S	-4	peroxisome	C02593	5585	15532	InChI=1S/C35H62N7O17P3S/c1-4-5-6-7-8-9-10-11-12-13-14-15-26(44)63-19-18-37-25(43)16-17-38-33(47)30(46)35(2,3)21-56-62(53,54)59-61(51,52)55-20-24-29(58-60(48,49)50)28(45)34(57-24)42-23-41-27-31(36)39-22-40-32(27)42/h22-24,28-30,34,45-46H,4-21H2,1-3H3,(H,37,43)(H,38,47)(H,51,52)(H,53,54)(H2,36,39,40)(H2,48,49,50)/t24-,28-,29-,30+,34-/m1/s1	CCCCCCCCCCCCCC(=O)SCCNC(=O)CCNC(=O)[C@H](O)C(C)(C)COP(O)(=O)OP(O)(=O)OC[C@H]1O[C@H]([C@H](O)[C@@H]1OP(O)(O)=O)n1cnc2c(N)ncnc12	7.5
c14c1d2transacp[p]	trans-tetradec-2-enoyl-[acyl-carrier-protein]	C14H25OSR	C14H25OSR	0	plastid stroma	C05760	8055				8
c14c1d2transcoa[x]	trans-tetradec-2-enoyl-CoA	C35H60N7O17P3S	C35H56N7O17P3S	-4	peroxisome	C05273	7660	27721	InChI=1S/C35H60N7O17P3S/c1-4-5-6-7-8-9-10-11-12-13-14-15-26(44)63-19-18-37-25(43)16-17-38-33(47)30(46)35(2,3)21-56-62(53,54)59-61(51,52)55-20-24-29(58-60(48,49)50)28(45)34(57-24)42-23-41-27-31(36)39-22-40-32(27)42/h14-15,22-24,28-30,34,45-46H,4-13,16-21H2,1-3H3,(H,37,43)(H,38,47)(H,51,52)(H,53,54)(H2,36,39,40)(H2,48,49,50)/b15-14+/t24-,28-,29-,30+,34-/m1/s1	CCCCCCCCCCC\C=C\C(=O)SCCNC(=O)CCNC(=O)[C@H](O)C(C)(C)COP(O)(=O)OP(O)(=O)OC[C@H]1O[C@H]([C@H](O)[C@@H]1OP(O)(O)=O)n1cnc2c(N)ncnc12	7.5
c14c1d5ciscoa[x]	cis-tetradec-5-enoyl-CoA	C35H60N7O17P3S	C35H56N7O17P3S	-4	peroxisome			70712	InChI=1S/C35H60N7O17P3S/c1-4-5-6-7-8-9-10-11-12-13-14-15-26(44)63-19-18-37-25(43)16-17-38-33(47)30(46)35(2,3)21-56-62(53,54)59-61(51,52)55-20-24-29(58-60(48,49)50)28(45)34(57-24)42-23-41-27-31(36)39-22-40-32(27)42/h11-12,22-24,28-30,34,45-46H,4-10,13-21H2,1-3H3,(H,37,43)(H,38,47)(H,51,52)(H,53,54)(H2,36,39,40)(H2,48,49,50)/b12-11-/t24-,28-,29-,30+,34-/m1/s1	CCCCCCCC\C=C/CCCC(=O)SCCNC(=O)CCNC(=O)[C@H](O)C(C)(C)COP(O)(=O)OP(O)(=O)OC[C@H]1O[C@H]([C@H](O)[C@@H]1OP(O)(O)=O)n1cnc2c(N)ncnc12	7.5
c14c2d2trans5ciscoa[x]	C14c2d2trans5cisCoA	C35H58N7O17P3S	C35H54N7O17P3S	-4	peroxisome						7.5
c14c2d5cis8ciscoa[x]	C14c2d5cis8cisCoA	C35H58N7O17P3S	C35H54N7O17P3S	-4	peroxisome						7.5
c14c3d2trans5cis8ciscoa[x]	C14c3d2trans5cis8cisCoA	C35H56N7O17P3S	C35H52N7O17P3S	-4	peroxisome						7.5
c14c3d5cis8cis11ciscoa[x]	C14c3d5cis8cis11cisCoA	C35H56N7O17P3S	C35H52N7O17P3S	-4	peroxisome						7.5
c14c4d2trans5cis8cis11ciscoa[x]	C14c4d2trans5cis8cis11cisCoA	C35H54N7O17P3S	C35H50N7O17P3S	-4	peroxisome						7.5
c16c0[c]	hexadecanoic-acid	C16H32O2	C16H31O2	-1	cytosol	C00249	3548	15756	InChI=1S/C16H32O2/c1-2-3-4-5-6-7-8-9-10-11-12-13-14-15-16(17)18/h2-15H2,1H3,(H,17,18)	CCCCCCCCCCCCCCCC(O)=O	7.5
c16c0[p]	hexadecanoic-acid	C16H32O2	C16H31O2	-1	plastid stroma	C00249	3548	15756	InChI=1S/C16H32O2/c1-2-3-4-5-6-7-8-9-10-11-12-13-14-15-16(17)18/h2-15H2,1H3,(H,17,18)	CCCCCCCCCCCCCCCC(O)=O	8
c16c0[x]	hexadecanoic-acid	C16H32O2	C16H31O2	-1	peroxisome	C00249	3548	15756	InChI=1S/C16H32O2/c1-2-3-4-5-6-7-8-9-10-11-12-13-14-15-16(17)18/h2-15H2,1H3,(H,17,18)	CCCCCCCCCCCCCCCC(O)=O	7.5
c16c0acp[p]	hexadecanoyl-[acyl-carrier-protein]	C16H31OSR	C16H31OSR	0	plastid stroma	C05764	8059	5697		CCCCCCCCCCCCCCCC(=O)S[*]	8
c16c0coa[c]	hexadecanoyl-CoA	C37H66N7O17P3S	C37H62N7O17P3S	-4	cytosol	C00154	3454	15525	InChI=1S/C37H66N7O17P3S/c1-4-5-6-7-8-9-10-11-12-13-14-15-16-17-28(46)65-21-20-39-27(45)18-19-40-35(49)32(48)37(2,3)23-58-64(55,56)61-63(53,54)57-22-26-31(60-62(50,51)52)30(47)36(59-26)44-25-43-29-33(38)41-24-42-34(29)44/h24-26,30-32,36,47-48H,4-23H2,1-3H3,(H,39,45)(H,40,49)(H,53,54)(H,55,56)(H2,38,41,42)(H2,50,51,52)/t26-,30-,31-,32+,36-/m1/s1	CCCCCCCCCCCCCCCC(=O)SCCNC(=O)CCNC(=O)[C@H](O)C(C)(C)COP(O)(=O)OP(O)(=O)OC[C@H]1O[C@H]([C@H](O)[C@@H]1OP(O)(O)=O)n1cnc2c(N)ncnc12	7.5
c16c0coa[x]	hexadecanoyl-CoA	C37H66N7O17P3S	C37H62N7O17P3S	-4	peroxisome	C00154	3454	15525	InChI=1S/C37H66N7O17P3S/c1-4-5-6-7-8-9-10-11-12-13-14-15-16-17-28(46)65-21-20-39-27(45)18-19-40-35(49)32(48)37(2,3)23-58-64(55,56)61-63(53,54)57-22-26-31(60-62(50,51)52)30(47)36(59-26)44-25-43-29-33(38)41-24-42-34(29)44/h24-26,30-32,36,47-48H,4-23H2,1-3H3,(H,39,45)(H,40,49)(H,53,54)(H,55,56)(H2,38,41,42)(H2,50,51,52)/t26-,30-,31-,32+,36-/m1/s1	CCCCCCCCCCCCCCCC(=O)SCCNC(=O)CCNC(=O)[C@H](O)C(C)(C)COP(O)(=O)OP(O)(=O)OC[C@H]1O[C@H]([C@H](O)[C@@H]1OP(O)(O)=O)n1cnc2c(N)ncnc12	7.5
c16c1d2transacp[p]	trans-hexadec-2-enoyl-[acyl-carrier-protein]	C16H29OSR	C16H29OSR	0	plastid stroma	C05763	8058				8
c16c1d2transcoa[x]	C16c1d2transCoA	C37H64N7O17P3S	C37H60N7O17P3S	-4	peroxisome			28935	InChI=1S/C37H64N7O17P3S/c1-4-5-6-7-8-9-10-11-12-13-14-15-16-17-28(46)65-21-20-39-27(45)18-19-40-35(49)32(48)37(2,3)23-58-64(55,56)61-63(53,54)57-22-26-31(60-62(50,51)52)30(47)36(59-26)44-25-43-29-33(38)41-24-42-34(29)44/h16-17,24-26,30-32,36,47-48H,4-15,18-23H2,1-3H3,(H,39,45)(H,40,49)(H,53,54)(H,55,56)(H2,38,41,42)(H2,50,51,52)/b17-16+/t26-,30-,31-,32+,36-/m1/s1	CCCCCCCCCCCCC\C=C\C(=O)SCCNC(=O)CCNC(=O)[C@H](O)C(C)(C)COP(O)(=O)OP(O)(=O)OC[C@H]1O[C@H]([C@H](O)[C@@H]1OP(O)(O)=O)n1cnc2c(N)ncnc12	7.5
c16c1d7ciscoa[x]	C16c1d7cisCoA	C37H64N7O17P3S	C37H60N7O17P3S	-4	peroxisome						7.5
c16c2d2trans7ciscoa[x]	C16c2d2trans7cisCoA	C37H62N7O17P3S	C37H58N7O17P3S	-4	peroxisome						7.5
c16c2d7cis10ciscoa[x]	C16c2d7cis10cisCoA	C37H62N7O17P3S	C37H58N7O17P3S	-4	peroxisome						7.5
c16c3d2trans7cis10ciscoa[x]	C16c3d2trans7cis10cisCoA	C37H60N7O17P3S	C37H56N7O17P3S	-4	peroxisome						7.5
c16c3d7cis10cis13ciscoa[x]	C16c3d7cis10cis13cisCoA	C37H60N7O17P3S	C37H56N7O17P3S	-4	peroxisome						7.5
c16c4d2trans7cis10cis13ciscoa[x]	C16c4d2trans7cis10cis13cisCoA	C37H58N7O17P3S	C37H54N7O17P3S	-4	peroxisome						7.5
c18c0[c]	octadecanoic-acid	C18H36O2	C18H35O2	-1	cytosol	C01530	4692	28842	InChI=1S/C18H36O2/c1-2-3-4-5-6-7-8-9-10-11-12-13-14-15-16-17-18(19)20/h2-17H2,1H3,(H,19,20)	CCCCCCCCCCCCCCCCCC(=O)O	7.5
c18c0[p]	octadecanoic-acid	C18H36O2	C18H35O2	-1	plastid stroma	C01530	4692	28842	InChI=1S/C18H36O2/c1-2-3-4-5-6-7-8-9-10-11-12-13-14-15-16-17-18(19)20/h2-17H2,1H3,(H,19,20)	CCCCCCCCCCCCCCCCCC(=O)O	8
c18c0[x]	octadecanoic-acid	C18H36O2	C18H35O2	-1	peroxisome	C01530	4692	28842	InChI=1S/C18H36O2/c1-2-3-4-5-6-7-8-9-10-11-12-13-14-15-16-17-18(19)20/h2-17H2,1H3,(H,19,20)	CCCCCCCCCCCCCCCCCC(=O)O	7.5
c18c0acp[p]	octadecanoyl-[acyl-carrier-protein]	C18H35OSR	C18H35OSR	0	plastid stroma	C04088	6780				8
c18c0coa[c]	octadecanoyl-CoA	C39H70N7O17P3S	C39H66N7O17P3S	-4	cytosol	C00412	3702	15541	InChI=1S/C39H70N7O17P3S/c1-4-5-6-7-8-9-10-11-12-13-14-15-16-17-18-19-30(48)67-23-22-41-29(47)20-21-42-37(51)34(50)39(2,3)25-60-66(57,58)63-65(55,56)59-24-28-33(62-64(52,53)54)32(49)38(61-28)46-27-45-31-35(40)43-26-44-36(31)46/h26-28,32-34,38,49-50H,4-25H2,1-3H3,(H,41,47)(H,42,51)(H,55,56)(H,57,58)(H2,40,43,44)(H2,52,53,54)/t28-,32-,33-,34+,38-/m1/s1	CCCCCCCCCCCCCCCCCC(=O)SCCNC(=O)CCNC(=O)[C@H](O)C(C)(C)COP(O)(=O)OP(O)(=O)OC[C@H]1O[C@H]([C@H](O)[C@@H]1OP(O)(O)=O)n1cnc2c(N)ncnc12	7.5
c18c0coa[x]	octadecanoyl-CoA	C39H70N7O17P3S	C39H66N7O17P3S	-4	peroxisome	C00412	3702	15541	InChI=1S/C39H70N7O17P3S/c1-4-5-6-7-8-9-10-11-12-13-14-15-16-17-18-19-30(48)67-23-22-41-29(47)20-21-42-37(51)34(50)39(2,3)25-60-66(57,58)63-65(55,56)59-24-28-33(62-64(52,53)54)32(49)38(61-28)46-27-45-31-35(40)43-26-44-36(31)46/h26-28,32-34,38,49-50H,4-25H2,1-3H3,(H,41,47)(H,42,51)(H,55,56)(H,57,58)(H2,40,43,44)(H2,52,53,54)/t28-,32-,33-,34+,38-/m1/s1	CCCCCCCCCCCCCCCCCC(=O)SCCNC(=O)CCNC(=O)[C@H](O)C(C)(C)COP(O)(=O)OP(O)(=O)OC[C@H]1O[C@H]([C@H](O)[C@@H]1OP(O)(O)=O)n1cnc2c(N)ncnc12	7.5
c18c1d2transacp[p]	trans-octadec-2-enoyl-[acyl-carrier-protein]	C18H33OSR	C18H33OSR	0	plastid stroma	C16221	47205529				8
c18c1d2transcoa[x]	C18c1d2transCoA	C39H68N7O17P3S	C39H64N7O17P3S	-4	peroxisome			50570	InChI=1S/C39H68N7O17P3S/c1-4-5-6-7-8-9-10-11-12-13-14-15-16-17-18-19-30(48)67-23-22-41-29(47)20-21-42-37(51)34(50)39(2,3)25-60-66(57,58)63-65(55,56)59-24-28-33(62-64(52,53)54)32(49)38(61-28)46-27-45-31-35(40)43-26-44-36(31)46/h18-19,26-28,32-34,38,49-50H,4-17,20-25H2,1-3H3,(H,41,47)(H,42,51)(H,55,56)(H,57,58)(H2,40,43,44)(H2,52,53,54)/b19-18+/t28-,32-,33-,34+,38-/m1/s1	CCCCCCCCCCCCCCC\C=C\C(=O)SCCNC(=O)CCNC(=O)[C@H](O)C(C)(C)COP(O)(=O)OP(O)(=O)OC[C@H]1O[C@H]([C@H](O)[C@@H]1OP(O)(O)=O)n1cnc2c(N)ncnc12	7.5
c18c1d9cis[c]	octadecenoic-acid	C18H34O2	C18H33O2	-1	cytosol	C00712	3978	16196	InChI=1S/C18H34O2/c1-2-3-4-5-6-7-8-9-10-11-12-13-14-15-16-17-18(19)20/h9-10H,2-8,11-17H2,1H3,(H,19,20)/b10-9-	CCCCCCCC\C=C/CCCCCCCC(O)=O	7.5
c18c1d9cis[p]	octadecenoic-acid	C18H34O2	C18H33O2	-1	plastid stroma	C00712	3978	16196	InChI=1S/C18H34O2/c1-2-3-4-5-6-7-8-9-10-11-12-13-14-15-16-17-18(19)20/h9-10H,2-8,11-17H2,1H3,(H,19,20)/b10-9-	CCCCCCCC\C=C/CCCCCCCC(O)=O	8
c18c1d9cis[x]	octadecenoic-acid	C18H34O2	C18H33O2	-1	peroxisome	C00712	3978	16196	InChI=1S/C18H34O2/c1-2-3-4-5-6-7-8-9-10-11-12-13-14-15-16-17-18(19)20/h9-10H,2-8,11-17H2,1H3,(H,19,20)/b10-9-	CCCCCCCC\C=C/CCCCCCCC(O)=O	7.5
c18c1d9cisacp[p]	octadecenoyl-[acyl-carrier-protein]	C18H33OSR	C18H33OSR	0	plastid stroma	C01203	4427				8
c18c1d9ciscoa[c]	octadecenoyl-CoA	C39H68N7O17P3S	C39H64N7O17P3S	-4	cytosol	C00510	3793	15534	InChI=1S/C39H68N7O17P3S/c1-4-5-6-7-8-9-10-11-12-13-14-15-16-17-18-19-30(48)67-23-22-41-29(47)20-21-42-37(51)34(50)39(2,3)25-60-66(57,58)63-65(55,56)59-24-28-33(62-64(52,53)54)32(49)38(61-28)46-27-45-31-35(40)43-26-44-36(31)46/h11-12,26-28,32-34,38,49-50H,4-10,13-25H2,1-3H3,(H,41,47)(H,42,51)(H,55,56)(H,57,58)(H2,40,43,44)(H2,52,53,54)/b12-11-/t28-,32-,33-,34+,38-/m1/s1	CCCCCCCC\C=C/CCCCCCCC(=O)SCCNC(=O)CCNC(=O)[C@H](O)C(C)(C)COP(O)(=O)OP(O)(=O)OC[C@H]1O[C@H]([C@H](O)[C@@H]1OP(O)(O)=O)n1cnc2c(N)ncnc12	7.5
c18c1d9ciscoa[x]	octadecenoyl-CoA	C39H68N7O17P3S	C39H64N7O17P3S	-4	peroxisome	C00510	3793	15534	InChI=1S/C39H68N7O17P3S/c1-4-5-6-7-8-9-10-11-12-13-14-15-16-17-18-19-30(48)67-23-22-41-29(47)20-21-42-37(51)34(50)39(2,3)25-60-66(57,58)63-65(55,56)59-24-28-33(62-64(52,53)54)32(49)38(61-28)46-27-45-31-35(40)43-26-44-36(31)46/h11-12,26-28,32-34,38,49-50H,4-10,13-25H2,1-3H3,(H,41,47)(H,42,51)(H,55,56)(H,57,58)(H2,40,43,44)(H2,52,53,54)/b12-11-/t28-,32-,33-,34+,38-/m1/s1	CCCCCCCC\C=C/CCCCCCCC(=O)SCCNC(=O)CCNC(=O)[C@H](O)C(C)(C)COP(O)(=O)OP(O)(=O)OC[C@H]1O[C@H]([C@H](O)[C@@H]1OP(O)(O)=O)n1cnc2c(N)ncnc12	7.5
c18c2d2trans9ciscoa[x]	C18c2d2trans9cisCoA	C39H66N7O17P3S	C39H62N7O17P3S	-4	peroxisome						7.5
c18c2d9cis12cis[c]	linoleic acid	C18H32O2	C18H31O2	-1	cytosol	C01595	4750	17351	InChI=1S/C18H32O2/c1-2-3-4-5-6-7-8-9-10-11-12-13-14-15-16-17-18(19)20/h6-7,9-10H,2-5,8,11-17H2,1H3,(H,19,20)/b7-6-,10-9-	CCCCC\C=C/C\C=C/CCCCCCCC(=O)O	7.5
c18c2d9cis12cis[x]	linoleic acid	C18H32O2	C18H31O2	-1	peroxisome	C01595	4750	17351	InChI=1S/C18H32O2/c1-2-3-4-5-6-7-8-9-10-11-12-13-14-15-16-17-18(19)20/h6-7,9-10H,2-5,8,11-17H2,1H3,(H,19,20)/b7-6-,10-9-	CCCCC\C=C/C\C=C/CCCCCCCC(=O)O	7.5
c18c2d9cis12ciscoa[c]	linoleoyl-CoA	C39H66N7O17P3S	C39H62N7O17P3S	-4	cytosol	C02050	5139	15530	InChI=1S/C39H66N7O17P3S/c1-4-5-6-7-8-9-10-11-12-13-14-15-16-17-18-19-30(48)67-23-22-41-29(47)20-21-42-37(51)34(50)39(2,3)25-60-66(57,58)63-65(55,56)59-24-28-33(62-64(52,53)54)32(49)38(61-28)46-27-45-31-35(40)43-26-44-36(31)46/h8-9,11-12,26-28,32-34,38,49-50H,4-7,10,13-25H2,1-3H3,(H,41,47)(H,42,51)(H,55,56)(H,57,58)(H2,40,43,44)(H2,52,53,54)/b9-8-,12-11-/t28-,32-,33-,34+,38-/m1/s1	CCCCC\C=C/C\C=C/CCCCCCCC(=O)SCCNC(=O)CCNC(=O)[C@H](O)C(C)(C)COP(O)(=O)OP(O)(=O)OC[C@H]1O[C@H]([C@H](O)[C@@H]1OP(O)(O)=O)n1cnc2c(N)ncnc12	7.5
c18c2d9cis12ciscoa[x]	linoleoyl-CoA	C39H66N7O17P3S	C39H62N7O17P3S	-4	peroxisome	C02050	5139	15530	InChI=1S/C39H66N7O17P3S/c1-4-5-6-7-8-9-10-11-12-13-14-15-16-17-18-19-30(48)67-23-22-41-29(47)20-21-42-37(51)34(50)39(2,3)25-60-66(57,58)63-65(55,56)59-24-28-33(62-64(52,53)54)32(49)38(61-28)46-27-45-31-35(40)43-26-44-36(31)46/h8-9,11-12,26-28,32-34,38,49-50H,4-7,10,13-25H2,1-3H3,(H,41,47)(H,42,51)(H,55,56)(H,57,58)(H2,40,43,44)(H2,52,53,54)/b9-8-,12-11-/t28-,32-,33-,34+,38-/m1/s1	CCCCC\C=C/C\C=C/CCCCCCCC(=O)SCCNC(=O)CCNC(=O)[C@H](O)C(C)(C)COP(O)(=O)OP(O)(=O)OC[C@H]1O[C@H]([C@H](O)[C@@H]1OP(O)(O)=O)n1cnc2c(N)ncnc12	7.5
c18c3d2trans9cis12ciscoa[x]	C18c3d2trans9cis12cisCoA	C39H64N7O17P3S	C39H60N7O17P3S	-4	peroxisome						7.5
c18c3d9cis12cis15cis[c]	alpha-linolenic acid	C18H30O2	C18H29O2	-1	cytosol	C06427	8662	27432	InChI=1S/C18H30O2/c1-2-3-4-5-6-7-8-9-10-11-12-13-14-15-16-17-18(19)20/h3-4,6-7,9-10H,2,5,8,11-17H2,1H3,(H,19,20)/b4-3-,7-6-,10-9-	CC\C=C/C\C=C/C\C=C/CCCCCCCC(=O)O	7.5
c18c3d9cis12cis15cis[x]	alpha-linolenic acid	C18H30O2	C18H29O2	-1	peroxisome	C06427	8662	27432	InChI=1S/C18H30O2/c1-2-3-4-5-6-7-8-9-10-11-12-13-14-15-16-17-18(19)20/h3-4,6-7,9-10H,2,5,8,11-17H2,1H3,(H,19,20)/b4-3-,7-6-,10-9-	CC\C=C/C\C=C/C\C=C/CCCCCCCC(=O)O	7.5
c18c3d9cis12cis15ciscoa[c]	alpha-linolenoyl-CoA	C39H64N7O17P3S	C39H60N7O17P3S	-4	cytosol			51985	InChI=1S/C39H64N7O17P3S/c1-4-5-6-7-8-9-10-11-12-13-14-15-16-17-18-19-30(48)67-23-22-41-29(47)20-21-42-37(51)34(50)39(2,3)25-60-66(57,58)63-65(55,56)59-24-28-33(62-64(52,53)54)32(49)38(61-28)46-27-45-31-35(40)43-26-44-36(31)46/h5-6,8-9,11-12,26-28,32-34,38,49-50H,4,7,10,13-25H2,1-3H3,(H,41,47)(H,42,51)(H,55,56)(H,57,58)(H2,40,43,44)(H2,52,53,54)/b6-5-,9-8-,12-11-/t28-,32-,33-,34+,38-/m1/s1	CC\C=C/C\C=C/C\C=C/CCCCCCCC(=O)SCCNC(=O)CCNC(=O)[C@H](O)C(C)(C)COP(O)(=O)OP(O)(=O)OC[C@H]1O[C@H]([C@H](O)[C@@H]1OP(O)(O)=O)n1cnc2c(N)ncnc12	7.5
c18c3d9cis12cis15ciscoa[x]	alpha-linolenoyl-CoA	C39H64N7O17P3S	C39H60N7O17P3S	-4	peroxisome			51985	InChI=1S/C39H64N7O17P3S/c1-4-5-6-7-8-9-10-11-12-13-14-15-16-17-18-19-30(48)67-23-22-41-29(47)20-21-42-37(51)34(50)39(2,3)25-60-66(57,58)63-65(55,56)59-24-28-33(62-64(52,53)54)32(49)38(61-28)46-27-45-31-35(40)43-26-44-36(31)46/h5-6,8-9,11-12,26-28,32-34,38,49-50H,4,7,10,13-25H2,1-3H3,(H,41,47)(H,42,51)(H,55,56)(H,57,58)(H2,40,43,44)(H2,52,53,54)/b6-5-,9-8-,12-11-/t28-,32-,33-,34+,38-/m1/s1	CC\C=C/C\C=C/C\C=C/CCCCCCCC(=O)SCCNC(=O)CCNC(=O)[C@H](O)C(C)(C)COP(O)(=O)OP(O)(=O)OC[C@H]1O[C@H]([C@H](O)[C@@H]1OP(O)(O)=O)n1cnc2c(N)ncnc12	7.5
c18c4d2trans9cis12cis15ciscoa[x]	C18c4d2trans9cis12cis15cisCoA	C39H62N7O17P3S	C39H58N7O17P3S	-4	peroxisome						7.5
c20c0[c]	icosanoic acid	C20H40O2	C20H39O2	-1	cytosol	C06425	8660	28822	InChI=1S/C20H40O2/c1-2-3-4-5-6-7-8-9-10-11-12-13-14-15-16-17-18-19-20(21)22/h2-19H2,1H3,(H,21,22)	CCCCCCCCCCCCCCCCCCCC(=O)O	7.5
c20c0[x]	icosanoic acid	C20H40O2	C20H39O2	-1	peroxisome	C06425	8660	28822	InChI=1S/C20H40O2/c1-2-3-4-5-6-7-8-9-10-11-12-13-14-15-16-17-18-19-20(21)22/h2-19H2,1H3,(H,21,22)	CCCCCCCCCCCCCCCCCCCC(=O)O	7.5
c20c0coa[c]	icosanoyl-CoA	C41H74N7O17P3S	C41H70N7O17P3S	-4	cytosol	C02041	5132	15527	InChI=1S/C41H74N7O17P3S/c1-4-5-6-7-8-9-10-11-12-13-14-15-16-17-18-19-20-21-32(50)69-25-24-43-31(49)22-23-44-39(53)36(52)41(2,3)27-62-68(59,60)65-67(57,58)61-26-30-35(64-66(54,55)56)34(51)40(63-30)48-29-47-33-37(42)45-28-46-38(33)48/h28-30,34-36,40,51-52H,4-27H2,1-3H3,(H,43,49)(H,44,53)(H,57,58)(H,59,60)(H2,42,45,46)(H2,54,55,56)/t30-,34-,35-,36+,40-/m1/s1	CCCCCCCCCCCCCCCCCCCC(=O)SCCNC(=O)CCNC(=O)[C@H](O)C(C)(C)COP(O)(=O)OP(O)(=O)OC[C@H]1O[C@H]([C@H](O)[C@@H]1OP(O)(O)=O)n1cnc2c(N)ncnc12	7.5
c20c0coa[x]	icosanoyl-CoA	C41H74N7O17P3S	C41H70N7O17P3S	-4	peroxisome	C02041	5132	15527	InChI=1S/C41H74N7O17P3S/c1-4-5-6-7-8-9-10-11-12-13-14-15-16-17-18-19-20-21-32(50)69-25-24-43-31(49)22-23-44-39(53)36(52)41(2,3)27-62-68(59,60)65-67(57,58)61-26-30-35(64-66(54,55)56)34(51)40(63-30)48-29-47-33-37(42)45-28-46-38(33)48/h28-30,34-36,40,51-52H,4-27H2,1-3H3,(H,43,49)(H,44,53)(H,57,58)(H,59,60)(H2,42,45,46)(H2,54,55,56)/t30-,34-,35-,36+,40-/m1/s1	CCCCCCCCCCCCCCCCCCCC(=O)SCCNC(=O)CCNC(=O)[C@H](O)C(C)(C)COP(O)(=O)OP(O)(=O)OC[C@H]1O[C@H]([C@H](O)[C@@H]1OP(O)(O)=O)n1cnc2c(N)ncnc12	7.5
c20c1d11cis[c]	gondoic acid	C20H38O2	C20H37O2	-1	cytosol			32425	InChI=1S/C20H38O2/c1-2-3-4-5-6-7-8-9-10-11-12-13-14-15-16-17-18-19-20(21)22/h9-10H,2-8,11-19H2,1H3,(H,21,22)/b10-9-	CCCCCCCC\C=C/CCCCCCCCCC(O)=O	7.5
c20c1d11cis[x]	gondoic acid	C20H38O2	C20H37O2	-1	peroxisome			32425	InChI=1S/C20H38O2/c1-2-3-4-5-6-7-8-9-10-11-12-13-14-15-16-17-18-19-20(21)22/h9-10H,2-8,11-19H2,1H3,(H,21,22)/b10-9-	CCCCCCCC\C=C/CCCCCCCCCC(O)=O	7.5
c20c1d11ciscoa[c]	icosenoyl-CoA	C41H72N7O17P3S	C41H68N7O17P3S	-4	cytosol	C16530	51090859				7.5
c20c1d11ciscoa[x]	icosenoyl-CoA	C41H72N7O17P3S	C41H68N7O17P3S	-4	peroxisome	C16530	51090859				7.5
c20c1d2transcoa[c]	dehydroicosanoyl-CoA	C41H72N7O17P3S	C41H68N7O17P3S	-4	cytosol						7.5
c20c1d2transcoa[x]	dehydroicosanoyl-CoA	C41H72N7O17P3S	C41H68N7O17P3S	-4	peroxisome						7.5
c20c2d2trans11ciscoa[c]	dehydroicosenoyl-CoA	C41H70N7O17P3S	C41H66N7O17P3S	-4	cytosol						7.5
c20c2d2trans11ciscoa[x]	dehydroicosenoyl-CoA	C41H70N7O17P3S	C41H66N7O17P3S	-4	peroxisome						7.5
c22c0[c]	docosanoic acid	C22H44O2	C22H43O2	-1	cytosol	C08281	10479	28941	InChI=1S/C22H44O2/c1-2-3-4-5-6-7-8-9-10-11-12-13-14-15-16-17-18-19-20-21-22(23)24/h2-21H2,1H3,(H,23,24)	CCCCCCCCCCCCCCCCCCCCCC(=O)O	7.5
c22c0[x]	docosanoic acid	C22H44O2	C22H43O2	-1	peroxisome	C08281	10479	28941	InChI=1S/C22H44O2/c1-2-3-4-5-6-7-8-9-10-11-12-13-14-15-16-17-18-19-20-21-22(23)24/h2-21H2,1H3,(H,23,24)	CCCCCCCCCCCCCCCCCCCCCC(=O)O	7.5
c22c0coa[c]	docosanoyl-CoA	C43H78N7O17P3S	C43H74N7O17P3S	-4	cytosol	C16528	51090857	65088	InChI=1S/C43H78N7O17P3S/c1-4-5-6-7-8-9-10-11-12-13-14-15-16-17-18-19-20-21-22-23-34(52)71-27-26-45-33(51)24-25-46-41(55)38(54)43(2,3)29-64-70(61,62)67-69(59,60)63-28-32-37(66-68(56,57)58)36(53)42(65-32)50-31-49-35-39(44)47-30-48-40(35)50/h30-32,36-38,42,53-54H,4-29H2,1-3H3,(H,45,51)(H,46,55)(H,59,60)(H,61,62)(H2,44,47,48)(H2,56,57,58)/t32-,36-,37-,38+,42-/m1/s1	CCCCCCCCCCCCCCCCCCCCCC(=O)SCCNC(=O)CCNC(=O)[C@H](O)C(C)(C)COP(O)(=O)OP(O)(=O)OC[C@H]1O[C@H]([C@H](O)[C@@H]1OP(O)(O)=O)n1cnc2c(N)ncnc12	7.5
c22c0coa[x]	docosanoyl-CoA	C43H78N7O17P3S	C43H74N7O17P3S	-4	peroxisome	C16528	51090857	65088	InChI=1S/C43H78N7O17P3S/c1-4-5-6-7-8-9-10-11-12-13-14-15-16-17-18-19-20-21-22-23-34(52)71-27-26-45-33(51)24-25-46-41(55)38(54)43(2,3)29-64-70(61,62)67-69(59,60)63-28-32-37(66-68(56,57)58)36(53)42(65-32)50-31-49-35-39(44)47-30-48-40(35)50/h30-32,36-38,42,53-54H,4-29H2,1-3H3,(H,45,51)(H,46,55)(H,59,60)(H,61,62)(H2,44,47,48)(H2,56,57,58)/t32-,36-,37-,38+,42-/m1/s1	CCCCCCCCCCCCCCCCCCCCCC(=O)SCCNC(=O)CCNC(=O)[C@H](O)C(C)(C)COP(O)(=O)OP(O)(=O)OC[C@H]1O[C@H]([C@H](O)[C@@H]1OP(O)(O)=O)n1cnc2c(N)ncnc12	7.5
c22c1d13cis[c]	erucic acid	C22H42O2	C22H41O2	-1	cytosol	C08316	10514	28792	InChI=1S/C22H42O2/c1-2-3-4-5-6-7-8-9-10-11-12-13-14-15-16-17-18-19-20-21-22(23)24/h9-10H,2-8,11-21H2,1H3,(H,23,24)/b10-9-	CCCCCCCC\C=C/CCCCCCCCCCCC(=O)O	7.5
c22c1d13cis[x]	erucic acid	C22H42O2	C22H41O2	-1	peroxisome	C08316	10514	28792	InChI=1S/C22H42O2/c1-2-3-4-5-6-7-8-9-10-11-12-13-14-15-16-17-18-19-20-21-22(23)24/h9-10H,2-8,11-21H2,1H3,(H,23,24)/b10-9-	CCCCCCCC\C=C/CCCCCCCCCCCC(=O)O	7.5
c22c1d13ciscoa[c]	docosenoyl-CoA	C43H76N7O17P3S	C43H72N7O17P3S	-4	cytosol	C16531	51090860				7.5
c22c1d13ciscoa[x]	docosenoyl-CoA	C43H76N7O17P3S	C43H72N7O17P3S	-4	peroxisome	C16531	51090860				7.5
c22c1d2transcoa[c]	dehydrodocosanoyl-CoA	C43H76N7O17P3S	C43H72N7O17P3S	-4	cytosol						7.5
c22c1d2transcoa[x]	dehydrodocosanoyl-CoA	C43H76N7O17P3S	C43H72N7O17P3S	-4	peroxisome						7.5
c22c2d2trans13ciscoa[c]	dehydrodocosenoyl-CoA	C43H74N7O17P3S	C43H70N7O17P3S	-4	cytosol						7.5
c22c2d2trans13ciscoa[x]	dehydrodocosenoyl-CoA	C43H74N7O17P3S	C43H70N7O17P3S	-4	peroxisome						7.5
c4c0acp[p]	butanoyl-[acyl-carrier-protein]	C4H7OSR	C4H7OSR	0	plastid stroma	C05745	8040				8
c4c0coa[x]	butanoyl-CoA	C25H42N7O17P3S	C25H38N7O17P3S	-4	peroxisome	C00136	3436	15517	InChI=1S/C25H42N7O17P3S/c1-4-5-16(34)53-9-8-27-15(33)6-7-28-23(37)20(36)25(2,3)11-46-52(43,44)49-51(41,42)45-10-14-19(48-50(38,39)40)18(35)24(47-14)32-13-31-17-21(26)29-12-30-22(17)32/h12-14,18-20,24,35-36H,4-11H2,1-3H3,(H,27,33)(H,28,37)(H,41,42)(H,43,44)(H2,26,29,30)(H2,38,39,40)/t14-,18-,19-,20+,24-/m1/s1	CCCC(=O)SCCNC(=O)CCNC(=O)[C@H](O)C(C)(C)COP(O)(=O)OP(O)(=O)OC[C@H]1O[C@H]([C@H](O)[C@@H]1OP(O)(O)=O)n1cnc2c(N)ncnc12	7.5
c4c1d2transacp[p]	trans-tetra-2-enoyl-[acyl-carrier-protein]	C4H5OSR	C4H5OSR	0	plastid stroma	C04246	6911				8
c4c1d2transcoa[x]	crotonoyl-CoA	C25H40N7O17P3S	C25H36N7O17P3S	-4	peroxisome	C00877	4133	15473	InChI=1S/C25H40N7O17P3S/c1-4-5-16(34)53-9-8-27-15(33)6-7-28-23(37)20(36)25(2,3)11-46-52(43,44)49-51(41,42)45-10-14-19(48-50(38,39)40)18(35)24(47-14)32-13-31-17-21(26)29-12-30-22(17)32/h4-5,12-14,18-20,24,35-36H,6-11H2,1-3H3,(H,27,33)(H,28,37)(H,41,42)(H,43,44)(H2,26,29,30)(H2,38,39,40)/b5-4+/t14-,18-,19-,20+,24-/m1/s1	C\C=C\C(=O)SCCNC(=O)CCNC(=O)[C@H](O)C(C)(C)COP(O)(=O)OP(O)(=O)OC[C@H]1O[C@H]([C@H](O)[C@@H]1OP(O)(O)=O)n1cnc2c(N)ncnc12	7.5
c6c0acp[p]	hexanoyl-[acyl-carrier-protein]	C6H11OSR	C6H11OSR	0	plastid stroma	C05749	8044				8
c6c0coa[x]	hexanoyl-CoA	C27H46N7O17P3S	C27H42N7O17P3S	-4	peroxisome	C05270	7657	27540	InChI=1S/C27H46N7O17P3S/c1-4-5-6-7-18(36)55-11-10-29-17(35)8-9-30-25(39)22(38)27(2,3)13-48-54(45,46)51-53(43,44)47-12-16-21(50-52(40,41)42)20(37)26(49-16)34-15-33-19-23(28)31-14-32-24(19)34/h14-16,20-22,26,37-38H,4-13H2,1-3H3,(H,29,35)(H,30,39)(H,43,44)(H,45,46)(H2,28,31,32)(H2,40,41,42)/t16-,20-,21-,22+,26-/m1/s1	CCCCCC(=O)SCCNC(=O)CCNC(=O)[C@H](O)C(C)(C)COP(O)(=O)OP(O)(=O)OC[C@H]1O[C@H]([C@H](O)[C@@H]1OP(O)(O)=O)n1cnc2c(N)ncnc12	7.5
c6c1d2transacp[p]	trans-hexa-2-enoyl-[acyl-carrier-protein]	C6H9OSR	C6H9OSR	0	plastid stroma	C05748	8043				8
c6c1d2transcoa[x]	trans-hex-2-enoyl-CoA	C27H44N7O17P3S	C27H40N7O17P3S	-4	peroxisome	C05271	7658	28706	InChI=1S/C27H44N7O17P3S/c1-4-5-6-7-18(36)55-11-10-29-17(35)8-9-30-25(39)22(38)27(2,3)13-48-54(45,46)51-53(43,44)47-12-16-21(50-52(40,41)42)20(37)26(49-16)34-15-33-19-23(28)31-14-32-24(19)34/h6-7,14-16,20-22,26,37-38H,4-5,8-13H2,1-3H3,(H,29,35)(H,30,39)(H,43,44)(H,45,46)(H2,28,31,32)(H2,40,41,42)/b7-6+/t16-,20-,21-,22+,26-/m1/s1	CCC\C=C\C(=O)SCCNC(=O)CCNC(=O)[C@H](O)C(C)(C)COP(O)(=O)OP(O)(=O)OC[C@H]1O[C@H]([C@H](O)[C@@H]1OP(O)(O)=O)n1cnc2c(N)ncnc12	7.5
c6c1d3ciscoa[x]	C6c1d3cisCoA	C27H42N7O17P3S	C27H40N7O17P3S	-4	peroxisome						7.5
c8c0acp[p]	octanoyl-[acyl-carrier-protein]	C8H15OSR	C8H15OSR	0	plastid stroma	C05752	8047	7725		CCCCCCCC(=O)S[*]	8
c8c0coa[x]	octanoyl-CoA	C29H50N7O17P3S	C29H46N7O17P3S	-4	peroxisome	C01944	5048	15533	InChI=1S/C29H50N7O17P3S/c1-4-5-6-7-8-9-20(38)57-13-12-31-19(37)10-11-32-27(41)24(40)29(2,3)15-50-56(47,48)53-55(45,46)49-14-18-23(52-54(42,43)44)22(39)28(51-18)36-17-35-21-25(30)33-16-34-26(21)36/h16-18,22-24,28,39-40H,4-15H2,1-3H3,(H,31,37)(H,32,41)(H,45,46)(H,47,48)(H2,30,33,34)(H2,42,43,44)/t18-,22-,23-,24+,28-/m1/s1	CCCCCCCC(=O)SCCNC(=O)CCNC(=O)[C@H](O)C(C)(C)COP(O)(=O)OP(O)(=O)OC[C@H]1O[C@H]([C@H](O)[C@@H]1OP(O)(O)=O)n1cnc2c(N)ncnc12	7.5
c8c1d2ciscoa[x]	C8c1d2cisCoA	C29H48N7O17P3S	C29H44N7O17P3S	-4	peroxisome						7.5
c8c1d2transacp[p]	trans-oct-2-enoyl-[acyl-carrier-protein]	C8H13OSR	C8H13OSR	0	plastid stroma	C05751	8046				8
c8c1d2transcoa[x]	trans-oct-2-enoyl-CoA	C29H48N7O17P3S	C29H44N7O17P3S	-4	peroxisome	C05276	7663	27537	InChI=1S/C29H48N7O17P3S/c1-4-5-6-7-8-9-20(38)57-13-12-31-19(37)10-11-32-27(41)24(40)29(2,3)15-50-56(47,48)53-55(45,46)49-14-18-23(52-54(42,43)44)22(39)28(51-18)36-17-35-21-25(30)33-16-34-26(21)36/h8-9,16-18,22-24,28,39-40H,4-7,10-15H2,1-3H3,(H,31,37)(H,32,41)(H,45,46)(H,47,48)(H2,30,33,34)(H2,42,43,44)/b9-8+/t18-,22-,23-,24+,28-/m1/s1	CCCCC\C=C\C(=O)SCCNC(=O)CCNC(=O)[C@H](O)C(C)(C)COP(O)(=O)OP(O)(=O)OC[C@H]1O[C@H]([C@H](O)[C@@H]1OP(O)(O)=O)n1cnc2c(N)ncnc12	7.5
c8c2d2cis5ciscoa[x]	C8c2d2cis5cisCoA	C29H46N7O17P3S	C29H42N7O17P3S	-4	peroxisome						7.5
caasp[p]	N-carbamoyl-L-aspartate	C5H8N2O5	C5H6N2O5	-2	plastid stroma	C00438	3727	15859	InChI=1S/C5H8N2O5/c6-5(12)7-2(4(10)11)1-3(8)9/h2H,1H2,(H,8,9)(H,10,11)(H3,6,7,12)/t2-/m0/s1	NC(=O)N[C@@H](CC(O)=O)C(O)=O	8
cair[p]	5-amino-1-(5-phospho-D-ribosyl)imidazole-4-carboxylate	C9H14N3O9P	C9H11N3O9P	-3	plastid stroma	C04751	7321	28413	InChI=1S/C9H14N3O9P/c10-7-4(9(15)16)11-2-12(7)8-6(14)5(13)3(21-8)1-20-22(17,18)19/h2-3,5-6,8,13-14H,1,10H2,(H,15,16)(H2,17,18,19)/t3-,5-,6-,8-/m1/s1	Nc1c(ncn1[C@@H]1O[C@H](COP(O)(O)=O)[C@@H](O)[C@H]1O)C(O)=O	8
cap[p]	carbamoyl-phosphate	CH4NO5P	CH2NO5P	-2	plastid stroma	C00169	3469	17672	InChI=1S/CH4NO5P/c2-1(3)7-8(4,5)6/h(H2,2,3)(H2,4,5,6)	NC(=O)OP(=O)(O)O	8
cbhcap[p]	(2S)-2-isopropylmalate	C7H12O5	C7H10O5	-2	plastid stroma	C02504	5516	1178	InChI=1S/C7H12O5/c1-4(2)7(12,6(10)11)3-5(8)9/h4,12H,3H2,1-2H3,(H,8,9)(H,10,11)/p-2/t7-/m0/s1	CC(C)[C@@](O)(CC([O-])=O)C([O-])=O	8
chor[p]	chorismate	C10H10O6	C10H8O6	-2	plastid stroma	C00251	3550	17333	InChI=1S/C10H10O6/c1-5(9(12)13)16-8-4-6(10(14)15)2-3-7(8)11/h2-4,7-8,11H,1H2,(H,12,13)(H,14,15)/t7-,8-/m1/s1	O[C@@H]1C=CC(=C[C@H]1OC(=C)C(O)=O)C(O)=O	8
cit[c]	citrate	C6H8O7	C6H5O7	-3	cytosol	C00158	3458	30769	InChI=1S/C6H8O7/c7-3(8)1-6(13,5(11)12)2-4(9)10/h13H,1-2H2,(H,7,8)(H,9,10)(H,11,12)	OC(=O)CC(O)(CC(=O)O)C(=O)O	7.5
cit[m]	citrate	C6H8O7	C6H5O7	-3	mitochondrial matrix	C00158	3458	30769	InChI=1S/C6H8O7/c7-3(8)1-6(13,5(11)12)2-4(9)10/h13H,1-2H2,(H,7,8)(H,9,10)(H,11,12)	OC(=O)CC(O)(CC(=O)O)C(=O)O	7.8
cit[x]	citrate	C6H8O7	C6H5O7	-3	peroxisome	C00158	3458	30769	InChI=1S/C6H8O7/c7-3(8)1-6(13,5(11)12)2-4(9)10/h13H,1-2H2,(H,7,8)(H,9,10)(H,11,12)	OC(=O)CC(O)(CC(=O)O)C(=O)O	7.5
citr[p]	L-citrulline	C6H13N3O3	C6H13N3O3	0	plastid stroma	C00327	3621	16349	InChI=1S/C6H13N3O3/c7-4(5(10)11)2-1-3-9-6(8)12/h4H,1-3,7H2,(H,10,11)(H3,8,9,12)/t4-/m0/s1	N[C@@H](CCCNC(=O)N)C(=O)O	8
co2[a]	CO2	CO2	CO2	0	apoplast	C00011	3313	16526	InChI=1S/CO2/c2-1-3	O=C=O	5
co2[c]	CO2	CO2	CO2	0	cytosol	C00011	3313	16526	InChI=1S/CO2/c2-1-3	O=C=O	7.5
co2[e]	CO2	CO2	CO2	0	environment	C00011	3313	16526	InChI=1S/CO2/c2-1-3	O=C=O	5.7
co2[m]	CO2	CO2	CO2	0	mitochondrial matrix	C00011	3313	16526	InChI=1S/CO2/c2-1-3	O=C=O	7.8
co2[p]	CO2	CO2	CO2	0	plastid stroma	C00011	3313	16526	InChI=1S/CO2/c2-1-3	O=C=O	8
coa[c]	CoA	C21H36N7O16P3S	C21H32N7O16P3S	-4	cytosol	C00010	3312	15346	InChI=1S/C21H36N7O16P3S/c1-21(2,16(31)19(32)24-4-3-12(29)23-5-6-48)8-41-47(38,39)44-46(36,37)40-7-11-15(43-45(33,34)35)14(30)20(42-11)28-10-27-13-17(22)25-9-26-18(13)28/h9-11,14-16,20,30-31,48H,3-8H2,1-2H3,(H,23,29)(H,24,32)(H,36,37)(H,38,39)(H2,22,25,26)(H2,33,34,35)/t11-,14-,15-,16+,20-/m1/s1	CC(C)(COP(=O)(O)OP(=O)(O)OC[C@H]1O[C@H]([C@H](O)[C@@H]1OP(=O)(O)O)n2cnc3c(N)ncnc23)[C@@H](O)C(=O)NCCC(=O)NCCS	7.5
coa[m]	CoA	C21H36N7O16P3S	C21H32N7O16P3S	-4	mitochondrial matrix	C00010	3312	15346	InChI=1S/C21H36N7O16P3S/c1-21(2,16(31)19(32)24-4-3-12(29)23-5-6-48)8-41-47(38,39)44-46(36,37)40-7-11-15(43-45(33,34)35)14(30)20(42-11)28-10-27-13-17(22)25-9-26-18(13)28/h9-11,14-16,20,30-31,48H,3-8H2,1-2H3,(H,23,29)(H,24,32)(H,36,37)(H,38,39)(H2,22,25,26)(H2,33,34,35)/t11-,14-,15-,16+,20-/m1/s1	CC(C)(COP(=O)(O)OP(=O)(O)OC[C@H]1O[C@H]([C@H](O)[C@@H]1OP(=O)(O)O)n2cnc3c(N)ncnc23)[C@@H](O)C(=O)NCCC(=O)NCCS	7.8
coa[p]	CoA	C21H36N7O16P3S	C21H32N7O16P3S	-4	plastid stroma	C00010	3312	15346	InChI=1S/C21H36N7O16P3S/c1-21(2,16(31)19(32)24-4-3-12(29)23-5-6-48)8-41-47(38,39)44-46(36,37)40-7-11-15(43-45(33,34)35)14(30)20(42-11)28-10-27-13-17(22)25-9-26-18(13)28/h9-11,14-16,20,30-31,48H,3-8H2,1-2H3,(H,23,29)(H,24,32)(H,36,37)(H,38,39)(H2,22,25,26)(H2,33,34,35)/t11-,14-,15-,16+,20-/m1/s1	CC(C)(COP(=O)(O)OP(=O)(O)OC[C@H]1O[C@H]([C@H](O)[C@@H]1OP(=O)(O)O)n2cnc3c(N)ncnc23)[C@@H](O)C(=O)NCCC(=O)NCCS	8
coa[x]	CoA	C21H36N7O16P3S	C21H32N7O16P3S	-4	peroxisome	C00010	3312	15346	InChI=1S/C21H36N7O16P3S/c1-21(2,16(31)19(32)24-4-3-12(29)23-5-6-48)8-41-47(38,39)44-46(36,37)40-7-11-15(43-45(33,34)35)14(30)20(42-11)28-10-27-13-17(22)25-9-26-18(13)28/h9-11,14-16,20,30-31,48H,3-8H2,1-2H3,(H,23,29)(H,24,32)(H,36,37)(H,38,39)(H2,22,25,26)(H2,33,34,35)/t11-,14-,15-,16+,20-/m1/s1	CC(C)(COP(=O)(O)OP(=O)(O)OC[C@H]1O[C@H]([C@H](O)[C@@H]1OP(=O)(O)O)n2cnc3c(N)ncnc23)[C@@H](O)C(=O)NCCC(=O)NCCS	7.5
cpad5p[p]	1-(2-carboxyphenylamino)-1-deoxy-D-ribulose-5-phosphate	C12H16NO9P	C12H13NO9P	-3	plastid stroma	C01302	4520	29112	InChI=1S/C12H16NO9P/c14-9(11(16)10(15)6-22-23(19,20)21)5-13-8-4-2-1-3-7(8)12(17)18/h1-4,10-11,13,15-16H,5-6H2,(H,17,18)(H2,19,20,21)/t10-,11+/m1/s1	[H][C@@](O)(COP(O)(O)=O)[C@@]([H])(O)C(=O)CNc1ccccc1C(O)=O	8
cw[a]	[(1->4)-beta-D-glucosyl]n+1	C6H10O5	C6H10O5	0	apoplast	C00760	4022	18246	InChI=1S/C18H32O16/c19-1-4-7(22)8(23)12(27)17(31-4)34-15-6(3-21)32-18(13(28)10(15)25)33-14-5(2-20)30-16(29)11(26)9(14)24/h4-29H,1-3H2/t4-,5-,6-,7-,8+,9-,10-,11-,12-,13-,14-,15-,16-,17+,18+/m1/s1		5
cys[c]	L-cysteine	C3H7NO2S	C3H7NO2S	0	cytosol	C00097	3397	17561	InChI=1S/C3H7NO2S/c4-2(1-7)3(5)6/h2,7H,1,4H2,(H,5,6)/t2-/m0/s1	N[C@@H](CS)C(=O)O	7.5
cys[p]	L-cysteine	C3H7NO2S	C3H7NO2S	0	plastid stroma	C00097	3397	17561	InChI=1S/C3H7NO2S/c4-2(1-7)3(5)6/h2,7H,1,4H2,(H,5,6)/t2-/m0/s1	N[C@@H](CS)C(=O)O	8
d23pic[p]	2,3-dihydrodipicolinate	C7H7NO4	C7H5NO4	-2	plastid stroma	C03340	6183	18042	InChI=1S/C7H7NO4/c9-6(10)4-2-1-3-5(8-4)7(11)12/h1-2,5H,3H2,(H,9,10)(H,11,12)/t5-/m0/s1	OC(=O)[C@@H]1CC=CC(=N1)C(O)=O	8
d26pim[p]	LL-2,6-diaminoheptanedioate	C7H14N2O4	C7H14N2O4	0	plastid stroma	C00666	3935	16026	InChI=1S/C7H14N2O4/c8-4(6(10)11)2-1-3-5(9)7(12)13/h4-5H,1-3,8-9H2,(H,10,11)(H,12,13)/t4-,5-/m0/s1	N[C@@H](CCC[C@H](N)C(O)=O)C(O)=O	8
d6p14b[p]	2,3-dimethyl-6-phytyl-1,4-benzoquinol	C28H48O2	C28H48O2	0	plastid stroma	C15883	47205203				8
datp[c]	deoxyadenosine-triphosphate	C10H16N5O12P3	C10H12N5O12P3	-4	cytosol	C00131	3431	16284	InChI=1S/C10H16N5O12P3/c11-9-8-10(13-3-12-9)15(4-14-8)7-1-5(16)6(25-7)2-24-29(20,21)27-30(22,23)26-28(17,18)19/h3-7,16H,1-2H2,(H,20,21)(H,22,23)(H2,11,12,13)(H2,17,18,19)/t5-,6+,7+/m0/s1	Nc1ncnc2c1ncn2[C@H]3C[C@H](O)[C@@H](COP(=O)(O)OP(=O)(O)OP(=O)(O)O)O3	7.5
dctp[c]	deoxycytidine-triphosphate	C9H16N3O13P3	C9H12N3O13P3	-4	cytosol	C00458	3742	16311	InChI=1S/C9H16N3O13P3/c10-7-1-2-12(9(14)11-7)8-3-5(13)6(23-8)4-22-27(18,19)25-28(20,21)24-26(15,16)17/h1-2,5-6,8,13H,3-4H2,(H,18,19)(H,20,21)(H2,10,11,14)(H2,15,16,17)/t5-,6+,8+/m0/s1	NC1=NC(=O)N(C=C1)[C@H]2C[C@H](O)[C@@H](COP(=O)(O)OP(=O)(O)OP(=O)(O)O)O2	7.5
dctp[p]	deoxycytidine-triphosphate	C9H16N3O13P3	C9H12N3O13P3	-4	plastid stroma	C00458	3742	16311	InChI=1S/C9H16N3O13P3/c10-7-1-2-12(9(14)11-7)8-3-5(13)6(23-8)4-22-27(18,19)25-28(20,21)24-26(15,16)17/h1-2,5-6,8,13H,3-4H2,(H,18,19)(H,20,21)(H2,10,11,14)(H2,15,16,17)/t5-,6+,8+/m0/s1	NC1=NC(=O)N(C=C1)[C@H]2C[C@H](O)[C@@H](COP(=O)(O)OP(=O)(O)OP(=O)(O)O)O2	8
dgtp[c]	deoxyguanosine-triphosphate	C10H16N5O13P3	C10H12N5O13P3	-4	cytosol	C00286	3581	16497	InChI=1S/C10H16N5O13P3/c11-10-13-8-7(9(17)14-10)12-3-15(8)6-1-4(16)5(26-6)2-25-30(21,22)28-31(23,24)27-29(18,19)20/h3-6,16H,1-2H2,(H,21,22)(H,23,24)(H2,18,19,20)(H3,11,13,14,17)/t4-,5+,6+/m0/s1	NC1=Nc2c(ncn2[C@H]3C[C@H](O)[C@@H](COP(=O)(O)OP(=O)(O)OP(=O)(O)O)O3)C(=O)N1	7.5
dhap[c]	glycerone-phosphate	C3H7O6P	C3H5O6P	-2	cytosol	C00111	3411	16108	InChI=1S/C3H7O6P/c4-1-3(5)2-9-10(6,7)8/h4H,1-2H2,(H2,6,7,8)	OCC(=O)COP(=O)(O)O	7.5
dhap[p]	glycerone-phosphate	C3H7O6P	C3H5O6P	-2	plastid stroma	C00111	3411	16108	InChI=1S/C3H7O6P/c4-1-3(5)2-9-10(6,7)8/h4H,1-2H2,(H2,6,7,8)	OCC(=O)COP(=O)(O)O	8
dhf[p]	dihydrofolate	C19H21N7O6	C19H19N7O6	-2	plastid stroma	C00415	3705	15633	InChI=1S/C19H21N7O6/c20-19-25-15-14(17(30)26-19)23-11(8-22-15)7-21-10-3-1-9(2-4-10)16(29)24-12(18(31)32)5-6-13(27)28/h1-4,12,21H,5-8H2,(H,24,29)(H,27,28)(H,31,32)(H4,20,22,25,26,30)/t12-/m0/s1	NC1=NC(=O)C2=C(NCC(=N2)CNc3ccc(cc3)C(=O)N[C@@H](CCC(=O)O)C(=O)O)N1	8
dhggpp[p]	dihydrogeranylgeranyl-PP	C20H38O7P2	C20H35O7P2	-3	plastid stroma	C17439	25244492				8
dhmva[p]	(R)-2,3-dihydroxy-3-methylpentanoate	C6H12O4	C6H11O4	-1	plastid stroma	C06007	8280	27512	InChI=1S/C6H12O4/c1-3-6(2,10)4(7)5(8)9/h4,7,10H,3H2,1-2H3,(H,8,9)/t4-,6+/m0/s1	CC[C@@](C)(O)[C@@H](O)C(O)=O	8
dhsk[p]	3-dehydroshikimate	C7H8O5	C7H7O5	-1	plastid stroma	C02637	5617	30918	InChI=1S/C7H8O5/c8-4-1-3(7(11)12)2-5(9)6(4)10/h1,5-6,9-10H,2H2,(H,11,12)/t5-,6-/m1/s1	O[C@@H]1CC(=CC(=O)[C@H]1O)C(O)=O	8
dhval[p]	(R)-2,3-dihydroxy-3-methylbutanoate	C5H10O4	C5H9O4	-1	plastid stroma	C04272	6935	15684	InChI=1S/C5H10O4/c1-5(2,9)3(6)4(7)8/h3,6,9H,1-2H3,(H,7,8)/t3-/m0/s1	CC(C)(O)[C@@H](O)C(O)=O	8
dimgp[p]	D-erythro-1-(imidazol-4-yl)glycerol-3-phosphate	C6H11N2O6P	C6H9N2O6P	-2	plastid stroma	C04666	7249	17805	InChI=1S/C6H11N2O6P/c9-5(2-14-15(11,12)13)6(10)4-1-7-3-8-4/h1,3,5-6,9-10H,2H2,(H,7,8)(H2,11,12,13)/t5-,6+/m1/s1	O[C@H](COP(O)(O)=O)[C@@H](O)c1c[nH]cn1	8
dmpp[c]	dimethylallyl-diphosphate	C5H12O7P2	C5H9O7P2	-3	plastid stroma	C00235	3534	16057	InChI=1S/C5H12O7P2/c1-5(2)3-4-11-14(9,10)12-13(6,7)8/h3H,4H2,1-2H3,(H,9,10)(H2,6,7,8)	CC(C)=CCOP(O)(=O)OP(O)(O)=O	8
dmpp[p]	dimethylallyl-diphosphate	C5H12O7P2	C5H9O7P2	-3	plastid stroma	C00235	3534	16057	InChI=1S/C5H12O7P2/c1-5(2)3-4-11-14(9,10)12-13(6,7)8/h3H,4H2,1-2H3,(H,9,10)(H2,6,7,8)	CC(C)=CCOP(O)(=O)OP(O)(O)=O	8
dna[u]	deoxyribonucleic-acid	C9.82H12.32N3.68O6P	C9.82H11.32N3.68O6P	-1	no compartment	C00039	3341	16991
doroa[c]	(S)-dihydroorotate	C5H6N2O4	C5H5N2O4	-1	cytosol	C00337	3630	17025	InChI=1S/C5H6N2O4/c8-3-1-2(4(9)10)6-5(11)7-3/h2H,1H2,(H,9,10)(H2,6,7,8,11)/t2-/m0/s1	OC(=O)[C@@H]1CC(=O)NC(=O)N1	7.5
doroa[m]	(S)-dihydroorotate	C5H6N2O4	C5H5N2O4	-1	mitochondrial matrix	C00337	3630	17025	InChI=1S/C5H6N2O4/c8-3-1-2(4(9)10)6-5(11)7-3/h2H,1H2,(H,9,10)(H2,6,7,8,11)/t2-/m0/s1	OC(=O)[C@@H]1CC(=O)NC(=O)N1	7.8
doroa[p]	(S)-dihydroorotate	C5H6N2O4	C5H5N2O4	-1	plastid stroma	C00337	3630	17025	InChI=1S/C5H6N2O4/c8-3-1-2(4(9)10)6-5(11)7-3/h2H,1H2,(H,9,10)(H2,6,7,8,11)/t2-/m0/s1	OC(=O)[C@@H]1CC(=O)NC(=O)N1	8
dqt[p]	3-dehydroquinate	C7H10O6	C7H9O6	-1	plastid stroma	C00944	4196	17947	InChI=1S/C7H10O6/c8-3-1-7(13,6(11)12)2-4(9)5(3)10/h3,5,8,10,13H,1-2H2,(H,11,12)/t3-,5+,7-/m1/s1	O[C@@H]1C[C@@](O)(CC(=O)[C@H]1O)C(O)=O	8
dtdp[p]	deoxythymidine-diphosphate	C10H16N2O11P2	C10H13N2O11P2	-3	plastid stroma	C00363	3654	18075	InChI=1S/C10H16N2O11P2/c1-5-3-12(10(15)11-9(5)14)8-2-6(13)7(22-8)4-21-25(19,20)23-24(16,17)18/h3,6-8,13H,2,4H2,1H3,(H,19,20)(H,11,14,15)(H2,16,17,18)/t6-,7+,8+/m0/s1	CC1=CN([C@H]2C[C@H](O)[C@@H](COP(=O)(O)OP(=O)(O)O)O2)C(=O)NC1=O	8
dtmp[p]	deoxythymidine-monophosphate	C10H15N2O8P	C10H13N2O8P	-2	plastid stroma	C00364	3655	17013	InChI=1S/C10H15N2O8P/c1-5-3-12(10(15)11-9(5)14)8-2-6(13)7(20-8)4-19-21(16,17)18/h3,6-8,13H,2,4H2,1H3,(H,11,14,15)(H2,16,17,18)/t6-,7+,8+/m0/s1	CC1=CN([C@H]2C[C@H](O)[C@@H](COP(=O)(O)O)O2)C(=O)NC1=O	8
dttp[c]	deoxythymidine-triphosphate	C10H17N2O14P3	C10H13N2O14P3	-4	cytosol	C00459	3743	18077	InChI=1S/C10H17N2O14P3/c1-5-3-12(10(15)11-9(5)14)8-2-6(13)7(24-8)4-23-28(19,20)26-29(21,22)25-27(16,17)18/h3,6-8,13H,2,4H2,1H3,(H,19,20)(H,21,22)(H,11,14,15)(H2,16,17,18)/t6-,7+,8+/m0/s1	CC1=CN([C@H]2C[C@H](O)[C@@H](COP(=O)(O)OP(=O)(O)OP(=O)(O)O)O2)C(=O)NC1=O	7.5
dttp[p]	deoxythymidine-triphosphate	C10H17N2O14P3	C10H13N2O14P3	-4	plastid stroma	C00459	3743	18077	InChI=1S/C10H17N2O14P3/c1-5-3-12(10(15)11-9(5)14)8-2-6(13)7(24-8)4-23-28(19,20)26-29(21,22)25-27(16,17)18/h3,6-8,13H,2,4H2,1H3,(H,19,20)(H,21,22)(H,11,14,15)(H2,16,17,18)/t6-,7+,8+/m0/s1	CC1=CN([C@H]2C[C@H](O)[C@@H](COP(=O)(O)OP(=O)(O)OP(=O)(O)O)O2)C(=O)NC1=O	8
dudp[p]	deoxyuridine-diphosphate	C9H14N2O11P2	C9H11N2O11P2	-3	plastid stroma	C01346	4551	28850	InChI=1S/C9H14N2O11P2/c12-5-3-8(11-2-1-7(13)10-9(11)14)21-6(5)4-20-24(18,19)22-23(15,16)17/h1-2,5-6,8,12H,3-4H2,(H,18,19)(H,10,13,14)(H2,15,16,17)/t5-,6+,8+/m0/s1	O[C@H]1C[C@@H](O[C@@H]1COP(=O)(O)OP(=O)(O)O)N2C=CC(=O)NC2=O	8
dump[p]	deoxyuridine-monophosphate	C9H13N2O8P	C9H11N2O8P	-2	plastid stroma	C00365	3656	17622	InChI=1S/C9H13N2O8P/c12-5-3-8(11-2-1-7(13)10-9(11)14)19-6(5)4-18-20(15,16)17/h1-2,5-6,8,12H,3-4H2,(H,10,13,14)(H2,15,16,17)/t5-,6+,8+/m0/s1	O[C@H]1C[C@@H](O[C@@H]1COP(=O)(O)O)N2C=CC(=O)NC2=O	8
dutp[p]	deoxyuridine-triphosphate	C9H15N2O14P3	C9H11N2O14P3	-4	plastid stroma	C00460	3744	17625	InChI=1S/C9H15N2O14P3/c12-5-3-8(11-2-1-7(13)10-9(11)14)23-6(5)4-22-27(18,19)25-28(20,21)24-26(15,16)17/h1-2,5-6,8,12H,3-4H2,(H,18,19)(H,20,21)(H,10,13,14)(H2,15,16,17)/t5-,6+,8+/m0/s1	O[C@H]1C[C@@H](O[C@@H]1COP(=O)(O)OP(=O)(O)OP(=O)(O)O)N2C=CC(=O)NC2=O	8
dx5p[p]	1-deoxy-D-xylulose 5-phosphate	C5H11O7P	C5H9O7P	-2	plastid stroma	C11437	13609	16493	InChI=1S/C5H11O7P/c1-3(6)5(8)4(7)2-12-13(9,10)11/h4-5,7-8H,2H2,1H3,(H2,9,10,11)/t4-,5-/m1/s1	CC(=O)[C@@H](O)[C@H](O)COP(O)(O)=O	8
e4p[c]	D-erythrose-4-phosphate	C4H9O7P	C4H7O7P	-2	cytosol	C00279	3574	48153	InChI=1S/C4H9O7P/c5-1-3(6)4(7)2-11-12(8,9)10/h1,3-4,6-7H,2H2,(H2,8,9,10)/t3-,4+/m0/s1	O[C@H](COP(=O)(O)O)[C@@H](O)C=O	7.5
e4p[p]	D-erythrose-4-phosphate	C4H9O7P	C4H7O7P	-2	plastid stroma	C00279	3574	48153	InChI=1S/C4H9O7P/c5-1-3(6)4(7)2-11-12(8,9)10/h1,3-4,6-7H,2H2,(H2,8,9,10)/t3-,4+/m0/s1	O[C@H](COP(=O)(O)O)[C@@H](O)C=O	8
f16p[c]	D-fructose-1,6-bisphosphate	C6H14O12P2	C6H10O12P2	-4	cytosol	C00354	3647	16905	InChI=1S/C6H14O12P2/c7-3(1-17-19(11,12)13)5(9)6(10)4(8)2-18-20(14,15)16/h3,5-7,9-10H,1-2H2,(H2,11,12,13)(H2,14,15,16)/t3-,5-,6-/m1/s1	O[C@H](COP(=O)(O)O)[C@@H](O)[C@H](O)C(=O)COP(=O)(O)O	7.5
f16p[p]	D-fructose-1,6-bisphosphate	C6H14O12P2	C6H10O12P2	-4	plastid stroma	C00354	3647	16905	InChI=1S/C6H14O12P2/c7-3(1-17-19(11,12)13)5(9)6(10)4(8)2-18-20(14,15)16/h3,5-7,9-10H,1-2H2,(H2,11,12,13)(H2,14,15,16)/t3-,5-,6-/m1/s1	O[C@H](COP(=O)(O)O)[C@@H](O)[C@H](O)C(=O)COP(=O)(O)O	8
f26p[c]	D-fructose-2,6-bisphosphate	C6H14O12P2	C6H10O12P2	-4	cytosol	C00665	3934	28602	InChI=1S/C6H14O12P2/c7-2-6(18-20(13,14)15)5(9)4(8)3(17-6)1-16-19(10,11)12/h3-5,7-9H,1-2H2,(H2,10,11,12)(H2,13,14,15)/t3-,4-,5+,6+/m1/s1	OC[C@]1(O[C@H](COP(O)(O)=O)[C@@H](O)[C@@H]1O)OP(O)(O)=O	7.5
f6p[c]	D-fructose-6-phosphate	C6H13O9P	C6H11O9P	-2	cytosol	C00085	3385	15946	InChI=1S/C6H13O9P/c7-1-3(8)5(10)6(11)4(9)2-15-16(12,13)14/h4-7,9-11H,1-2H2,(H2,12,13,14)/t4-,5-,6-/m1/s1	[H][C@@](O)(COP(O)(O)=O)[C@@]([H])(O)[C@]([H])(O)C(=O)CO	7.5
f6p[p]	D-fructose-6-phosphate	C6H13O9P	C6H11O9P	-2	plastid stroma	C00085	3385	15946	InChI=1S/C6H13O9P/c7-1-3(8)5(10)6(11)4(9)2-15-16(12,13)14/h4-7,9-11H,1-2H2,(H2,12,13,14)/t4-,5-,6-/m1/s1	[H][C@@](O)(COP(O)(O)=O)[C@@]([H])(O)[C@]([H])(O)C(=O)CO	8
fc2[n]	ferrocytochrome-c	R	R	-1	inner mitochondrial membrane	C00126	3426	16928
fc3[n]	ferricytochrome-c	R	R	0	inner mitochondrial membrane	C00125	3425	15991
fgam[p]	2-(formamido)-N1-(5-phospho-D-ribosyl)acetamidine	C8H16N3O8P	C8H14N3O8P	-2	plastid stroma	C04640	7229	18413	InChI=1S/C8H16N3O8P/c9-5(1-10-3-12)11-8-7(14)6(13)4(19-8)2-18-20(15,16)17/h3-4,6-8,13-14H,1-2H2,(H2,9,11)(H,10,12)(H2,15,16,17)/t4-,6-,7-,8?/m1/s1	O[C@H]1[C@@H](O)C(NC(=N)CNC=O)O[C@@H]1COP(O)(O)=O	8
fgar[p]	N2-formyl-N1-(5-phospho-D-ribosyl)glycinamide	C8H15N2O9P	C8H13N2O9P	-2	plastid stroma	C04376	7017	18272	InChI=1S/C8H15N2O9P/c11-3-9-1-5(12)10-8-7(14)6(13)4(19-8)2-18-20(15,16)17/h3-4,6-8,13-14H,1-2H2,(H,9,11)(H,10,12)(H2,15,16,17)/t4-,6-,7-,8?/m1/s1	O[C@H]1[C@@H](O)C(NC(=O)CNC=O)O[C@@H]1COP(O)(O)=O	8
fru[a]	D-fructose	C6H12O6	C6H12O6	0	apoplast	C00095	3395	15824			5
fru[c]	D-fructose	C6H12O6	C6H12O6	0	cytosol	C00095	3395	15824			7.5
fru[e]	D-fructose	C6H12O6	C6H12O6	0	environment	C00095	3395	15824			5.7
fru[p]	D-fructose	C6H12O6	C6H12O6	0	plastid stroma	C00095	3395	15824			8
fthf[p]	10-formyltetrahydrofolate	C20H23N7O7	C20H21N7O7	-2	plastid stroma	C00234	3533	15637	InChI=1S/C20H23N7O7/c21-20-25-16-15(18(32)26-20)23-11(7-22-16)8-27(9-28)12-3-1-10(2-4-12)17(31)24-13(19(33)34)5-6-14(29)30/h1-4,9,11,13,23H,5-8H2,(H,24,31)(H,29,30)(H,33,34)(H4,21,22,25,26,32)/t11-,13+/m1/s1	[H]C(=O)N(C[C@H]1CNc2nc(N)[nH]c(=O)c2N1)c1ccc(cc1)C(=O)N[C@@H](CCC(O)=O)C(O)=O	8
fum[c]	fumarate	C4H4O4	C4H2O4	-2	cytosol	C00122	3422	18012	InChI=1S/C4H4O4/c5-3(6)1-2-4(7)8/h1-2H,(H,5,6)(H,7,8)/b2-1+	OC(=O)\C=C\C(=O)O	7.5
fum[m]	fumarate	C4H4O4	C4H2O4	-2	mitochondrial matrix	C00122	3422	18012	InChI=1S/C4H4O4/c5-3(6)1-2-4(7)8/h1-2H,(H,5,6)(H,7,8)/b2-1+	OC(=O)\C=C\C(=O)O	7.8
fum[p]	fumarate	C4H4O4	C4H2O4	-2	plastid stroma	C00122	3422	18012	InChI=1S/C4H4O4/c5-3(6)1-2-4(7)8/h1-2H,(H,5,6)(H,7,8)/b2-1+	OC(=O)\C=C\C(=O)O	8
g1p[c]	alpha-D-glucose-1-phosphate	C6H13O9P	C6H11O9P	-2	cytosol	C00103	3403	16077	InChI=1S/C6H13O9P/c7-1-2-3(8)4(9)5(10)6(14-2)15-16(11,12)13/h2-10H,1H2,(H2,11,12,13)/t2-,3-,4+,5-,6?/m1/s1	OC[C@H]1OC(OP(O)(O)=O)[C@H](O)[C@@H](O)[C@@H]1O	7.5
g1p[p]	alpha-D-glucose-1-phosphate	C6H13O9P	C6H11O9P	-2	plastid stroma	C00103	3403	16077	InChI=1S/C6H13O9P/c7-1-2-3(8)4(9)5(10)6(14-2)15-16(11,12)13/h2-10H,1H2,(H2,11,12,13)/t2-,3-,4+,5-,6?/m1/s1	OC[C@H]1OC(OP(O)(O)=O)[C@H](O)[C@@H](O)[C@@H]1O	8
g3p[c]	D-glyceraldehyde-3-phosphate	C3H7O6P	C3H5O6P	-2	cytosol	C00118	3418	29052	InChI=1S/C3H7O6P/c4-1-3(5)2-9-10(6,7)8/h1,3,5H,2H2,(H2,6,7,8)/t3-/m0/s1	[H]C(=O)[C@H](O)COP(O)(O)=O	7.5
g3p[p]	D-glyceraldehyde-3-phosphate	C3H7O6P	C3H5O6P	-2	plastid stroma	C00118	3418	29052	InChI=1S/C3H7O6P/c4-1-3(5)2-9-10(6,7)8/h1,3,5H,2H2,(H2,6,7,8)/t3-/m0/s1	[H]C(=O)[C@H](O)COP(O)(O)=O	8
g6p[c]	D-glucose-6-phosphate	C6H13O9P	C6H11O9P	-2	cytosol	C00092	3392	4170	InChI=1S/C6H13O9P/c7-3-2(1-14-16(11,12)13)15-6(10)5(9)4(3)8/h2-10H,1H2,(H2,11,12,13)/t2-,3-,4+,5-,6?/m1/s1	OC1O[C@H](COP(O)(O)=O)[C@@H](O)[C@H](O)[C@H]1O	7.5
g6p[p]	D-glucose-6-phosphate	C6H13O9P	C6H11O9P	-2	plastid stroma	C00092	3392	4170	InChI=1S/C6H13O9P/c7-3-2(1-14-16(11,12)13)15-6(10)5(9)4(3)8/h2-10H,1H2,(H2,11,12,13)/t2-,3-,4+,5-,6?/m1/s1	OC1O[C@H](COP(O)(O)=O)[C@@H](O)[C@H](O)[C@H]1O	8
ga[c]	D-glycerate	C3H6O4	C3H5O4	-1	cytosol	C00258	3557	32398	InChI=1S/C3H6O4/c4-1-2(5)3(6)7/h2,4-5H,1H2,(H,6,7)/t2-/m1/s1	OC[C@@H](O)C(O)=O	7.5
ga[p]	D-glycerate	C3H6O4	C3H5O4	-1	plastid stroma	C00258	3557	32398	InChI=1S/C3H6O4/c4-1-2(5)3(6)7/h2,4-5H,1H2,(H,6,7)/t2-/m1/s1	OC[C@@H](O)C(O)=O	8
ga[x]	D-glycerate	C3H6O4	C3H5O4	-1	peroxisome	C00258	3557	32398	InChI=1S/C3H6O4/c4-1-2(5)3(6)7/h2,4-5H,1H2,(H,6,7)/t2-/m1/s1	OC[C@@H](O)C(O)=O	7.5
gaba[c]	4-aminobutanoate	C4H9NO2	C4H9NO2	0	cytosol	C00334	3628	16865	InChI=1S/C4H9NO2/c5-3-1-2-4(6)7/h1-3,5H2,(H,6,7)	NCCCC(=O)O	7.5
gaba[m]	4-aminobutanoate	C4H9NO2	C4H9NO2	0	mitochondrial matrix	C00334	3628	16865	InChI=1S/C4H9NO2/c5-3-1-2-4(6)7/h1-3,5H2,(H,6,7)	NCCCC(=O)O	7.8
gar[p]	N1-(5-phospho-D-ribosyl)glycinamide	C7H15N2O8P	C7H14N2O8P	-1	plastid stroma	C03838	6578	18349	InChI=1S/C7H15N2O8P/c8-1-4(10)9-7-6(12)5(11)3(17-7)2-16-18(13,14)15/h3,5-7,11-12H,1-2,8H2,(H,9,10)(H2,13,14,15)/t3-,5-,6-,7?/m1/s1	NCC(=O)NC1O[C@H](COP(O)(O)=O)[C@@H](O)[C@H]1O	8
gdcp1[m]	GDC-H-protein-lipoyllysine	C8H14NOS2R	C8H14NOS2R	0	mitochondrial matrix	C02051	5140	15804			7.8
gdcp2[m]	GDC-H-protein-S-aminomethyldihydrolipoyllysine	C9H19N2OS2R	C9H19N2OS2R	0	mitochondrial matrix	C01242	4463	16882			7.8
gdcp3[m]	GDC-[protein]-dihydrolipoyllysine	C8H16NOS2R	C8H16NOS2R	0	mitochondrial matrix	C02972	5884	16194	InChI=1S/C8H17NOS2/c9-8(10)4-2-1-3-7(12)5-6-11/h7,11-12H,1-6H2,(H2,9,10)	NC(=O)CCCCC(S)CCS	7.8
gdp[p]	guanosine-diphosphate	C10H15N5O11P2	C10H12N5O11P2	-3	plastid stroma	C00035	3337	17552	InChI=1S/C10H15N5O11P2/c11-10-13-7-4(8(18)14-10)12-2-15(7)9-6(17)5(16)3(25-9)1-24-28(22,23)26-27(19,20)21/h2-3,5-6,9,16-17H,1H2,(H,22,23)(H2,19,20,21)(H3,11,13,14,18)/t3-,5-,6-,9-/m1/s1	NC1=Nc2c(ncn2[C@@H]3O[C@H](COP(=O)(O)OP(=O)(O)O)[C@@H](O)[C@H]3O)C(=O)N1	8
gds[p]	glutathione-disulfide	C20H32N6O12S2	C20H30N6O12S2	-2	plastid stroma	C00127	3427	17858	InChI=1S/C20H32N6O12S2/c21-9(19(35)36)1-3-13(27)25-11(17(33)23-5-15(29)30)7-39-40-8-12(18(34)24-6-16(31)32)26-14(28)4-2-10(22)20(37)38/h9-12H,1-8,21-22H2,(H,23,33)(H,24,34)(H,25,27)(H,26,28)(H,29,30)(H,31,32)(H,35,36)(H,37,38)/t9-,10-,11-,12-/m0/s1	N[C@@H](CCC(=O)N[C@@H](CSSC[C@H](NC(=O)CC[C@H](N)C(=O)O)C(=O)NCC(=O)O)C(=O)NCC(=O)O)C(=O)O	8
ggdp[p]	all-trans-geranyl-geranyl-pp	C20H36O7P2	C20H33O7P2	-3	plastid stroma	C00353	3646	48861	InChI=1S/C20H36O7P2/c1-17(2)9-6-10-18(3)11-7-12-19(4)13-8-14-20(5)15-16-26-29(24,25)27-28(21,22)23/h9,11,13,15H,6-8,10,12,14,16H2,1-5H3,(H,24,25)(H2,21,22,23)/b18-11+,19-13+,20-15+	CC(=CCC\C(=C\CC\C(=C\CC\C(=C\COP(=O)(O)OP(=O)(O)O)\C)\C)\C)C	8
gl[c]	glycolate	C2H4O3	C2H3O3	-1	cytosol	C00160	3460	17497	InChI=1S/C2H4O3/c3-1-2(4)5/h3H,1H2,(H,4,5)	OCC(=O)O	7.5
gl[p]	glycolate	C2H4O3	C2H3O3	-1	plastid stroma	C00160	3460	17497	InChI=1S/C2H4O3/c3-1-2(4)5/h3H,1H2,(H,4,5)	OCC(=O)O	8
gl[x]	glycolate	C2H4O3	C2H3O3	-1	peroxisome	C00160	3460	17497	InChI=1S/C2H4O3/c3-1-2(4)5/h3H,1H2,(H,4,5)	OCC(=O)O	7.5
glc[a]	D-glucose	C6H12O6	C6H12O6	0	apoplast	C00031	3333	4167	InChI=1S/C6H12O6/c7-1-2-3(8)4(9)5(10)6(11)12-2/h2-11H,1H2/t2-,3-,4+,5-,6?/m1/s1	OC[C@H]1OC(O)[C@H](O)[C@@H](O)[C@@H]1O	5
glc[c]	D-glucose	C6H12O6	C6H12O6	0	cytosol	C00031	3333	4167	InChI=1S/C6H12O6/c7-1-2-3(8)4(9)5(10)6(11)12-2/h2-11H,1H2/t2-,3-,4+,5-,6?/m1/s1	OC[C@H]1OC(O)[C@H](O)[C@@H](O)[C@@H]1O	7.5
glc[e]	D-glucose	C6H12O6	C6H12O6	0	environment	C00031	3333	4167	InChI=1S/C6H12O6/c7-1-2-3(8)4(9)5(10)6(11)12-2/h2-11H,1H2/t2-,3-,4+,5-,6?/m1/s1	OC[C@H]1OC(O)[C@H](O)[C@@H](O)[C@@H]1O	5.7
glc[p]	D-glucose	C6H12O6	C6H12O6	0	plastid stroma	C00031	3333	4167	InChI=1S/C6H12O6/c7-1-2-3(8)4(9)5(10)6(11)12-2/h2-11H,1H2/t2-,3-,4+,5-,6?/m1/s1	OC[C@H]1OC(O)[C@H](O)[C@@H](O)[C@@H]1O	8
gln[a]	L-glutamine	C5H10N2O3	C5H10N2O3	0	apoplast	C00064	3364	18050	InChI=1S/C5H10N2O3/c6-3(5(9)10)1-2-4(7)8/h3H,1-2,6H2,(H2,7,8)(H,9,10)/t3-/m0/s1	N[C@@H](CCC(=O)N)C(=O)O	5
gln[c]	L-glutamine	C5H10N2O3	C5H10N2O3	0	cytosol	C00064	3364	18050	InChI=1S/C5H10N2O3/c6-3(5(9)10)1-2-4(7)8/h3H,1-2,6H2,(H2,7,8)(H,9,10)/t3-/m0/s1	N[C@@H](CCC(=O)N)C(=O)O	7.5
gln[e]	L-glutamine	C5H10N2O3	C5H10N2O3	0	environment	C00064	3364	18050	InChI=1S/C5H10N2O3/c6-3(5(9)10)1-2-4(7)8/h3H,1-2,6H2,(H2,7,8)(H,9,10)/t3-/m0/s1	N[C@@H](CCC(=O)N)C(=O)O	5.7
gln[p]	L-glutamine	C5H10N2O3	C5H10N2O3	0	plastid stroma	C00064	3364	18050	InChI=1S/C5H10N2O3/c6-3(5(9)10)1-2-4(7)8/h3H,1-2,6H2,(H2,7,8)(H,9,10)/t3-/m0/s1	N[C@@H](CCC(=O)N)C(=O)O	8
glox[x]	glyoxylate	C2H2O3	C2HO3	-1	peroxisome	C00048	3350	16891	InChI=1S/C2H2O3/c3-1-2(4)5/h1H,(H,4,5)	OC(=O)C=O	7.5
glp[c]	D-glucono-1,5-lactone-6-phosphate	C6H11O9P	C6H9O9P	-2	cytosol	C01236	4457	16938	InChI=1S/C6H11O9P/c7-3-2(1-14-16(11,12)13)15-6(10)5(9)4(3)8/h2-5,7-9H,1H2,(H2,11,12,13)/t2-,3-,4+,5-/m1/s1	O[C@H]1[C@H](O)[C@@H](COP(O)(O)=O)OC(=O)[C@@H]1O	7.5
glp[p]	D-glucono-1,5-lactone-6-phosphate	C6H11O9P	C6H9O9P	-2	plastid stroma	C01236	4457	16938	InChI=1S/C6H11O9P/c7-3-2(1-14-16(11,12)13)15-6(10)5(9)4(3)8/h2-5,7-9H,1H2,(H2,11,12,13)/t2-,3-,4+,5-/m1/s1	O[C@H]1[C@H](O)[C@@H](COP(O)(O)=O)OC(=O)[C@@H]1O	8
glu[a]	L-glutamate	C5H9NO4	C5H8NO4	-1	apoplast	C00025	3327	16015	InChI=1S/C5H9NO4/c6-3(5(9)10)1-2-4(7)8/h3H,1-2,6H2,(H,7,8)(H,9,10)/t3-/m0/s1	N[C@@H](CCC(=O)O)C(=O)O	5
glu[c]	L-glutamate	C5H9NO4	C5H8NO4	-1	cytosol	C00025	3327	16015	InChI=1S/C5H9NO4/c6-3(5(9)10)1-2-4(7)8/h3H,1-2,6H2,(H,7,8)(H,9,10)/t3-/m0/s1	N[C@@H](CCC(=O)O)C(=O)O	7.5
glu[e]	L-glutamate	C5H9NO4	C5H8NO4	-1	environment	C00025	3327	16015	InChI=1S/C5H9NO4/c6-3(5(9)10)1-2-4(7)8/h3H,1-2,6H2,(H,7,8)(H,9,10)/t3-/m0/s1	N[C@@H](CCC(=O)O)C(=O)O	5.7
glu[m]	L-glutamate	C5H9NO4	C5H8NO4	-1	mitochondrial matrix	C00025	3327	16015	InChI=1S/C5H9NO4/c6-3(5(9)10)1-2-4(7)8/h3H,1-2,6H2,(H,7,8)(H,9,10)/t3-/m0/s1	N[C@@H](CCC(=O)O)C(=O)O	7.8
glu[p]	L-glutamate	C5H9NO4	C5H8NO4	-1	plastid stroma	C00025	3327	16015	InChI=1S/C5H9NO4/c6-3(5(9)10)1-2-4(7)8/h3H,1-2,6H2,(H,7,8)(H,9,10)/t3-/m0/s1	N[C@@H](CCC(=O)O)C(=O)O	8
glu[x]	L-glutamate	C5H9NO4	C5H8NO4	-1	peroxisome	C00025	3327	16015	InChI=1S/C5H9NO4/c6-3(5(9)10)1-2-4(7)8/h3H,1-2,6H2,(H,7,8)(H,9,10)/t3-/m0/s1	N[C@@H](CCC(=O)O)C(=O)O	7.5
glup[p]	L-glutamyl-5-phosphate	C5H10NO7P	C5H8NO7P	-2	plastid stroma	C03287	6144	17798	InChI=1S/C5H10NO7P/c6-3(5(8)9)1-2-4(7)13-14(10,11)12/h3H,1-2,6H2,(H,8,9)(H2,10,11,12)/t3-/m0/s1	N[C@@H](CCC(=O)OP(O)(O)=O)C(O)=O	8
glusa[p]	L-glutamate-5-semialdehyde	C5H9NO3	C5H9NO3	0	plastid stroma	C01165	4392	17232	InChI=1S/C5H9NO3/c6-4(5(8)9)2-1-3-7/h3-4H,1-2,6H2,(H,8,9)/t4-/m0/s1	[H]C(=O)CC[C@H](N)C(O)=O	8
gly[c]	glycine	C2H5NO2	C2H5NO2	0	cytosol	C00037	3339	15428	InChI=1S/C2H5NO2/c3-1-2(4)5/h1,3H2,(H,4,5)	NCC(=O)O	7.5
gly[m]	glycine	C2H5NO2	C2H5NO2	0	mitochondrial matrix	C00037	3339	15428	InChI=1S/C2H5NO2/c3-1-2(4)5/h1,3H2,(H,4,5)	NCC(=O)O	7.8
gly[p]	glycine	C2H5NO2	C2H5NO2	0	plastid stroma	C00037	3339	15428	InChI=1S/C2H5NO2/c3-1-2(4)5/h1,3H2,(H,4,5)	NCC(=O)O	8
gly[x]	glycine	C2H5NO2	C2H5NO2	0	peroxisome	C00037	3339	15428	InChI=1S/C2H5NO2/c3-1-2(4)5/h1,3H2,(H,4,5)	NCC(=O)O	7.5
glyc3p[c]	sn-glycerol-3-phosphate	C3H9O6P	C3H7O6P	-2	cytosol	C00093	3393	15978	InChI=1S/C3H9O6P/c4-1-3(5)2-9-10(6,7)8/h3-5H,1-2H2,(H2,6,7,8)/t3-/m1/s1	OC[C@@H](O)COP(=O)(O)O	7.5
glycerol[c]	Glycerol	C3H8O3	C3H8O3	0	cytosol	C00116	3416	17754	InChI=1S/C3H8O3/c4-1-3(6)2-5/h3-6H,1-2H2	OCC(O)CO	7.5
gpp[p]	geranyl-diphosphate	C10H20O7P2	C10H17O7P2	-3	plastid stroma	C00341	3634	17211	InChI=1S/C10H20O7P2/c1-9(2)5-4-6-10(3)7-8-16-19(14,15)17-18(11,12)13/h5,7H,4,6,8H2,1-3H3,(H,14,15)(H2,11,12,13)/b10-7+	CC(=CCC\C(=C\COP(=O)(O)OP(=O)(O)O)\C)C	8
gsh[p]	glutathione	C10H17N3O6S	C10H16N3O6S	-1	plastid stroma	C00051	3353	16856	InChI=1S/C10H17N3O6S/c11-5(10(18)19)1-2-7(14)13-6(4-20)9(17)12-3-8(15)16/h5-6,20H,1-4,11H2,(H,12,17)(H,13,14)(H,15,16)(H,18,19)/t5-,6-/m0/s1	N[C@@H](CCC(=O)N[C@@H](CS)C(=O)NCC(=O)O)C(=O)O	8
gtp[p]	guanosine-triphosphate	C10H16N5O14P3	C10H12N5O14P3	-4	plastid stroma	C00044	3346	15996	InChI=1S/C10H16N5O14P3/c11-10-13-7-4(8(18)14-10)12-2-15(7)9-6(17)5(16)3(27-9)1-26-31(22,23)29-32(24,25)28-30(19,20)21/h2-3,5-6,9,16-17H,1H2,(H,22,23)(H,24,25)(H2,19,20,21)(H3,11,13,14,18)/t3-,5-,6-,9-/m1/s1	NC1=Nc2c(ncn2[C@@H]3O[C@H](COP(=O)(O)OP(=O)(O)OP(=O)(O)O)[C@@H](O)[C@H]3O)C(=O)N1	8
h[a]	H+		H	1	apoplast	C00080	3380	15378	InChI=1S/p+1	[H+]	5
h[c]	H+		H	1	cytosol	C00080	3380	15378	InChI=1S/p+1	[H+]	7.5
h[i]	H+		H	1	mitochondrial intermembrane space	C00080	3380	15378	InChI=1S/p+1	[H+]
h[l]	H+		H	1	thylakoid lumen	C00080	3380	15378	InChI=1S/p+1	[H+]	4
h[m]	H+		H	1	mitochondrial matrix	C00080	3380	15378	InChI=1S/p+1	[H+]	7.8
h[p]	H+		H	1	plastid stroma	C00080	3380	15378	InChI=1S/p+1	[H+]	8
h[x]	H+		H	1	peroxisome	C00080	3380	15378	InChI=1S/p+1	[H+]	7.5
h2o[c]	H2O	H2O	H2O	0	cytosol	C00001	3303	15377	InChI=1S/H2O/h1H2	O	7.5
h2o[l]	H2O	H2O	H2O	0	thylakoid lumen	C00001	3303	15377	InChI=1S/H2O/h1H2	O	4
h2o[m]	H2O	H2O	H2O	0	mitochondrial matrix	C00001	3303	15377	InChI=1S/H2O/h1H2	O	7.8
h2o[p]	H2O	H2O	H2O	0	plastid stroma	C00001	3303	15377	InChI=1S/H2O/h1H2	O	8
h2o[x]	H2O	H2O	H2O	0	peroxisome	C00001	3303	15377	InChI=1S/H2O/h1H2	O	7.5
h2o2[x]	H2O2	H2O2	H2O2	0	peroxisome	C00027	3329	16240	InChI=1S/H2O2/c1-2/h1-2H	OO	7.5
h2s[p]	hydrogen-sulfide	H2S	HS	-1	plastid stroma	C00283	3578	16136	InChI=1S/H2S/h1H2	S	8
hcys[c]	L-homocysteine	C4H9NO2S	C4H9NO2S	0	cytosol	C00155	3455	17588	InChI=1S/C4H9NO2S/c5-3(1-2-8)4(6)7/h3,8H,1-2,5H2,(H,6,7)/t3-/m0/s1	N[C@@H](CCS)C(=O)O	7.5
hcys[p]	L-homocysteine	C4H9NO2S	C4H9NO2S	0	plastid stroma	C00155	3455	17588	InChI=1S/C4H9NO2S/c5-3(1-2-8)4(6)7/h3,8H,1-2,5H2,(H,6,7)/t3-/m0/s1	N[C@@H](CCS)C(=O)O	8
hgts[p]	homogentisate	C8H8O4	C8H7O4	-1	plastid stroma	C00544	3825	44747	InChI=1S/C8H8O4/c9-6-1-2-7(10)5(3-6)4-8(11)12/h1-3,9-10H,4H2,(H,11,12)	OC(=O)Cc1cc(O)ccc1O	8
his[c]	L-histidine	C6H9N3O2	C6H9N3O2	0	cytosol	C00135	3435	15971	InChI=1S/C6H9N3O2/c7-5(6(10)11)1-4-2-8-3-9-4/h2-3,5H,1,7H2,(H,8,9)(H,10,11)/t5-/m0/s1	N[C@@H](Cc1c[nH]cn1)C(=O)O	7.5
his[p]	L-histidine	C6H9N3O2	C6H9N3O2	0	plastid stroma	C00135	3435	15971	InChI=1S/C6H9N3O2/c7-5(6(10)11)1-4-2-8-3-9-4/h2-3,5H,1,7H2,(H,8,9)(H,10,11)/t5-/m0/s1	N[C@@H](Cc1c[nH]cn1)C(=O)O	8
hisol[p]	L-histidinol	C6H11N3O	C6H12N3O	1	plastid stroma	C00860	4117	16255	InChI=1S/C6H11N3O/c7-5(3-10)1-6-2-8-4-9-6/h2,4-5,10H,1,3,7H2,(H,8,9)/t5-/m0/s1	N[C@H](CO)Cc1c[nH]cn1	8
hisolp[p]	L-histidinol-phosphate	C6H12N3O4P	C6H11N3O4P	-1	plastid stroma	C01100	4334	16996	InChI=1S/C6H12N3O4P/c7-5(3-13-14(10,11)12)1-6-2-8-4-9-6/h2,4-5H,1,3,7H2,(H,8,9)(H2,10,11,12)/t5-/m0/s1	N[C@H](COP(O)(O)=O)Cc1c[nH]cn1	8
hmbp[p]	1-hydroxy-2-methyl-2-(E)-butenyl 4-diphosphate	C5H12O8P2	C5H9O8P2	-3	plastid stroma	C11811	13975	15664	InChI=1S/C5H12O8P2/c1-5(4-6)2-3-12-15(10,11)13-14(7,8)9/h2,6H,3-4H2,1H3,(H,10,11)(H2,7,8,9)/b5-2+	C\C(=C/COP(=O)(O)OP(=O)(O)O)\CO	8
hppyr[p]	p-hydroxyphenylpyruvate	C9H8O4	C9H7O4	-1	plastid stroma	C01179	4406	15999	InChI=1S/C9H8O4/c10-7-3-1-6(2-4-7)5-8(11)9(12)13/h1-4,10H,5H2,(H,12,13)	OC(=O)C(=O)Cc1ccc(O)cc1	8
hpyr[x]	3-hydroxypyruvate	C3H4O4	C3H3O4	-1	peroxisome	C00168	3468	30841	InChI=1S/C3H4O4/c4-1-2(5)3(6)7/h4H,1H2,(H,6,7)	OCC(=O)C(O)=O	7.5
hser[p]	L-homoserine	C4H9NO3	C4H9NO3	0	plastid stroma	C00263	3561	15699	InChI=1S/C4H9NO3/c5-3(1-2-6)4(7)8/h3,6H,1-2,5H2,(H,7,8)/t3-/m0/s1	N[C@@H](CCO)C(=O)O	8
hyc10c0acp[p]	hydroxydecanoyl-[acyl-carrier-protein]	C10H19O2SR	C10H19O2SR	0	plastid stroma	C04619	7209				8
hyc10c0coa[x]	(S)-3-hydroxydecanoyl-CoA	C31H54N7O18P3S	C31H50N7O18P3S	-4	peroxisome	C05264	7651	28325	InChI=1S/C31H54N7O18P3S/c1-4-5-6-7-8-9-19(39)14-22(41)60-13-12-33-21(40)10-11-34-29(44)26(43)31(2,3)16-53-59(50,51)56-58(48,49)52-15-20-25(55-57(45,46)47)24(42)30(54-20)38-18-37-23-27(32)35-17-36-28(23)38/h17-20,24-26,30,39,42-43H,4-16H2,1-3H3,(H,33,40)(H,34,44)(H,48,49)(H,50,51)(H2,32,35,36)(H2,45,46,47)/t19-,20+,24+,25+,26-,30+/m0/s1	CCCCCCC[C@H](O)CC(=O)SCCNC(=O)CCNC(=O)[C@H](O)C(C)(C)COP(O)(=O)OP(O)(=O)OC[C@H]1O[C@H]([C@H](O)[C@@H]1OP(O)(O)=O)n1cnc2c(N)ncnc12	7.5
hyc10c1d4ciscoa[x]	HyC10c1d4cisCoA	C31H52N7O18P3S	C31H48N7O18P3S	-4	peroxisome						7.5
hyc10c2d4cis7ciscoa[x]	HyC10c2d4cis7cisCoA	C31H50N7O18P3S	C31H46N7O18P3S	-4	peroxisome						7.5
hyc12c0acp[p]	hydroxydodecanoyl-[acyl-carrier-protein]	C12H23O2SR	C12H23O2SR	0	plastid stroma	C05757	8052				8
hyc12c0coa[x]	(S)-3-hydroxylauroyl-CoA	C33H58N7O18P3S	C33H54N7O18P3S	-4	peroxisome	C05262	7649	27668	InChI=1S/C33H58N7O18P3S/c1-4-5-6-7-8-9-10-11-21(41)16-24(43)62-15-14-35-23(42)12-13-36-31(46)28(45)33(2,3)18-55-61(52,53)58-60(50,51)54-17-22-27(57-59(47,48)49)26(44)32(56-22)40-20-39-25-29(34)37-19-38-30(25)40/h19-22,26-28,32,41,44-45H,4-18H2,1-3H3,(H,35,42)(H,36,46)(H,50,51)(H,52,53)(H2,34,37,38)(H2,47,48,49)/t21-,22+,26+,27+,28-,32+/m0/s1	CCCCCCCCC[C@H](O)CC(=O)SCCNC(=O)CCNC(=O)[C@H](O)C(C)(C)COP(O)(=O)OP(O)(=O)OC[C@H]1O[C@H]([C@H](O)[C@@H]1OP(O)(O)=O)n1cnc2c(N)ncnc12	7.5
hyc12c1d6ciscoa[x]	HyC12c1d6cisCoA	C33H56N7O18P3S	C33H52N7O18P3S	-4	peroxisome						7.5
hyc12c2d6cis9ciscoa[x]	HyC12c2d6cis9cisCoA	C33H54N7O18P3S	C33H50N7O18P3S	-4	peroxisome						7.5
hyc14c0acp[p]	hydroxytetradecanoyl-[acyl-carrier-protein]	C14H27O2SR	C14H27O2SR	0	plastid stroma	C04688	7269				8
hyc14c0coa[x]	(S)-3-hydroxytetradecanoyl-CoA	C35H62N7O18P3S	C35H58N7O18P3S	-4	peroxisome	C05260	7647	27466	InChI=1S/C35H62N7O18P3S/c1-4-5-6-7-8-9-10-11-12-13-23(43)18-26(45)64-17-16-37-25(44)14-15-38-33(48)30(47)35(2,3)20-57-63(54,55)60-62(52,53)56-19-24-29(59-61(49,50)51)28(46)34(58-24)42-22-41-27-31(36)39-21-40-32(27)42/h21-24,28-30,34,43,46-47H,4-20H2,1-3H3,(H,37,44)(H,38,48)(H,52,53)(H,54,55)(H2,36,39,40)(H2,49,50,51)/t23-,24+,28+,29+,30-,34+/m0/s1	CCCCCCCCCCC[C@H](O)CC(=O)SCCNC(=O)CCNC(=O)[C@H](O)C(C)(C)COP(O)(=O)OP(O)(=O)OC[C@H]1O[C@H]([C@H](O)[C@@H]1OP(O)(O)=O)n1cnc2c(N)ncnc12	7.5
hyc14c1d5ciscoa[x]	HyC14c1d5cisCoA	C35H60N7O18P3S	C35H56N7O18P3S	-4	peroxisome						7.5
hyc14c2d5cis8ciscoa[x]	HyC14c2d5cis8cisCoA	C35H58N7O18P3S	C35H54N7O18P3S	-4	peroxisome						7.5
hyc14c3d5cis8cis11ciscoa[x]	HyC14c3d5cis8cis11cisCoA	C35H56N7O18P3S	C35H52N7O18P3S	-4	peroxisome						7.5
hyc16c0acp[p]	hydroxyhexadecanoyl-[acyl-carrier-protein]	C16H31O2SR	C16H31O2SR	0	plastid stroma	C04633	7222				8
hyc16c0coa[x]	(S)-3-hydroxyhexadecanoyl-CoA	C37H66N7O18P3S	C37H62N7O18P3S	-4	peroxisome	C05258	7645	27402	InChI=1S/C37H66N7O18P3S/c1-4-5-6-7-8-9-10-11-12-13-14-15-25(45)20-28(47)66-19-18-39-27(46)16-17-40-35(50)32(49)37(2,3)22-59-65(56,57)62-64(54,55)58-21-26-31(61-63(51,52)53)30(48)36(60-26)44-24-43-29-33(38)41-23-42-34(29)44/h23-26,30-32,36,45,48-49H,4-22H2,1-3H3,(H,39,46)(H,40,50)(H,54,55)(H,56,57)(H2,38,41,42)(H2,51,52,53)/t25-,26+,30+,31+,32-,36+/m0/s1	CCCCCCCCCCCCC[C@H](O)CC(=O)SCCNC(=O)CCNC(=O)[C@H](O)C(C)(C)COP(O)(=O)OP(O)(=O)OC[C@H]1O[C@H]([C@H](O)[C@@H]1OP(O)(O)=O)n1cnc2c(N)ncnc12	7.5
hyc16c1d7ciscoa[x]	HyC16c1d7cisCoA	C37H64N7O18P3S	C37H60N7O18P3S	-4	peroxisome						7.5
hyc16c2d7cis10ciscoa[x]	HyC16c2d7cis10cisCoA	C37H62N7O18P3S	C37H58N7O18P3S	-4	peroxisome						7.5
hyc16c3d7cis10cis13ciscoa[x]	HyC16c3d7cis10cis13cisCoA	C37H60N7O18P3S	C37H56N7O18P3S	-4	peroxisome						7.5
hyc18c0acp[p]	hydroxyoctadecanoyl-[acyl-carrier-protein]	C18H35O2SR	C18H35O2SR	0	plastid stroma	C16220	47205528				8
hyc18c0coa[x]	3-hydroxyoctadecanoyl-CoA	C39H70N7O18P3S	C39H66N7O18P3S	-4	peroxisome	C16217	47205525	50583	InChI=1S/C39H70N7O18P3S/c1-4-5-6-7-8-9-10-11-12-13-14-15-16-17-27(47)22-30(49)68-21-20-41-29(48)18-19-42-37(52)34(51)39(2,3)24-61-67(58,59)64-66(56,57)60-23-28-33(63-65(53,54)55)32(50)38(62-28)46-26-45-31-35(40)43-25-44-36(31)46/h25-28,32-34,38,47,50-51H,4-24H2,1-3H3,(H,41,48)(H,42,52)(H,56,57)(H,58,59)(H2,40,43,44)(H2,53,54,55)/t27?,28-,32-,33-,34+,38-/m1/s1	CCCCCCCCCCCCCCCC(O)CC(=O)SCCNC(=O)CCNC(=O)[C@H](O)C(C)(C)COP(O)(=O)OP(O)(=O)OC[C@H]1O[C@H]([C@H](O)[C@@H]1OP(O)(O)=O)n1cnc2c(N)ncnc12	7.5
hyc18c1d9ciscoa[x]	HyC18c1d9cisCoA	C39H68N7O18P3S	C39H64N7O18P3S	-4	peroxisome						7.5
hyc18c2d9cis12ciscoa[x]	HyC18c2d9cis12cisCoA	C39H66N7O18P3S	C39H62N7O18P3S	-4	peroxisome						7.5
hyc18c3d9cis12cis15ciscoa[x]	HyC18c3d9cis12cis15cisCoA	C39H64N7O18P3S	C39H60N7O18P3S	-4	peroxisome						7.5
hyc20c0coa[c]	hydroxyicosanoyl-CoA	C41H74N7O18P3S	C41H70N7O18P3S	-4	cytosol			52324	InChI=1S/C41H74N7O18P3S/c1-4-5-6-7-8-9-10-11-12-13-14-15-16-17-18-19-29(49)24-32(51)70-23-22-43-31(50)20-21-44-39(54)36(53)41(2,3)26-63-69(60,61)66-68(58,59)62-25-30-35(65-67(55,56)57)34(52)40(64-30)48-28-47-33-37(42)45-27-46-38(33)48/h27-30,34-36,40,49,52-53H,4-26H2,1-3H3,(H,43,50)(H,44,54)(H,58,59)(H,60,61)(H2,42,45,46)(H2,55,56,57)/t29?,30-,34-,35-,36+,40-/m1/s1	CCCCCCCCCCCCCCCCCC(O)CC(=O)SCCNC(=O)CCNC(=O)[C@H](O)C(C)(C)COP(O)(=O)OP(O)(=O)OC[C@H]1O[C@H]([C@H](O)[C@@H]1OP(O)(O)=O)n1cnc2c(N)ncnc12	7.5
hyc20c0coa[x]	hydroxyicosanoyl-CoA	C41H74N7O18P3S	C41H70N7O18P3S	-4	peroxisome			52324	InChI=1S/C41H74N7O18P3S/c1-4-5-6-7-8-9-10-11-12-13-14-15-16-17-18-19-29(49)24-32(51)70-23-22-43-31(50)20-21-44-39(54)36(53)41(2,3)26-63-69(60,61)66-68(58,59)62-25-30-35(65-67(55,56)57)34(52)40(64-30)48-28-47-33-37(42)45-27-46-38(33)48/h27-30,34-36,40,49,52-53H,4-26H2,1-3H3,(H,43,50)(H,44,54)(H,58,59)(H,60,61)(H2,42,45,46)(H2,55,56,57)/t29?,30-,34-,35-,36+,40-/m1/s1	CCCCCCCCCCCCCCCCCC(O)CC(=O)SCCNC(=O)CCNC(=O)[C@H](O)C(C)(C)COP(O)(=O)OP(O)(=O)OC[C@H]1O[C@H]([C@H](O)[C@@H]1OP(O)(O)=O)n1cnc2c(N)ncnc12	7.5
hyc20c1d11ciscoa[c]	hydroxyicosenoyl-CoA	C41H72N7O18P3S	C41H68N7O18P3S	-4	cytosol						7.5
hyc20c1d11ciscoa[x]	hydroxyicosenoyl-CoA	C41H72N7O18P3S	C41H68N7O18P3S	-4	peroxisome						7.5
hyc22c0coa[c]	hydroxydocosanoyl-CoA	C43H78N7O18P3S	C43H74N7O18P3S	-4	cytosol			52325	InChI=1S/C43H78N7O18P3S/c1-4-5-6-7-8-9-10-11-12-13-14-15-16-17-18-19-20-21-31(51)26-34(53)72-25-24-45-33(52)22-23-46-41(56)38(55)43(2,3)28-65-71(62,63)68-70(60,61)64-27-32-37(67-69(57,58)59)36(54)42(66-32)50-30-49-35-39(44)47-29-48-40(35)50/h29-32,36-38,42,51,54-55H,4-28H2,1-3H3,(H,45,52)(H,46,56)(H,60,61)(H,62,63)(H2,44,47,48)(H2,57,58,59)/t31?,32-,36-,37-,38+,42-/m1/s1	CCCCCCCCCCCCCCCCCCCC(O)CC(=O)SCCNC(=O)CCNC(=O)[C@H](O)C(C)(C)COP(O)(=O)OP(O)(=O)OC[C@H]1O[C@H]([C@H](O)[C@@H]1OP(O)(O)=O)n1cnc2c(N)ncnc12	7.5
hyc22c0coa[x]	hydroxydocosanoyl-CoA	C43H78N7O18P3S	C43H74N7O18P3S	-4	peroxisome			52325	InChI=1S/C43H78N7O18P3S/c1-4-5-6-7-8-9-10-11-12-13-14-15-16-17-18-19-20-21-31(51)26-34(53)72-25-24-45-33(52)22-23-46-41(56)38(55)43(2,3)28-65-71(62,63)68-70(60,61)64-27-32-37(67-69(57,58)59)36(54)42(66-32)50-30-49-35-39(44)47-29-48-40(35)50/h29-32,36-38,42,51,54-55H,4-28H2,1-3H3,(H,45,52)(H,46,56)(H,60,61)(H,62,63)(H2,44,47,48)(H2,57,58,59)/t31?,32-,36-,37-,38+,42-/m1/s1	CCCCCCCCCCCCCCCCCCCC(O)CC(=O)SCCNC(=O)CCNC(=O)[C@H](O)C(C)(C)COP(O)(=O)OP(O)(=O)OC[C@H]1O[C@H]([C@H](O)[C@@H]1OP(O)(O)=O)n1cnc2c(N)ncnc12	7.5
hyc22c1d13ciscoa[c]	hydroxydocosenoyl-CoA	C43H76N7O18P3S	C43H72N7O18P3S	-4	cytosol						7.5
hyc22c1d13ciscoa[x]	hydroxydocosenoyl-CoA	C43H76N7O18P3S	C43H72N7O18P3S	-4	peroxisome						7.5
hyc4c0acp[p]	hydroxybutanoyl-[acyl-carrier-protein]	C4H7O2SR	C4H7O2SR	0	plastid stroma	C04618	7208				8
hyc4c0coa[x]	(S)-3-hydroxybutanoyl-CoA	C25H42N7O18P3S	C25H38N7O18P3S	-4	peroxisome	C01144	4375	15453	InChI=1S/C25H42N7O18P3S/c1-13(33)8-16(35)54-7-6-27-15(34)4-5-28-23(38)20(37)25(2,3)10-47-53(44,45)50-52(42,43)46-9-14-19(49-51(39,40)41)18(36)24(48-14)32-12-31-17-21(26)29-11-30-22(17)32/h11-14,18-20,24,33,36-37H,4-10H2,1-3H3,(H,27,34)(H,28,38)(H,42,43)(H,44,45)(H2,26,29,30)(H2,39,40,41)/t13-,14+,18+,19+,20-,24+/m0/s1	C[C@H](O)CC(=O)SCCNC(=O)CCNC(=O)[C@H](O)C(C)(C)COP(O)(=O)OP(O)(=O)OC[C@H]1O[C@H]([C@H](O)[C@@H]1OP(O)(O)=O)n1cnc2c(N)ncnc12	7.5
hyc6c0acp[p]	hydroxyhexanoyl-[acyl-carrier-protein]	C6H11O2SR	C6H11O2SR	0	plastid stroma	C05747	8042				8
hyc6c0coa[x]	(S)-Hydroxyhexanoyl-CoA	C27H46N7O18P3S	C27H42N7O18P3S	-4	peroxisome	C05268	7655	28276	InChI=1S/C27H46N7O18P3S/c1-4-5-15(35)10-18(37)56-9-8-29-17(36)6-7-30-25(40)22(39)27(2,3)12-49-55(46,47)52-54(44,45)48-11-16-21(51-53(41,42)43)20(38)26(50-16)34-14-33-19-23(28)31-13-32-24(19)34/h13-16,20-22,26,35,38-39H,4-12H2,1-3H3,(H,29,36)(H,30,40)(H,44,45)(H,46,47)(H2,28,31,32)(H2,41,42,43)/t15-,16+,20+,21+,22-,26+/m0/s1	CCC[C@H](O)CC(=O)SCCNC(=O)CCNC(=O)[C@H](O)C(C)(C)COP(O)(=O)OP(O)(=O)OC[C@H]1O[C@H]([C@H](O)[C@@H]1OP(O)(O)=O)n1cnc2c(N)ncnc12	7.5
hyc8c0acp[p]	hydroxyoctanoyl-[acyl-carrier-protein]	C8H15O2SR	C8H15O2SR	0	plastid stroma	C04620	7210				8
hyc8c0coa[x]	(S)-3-hydroxyoctanoyl-CoA	C29H50N7O18P3S	C29H46N7O18P3S	-4	peroxisome	C05266	7653	28632	InChI=1S/C29H50N7O18P3S/c1-4-5-6-7-17(37)12-20(39)58-11-10-31-19(38)8-9-32-27(42)24(41)29(2,3)14-51-57(48,49)54-56(46,47)50-13-18-23(53-55(43,44)45)22(40)28(52-18)36-16-35-21-25(30)33-15-34-26(21)36/h15-18,22-24,28,37,40-41H,4-14H2,1-3H3,(H,31,38)(H,32,42)(H,46,47)(H,48,49)(H2,30,33,34)(H2,43,44,45)/t17-,18+,22+,23+,24-,28+/m0/s1	CCCCC[C@H](O)CC(=O)SCCNC(=O)CCNC(=O)[C@H](O)C(C)(C)COP(O)(=O)OP(O)(=O)OC[C@H]1O[C@H]([C@H](O)[C@@H]1OP(O)(O)=O)n1cnc2c(N)ncnc12	7.5
hyc8c1d5ciscoa[x]	HyC8c1d5cisCoA	C29H48N7O18P3S	C29H44N7O18P3S	-4	peroxisome						7.5
icit[c]	isocitrate	C6H8O7	C6H5O7	-3	cytosol	C00311	3605	30887	InChI=1S/C6H8O7/c7-3(8)1-2(5(10)11)4(9)6(12)13/h2,4,9H,1H2,(H,7,8)(H,10,11)(H,12,13)	OC(C(CC(=O)O)C(=O)O)C(=O)O	7.5
icit[m]	isocitrate	C6H8O7	C6H5O7	-3	mitochondrial matrix	C00311	3605	30887	InChI=1S/C6H8O7/c7-3(8)1-2(5(10)11)4(9)6(12)13/h2,4,9H,1H2,(H,7,8)(H,10,11)(H,12,13)	OC(C(CC(=O)O)C(=O)O)C(=O)O	7.8
icit[p]	isocitrate	C6H8O7	C6H5O7	-3	plastid stroma	C00311	3605	30887	InChI=1S/C6H8O7/c7-3(8)1-2(5(10)11)4(9)6(12)13/h2,4,9H,1H2,(H,7,8)(H,10,11)(H,12,13)	OC(C(CC(=O)O)C(=O)O)C(=O)O	8
icit[x]	isocitrate	C6H8O7	C6H5O7	-3	peroxisome	C00311	3605	30887	InChI=1S/C6H8O7/c7-3(8)1-2(5(10)11)4(9)6(12)13/h2,4,9H,1H2,(H,7,8)(H,10,11)(H,12,13)	OC(C(CC(=O)O)C(=O)O)C(=O)O	7.5
igp[p]	1-C-(indol-3-yl)glycerol-3-phosphate	C11H14NO6P	C11H12NO6P	-2	plastid stroma	C03506	6317	18299	InChI=1S/C11H14NO6P/c13-10(6-18-19(15,16)17)11(14)8-5-12-9-4-2-1-3-7(8)9/h1-5,10-14H,6H2,(H2,15,16,17)	OC(COP(O)(O)=O)C(O)c1c[nH]c2ccccc12	8
ile[c]	L-isoleucine	C6H13NO2	C6H13NO2	0	cytosol	C00407	3697	17191	InChI=1S/C6H13NO2/c1-3-4(2)5(7)6(8)9/h4-5H,3,7H2,1-2H3,(H,8,9)/t4-,5-/m0/s1	CC[C@H](C)[C@H](N)C(=O)O	7.5
ile[p]	L-isoleucine	C6H13NO2	C6H13NO2	0	plastid stroma	C00407	3697	17191	InChI=1S/C6H13NO2/c1-3-4(2)5(7)6(8)9/h4-5H,3,7H2,1-2H3,(H,8,9)/t4-,5-/m0/s1	CC[C@H](C)[C@H](N)C(=O)O	8
imacp[p]	3-(imidazol-4-yl)-2-oxopropyl-phosphate	C6H9N2O5P	C6H7N2O5P	-2	plastid stroma	C01267	4486	16426	InChI=1S/C6H9N2O5P/c9-6(3-13-14(10,11)12)1-5-2-7-4-8-5/h2,4H,1,3H2,(H,7,8)(H2,10,11,12)	OP(O)(=O)OCC(=O)Cc1c[nH]cn1	8
imp[c]	inosine-5-phosphate	C10H13N4O8P	C10H11N4O8P	-2	cytosol	C00130	3430	17202	InChI=1S/C10H13N4O8P/c15-6-4(1-21-23(18,19)20)22-10(7(6)16)14-3-13-5-8(14)11-2-12-9(5)17/h2-4,6-7,10,15-16H,1H2,(H,11,12,17)(H2,18,19,20)/t4-,6-,7-,10-/m1/s1	O[C@H]1[C@@H](O)[C@@H](O[C@@H]1COP(=O)(O)O)n2cnc3C(=O)NC=Nc23	7.5
imp[p]	inosine-5-phosphate	C10H13N4O8P	C10H11N4O8P	-2	plastid stroma	C00130	3430	17202	InChI=1S/C10H13N4O8P/c15-6-4(1-21-23(18,19)20)22-10(7(6)16)14-3-13-5-8(14)11-2-12-9(5)17/h2-4,6-7,10,15-16H,1H2,(H,11,12,17)(H2,18,19,20)/t4-,6-,7-,10-/m1/s1	O[C@H]1[C@@H](O)[C@@H](O[C@@H]1COP(=O)(O)O)n2cnc3C(=O)NC=Nc23	8
ippmal[p]	(2R,3S)-3-isopropylmalic acid	C7H12O5	C7H10O5	-2	plastid stroma	C04411	7045	43468	InChI=1S/C7H12O5/c1-3(2)4(6(9)10)5(8)7(11)12/h3-5,8H,1-2H3,(H,9,10)(H,11,12)/t4-,5+/m0/s1	CC(C)[C@@H]([C@@H](O)C(O)=O)C(O)=O	8
ips[p]	(2S)-2-isopropyl-3-oxosuccinate	C7H10O5	C7H8O5	-2	plastid stroma	C04236	6905	1467	InChI=1S/C7H10O5/c1-3(2)4(6(9)10)5(8)7(11)12/h3-4H,1-2H3,(H,9,10)(H,11,12)/t4-/m0/s1	CC(C)[C@H](C(O)=O)C(=O)C(O)=O	8
isoppp[c]	isopentenyl diphosphate	C5H12O7P2	C5H9O7P2	-3	cytosol	C00129	3429	16584	InChI=1S/C5H12O7P2/c1-5(2)3-4-11-14(9,10)12-13(6,7)8/h1,3-4H2,2H3,(H,9,10)(H2,6,7,8)	CC(=C)CCOP(=O)(O)OP(=O)(O)O	7.5
isoppp[p]	isopentenyl diphosphate	C5H12O7P2	C5H9O7P2	-3	plastid stroma	C00129	3429	16584	InChI=1S/C5H12O7P2/c1-5(2)3-4-11-14(9,10)12-13(6,7)8/h1,3-4H2,2H3,(H,9,10)(H2,6,7,8)	CC(=C)CCOP(=O)(O)OP(=O)(O)O	8
leu[c]	L-leucine	C6H13NO2	C6H13NO2	0	cytosol	C00123	3423	15603	InChI=1S/C6H13NO2/c1-4(2)3-5(7)6(8)9/h4-5H,3,7H2,1-2H3,(H,8,9)/t5-/m0/s1	CC(C)C[C@H](N)C(=O)O	7.5
leu[p]	L-leucine	C6H13NO2	C6H13NO2	0	plastid stroma	C00123	3423	15603	InChI=1S/C6H13NO2/c1-4(2)3-5(7)6(8)9/h4-5H,3,7H2,1-2H3,(H,8,9)/t5-/m0/s1	CC(C)C[C@H](N)C(=O)O	8
llct[p]	L-cystathionine	C7H14N2O4S	C7H14N2O4S	0	plastid stroma	C02291	5347	17482	InChI=1S/C7H14N2O4S/c8-4(6(10)11)1-2-14-3-5(9)7(12)13/h4-5H,1-3,8-9H2,(H,10,11)(H,12,13)/t4-,5-/m0/s1	N[C@@H](CCSC[C@H](N)C(O)=O)C(O)=O	8
lys[c]	L-lysine	C6H14N2O2	C6H15N2O2	1	cytosol	C00047	3349	18019	InChI=1S/C6H14N2O2/c7-4-2-1-3-5(8)6(9)10/h5H,1-4,7-8H2,(H,9,10)/t5-/m0/s1	NCCCC[C@H](N)C(=O)O	7.5
lys[p]	L-lysine	C6H14N2O2	C6H15N2O2	1	plastid stroma	C00047	3349	18019	InChI=1S/C6H14N2O2/c7-4-2-1-3-5(8)6(9)10/h5H,1-4,7-8H2,(H,9,10)/t5-/m0/s1	NCCCC[C@H](N)C(=O)O	8
m6p14b[p]	2-methyl-6-phytyl-1,4-benzoquinol	C27H46O2	C27H46O2	0	plastid stroma	C15882	47205202				8
mal[c]	(S)-malate	C4H6O5	C4H4O5	-2	cytosol	C00149	3449	30797	InChI=1S/C4H6O5/c5-2(4(8)9)1-3(6)7/h2,5H,1H2,(H,6,7)(H,8,9)/t2-/m0/s1	O[C@@H](CC(=O)O)C(=O)O	7.5
mal[m]	(S)-malate	C4H6O5	C4H4O5	-2	mitochondrial matrix	C00149	3449	30797	InChI=1S/C4H6O5/c5-2(4(8)9)1-3(6)7/h2,5H,1H2,(H,6,7)(H,8,9)/t2-/m0/s1	O[C@@H](CC(=O)O)C(=O)O	7.8
mal[p]	(S)-malate	C4H6O5	C4H4O5	-2	plastid stroma	C00149	3449	30797	InChI=1S/C4H6O5/c5-2(4(8)9)1-3(6)7/h2,5H,1H2,(H,6,7)(H,8,9)/t2-/m0/s1	O[C@@H](CC(=O)O)C(=O)O	8
mal[x]	(S)-malate	C4H6O5	C4H4O5	-2	peroxisome	C00149	3449	30797	InChI=1S/C4H6O5/c5-2(4(8)9)1-3(6)7/h2,5H,1H2,(H,6,7)(H,8,9)/t2-/m0/s1	O[C@@H](CC(=O)O)C(=O)O	7.5
malacp[p]	malonyl-[acyl-carrier-protein]	C3H3O3SR	C3H3O3SR	0	plastid stroma	C01209	4431	17330		OC(=O)CC(=O)S[*]	8
malcoa[c]	malonyl-CoA	C24H38N7O19P3S	C24H33N7O19P3S	-5	cytosol	C00083	3383	15531	InChI=1S/C24H38N7O19P3S/c1-24(2,19(37)22(38)27-4-3-13(32)26-5-6-54-15(35)7-14(33)34)9-47-53(44,45)50-52(42,43)46-8-12-18(49-51(39,40)41)17(36)23(48-12)31-11-30-16-20(25)28-10-29-21(16)31/h10-12,17-19,23,36-37H,3-9H2,1-2H3,(H,26,32)(H,27,38)(H,33,34)(H,42,43)(H,44,45)(H2,25,28,29)(H2,39,40,41)/t12-,17-,18-,19+,23-/m1/s1	CC(C)(COP(O)(=O)OP(O)(=O)OC[C@H]1O[C@H]([C@H](O)[C@@H]1OP(O)(O)=O)n1cnc2c(N)ncnc12)[C@@H](O)C(=O)NCCC(=O)NCCSC(=O)CC(O)=O	7.5
malcoa[p]	malonyl-CoA	C24H38N7O19P3S	C24H33N7O19P3S	-5	plastid stroma	C00083	3383	15531	InChI=1S/C24H38N7O19P3S/c1-24(2,19(37)22(38)27-4-3-13(32)26-5-6-54-15(35)7-14(33)34)9-47-53(44,45)50-52(42,43)46-8-12-18(49-51(39,40)41)17(36)23(48-12)31-11-30-16-20(25)28-10-29-21(16)31/h10-12,17-19,23,36-37H,3-9H2,1-2H3,(H,26,32)(H,27,38)(H,33,34)(H,42,43)(H,44,45)(H2,25,28,29)(H2,39,40,41)/t12-,17-,18-,19+,23-/m1/s1	CC(C)(COP(O)(=O)OP(O)(=O)OC[C@H]1O[C@H]([C@H](O)[C@@H]1OP(O)(O)=O)n1cnc2c(N)ncnc12)[C@@H](O)C(=O)NCCC(=O)NCCSC(=O)CC(O)=O	8
mdap[p]	meso-2,6-diaminoheptanedioate	C7H14N2O4	C7H14N2O4	0	plastid stroma	C00680	3949	16488	InChI=1S/C7H14N2O4/c8-4(6(10)11)2-1-3-5(9)7(12)13/h4-5H,1-3,8-9H2,(H,10,11)(H,12,13)/t4-,5+	N[C@H](CCC[C@H](N)C(=O)O)C(=O)O	8
me24c[p]	2-C-methyl-D-erythritol-2,4-cyclodiphosphate	C5H12O9P2	C5H10O9P2	-2	plastid stroma	C11453	13625	18425	InChI=1S/C5H12O9P2/c1-5(3-6)4(7)2-12-15(8,9)14-16(10,11)13-5/h4,6-7H,2-3H2,1H3,(H,8,9)(H,10,11)/t4-,5+/m1/s1	C[C@@]1(CO)OP(O)(=O)OP(O)(=O)OC[C@H]1O	8
met[c]	L-methionine	C5H11NO2S	C5H11NO2S	0	cytosol	C00073	3373	16643	InChI=1S/C5H11NO2S/c1-9-3-2-4(6)5(7)8/h4H,2-3,6H2,1H3,(H,7,8)/t4-/m0/s1	CSCC[C@H](N)C(=O)O	7.5
met[p]	L-methionine	C5H11NO2S	C5H11NO2S	0	plastid stroma	C00073	3373	16643	InChI=1S/C5H11NO2S/c1-9-3-2-4(6)5(7)8/h4H,2-3,6H2,1H3,(H,7,8)/t4-/m0/s1	CSCC[C@H](N)C(=O)O	8
mev[c]	(R)-Mevalonate	C6H12O4	C6H11O4	-1	cytosol	C00418	3708	17710	InChI=1S/C6H12O4/c1-6(10,2-3-7)4-5(8)9/h7,10H,2-4H2,1H3,(H,8,9)/t6-/m1/s1	C[C@@](O)(CCO)CC(O)=O	7.5
mhf[p]	5,10-methenyltetrahydrofolate	C20H22N7O6	C20H20N7O6	-1	plastid stroma	C00445	3733	15638	InChI=1S/C20H21N7O6/c21-20-24-16-15(18(31)25-20)27-9-26(8-12(27)7-22-16)11-3-1-10(2-4-11)17(30)23-13(19(32)33)5-6-14(28)29/h1-4,9,12-13H,5-8H2,(H6-,21,22,23,24,25,28,29,30,31,32,33)/p+1/t12-,13+/m1/s1	[H][C@]12CNc3nc(N)[nH]c(=O)c3[N+]1=CN(C2)c1ccc(cc1)C(=O)N[C@@H](CCC(O)=O)C(O)=O	8
mthf[c]	5,10-methylenetetrahydrofolate	C20H23N7O6	C20H21N7O6	-2	cytosol	C00143	3443	1989	InChI=1S/C20H23N7O6/c21-20-24-16-15(18(31)25-20)27-9-26(8-12(27)7-22-16)11-3-1-10(2-4-11)17(30)23-13(19(32)33)5-6-14(28)29/h1-4,12-13H,5-9H2,(H,23,30)(H,28,29)(H,32,33)(H4,21,22,24,25,31)/t12-,13+/m1/s1	[H][C@]12CNc3nc(N)[nH]c(=O)c3N1CN(C2)c1ccc(cc1)C(=O)N[C@@H](CCC(O)=O)C(O)=O	7.5
mthf[m]	5,10-methylenetetrahydrofolate	C20H23N7O6	C20H21N7O6	-2	mitochondrial matrix	C00143	3443	1989	InChI=1S/C20H23N7O6/c21-20-24-16-15(18(31)25-20)27-9-26(8-12(27)7-22-16)11-3-1-10(2-4-11)17(30)23-13(19(32)33)5-6-14(28)29/h1-4,12-13H,5-9H2,(H,23,30)(H,28,29)(H,32,33)(H4,21,22,24,25,31)/t12-,13+/m1/s1	[H][C@]12CNc3nc(N)[nH]c(=O)c3N1CN(C2)c1ccc(cc1)C(=O)N[C@@H](CCC(O)=O)C(O)=O	7.8
mthf[p]	5,10-methylenetetrahydrofolate	C20H23N7O6	C20H21N7O6	-2	plastid stroma	C00143	3443	1989	InChI=1S/C20H23N7O6/c21-20-24-16-15(18(31)25-20)27-9-26(8-12(27)7-22-16)11-3-1-10(2-4-11)17(30)23-13(19(32)33)5-6-14(28)29/h1-4,12-13H,5-9H2,(H,23,30)(H,28,29)(H,32,33)(H4,21,22,24,25,31)/t12-,13+/m1/s1	[H][C@]12CNc3nc(N)[nH]c(=O)c3N1CN(C2)c1ccc(cc1)C(=O)N[C@@H](CCC(O)=O)C(O)=O	8
naaron[p]	N2-acetyl-L-ornithine	C7H14N2O3	C7H14N2O3	0	plastid stroma	C00437	3726	16543	InChI=1S/C7H14N2O3/c1-5(10)9-6(7(11)12)3-2-4-8/h6H,2-4,8H2,1H3,(H,9,10)(H,11,12)/t6-/m0/s1	CC(=O)N[C@@H](CCCN)C(O)=O	8
nad[c]	NAD+	C21H28N7O14P2	C21H26N7O14P2	-1	cytosol	C00003	3305	15846	InChI=1S/C21H27N7O14P2/c22-17-12-19(25-7-24-17)28(8-26-12)21-16(32)14(30)11(41-21)6-39-44(36,37)42-43(34,35)38-5-10-13(29)15(31)20(40-10)27-3-1-2-9(4-27)18(23)33/h1-4,7-8,10-11,13-16,20-21,29-32H,5-6H2,(H5-,22,23,24,25,33,34,35,36,37)/p+1/t10-,11-,13-,14-,15-,16-,20-,21-/m1/s1	NC(=O)c1ccc[n+](c1)[C@@H]1O[C@H](COP(O)(=O)OP(O)(=O)OC[C@H]2O[C@H]([C@H](O)[C@@H]2O)n2cnc3c(N)ncnc23)[C@@H](O)[C@H]1O	7.5
nad[m]	NAD+	C21H28N7O14P2	C21H26N7O14P2	-1	mitochondrial matrix	C00003	3305	15846	InChI=1S/C21H27N7O14P2/c22-17-12-19(25-7-24-17)28(8-26-12)21-16(32)14(30)11(41-21)6-39-44(36,37)42-43(34,35)38-5-10-13(29)15(31)20(40-10)27-3-1-2-9(4-27)18(23)33/h1-4,7-8,10-11,13-16,20-21,29-32H,5-6H2,(H5-,22,23,24,25,33,34,35,36,37)/p+1/t10-,11-,13-,14-,15-,16-,20-,21-/m1/s1	NC(=O)c1ccc[n+](c1)[C@@H]1O[C@H](COP(O)(=O)OP(O)(=O)OC[C@H]2O[C@H]([C@H](O)[C@@H]2O)n2cnc3c(N)ncnc23)[C@@H](O)[C@H]1O	7.8
nad[p]	NAD+	C21H28N7O14P2	C21H26N7O14P2	-1	plastid stroma	C00003	3305	15846	InChI=1S/C21H27N7O14P2/c22-17-12-19(25-7-24-17)28(8-26-12)21-16(32)14(30)11(41-21)6-39-44(36,37)42-43(34,35)38-5-10-13(29)15(31)20(40-10)27-3-1-2-9(4-27)18(23)33/h1-4,7-8,10-11,13-16,20-21,29-32H,5-6H2,(H5-,22,23,24,25,33,34,35,36,37)/p+1/t10-,11-,13-,14-,15-,16-,20-,21-/m1/s1	NC(=O)c1ccc[n+](c1)[C@@H]1O[C@H](COP(O)(=O)OP(O)(=O)OC[C@H]2O[C@H]([C@H](O)[C@@H]2O)n2cnc3c(N)ncnc23)[C@@H](O)[C@H]1O	8
nad[x]	NAD+	C21H28N7O14P2	C21H26N7O14P2	-1	peroxisome	C00003	3305	15846	InChI=1S/C21H27N7O14P2/c22-17-12-19(25-7-24-17)28(8-26-12)21-16(32)14(30)11(41-21)6-39-44(36,37)42-43(34,35)38-5-10-13(29)15(31)20(40-10)27-3-1-2-9(4-27)18(23)33/h1-4,7-8,10-11,13-16,20-21,29-32H,5-6H2,(H5-,22,23,24,25,33,34,35,36,37)/p+1/t10-,11-,13-,14-,15-,16-,20-,21-/m1/s1	NC(=O)c1ccc[n+](c1)[C@@H]1O[C@H](COP(O)(=O)OP(O)(=O)OC[C@H]2O[C@H]([C@H](O)[C@@H]2O)n2cnc3c(N)ncnc23)[C@@H](O)[C@H]1O	7.5
nadh[c]	NADH	C21H29N7O14P2	C21H27N7O14P2	-2	cytosol	C00004	3306	16908	InChI=1S/C21H29N7O14P2/c22-17-12-19(25-7-24-17)28(8-26-12)21-16(32)14(30)11(41-21)6-39-44(36,37)42-43(34,35)38-5-10-13(29)15(31)20(40-10)27-3-1-2-9(4-27)18(23)33/h1,3-4,7-8,10-11,13-16,20-21,29-32H,2,5-6H2,(H2,23,33)(H,34,35)(H,36,37)(H2,22,24,25)/t10-,11-,13-,14-,15-,16-,20-,21-/m1/s1	NC(=O)C1=CN(C=CC1)[C@@H]1O[C@H](COP(O)(=O)OP(O)(=O)OC[C@H]2O[C@H]([C@H](O)[C@@H]2O)n2cnc3c(N)ncnc23)[C@@H](O)[C@H]1O	7.5
nadh[m]	NADH	C21H29N7O14P2	C21H27N7O14P2	-2	mitochondrial matrix	C00004	3306	16908	InChI=1S/C21H29N7O14P2/c22-17-12-19(25-7-24-17)28(8-26-12)21-16(32)14(30)11(41-21)6-39-44(36,37)42-43(34,35)38-5-10-13(29)15(31)20(40-10)27-3-1-2-9(4-27)18(23)33/h1,3-4,7-8,10-11,13-16,20-21,29-32H,2,5-6H2,(H2,23,33)(H,34,35)(H,36,37)(H2,22,24,25)/t10-,11-,13-,14-,15-,16-,20-,21-/m1/s1	NC(=O)C1=CN(C=CC1)[C@@H]1O[C@H](COP(O)(=O)OP(O)(=O)OC[C@H]2O[C@H]([C@H](O)[C@@H]2O)n2cnc3c(N)ncnc23)[C@@H](O)[C@H]1O	7.8
nadh[p]	NADH	C21H29N7O14P2	C21H27N7O14P2	-2	plastid stroma	C00004	3306	16908	InChI=1S/C21H29N7O14P2/c22-17-12-19(25-7-24-17)28(8-26-12)21-16(32)14(30)11(41-21)6-39-44(36,37)42-43(34,35)38-5-10-13(29)15(31)20(40-10)27-3-1-2-9(4-27)18(23)33/h1,3-4,7-8,10-11,13-16,20-21,29-32H,2,5-6H2,(H2,23,33)(H,34,35)(H,36,37)(H2,22,24,25)/t10-,11-,13-,14-,15-,16-,20-,21-/m1/s1	NC(=O)C1=CN(C=CC1)[C@@H]1O[C@H](COP(O)(=O)OP(O)(=O)OC[C@H]2O[C@H]([C@H](O)[C@@H]2O)n2cnc3c(N)ncnc23)[C@@H](O)[C@H]1O	8
nadh[x]	NADH	C21H29N7O14P2	C21H27N7O14P2	-2	peroxisome	C00004	3306	16908	InChI=1S/C21H29N7O14P2/c22-17-12-19(25-7-24-17)28(8-26-12)21-16(32)14(30)11(41-21)6-39-44(36,37)42-43(34,35)38-5-10-13(29)15(31)20(40-10)27-3-1-2-9(4-27)18(23)33/h1,3-4,7-8,10-11,13-16,20-21,29-32H,2,5-6H2,(H2,23,33)(H,34,35)(H,36,37)(H2,22,24,25)/t10-,11-,13-,14-,15-,16-,20-,21-/m1/s1	NC(=O)C1=CN(C=CC1)[C@@H]1O[C@H](COP(O)(=O)OP(O)(=O)OC[C@H]2O[C@H]([C@H](O)[C@@H]2O)n2cnc3c(N)ncnc23)[C@@H](O)[C@H]1O	7.5
nadp[c]	NADP+	C21H29N7O17P3	C21H25N7O17P3	-3	cytosol	C00006	3308	18009	InChI=1S/C21H28N7O17P3/c22-17-12-19(25-7-24-17)28(8-26-12)21-16(44-46(33,34)35)14(30)11(43-21)6-41-48(38,39)45-47(36,37)40-5-10-13(29)15(31)20(42-10)27-3-1-2-9(4-27)18(23)32/h1-4,7-8,10-11,13-16,20-21,29-31H,5-6H2,(H7-,22,23,24,25,32,33,34,35,36,37,38,39)/p+1/t10-,11-,13-,14-,15-,16-,20-,21-/m1/s1	NC(=O)c1ccc[n+](c1)[C@@H]1O[C@H](COP(O)(=O)OP(O)(=O)OC[C@H]2O[C@H]([C@H](OP(O)(O)=O)[C@@H]2O)n2cnc3c(N)ncnc23)[C@@H](O)[C@H]1O	7.5
nadp[p]	NADP+	C21H29N7O17P3	C21H25N7O17P3	-3	plastid stroma	C00006	3308	18009	InChI=1S/C21H28N7O17P3/c22-17-12-19(25-7-24-17)28(8-26-12)21-16(44-46(33,34)35)14(30)11(43-21)6-41-48(38,39)45-47(36,37)40-5-10-13(29)15(31)20(42-10)27-3-1-2-9(4-27)18(23)32/h1-4,7-8,10-11,13-16,20-21,29-31H,5-6H2,(H7-,22,23,24,25,32,33,34,35,36,37,38,39)/p+1/t10-,11-,13-,14-,15-,16-,20-,21-/m1/s1	NC(=O)c1ccc[n+](c1)[C@@H]1O[C@H](COP(O)(=O)OP(O)(=O)OC[C@H]2O[C@H]([C@H](OP(O)(O)=O)[C@@H]2O)n2cnc3c(N)ncnc23)[C@@H](O)[C@H]1O	8
nadph[c]	NADPH	C21H30N7O17P3	C21H26N7O17P3	-4	cytosol	C00005	3307	16474	InChI=1S/C21H30N7O17P3/c22-17-12-19(25-7-24-17)28(8-26-12)21-16(44-46(33,34)35)14(30)11(43-21)6-41-48(38,39)45-47(36,37)40-5-10-13(29)15(31)20(42-10)27-3-1-2-9(4-27)18(23)32/h1,3-4,7-8,10-11,13-16,20-21,29-31H,2,5-6H2,(H2,23,32)(H,36,37)(H,38,39)(H2,22,24,25)(H2,33,34,35)/t10-,11-,13-,14-,15-,16-,20-,21-/m1/s1	NC(=O)C1=CN(C=CC1)[C@@H]2O[C@H](COP(=O)(O)OP(=O)(O)OC[C@H]3O[C@H]([C@H](OP(=O)(O)O)[C@@H]3O)n4cnc5c(N)ncnc45)[C@@H](O)[C@H]2O	7.5
nadph[p]	NADPH	C21H30N7O17P3	C21H26N7O17P3	-4	plastid stroma	C00005	3307	16474	InChI=1S/C21H30N7O17P3/c22-17-12-19(25-7-24-17)28(8-26-12)21-16(44-46(33,34)35)14(30)11(43-21)6-41-48(38,39)45-47(36,37)40-5-10-13(29)15(31)20(42-10)27-3-1-2-9(4-27)18(23)32/h1,3-4,7-8,10-11,13-16,20-21,29-31H,2,5-6H2,(H2,23,32)(H,36,37)(H,38,39)(H2,22,24,25)(H2,33,34,35)/t10-,11-,13-,14-,15-,16-,20-,21-/m1/s1	NC(=O)C1=CN(C=CC1)[C@@H]2O[C@H](COP(=O)(O)OP(=O)(O)OC[C@H]3O[C@H]([C@H](OP(=O)(O)O)[C@@H]3O)n4cnc5c(N)ncnc45)[C@@H](O)[C@H]2O	8
naglu[p]	N-acetyl-L-glutamate	C7H11NO5	C7H9NO5	-2	plastid stroma	C00624	3897	17533	InChI=1S/C7H11NO5/c1-4(9)8-5(7(12)13)2-3-6(10)11/h5H,2-3H2,1H3,(H,8,9)(H,10,11)(H,12,13)/t5-/m0/s1	CC(=O)N[C@@H](CCC(=O)O)C(=O)O	8
naglusal[p]	N-acetyl-L-glutamate-5-semialdehyde	C7H11NO4	C7H10NO4	-1	plastid stroma	C01250	4470	16319	InChI=1S/C7H11NO4/c1-5(10)8-6(7(11)12)3-2-4-9/h4,6H,2-3H2,1H3,(H,8,10)(H,11,12)/t6-/m0/s1	CC(=O)N[C@@H](CCC=O)C(O)=O	8
nagluyp[p]	N-acetyl-L-glutamyl-5-phosphate	C7H12NO8P	C7H9NO8P	-3	plastid stroma	C04133	6819	16878	InChI=1S/C7H12NO8P/c1-4(9)8-5(7(11)12)2-3-6(10)16-17(13,14)15/h5H,2-3H2,1H3,(H,8,9)(H,11,12)(H2,13,14,15)/t5-/m0/s1	CC(=O)N[C@@H](CCC(=O)OP(O)(O)=O)C(O)=O	8
ncair[p]	5-carboxyamino-1-(5-phospho-D-ribosyl)imidazole	C9H14N3O9P	C9H11N3O9P	-3	plastid stroma	C15667	47204994	48000	InChI=1S/C9H14N3O9P/c13-6-4(2-20-22(17,18)19)21-8(7(6)14)12-3-10-1-5(12)11-9(15)16/h1,3-4,6-8,11,13-14H,2H2,(H,15,16)(H2,17,18,19)/t4-,6-,7-,8-/m1/s1	O[C@@H]1[C@@H](COP(O)(O)=O)O[C@H]([C@@H]1O)n1cncc1NC(O)=O	8
nh3[c]	NH3	NH3	NH4	1	cytosol	C00014	3316	16134	InChI=1S/H3N/h1H3	N	7.5
nh3[m]	NH3	NH3	NH4	1	mitochondrial matrix	C00014	3316	16134	InChI=1S/H3N/h1H3	N	7.8
nh3[p]	NH3	NH3	NH4	1	plastid stroma	C00014	3316	16134	InChI=1S/H3N/h1H3	N	8
nh4[a]	NH4+	NH3	NH4	1	apoplast		8020011	35274			5
nh4[c]	NH4+	NH3	NH4	1	cytosol		8020011	35274			7.5
nh4[e]	NH4+	NH3	NH4	1	environment		8020011	35274			5.7
no2[c]	nitrite	HNO2	NO2	-1	cytosol	C00088	3388	16301	InChI=1S/HNO2/c2-1-3/h(H,2,3)/p-1	[O-]N=O	7.5
no2[p]	nitrite	HNO2	NO2	-1	plastid stroma	C00088	3388	16301	InChI=1S/HNO2/c2-1-3/h(H,2,3)/p-1	[O-]N=O	8
no3[a]	nitrate	HNO3	NO3	-1	apoplast	C00244	3543	48107	InChI=1S/HNO3/c2-1(3)4/h(H,2,3,4)	O[N+](=O)[O-]	5
no3[c]	nitrate	HNO3	NO3	-1	cytosol	C00244	3543	48107	InChI=1S/HNO3/c2-1(3)4/h(H,2,3,4)	O[N+](=O)[O-]	7.5
no3[e]	nitrate	HNO3	NO3	-1	environment	C00244	3543	48107	InChI=1S/HNO3/c2-1(3)4/h(H,2,3,4)	O[N+](=O)[O-]	5.7
npran[p]	N-(5-phospho-D-ribosyl)anthranilate	C12H16NO9P	C12H13NO9P	-3	plastid stroma	C04302	6961	7091	InChI=1S/C12H16NO9P/c14-9-8(5-21-23(18,19)20)22-11(10(9)15)13-7-4-2-1-3-6(7)12(16)17/h1-4,8-11,13-15H,5H2,(H,16,17)(H2,18,19,20)/t8-,9-,10-,11-/m1/s1	O[C@H]1[C@@H](O)[C@H](Nc2ccccc2C(O)=O)O[C@@H]1COP(O)(O)=O	8
o2[a]	O2	O2	O2	0	apoplast	C00007	3309	15379	InChI=1S/O2/c1-2	O=O	5
o2[c]	O2	O2	O2	0	cytosol	C00007	3309	15379	InChI=1S/O2/c1-2	O=O	7.5
o2[e]	O2	O2	O2	0	environment	C00007	3309	15379	InChI=1S/O2/c1-2	O=O	5.7
o2[l]	O2	O2	O2	0	thylakoid lumen	C00007	3309	15379	InChI=1S/O2/c1-2	O=O	4
o2[m]	O2	O2	O2	0	mitochondrial matrix	C00007	3309	15379	InChI=1S/O2/c1-2	O=O	7.8
o2[p]	O2	O2	O2	0	plastid stroma	C00007	3309	15379	InChI=1S/O2/c1-2	O=O	8
o2[x]	O2	O2	O2	0	peroxisome	C00007	3309	15379	InChI=1S/O2/c1-2	O=O	7.5
oas[p]	O-acetyl-L-serine	C5H9NO4	C5H9NO4	0	plastid stroma	C00979	4228	17981	InChI=1S/C5H9NO4/c1-3(7)10-2-4(6)5(8)9/h4H,2,6H2,1H3,(H,8,9)/t4-/m0/s1	CC(=O)OC[C@H](N)C(O)=O	8
obut[p]	2-oxobutanoate	C4H6O3	C4H5O3	-1	plastid stroma	C00109	3409	30831	InChI=1S/C4H6O3/c1-2-3(5)4(6)7/h2H2,1H3,(H,6,7)	CCC(=O)C(=O)O	8
ogdhe1[m]	OGDH-N6-(dihydrolipoyl)lysine	C8H16NOS2R	C8H16NOS2R	0	mitochondrial matrix	C15973	47205286		InChI=1S/C8H17NOS2/c9-8(10)4-2-1-3-7(12)5-6-11/h7,11-12H,1-6H2,(H2,9,10)	NC(=O)CCCCC(S)CCS	7.8
ogdhe2[m]	OGDH-N6-(lipoyl)lysine	C8H14NOS2R	C8H14NOS2R	0	mitochondrial matrix	C15972	47205285		InChI=1S/C8H15NOS2/c9-8(10)4-2-1-3-7-5-6-11-12-7/h7H,1-6H2,(H2,9,10)	NC(=O)CCCCC1CCSS1	7.8
ogdhe3[m]	OGDH-[dihydrolipoyllysine-residue-succinyltransferase]-S-succinyldihydrolipoyllysine	C12H20NO4S2R	C12H19NO4S2R	-1	mitochondrial matrix	C16254	47205562		InChI=1S/C12H21NO4S2/c13-10(14)4-2-1-3-9(18)7-8-19-12(17)6-5-11(15)16/h9,18H,1-8H2,(H2,13,14)(H,15,16)	NC(=O)CCCCC(S)CCSC(=O)CCC(O)=O	7.8
oicap[p]	4-methyl-2-oxopentanoate	C6H10O3	C6H9O3	-1	plastid stroma	C00233	3532	48430	InChI=1S/C6H10O3/c1-4(2)3-5(7)6(8)9/h4H,3H2,1-2H3,(H,8,9)	CC(C)CC(=O)C(=O)O	8
oival[p]	3-methyl-2-oxobutanoate	C5H8O3	C5H7O3	-1	plastid stroma	C00141	3441	16530	InChI=1S/C5H8O3/c1-3(2)4(6)5(7)8/h3H,1-2H3,(H,7,8)	CC(C)C(=O)C(O)=O	8
omp[p]	orotidine-5-phosphate	C10H13N2O11P	C10H10N2O11P	-3	plastid stroma	C01103	4337	15842	InChI=1S/C10H13N2O11P/c13-5-1-3(9(16)17)12(10(18)11-5)8-7(15)6(14)4(23-8)2-22-24(19,20)21/h1,4,6-8,14-15H,2H2,(H,16,17)(H,11,13,18)(H2,19,20,21)/t4-,6-,7-,8-/m1/s1	O[C@H]1[C@@H](O)[C@@H](O[C@@H]1COP(=O)(O)O)N2C(=O)NC(=O)C=C2C(=O)O	8
omval[p]	3-methyl-2-oxopentanoate	C6H10O3	C6H9O3	-1	plastid stroma	C03465	6284	35932	InChI=1S/C6H10O3/c1-3-4(2)5(7)6(8)9/h4H,3H2,1-2H3,(H,8,9)	CCC(C)C(=O)C(O)=O	8
orn[p]	L-ornithine	C5H12N2O2	C5H13N2O2	1	plastid stroma	C00077	3377	15729	InChI=1S/C5H12N2O2/c6-3-1-2-4(7)5(8)9/h4H,1-3,6-7H2,(H,8,9)/t4-/m0/s1	NCCC[C@H](N)C(=O)O	8
oroa[c]	orotate	C5H4N2O4	C5H3N2O4	-1	cytosol	C00295	3589	16742	InChI=1S/C5H4N2O4/c8-3-1-2(4(9)10)6-5(11)7-3/h1H,(H,9,10)(H2,6,7,8,11)	OC(=O)C1=CC(=O)NC(=O)N1	7.5
oroa[m]	orotate	C5H4N2O4	C5H3N2O4	-1	mitochondrial matrix	C00295	3589	16742	InChI=1S/C5H4N2O4/c8-3-1-2(4(9)10)6-5(11)7-3/h1H,(H,9,10)(H2,6,7,8,11)	OC(=O)C1=CC(=O)NC(=O)N1	7.8
oroa[p]	orotate	C5H4N2O4	C5H3N2O4	-1	plastid stroma	C00295	3589	16742	InChI=1S/C5H4N2O4/c8-3-1-2(4(9)10)6-5(11)7-3/h1H,(H,9,10)(H2,6,7,8,11)	OC(=O)C1=CC(=O)NC(=O)N1	8
oxa[c]	oxaloacetate	C4H4O5	C4H2O5	-2	cytosol	C00036	3338	30744	InChI=1S/C4H4O5/c5-2(4(8)9)1-3(6)7/h1H2,(H,6,7)(H,8,9)	OC(=O)CC(=O)C(O)=O	7.5
oxa[m]	oxaloacetate	C4H4O5	C4H2O5	-2	mitochondrial matrix	C00036	3338	30744	InChI=1S/C4H4O5/c5-2(4(8)9)1-3(6)7/h1H2,(H,6,7)(H,8,9)	OC(=O)CC(=O)C(O)=O	7.8
oxa[p]	oxaloacetate	C4H4O5	C4H2O5	-2	plastid stroma	C00036	3338	30744	InChI=1S/C4H4O5/c5-2(4(8)9)1-3(6)7/h1H2,(H,6,7)(H,8,9)	OC(=O)CC(=O)C(O)=O	8
oxa[x]	oxaloacetate	C4H4O5	C4H2O5	-2	peroxisome	C00036	3338	30744	InChI=1S/C4H4O5/c5-2(4(8)9)1-3(6)7/h1H2,(H,6,7)(H,8,9)	OC(=O)CC(=O)C(O)=O	7.5
oxfd[t]	oxidized-ferredoxin	R	R	0	thylakoid membrane	C00139	3439	17908
oxoc10c0acp[p]	oxodecanoyl-[acyl-carrier-protein]	C10H17O2SR	C10H17O2SR	0	plastid stroma	C05753	8048				8
oxoc10c0coa[x]	3-oxodecanoyl-CoA	C31H52N7O18P3S	C31H48N7O18P3S	-4	peroxisome	C05265	7652	28528	InChI=1S/C31H52N7O18P3S/c1-4-5-6-7-8-9-19(39)14-22(41)60-13-12-33-21(40)10-11-34-29(44)26(43)31(2,3)16-53-59(50,51)56-58(48,49)52-15-20-25(55-57(45,46)47)24(42)30(54-20)38-18-37-23-27(32)35-17-36-28(23)38/h17-18,20,24-26,30,42-43H,4-16H2,1-3H3,(H,33,40)(H,34,44)(H,48,49)(H,50,51)(H2,32,35,36)(H2,45,46,47)/t20-,24-,25-,26+,30-/m1/s1	CCCCCCCC(=O)CC(=O)SCCNC(=O)CCNC(=O)[C@H](O)C(C)(C)COP(O)(=O)OP(O)(=O)OC[C@H]1O[C@H]([C@H](O)[C@@H]1OP(O)(O)=O)n1cnc2c(N)ncnc12	7.5
oxoc10c1d4ciscoa[x]	oxoC10c1d4cisCoA	C31H50N7O18P3S	C31H46N7O18P3S	-4	peroxisome						7.5
oxoc10c2d4cis7ciscoa[x]	oxoC10c2d4cis7cisCoA	C31H48N7O18P3S	C31H44N7O18P3S	-4	peroxisome						7.5
oxoc12c0acp[p]	oxododecanoyl-[acyl-carrier-protein]	C12H21O2SR	C12H21O2SR	0	plastid stroma	C05756	8051				8
oxoc12c0coa[x]	3-oxododecanoyl-CoA	C33H56N7O18P3S	C33H52N7O18P3S	-4	peroxisome	C05263	7650	27868	InChI=1S/C33H56N7O18P3S/c1-4-5-6-7-8-9-10-11-21(41)16-24(43)62-15-14-35-23(42)12-13-36-31(46)28(45)33(2,3)18-55-61(52,53)58-60(50,51)54-17-22-27(57-59(47,48)49)26(44)32(56-22)40-20-39-25-29(34)37-19-38-30(25)40/h19-20,22,26-28,32,44-45H,4-18H2,1-3H3,(H,35,42)(H,36,46)(H,50,51)(H,52,53)(H2,34,37,38)(H2,47,48,49)/t22-,26-,27-,28+,32-/m1/s1	CCCCCCCCCC(=O)CC(=O)SCCNC(=O)CCNC(=O)[C@H](O)C(C)(C)COP(O)(=O)OP(O)(=O)OC[C@H]1O[C@H]([C@H](O)[C@@H]1OP(O)(O)=O)n1cnc2c(N)ncnc12	7.5
oxoc12c1d6ciscoa[x]	oxoC12c1d6cisCoA	C33H54N7O18P3S	C33H50N7O18P3S	-4	peroxisome						7.5
oxoc12c2d6cis9ciscoa[x]	oxoC12c2d6cis9cisCoA	C33H52N7O18P3S	C33H48N7O18P3S	-4	peroxisome						7.5
oxoc14c0acp[p]	oxotetradecanoyl-[acyl-carrier-protein]	C14H25O2SR	C14H25O2SR	0	plastid stroma	C05759	8054				8
oxoc14c0coa[x]	3-oxotetradecanoyl-CoA	C35H60N7O18P3S	C35H56N7O18P3S	-4	peroxisome	C05261	7648	28726	InChI=1S/C35H60N7O18P3S/c1-4-5-6-7-8-9-10-11-12-13-23(43)18-26(45)64-17-16-37-25(44)14-15-38-33(48)30(47)35(2,3)20-57-63(54,55)60-62(52,53)56-19-24-29(59-61(49,50)51)28(46)34(58-24)42-22-41-27-31(36)39-21-40-32(27)42/h21-22,24,28-30,34,46-47H,4-20H2,1-3H3,(H,37,44)(H,38,48)(H,52,53)(H,54,55)(H2,36,39,40)(H2,49,50,51)/t24-,28-,29-,30+,34-/m1/s1	CCCCCCCCCCCC(=O)CC(=O)SCCNC(=O)CCNC(=O)[C@H](O)C(C)(C)COP(O)(=O)OP(O)(=O)OC[C@H]1O[C@H]([C@H](O)[C@@H]1OP(O)(O)=O)n1cnc2c(N)ncnc12	7.5
oxoc14c1d5ciscoa[x]	oxoC14c1d5cisCoA	C35H58N7O18P3S	C35H54N7O18P3S	-4	peroxisome						7.5
oxoc14c2d5cis8ciscoa[x]	oxoC14c2d5cis8cisCoA	C35H56N7O18P3S	C35H52N7O18P3S	-4	peroxisome						7.5
oxoc14c3d5cis8cis11ciscoa[x]	oxoC14c3d5cis8cis11cisCoA	C35H54N7O18P3S	C35H50N7O18P3S	-4	peroxisome						7.5
oxoc16c0acp[p]	oxohexadecanoyl-[acyl-carrier-protein]	C16H29O2SR	C16H29O2SR	0	plastid stroma	C05762	8057	1639		CCCCCCCCCCCCCC(=O)CC(=O)S[*]	8
oxoc16c0coa[x]	3-oxopalmitoyl-CoA	C37H64N7O18P3S	C37H60N7O18P3S	-4	peroxisome	C05259	7646	15491	InChI=1S/C37H64N7O18P3S/c1-4-5-6-7-8-9-10-11-12-13-14-15-25(45)20-28(47)66-19-18-39-27(46)16-17-40-35(50)32(49)37(2,3)22-59-65(56,57)62-64(54,55)58-21-26-31(61-63(51,52)53)30(48)36(60-26)44-24-43-29-33(38)41-23-42-34(29)44/h23-24,26,30-32,36,48-49H,4-22H2,1-3H3,(H,39,46)(H,40,50)(H,54,55)(H,56,57)(H2,38,41,42)(H2,51,52,53)/t26-,30-,31-,32+,36-/m1/s1	CCCCCCCCCCCCCC(=O)CC(=O)SCCNC(=O)CCNC(=O)[C@H](O)C(C)(C)COP(O)(=O)OP(O)(=O)OC[C@H]1O[C@H]([C@H](O)[C@@H]1OP(O)(O)=O)n1cnc2c(N)ncnc12	7.5
oxoc16c1d7ciscoa[x]	oxoC16c1d7cisCoA	C37H62N7O18P3S	C37H58N7O18P3S	-4	peroxisome						7.5
oxoc16c2d7cis10ciscoa[x]	oxoC16c2d7cis10cisCoA	C37H60N7O18P3S	C37H56N7O18P3S	-4	peroxisome						7.5
oxoc16c3d7cis10cis13ciscoa[x]	oxoC16c3d7cis10cis13cisCoA	C37H58N7O18P3S	C37H54N7O18P3S	-4	peroxisome						7.5
oxoc18c0acp[p]	oxooctadecanoyl-[acyl-carrier-protein]	C18H33O2SR	C18H33O2SR	0	plastid stroma	C16219	47205527				8
oxoc18c0coa[x]	3-oxooctadecanoyl-CoA	C39H68N7O18P3S	C39H64N7O18P3S	-4	peroxisome			50571	InChI=1S/C39H68N7O18P3S/c1-4-5-6-7-8-9-10-11-12-13-14-15-16-17-27(47)22-30(49)68-21-20-41-29(48)18-19-42-37(52)34(51)39(2,3)24-61-67(58,59)64-66(56,57)60-23-28-33(63-65(53,54)55)32(50)38(62-28)46-26-45-31-35(40)43-25-44-36(31)46/h25-26,28,32-34,38,50-51H,4-24H2,1-3H3,(H,41,48)(H,42,52)(H,56,57)(H,58,59)(H2,40,43,44)(H2,53,54,55)/t28-,32-,33-,34+,38-/m1/s1	CCCCCCCCCCCCCCCC(=O)CC(=O)SCCNC(=O)CCNC(=O)[C@H](O)C(C)(C)COP(O)(=O)OP(O)(=O)OC[C@H]1O[C@H]([C@H](O)[C@@H]1OP(O)(O)=O)n1cnc2c(N)ncnc12	7.5
oxoc18c1d9ciscoa[x]	oxoC18c1d9cisCoA	C39H66N7O18P3S	C39H62N7O18P3S	-4	peroxisome						7.5
oxoc18c2d9cis12ciscoa[x]	oxoC18c2d9cis12cisCoA	C39H64N7O18P3S	C39H60N7O18P3S	-4	peroxisome						7.5
oxoc18c3d9cis12cis15ciscoa[x]	oxoC18c3d9cis12cis15cisCoA	C39H62N7O18P3S	C39H58N7O18P3S	-4	peroxisome						7.5
oxoc20c0coa[c]	oxoicosanoyl-CoA	C41H72N7O18P3S	C41H68N7O18P3S	-4	cytosol			52327	InChI=1S/C41H72N7O18P3S/c1-4-5-6-7-8-9-10-11-12-13-14-15-16-17-18-19-29(49)24-32(51)70-23-22-43-31(50)20-21-44-39(54)36(53)41(2,3)26-63-69(60,61)66-68(58,59)62-25-30-35(65-67(55,56)57)34(52)40(64-30)48-28-47-33-37(42)45-27-46-38(33)48/h27-28,30,34-36,40,52-53H,4-26H2,1-3H3,(H,43,50)(H,44,54)(H,58,59)(H,60,61)(H2,42,45,46)(H2,55,56,57)/t30-,34-,35-,36+,40-/m1/s1	CCCCCCCCCCCCCCCCCC(=O)CC(=O)SCCNC(=O)CCNC(=O)[C@H](O)C(C)(C)COP(O)(=O)OP(O)(=O)OC[C@H]1O[C@H]([C@H](O)[C@@H]1OP(O)(O)=O)n1cnc2c(N)ncnc12	7.5
oxoc20c0coa[x]	oxoicosanoyl-CoA	C41H72N7O18P3S	C41H68N7O18P3S	-4	peroxisome			52327	InChI=1S/C41H72N7O18P3S/c1-4-5-6-7-8-9-10-11-12-13-14-15-16-17-18-19-29(49)24-32(51)70-23-22-43-31(50)20-21-44-39(54)36(53)41(2,3)26-63-69(60,61)66-68(58,59)62-25-30-35(65-67(55,56)57)34(52)40(64-30)48-28-47-33-37(42)45-27-46-38(33)48/h27-28,30,34-36,40,52-53H,4-26H2,1-3H3,(H,43,50)(H,44,54)(H,58,59)(H,60,61)(H2,42,45,46)(H2,55,56,57)/t30-,34-,35-,36+,40-/m1/s1	CCCCCCCCCCCCCCCCCC(=O)CC(=O)SCCNC(=O)CCNC(=O)[C@H](O)C(C)(C)COP(O)(=O)OP(O)(=O)OC[C@H]1O[C@H]([C@H](O)[C@@H]1OP(O)(O)=O)n1cnc2c(N)ncnc12	7.5
oxoc20c1d11ciscoa[c]	oxoicosenoyl-CoA	C41H70N7O18P3S	C41H66N7O18P3S	-4	cytosol						7.5
oxoc20c1d11ciscoa[x]	oxoicosenoyl-CoA	C41H70N7O18P3S	C41H66N7O18P3S	-4	peroxisome						7.5
oxoc22c0coa[c]	oxodocosanoyl-CoA	C43H76N7O18P3S	C43H72N7O18P3S	-4	cytosol			52328	InChI=1S/C43H76N7O18P3S/c1-4-5-6-7-8-9-10-11-12-13-14-15-16-17-18-19-20-21-31(51)26-34(53)72-25-24-45-33(52)22-23-46-41(56)38(55)43(2,3)28-65-71(62,63)68-70(60,61)64-27-32-37(67-69(57,58)59)36(54)42(66-32)50-30-49-35-39(44)47-29-48-40(35)50/h29-30,32,36-38,42,54-55H,4-28H2,1-3H3,(H,45,52)(H,46,56)(H,60,61)(H,62,63)(H2,44,47,48)(H2,57,58,59)/t32-,36-,37-,38+,42-/m1/s1	CCCCCCCCCCCCCCCCCCCC(=O)CC(=O)SCCNC(=O)CCNC(=O)[C@H](O)C(C)(C)COP(O)(=O)OP(O)(=O)OC[C@H]1O[C@H]([C@H](O)[C@@H]1OP(O)(O)=O)n1cnc2c(N)ncnc12	7.5
oxoc22c0coa[x]	oxodocosanoyl-CoA	C43H76N7O18P3S	C43H72N7O18P3S	-4	peroxisome			52328	InChI=1S/C43H76N7O18P3S/c1-4-5-6-7-8-9-10-11-12-13-14-15-16-17-18-19-20-21-31(51)26-34(53)72-25-24-45-33(52)22-23-46-41(56)38(55)43(2,3)28-65-71(62,63)68-70(60,61)64-27-32-37(67-69(57,58)59)36(54)42(66-32)50-30-49-35-39(44)47-29-48-40(35)50/h29-30,32,36-38,42,54-55H,4-28H2,1-3H3,(H,45,52)(H,46,56)(H,60,61)(H,62,63)(H2,44,47,48)(H2,57,58,59)/t32-,36-,37-,38+,42-/m1/s1	CCCCCCCCCCCCCCCCCCCC(=O)CC(=O)SCCNC(=O)CCNC(=O)[C@H](O)C(C)(C)COP(O)(=O)OP(O)(=O)OC[C@H]1O[C@H]([C@H](O)[C@@H]1OP(O)(O)=O)n1cnc2c(N)ncnc12	7.5
oxoc22c1d13ciscoa[c]	oxodocosenoyl-CoA	C43H74N7O18P3S	C43H70N7O18P3S	-4	cytosol						7.5
oxoc22c1d13ciscoa[x]	oxodocosenoyl-CoA	C43H74N7O18P3S	C43H70N7O18P3S	-4	peroxisome						7.5
oxoc4c0coa[x]	acetoacetyl-CoA	C25H40N7O18P3S	C25H36N7O18P3S	-4	peroxisome	C00332	3626	15345	InChI=1S/C25H40N7O18P3S/c1-13(33)8-16(35)54-7-6-27-15(34)4-5-28-23(38)20(37)25(2,3)10-47-53(44,45)50-52(42,43)46-9-14-19(49-51(39,40)41)18(36)24(48-14)32-12-31-17-21(26)29-11-30-22(17)32/h11-12,14,18-20,24,36-37H,4-10H2,1-3H3,(H,27,34)(H,28,38)(H,42,43)(H,44,45)(H2,26,29,30)(H2,39,40,41)/t14-,18-,19-,20+,24-/m1/s1	CC(=O)CC(=O)SCCNC(=O)CCNC(=O)[C@H](O)C(C)(C)COP(O)(=O)OP(O)(=O)OC[C@H]1O[C@H]([C@H](O)[C@@H]1OP(O)(O)=O)n1cnc2c(N)ncnc12	7.5
oxoc6c0acp[p]	oxohexanoyl-[acyl-carrier-protein]	C6H9O2SR	C6H9O2SR	0	plastid stroma	C05746	8041				8
oxoc6c0coa[x]	3-oxohexanoyl-CoA	C27H44N7O18P3S	C27H40N7O18P3S	-4	peroxisome	C05269	7656	27648	InChI=1S/C27H44N7O18P3S/c1-4-5-15(35)10-18(37)56-9-8-29-17(36)6-7-30-25(40)22(39)27(2,3)12-49-55(46,47)52-54(44,45)48-11-16-21(51-53(41,42)43)20(38)26(50-16)34-14-33-19-23(28)31-13-32-24(19)34/h13-14,16,20-22,26,38-39H,4-12H2,1-3H3,(H,29,36)(H,30,40)(H,44,45)(H,46,47)(H2,28,31,32)(H2,41,42,43)/t16-,20-,21-,22+,26-/m1/s1	CCCC(=O)CC(=O)SCCNC(=O)CCNC(=O)[C@H](O)C(C)(C)COP(O)(=O)OP(O)(=O)OC[C@H]1O[C@H]([C@H](O)[C@@H]1OP(O)(O)=O)n1cnc2c(N)ncnc12	7.5
oxoc8c0acp[p]	oxooctanoyl-[acyl-carrier-protein]	C8H13O2SR	C8H13O2SR	0	plastid stroma	C05750	8045				8
oxoc8c0coa[x]	3-oxooctanoyl-CoA	C29H48N7O18P3S	C29H44N7O18P3S	-4	peroxisome	C05267	7654	28264	InChI=1S/C29H48N7O18P3S/c1-4-5-6-7-17(37)12-20(39)58-11-10-31-19(38)8-9-32-27(42)24(41)29(2,3)14-51-57(48,49)54-56(46,47)50-13-18-23(53-55(43,44)45)22(40)28(52-18)36-16-35-21-25(30)33-15-34-26(21)36/h15-16,18,22-24,28,40-41H,4-14H2,1-3H3,(H,31,38)(H,32,42)(H,46,47)(H,48,49)(H2,30,33,34)(H2,43,44,45)/t18-,22-,23-,24+,28-/m1/s1	CCCCCC(=O)CC(=O)SCCNC(=O)CCNC(=O)[C@H](O)C(C)(C)COP(O)(=O)OP(O)(=O)OC[C@H]1O[C@H]([C@H](O)[C@@H]1OP(O)(O)=O)n1cnc2c(N)ncnc12	7.5
oxoc8c1d5ciscoa[x]	oxoC8c1d5cisCoA	C29H46N7O18P3S	C29H42N7O18P3S	-4	peroxisome						7.5
oxpc[t]	oxidized-plastocyanin	R	R	0	thylakoid membrane	C03162	6047
pasp[p]	4-phospho-L-aspartate	C4H8NO7P	C4H6NO7P	-2	plastid stroma	C03082	5980	15836	InChI=1S/C4H8NO7P/c5-2(4(7)8)1-3(6)12-13(9,10)11/h2H,1,5H2,(H,7,8)(H2,9,10,11)/t2-/m0/s1	N[C@@H](CC(=O)OP(O)(O)=O)C(O)=O	8
pdhe1[m]	PDH-N6-(dihydrolipoyl)lysine	C8H16NOS2R	C8H16NOS2R	0	mitochondrial matrix	C15973	47205286		InChI=1S/C8H17NOS2/c9-8(10)4-2-1-3-7(12)5-6-11/h7,11-12H,1-6H2,(H2,9,10)	NC(=O)CCCCC(S)CCS	7.8
pdhe1[p]	PDH-N6-(dihydrolipoyl)lysine	C8H16NOS2R	C8H16NOS2R	0	plastid stroma	C15973	47205286		InChI=1S/C8H17NOS2/c9-8(10)4-2-1-3-7(12)5-6-11/h7,11-12H,1-6H2,(H2,9,10)	NC(=O)CCCCC(S)CCS	8
pdhe2[m]	PDH-N6-(lipoyl)lysine	C8H14NOS2R	C8H14NOS2R	0	mitochondrial matrix	C15972	47205285		InChI=1S/C8H15NOS2/c9-8(10)4-2-1-3-7-5-6-11-12-7/h7H,1-6H2,(H2,9,10)	NC(=O)CCCCC1CCSS1	7.8
pdhe2[p]	PDH-N6-(lipoyl)lysine	C8H14NOS2R	C8H14NOS2R	0	plastid stroma	C15972	47205285		InChI=1S/C8H15NOS2/c9-8(10)4-2-1-3-7-5-6-11-12-7/h7H,1-6H2,(H2,9,10)	NC(=O)CCCCC1CCSS1	8
pdhe4[m]	PDH-[dihydrolipoyllysine-residue-acetyltransferase]-S-acetyldihydrolipoyllysine	C10H18NO2S2R	C10H18NO2S2R	0	mitochondrial matrix	C16255	47205563		InChI=1S/C10H19NO2S2/c1-8(12)15-9(6-7-14)4-2-3-5-10(11)13/h9,14H,2-7H2,1H3,(H2,11,13)	CC(=O)SC(CCS)CCCCC(=O)N	7.8
pdhe4[p]	PDH-[dihydrolipoyllysine-residue-acetyltransferase]-S-acetyldihydrolipoyllysine	C10H18NO2S2R	C10H18NO2S2R	0	plastid stroma	C16255	47205563		InChI=1S/C10H19NO2S2/c1-8(12)15-9(6-7-14)4-2-3-5-10(11)13/h9,14H,2-7H2,1H3,(H2,11,13)	CC(=O)SC(CCS)CCCCC(=O)N	8
pep[c]	phosphoenolpyruvate	C3H5O6P	C3H2O6P	-3	cytosol	C00074	3374	44897	InChI=1S/C3H5O6P/c1-2(3(4)5)9-10(6,7)8/h1H2,(H,4,5)(H2,6,7,8)	OC(=O)C(=C)OP(O)(O)=O	7.5
pep[p]	phosphoenolpyruvate	C3H5O6P	C3H2O6P	-3	plastid stroma	C00074	3374	44897	InChI=1S/C3H5O6P/c1-2(3(4)5)9-10(6,7)8/h1H2,(H,4,5)(H2,6,7,8)	OC(=O)C(=C)OP(O)(O)=O	8
pg2[c]	2-phospho-D-glycerate	C3H7O7P	C3H4O7P	-3	cytosol	C00631	3904	17835	InChI=1S/C3H7O7P/c4-1-2(3(5)6)10-11(7,8)9/h2,4H,1H2,(H,5,6)(H2,7,8,9)/t2-/m1/s1	OC[C@@H](OP(O)(O)=O)C(O)=O	7.5
pg2[p]	2-phospho-D-glycerate	C3H7O7P	C3H4O7P	-3	plastid stroma	C00631	3904	17835	InChI=1S/C3H7O7P/c4-1-2(3(5)6)10-11(7,8)9/h2,4H,1H2,(H,5,6)(H2,7,8,9)/t2-/m1/s1	OC[C@@H](OP(O)(O)=O)C(O)=O	8
pgluc[c]	6-phospho-D-gluconate	C6H13O10P	C6H10O10P	-3	cytosol	C00345	3638	48928	InChI=1S/C6H13O10P/c7-2(1-16-17(13,14)15)3(8)4(9)5(10)6(11)12/h2-5,7-10H,1H2,(H,11,12)(H2,13,14,15)/t2-,3-,4+,5-/m1/s1	O[C@H](COP(O)(O)=O)[C@@H](O)[C@H](O)[C@@H](O)C(O)=O	7.5
pgluc[p]	6-phospho-D-gluconate	C6H13O10P	C6H10O10P	-3	plastid stroma	C00345	3638	48928	InChI=1S/C6H13O10P/c7-2(1-16-17(13,14)15)3(8)4(9)5(10)6(11)12/h2-5,7-10H,1H2,(H,11,12)(H2,13,14,15)/t2-,3-,4+,5-/m1/s1	O[C@H](COP(O)(O)=O)[C@@H](O)[C@H](O)[C@@H](O)C(O)=O	8
pgp[c]	3-phospho-D-glyceroyl-phosphate	C3H8O10P2	C3H4O10P2	-4	cytosol	C00236	3535	16001	InChI=1S/C3H8O10P2/c4-2(1-12-14(6,7)8)3(5)13-15(9,10)11/h2,4H,1H2,(H2,6,7,8)(H2,9,10,11)/t2-/m1/s1	O[C@H](COP(O)(O)=O)C(=O)OP(O)(O)=O	7.5
pgp[p]	3-phospho-D-glyceroyl-phosphate	C3H8O10P2	C3H4O10P2	-4	plastid stroma	C00236	3535	16001	InChI=1S/C3H8O10P2/c4-2(1-12-14(6,7)8)3(5)13-15(9,10)11/h2,4H,1H2,(H2,6,7,8)(H2,9,10,11)/t2-/m1/s1	O[C@H](COP(O)(O)=O)C(=O)OP(O)(O)=O	8
ph[e]	photon	X	X	0	environment						5.7
ph[t]	photon	X	X	0	thylakoid membrane
phe[c]	L-phenylalanine	C9H11NO2	C9H11NO2	0	cytosol	C00079	3379	17295	InChI=1S/C9H11NO2/c10-8(9(11)12)6-7-4-2-1-3-5-7/h1-5,8H,6,10H2,(H,11,12)/t8-/m0/s1	N[C@@H](Cc1ccccc1)C(=O)O	7.5
phe[p]	L-phenylalanine	C9H11NO2	C9H11NO2	0	plastid stroma	C00079	3379	17295	InChI=1S/C9H11NO2/c10-8(9(11)12)6-7-4-2-1-3-5-7/h1-5,8H,6,10H2,(H,11,12)/t8-/m0/s1	N[C@@H](Cc1ccccc1)C(=O)O	8
phen[p]	prephenate	C10H10O6	C10H8O6	-2	plastid stroma	C00254	3553	16666	InChI=1S/C10H10O6/c11-6-1-3-10(4-2-6,9(15)16)5-7(12)8(13)14/h1-4,6,11H,5H2,(H,13,14)(H,15,16)	OC1C=CC(CC(=O)C(O)=O)(C=C1)C(O)=O	8
phosdimev[c]	(R)-5-Diphosphomevalonate	C6H14O10P2	C6H11O10P2	-3	cytosol	C01143	4374	15899	InChI=1S/C6H14O10P2/c1-6(9,4-5(7)8)2-3-15-18(13,14)16-17(10,11)12/h9H,2-4H2,1H3,(H,7,8)(H,13,14)(H2,10,11,12)/t6-/m1/s1	C[C@@](O)(CCOP(=O)(O)OP(=O)(O)O)CC(=O)O	7.5
phosmev[c]	(R)-5-Phosphomevalonate	C6H13O7P	C6H10O7P	-3	cytosol	C01107	4339	17436	InChI=1S/C6H13O7P/c1-6(9,4-5(7)8)2-3-13-14(10,11)12/h9H,2-4H2,1H3,(H,7,8)(H2,10,11,12)/t6-/m1/s1	C[C@@](O)(CCOP(O)(O)=O)CC(O)=O	7.5
php[p]	3-phosphonooxypyruvate	C3H5O7P	C3H2O7P	-3	plastid stroma	C03232	6103	30933	InChI=1S/C3H5O7P/c4-2(3(5)6)1-10-11(7,8)9/h1H2,(H,5,6)(H2,7,8,9)	OC(=O)C(=O)COP(O)(O)=O	8
phpp[p]	phytyl-PP	C20H42O7P2	C20H39O7P2	-3	plastid stroma	C05427	7791	18187	InChI=1S/C20H42O7P2/c1-17(2)9-6-10-18(3)11-7-12-19(4)13-8-14-20(5)15-16-26-29(24,25)27-28(21,22)23/h15,17-19H,6-14,16H2,1-5H3,(H,24,25)(H2,21,22,23)/b20-15+	CC(C)CCCC(C)CCCC(C)CCC\C(C)=C\COP(O)(=O)OP(O)(O)=O	8
phser[p]	O-phospho-L-homoserine	C4H10NO6P	C4H8NO6P	-2	plastid stroma	C01102	4336	15961	InChI=1S/C4H10NO6P/c5-3(4(6)7)1-2-11-12(8,9)10/h3H,1-2,5H2,(H,6,7)(H2,8,9,10)/t3-/m0/s1	N[C@@H](CCOP(O)(O)=O)C(O)=O	8
pi[a]	phosphate	H3PO4	HPO4	-2	apoplast	C00009	3311	18367	InChI=1S/H3O4P/c1-5(2,3)4/h(H3,1,2,3,4)/p-3	[O-]P([O-])([O-])=O	5
pi[c]	phosphate	H3PO4	HPO4	-2	cytosol	C00009	3311	18367	InChI=1S/H3O4P/c1-5(2,3)4/h(H3,1,2,3,4)/p-3	[O-]P([O-])([O-])=O	7.5
pi[e]	phosphate	H3PO4	HPO4	-2	environment	C00009	3311	18367	InChI=1S/H3O4P/c1-5(2,3)4/h(H3,1,2,3,4)/p-3	[O-]P([O-])([O-])=O	5.7
pi[m]	phosphate	H3PO4	HPO4	-2	mitochondrial matrix	C00009	3311	18367	InChI=1S/H3O4P/c1-5(2,3)4/h(H3,1,2,3,4)/p-3	[O-]P([O-])([O-])=O	7.8
pi[p]	phosphate	H3PO4	HPO4	-2	plastid stroma	C00009	3311	18367	InChI=1S/H3O4P/c1-5(2,3)4/h(H3,1,2,3,4)/p-3	[O-]P([O-])([O-])=O	8
pip26dx[p]	(S)-2,3,4,5-tetrahydropyridine-2,6-dicarboxylate	C7H9NO4	C7H7NO4	-2	plastid stroma	C03972	6692	864	InChI=1S/C7H9NO4/c9-6(10)4-2-1-3-5(8-4)7(11)12/h4H,1-3H2,(H,9,10)(H,11,12)/t4-/m0/s1	OC(=O)[C@@H]1CCCC(=N1)C(O)=O	8
pme[p]	2-phospho-4-(cytidine 5'-diphospho)-2-C-methyl-D-erythritol	C14H26N3O17P3	C14H22N3O17P3	-4	plastid stroma	C11436	13608	16840	InChI=1S/C14H26N3O17P3/c1-14(6-18,33-35(23,24)25)8(19)5-31-37(28,29)34-36(26,27)30-4-7-10(20)11(21)12(32-7)17-3-2-9(15)16-13(17)22/h2-3,7-8,10-12,18-21H,4-6H2,1H3,(H,26,27)(H,28,29)(H2,15,16,22)(H2,23,24,25)/t7-,8-,10-,11-,12-,14+/m1/s1	C[C@@](CO)(OP(O)(O)=O)[C@H](O)COP(O)(=O)OP(O)(=O)OC[C@H]1O[C@H]([C@H](O)[C@@H]1O)n1ccc(N)nc1=O	8
pp[c]	diphosphate	P2H4O7	P2HO7	-3	cytosol	C00013	3315	18361	InChI=1S/H4O7P2/c1-8(2,3)7-9(4,5)6/h(H2,1,2,3)(H2,4,5,6)/p-4	[O-]P([O-])(=O)OP([O-])([O-])=O	7.5
pp[p]	diphosphate	P2H4O7	P2O7	-4	plastid stroma	C00013	3315	18361	InChI=1S/H4O7P2/c1-8(2,3)7-9(4,5)6/h(H2,1,2,3)(H2,4,5,6)/p-4	[O-]P([O-])(=O)OP([O-])([O-])=O	8
pp[x]	diphosphate	P2H4O7	P2HO7	-3	peroxisome	C00013	3315	18361	InChI=1S/H4O7P2/c1-8(2,3)7-9(4,5)6/h(H2,1,2,3)(H2,4,5,6)/p-4	[O-]P([O-])(=O)OP([O-])([O-])=O	7.5
pq[t]	plastoquinone	C13H16O2	C13H16O2	0	thylakoid membrane	C16694	51091016
pqh2[t]	plastoquinol	C13H18O2	C13H18O2	0	thylakoid membrane	C02185	5256	16323	InChI=1S/C13H18O2/c1-8(2)5-6-11-7-12(14)9(3)10(4)13(11)15/h5,7,14-15H,6H2,1-4H3	CC(C)=CCc1cc(O)c(C)c(C)c1O
pram[p]	5-phospho-D-ribosylamine	C5H12NO7P	C5H10NO7P	-2	plastid stroma	C03090	5988	37737	InChI=1S/C5H12NO7P/c6-5-4(8)3(7)2(13-5)1-12-14(9,10)11/h2-5,7-8H,1,6H2,(H2,9,10,11)/t2-,3-,4-,5-/m1/s1	N[C@@H]1O[C@H](COP(O)(O)=O)[C@@H](O)[C@H]1O	8
prbamp[p]	1-(5-phosphoribosyl)-AMP	C15H23N5O14P2	C15H19N5O14P2	-4	plastid stroma	C02741	5701	18374	InChI=1S/C15H23N5O14P2/c16-12-7-13(18-4-19(12)14-10(23)8(21)5(33-14)1-31-35(25,26)27)20(3-17-7)15-11(24)9(22)6(34-15)2-32-36(28,29)30/h3-6,8-11,14-16,21-24H,1-2H2,(H2,25,26,27)(H2,28,29,30)/t5-,6-,8-,9-,10-,11-,14-,15-/m1/s1	O[C@@H]1[C@@H](COP(O)(O)=O)O[C@H]([C@@H]1O)n1cnc2c1ncn([C@@H]1O[C@H](COP(O)(O)=O)[C@@H](O)[C@H]1O)c2=N	8
prbatp[p]	1-(5-phosphoribosyl)-ATP	C15H25N5O20P4	C15H19N5O20P4	-6	plastid stroma	C02739	5699	18263	InChI=1S/C15H25N5O20P4/c16-12-7-13(18-4-19(12)14-10(23)8(21)5(37-14)1-35-41(25,26)27)20(3-17-7)15-11(24)9(22)6(38-15)2-36-43(31,32)40-44(33,34)39-42(28,29)30/h3-6,8-11,14-16,21-24H,1-2H2,(H,31,32)(H,33,34)(H2,25,26,27)(H2,28,29,30)/t5-,6-,8-,9-,10-,11-,14?,15-/m1/s1	O[C@@H]1[C@@H](COP(O)(=O)OP(O)(=O)OP(O)(O)=O)O[C@H]([C@@H]1O)n1cnc2c1ncn(C1O[C@H](COP(O)(O)=O)[C@@H](O)[C@H]1O)c2=N	8
prfica[p]	5-formamido-1-(5-phospho-D-ribosyl)imidazole-4-carboxamide	C10H15N4O9P	C10H13N4O9P	-2	plastid stroma	C04734	7305	18381	InChI=1S/C10H15N4O9P/c11-8(18)5-9(13-3-15)14(2-12-5)10-7(17)6(16)4(23-10)1-22-24(19,20)21/h2-4,6-7,10,16-17H,1H2,(H2,11,18)(H,13,15)(H2,19,20,21)/t4-,6-,7-,10-/m1/s1	NC(=O)c1ncn([C@@H]2O[C@H](COP(=O)(O)O)[C@@H](O)[C@H]2O)c1NC=O	8
prfp[p]	1-(5-phosphoribosyl)-5-[(5-phosphoribosylamino)methylideneamino]imidazole-4-carboxamide	C15H25N5O15P2	C15H21N5O15P2	-4	plastid stroma	C04896	7447	18302	InChI=1S/C15H25N5O15P2/c16-12(25)7-13(17-3-18-14-10(23)8(21)5(34-14)1-32-36(26,27)28)20(4-19-7)15-11(24)9(22)6(35-15)2-33-37(29,30)31/h3-6,8-11,14-15,21-24H,1-2H2,(H2,16,25)(H,17,18)(H2,26,27,28)(H2,29,30,31)/t5-,6-,8-,9-,10-,11-,14-,15-/m1/s1	NC(=O)c1ncn([C@@H]2O[C@H](COP(O)(O)=O)[C@@H](O)[C@H]2O)c1\N=C\N[C@@H]1O[C@H](COP(O)(O)=O)[C@@H](O)[C@H]1O	8
prlp[p]	5-[(5-phospho-1-deoxyribulos-1-ylamino)methylideneamino]-1-(5-phosphoribosyl)imidazole-4-carboxamide	C15H25N5O15P2	C15H21N5O15P2	-4	plastid stroma	C04916	7464	27735	InChI=1S/C15H25N5O15P2/c16-13(26)9-14(18-4-17-1-6(21)10(23)7(22)2-33-36(27,28)29)20(5-19-9)15-12(25)11(24)8(35-15)3-34-37(30,31)32/h4-5,7-8,10-12,15,22-25H,1-3H2,(H2,16,26)(H,17,18)(H2,27,28,29)(H2,30,31,32)/t7-,8-,10+,11-,12-,15-/m1/s1	[H]C(Nc1c(ncn1[C@@H]1O[C@H](COP(O)(O)=O)[C@@H](O)[C@H]1O)C(N)=O)=NCC(=O)[C@H](O)[C@H](O)COP(O)(O)=O	8
pro[c]	L-proline	C5H9NO2	C5H9NO2	0	cytosol	C00148	3448	17203	InChI=1S/C5H9NO2/c7-5(8)4-2-1-3-6-4/h4,6H,1-3H2,(H,7,8)/t4-/m0/s1	OC(=O)[C@@H]1CCCN1	7.5
pro[p]	L-proline	C5H9NO2	C5H9NO2	0	plastid stroma	C00148	3448	17203	InChI=1S/C5H9NO2/c7-5(8)4-2-1-3-6-4/h4,6H,1-3H2,(H,7,8)/t4-/m0/s1	OC(=O)[C@@H]1CCCN1	8
prot[c]	protein	C4.8350094H7.6210428N1.4208128O1.4780178S0.033894	C4.8350094H7.6210428N1.4208128O1.4780178S0.033894	0.01169	cytosol	C00017	3319	16541			7.5
prpp[p]	5-phospho-alpha-D-ribose-1-diphosphate	C5H13O14P3	C5H8O14P3	-5	plastid stroma	C00119	3419	17111	InChI=1S/C5H13O14P3/c6-3-2(1-16-20(8,9)10)17-5(4(3)7)18-22(14,15)19-21(11,12)13/h2-7H,1H2,(H,14,15)(H2,8,9,10)(H2,11,12,13)/t2-,3-,4-,5-/m1/s1	O[C@H]1[C@@H](O)[C@H](O[C@@H]1COP(O)(O)=O)OP(O)(=O)OP(O)(O)=O	8
pyr[c]	pyruvate	C3H4O3	C3H3O3	-1	cytosol	C00022	3324	32816	InChI=1S/C3H4O3/c1-2(4)3(5)6/h1H3,(H,5,6)	CC(=O)C(=O)O	7.5
pyr[m]	pyruvate	C3H4O3	C3H3O3	-1	mitochondrial matrix	C00022	3324	32816	InChI=1S/C3H4O3/c1-2(4)3(5)6/h1H3,(H,5,6)	CC(=O)C(=O)O	7.8
pyr[p]	pyruvate	C3H4O3	C3H3O3	-1	plastid stroma	C00022	3324	32816	InChI=1S/C3H4O3/c1-2(4)3(5)6/h1H3,(H,5,6)	CC(=O)C(=O)O	8
qui[n]	ubiquinone	C39H58O4	C39H58O4	0	inner mitochondrial membrane	C00399	3689	16389	InChI=1S/C14H18O4/c1-8(2)6-7-10-9(3)11(15)13(17-4)14(18-5)12(10)16/h6H,7H2,1-5H3	COC1=C(OC)C(=O)C(=C(C)C1=O)CC=C(C)C
quih2[n]	ubiquinol	C39H60O4	C39H60O4	0	inner mitochondrial membrane	C00390	3680	17976	InChI=1S/C14H20O4/c1-8(2)6-7-10-9(3)11(15)13(17-4)14(18-5)12(10)16/h6,15-16H,7H2,1-5H3
r5p[c]	D-ribose-5-phosphate	C5H11O8P	C5H9O8P	-2	cytosol	C00117	3417	17797	InChI=1S/C5H11O8P/c6-1-3(7)5(9)4(8)2-13-14(10,11)12/h1,3-5,7-9H,2H2,(H2,10,11,12)/t3-,4+,5-/m0/s1	O[C@H](COP(O)(O)=O)[C@@H](O)[C@@H](O)C=O	7.5
r5p[p]	D-ribose-5-phosphate	C5H11O8P	C5H9O8P	-2	plastid stroma	C00117	3417	17797	InChI=1S/C5H11O8P/c6-1-3(7)5(9)4(8)2-13-14(10,11)12/h1,3-5,7-9H,2H2,(H2,10,11,12)/t3-,4+,5-/m0/s1	O[C@H](COP(O)(O)=O)[C@@H](O)[C@@H](O)C=O	8
radp[c]	r-adenosine-diphosphate	C10H15N5O10P2	C10H12N5O10P2	-3	cytosol	C00008	3310	16761	InChI=1S/C10H15N5O10P2/c11-8-5-9(13-2-12-8)15(3-14-5)10-7(17)6(16)4(24-10)1-23-27(21,22)25-26(18,19)20/h2-4,6-7,10,16-17H,1H2,(H,21,22)(H2,11,12,13)(H2,18,19,20)/t4-,6-,7-,10-/m1/s1	Nc1ncnc2c1ncn2[C@@H]3O[C@H](COP(=O)(O)OP(=O)(O)O)[C@@H](O)[C@H]3O	7.5
radp[p]	r-adenosine-diphosphate	C10H15N5O10P2	C10H12N5O10P2	-3	plastid stroma	C00008	3310	16761	InChI=1S/C10H15N5O10P2/c11-8-5-9(13-2-12-8)15(3-14-5)10-7(17)6(16)4(24-10)1-23-27(21,22)25-26(18,19)20/h2-4,6-7,10,16-17H,1H2,(H,21,22)(H2,11,12,13)(H2,18,19,20)/t4-,6-,7-,10-/m1/s1	Nc1ncnc2c1ncn2[C@@H]3O[C@H](COP(=O)(O)OP(=O)(O)O)[C@@H](O)[C@H]3O	8
ramp[c]	r-adenosine-monophosphate	C10H14N5O7P	C10H12N5O7P	-2	cytosol	C00020	3322	16027	InChI=1S/C10H14N5O7P/c11-8-5-9(13-2-12-8)15(3-14-5)10-7(17)6(16)4(22-10)1-21-23(18,19)20/h2-4,6-7,10,16-17H,1H2,(H2,11,12,13)(H2,18,19,20)/t4-,6-,7-,10-/m1/s1	Nc1ncnc2c1ncn2[C@@H]3O[C@H](COP(=O)(O)O)[C@@H](O)[C@H]3O	7.5
ramp[p]	r-adenosine-monophosphate	C10H14N5O7P	C10H12N5O7P	-2	plastid stroma	C00020	3322	16027	InChI=1S/C10H14N5O7P/c11-8-5-9(13-2-12-8)15(3-14-5)10-7(17)6(16)4(22-10)1-21-23(18,19)20/h2-4,6-7,10,16-17H,1H2,(H2,11,12,13)(H2,18,19,20)/t4-,6-,7-,10-/m1/s1	Nc1ncnc2c1ncn2[C@@H]3O[C@H](COP(=O)(O)O)[C@@H](O)[C@H]3O	8
ratp[c]	r-adenosine-triphosphate	C10H16N5O13P3	C10H12N5O13P3	-4	cytosol	C00002	3304	15422	InChI=1S/C10H16N5O13P3/c11-8-5-9(13-2-12-8)15(3-14-5)10-7(17)6(16)4(26-10)1-25-30(21,22)28-31(23,24)27-29(18,19)20/h2-4,6-7,10,16-17H,1H2,(H,21,22)(H,23,24)(H2,11,12,13)(H2,18,19,20)/t4-,6-,7-,10-/m1/s1	Nc1ncnc2c1ncn2[C@@H]3O[C@H](COP(=O)(O)OP(=O)(O)OP(=O)(O)O)[C@@H](O)[C@H]3O	7.5
ratp[p]	r-adenosine-triphosphate	C10H16N5O13P3	C10H12N5O13P3	-4	plastid stroma	C00002	3304	15422	InChI=1S/C10H16N5O13P3/c11-8-5-9(13-2-12-8)15(3-14-5)10-7(17)6(16)4(26-10)1-25-30(21,22)28-31(23,24)27-29(18,19)20/h2-4,6-7,10,16-17H,1H2,(H,21,22)(H,23,24)(H2,11,12,13)(H2,18,19,20)/t4-,6-,7-,10-/m1/s1	Nc1ncnc2c1ncn2[C@@H]3O[C@H](COP(=O)(O)OP(=O)(O)OP(=O)(O)O)[C@@H](O)[C@H]3O	8
rctp[c]	r-cytidine-triphosphate	C9H16N3O14P3	C9H12N3O14P3	-4	cytosol	C00063	3363	17677	InChI=1S/C9H16N3O14P3/c10-5-1-2-12(9(15)11-5)8-7(14)6(13)4(24-8)3-23-28(19,20)26-29(21,22)25-27(16,17)18/h1-2,4,6-8,13-14H,3H2,(H,19,20)(H,21,22)(H2,10,11,15)(H2,16,17,18)/t4-,6-,7-,8-/m1/s1	NC1=NC(=O)N(C=C1)[C@@H]2O[C@H](COP(=O)(O)OP(=O)(O)OP(=O)(O)O)[C@@H](O)[C@H]2O	7.5
rctp[p]	r-cytidine-triphosphate	C9H16N3O14P3	C9H12N3O14P3	-4	plastid stroma	C00063	3363	17677	InChI=1S/C9H16N3O14P3/c10-5-1-2-12(9(15)11-5)8-7(14)6(13)4(24-8)3-23-28(19,20)26-29(21,22)25-27(16,17)18/h1-2,4,6-8,13-14H,3H2,(H,19,20)(H,21,22)(H2,10,11,15)(H2,16,17,18)/t4-,6-,7-,8-/m1/s1	NC1=NC(=O)N(C=C1)[C@@H]2O[C@H](COP(=O)(O)OP(=O)(O)OP(=O)(O)O)[C@@H](O)[C@H]2O	8
redfd[t]	reduced-ferredoxin	R	R	-1	thylakoid membrane	C00138	3438	17513
redpc[t]	reduced-plastocyanin	R	R	-1	thylakoid membrane	C03025	5931
rgdp[c]	r-guanosine-diphosphate	C10H15N5O11P2	C10H12N5O11P2	-3	cytosol	C00035	3337	17552	InChI=1S/C10H15N5O11P2/c11-10-13-7-4(8(18)14-10)12-2-15(7)9-6(17)5(16)3(25-9)1-24-28(22,23)26-27(19,20)21/h2-3,5-6,9,16-17H,1H2,(H,22,23)(H2,19,20,21)(H3,11,13,14,18)/t3-,5-,6-,9-/m1/s1	NC1=Nc2c(ncn2[C@@H]3O[C@H](COP(=O)(O)OP(=O)(O)O)[C@@H](O)[C@H]3O)C(=O)N1	7.5
rgmp[c]	r-guanosine-monophosphate	C10H14N5O8P	C10H12N5O8P	-2	cytosol	C00144	3444	17345	InChI=1S/C10H14N5O8P/c11-10-13-7-4(8(18)14-10)12-2-15(7)9-6(17)5(16)3(23-9)1-22-24(19,20)21/h2-3,5-6,9,16-17H,1H2,(H2,19,20,21)(H3,11,13,14,18)/t3-,5-,6-,9-/m1/s1	NC1=Nc2c(ncn2[C@@H]3O[C@H](COP(=O)(O)O)[C@@H](O)[C@H]3O)C(=O)N1	7.5
rgtp[c]	r-guanosine-triphosphate	C10H16N5O14P3	C10H12N5O14P3	-4	cytosol	C00044	3346	15996	InChI=1S/C10H16N5O14P3/c11-10-13-7-4(8(18)14-10)12-2-15(7)9-6(17)5(16)3(27-9)1-26-31(22,23)29-32(24,25)28-30(19,20)21/h2-3,5-6,9,16-17H,1H2,(H,22,23)(H,24,25)(H2,19,20,21)(H3,11,13,14,18)/t3-,5-,6-,9-/m1/s1	NC1=Nc2c(ncn2[C@@H]3O[C@H](COP(=O)(O)OP(=O)(O)OP(=O)(O)O)[C@@H](O)[C@H]3O)C(=O)N1	7.5
rna[u]	ribonucleic-acid	C9.542H11.797N3.881O6.963P	C9.542H10.797N3.881O6.963P	-1	no compartment	C00046	3348
ru5p[c]	D-ribulose-5-phosphate	C5H11O8P	C5H9O8P	-2	cytosol	C00199	3499	17363	InChI=1S/C5H11O8P/c6-1-3(7)5(9)4(8)2-13-14(10,11)12/h4-6,8-9H,1-2H2,(H2,10,11,12)/t4-,5+/m1/s1	OCC(=O)[C@H](O)[C@H](O)COP(O)(O)=O	7.5
ru5p[p]	D-ribulose-5-phosphate	C5H11O8P	C5H9O8P	-2	plastid stroma	C00199	3499	17363	InChI=1S/C5H11O8P/c6-1-3(7)5(9)4(8)2-13-14(10,11)12/h4-6,8-9H,1-2H2,(H2,10,11,12)/t4-,5+/m1/s1	OCC(=O)[C@H](O)[C@H](O)COP(O)(O)=O	8
rubp[p]	D-ribulose-1,5-bisphosphate	C5H12O11P2	C5H8O11P2	-4	plastid stroma	C01182	4409	16710	InChI=1S/C5H12O11P2/c6-3(1-15-17(9,10)11)5(8)4(7)2-16-18(12,13)14/h3,5-6,8H,1-2H2,(H2,9,10,11)(H2,12,13,14)/t3-,5-/m1/s1	O[C@H](COP(O)(O)=O)[C@@H](O)C(=O)COP(O)(O)=O	8
rudp[p]	r-uridine-diphosphate	C9H14N2O12P2	C9H11N2O12P2	-3	plastid stroma	C00015	3317	17659	InChI=1S/C9H14N2O12P2/c12-5-1-2-11(9(15)10-5)8-7(14)6(13)4(22-8)3-21-25(19,20)23-24(16,17)18/h1-2,4,6-8,13-14H,3H2,(H,19,20)(H,10,12,15)(H2,16,17,18)/t4-,6-,7-,8-/m1/s1	O[C@H]1[C@@H](O)[C@@H](O[C@@H]1COP(=O)(O)OP(=O)(O)O)N2C=CC(=O)NC2=O	8
rump[p]	r-uridine-monophosphate	C9H13N2O9P	C9H11N2O9P	-2	plastid stroma	C00105	3405	16695	InChI=1S/C9H13N2O9P/c12-5-1-2-11(9(15)10-5)8-7(14)6(13)4(20-8)3-19-21(16,17)18/h1-2,4,6-8,13-14H,3H2,(H,10,12,15)(H2,16,17,18)/t4-,6-,7-,8-/m1/s1	O[C@H]1[C@@H](O)[C@@H](O[C@@H]1COP(=O)(O)O)N2C=CC(=O)NC2=O	8
rutp[c]	r-uridine-triphosphate	C9H15N2O15P3	C9H11N2O15P3	-4	cytosol	C00075	3375	15713	InChI=1S/C9H15N2O15P3/c12-5-1-2-11(9(15)10-5)8-7(14)6(13)4(24-8)3-23-28(19,20)26-29(21,22)25-27(16,17)18/h1-2,4,6-8,13-14H,3H2,(H,19,20)(H,21,22)(H,10,12,15)(H2,16,17,18)/t4-,6-,7-,8-/m1/s1	O[C@H]1[C@@H](O)[C@@H](O[C@@H]1COP(=O)(O)OP(=O)(O)OP(=O)(O)O)N2C=CC(=O)NC2=O	7.5
rutp[p]	r-uridine-triphosphate	C9H15N2O15P3	C9H11N2O15P3	-4	plastid stroma	C00075	3375	15713	InChI=1S/C9H15N2O15P3/c12-5-1-2-11(9(15)10-5)8-7(14)6(13)4(24-8)3-23-28(19,20)26-29(21,22)25-27(16,17)18/h1-2,4,6-8,13-14H,3H2,(H,19,20)(H,21,22)(H,10,12,15)(H2,16,17,18)/t4-,6-,7-,8-/m1/s1	O[C@H]1[C@@H](O)[C@@H](O[C@@H]1COP(=O)(O)OP(=O)(O)OP(=O)(O)O)N2C=CC(=O)NC2=O	8
s17p[p]	D-sedoheptulose-1,7-bisphosphate	C7H16O13P2	C7H12O13P2	-4	plastid stroma	C00447	3735	17969	InChI=1S/C7H16O13P2/c8-3(1-19-21(13,14)15)5(10)7(12)6(11)4(9)2-20-22(16,17)18/h3,5-8,10-12H,1-2H2,(H2,13,14,15)(H2,16,17,18)/t3-,5-,6-,7-/m1/s1	O[C@H](COP(O)(O)=O)[C@@H](O)[C@@H](O)[C@H](O)C(=O)COP(O)(O)=O	8
s7p[c]	sedoheptulose-7-phosphate	C7H15O10P	C7H13O10P	-2	cytosol	C05382	7756	15721	InChI=1S/C7H15O10P/c8-1-3(9)5(11)7(13)6(12)4(10)2-17-18(14,15)16/h4-8,10-13H,1-2H2,(H2,14,15,16)/t4-,5-,6-,7+/m1/s1	OCC(=O)[C@@H](O)[C@H](O)[C@H](O)[C@H](O)COP(O)(O)=O	7.5
s7p[p]	sedoheptulose-7-phosphate	C7H15O10P	C7H13O10P	-2	plastid stroma	C05382	7756	15721	InChI=1S/C7H15O10P/c8-1-3(9)5(11)7(13)6(12)4(10)2-17-18(14,15)16/h4-8,10-13H,1-2H2,(H2,14,15,16)/t4-,5-,6-,7+/m1/s1	OCC(=O)[C@@H](O)[C@H](O)[C@H](O)[C@H](O)COP(O)(O)=O	8
sah[c]	S-adenosyl-L-homocysteine	C14H20N6O5S	C14H20N6O5S	0	cytosol	C00021	3323	16680	InChI=1S/C14H20N6O5S/c15-6(14(23)24)1-2-26-3-7-9(21)10(22)13(25-7)20-5-19-8-11(16)17-4-18-12(8)20/h4-7,9-10,13,21-22H,1-3,15H2,(H,23,24)(H2,16,17,18)/t6-,7+,9+,10+,13+/m0/s1	N[C@@H](CCSC[C@H]1O[C@H]([C@H](O)[C@@H]1O)n2cnc3c(N)ncnc23)C(=O)O	7.5
sah[p]	S-adenosyl-L-homocysteine	C14H20N6O5S	C14H20N6O5S	0	plastid stroma	C00021	3323	16680	InChI=1S/C14H20N6O5S/c15-6(14(23)24)1-2-26-3-7-9(21)10(22)13(25-7)20-5-19-8-11(16)17-4-18-12(8)20/h4-7,9-10,13,21-22H,1-3,15H2,(H,23,24)(H2,16,17,18)/t6-,7+,9+,10+,13+/m0/s1	N[C@@H](CCSC[C@H]1O[C@H]([C@H](O)[C@@H]1O)n2cnc3c(N)ncnc23)C(=O)O	8
saicar[p]	(S)-2-[5-amino-1-(5-phospho-D-ribosyl)imidazole-4-carboxamido]succinate	C13H19N4O12P	C13H15N4O12P	-4	plastid stroma	C04823	7384	18319	InChI=1S/C13H19N4O12P/c14-10-7(11(22)16-4(13(23)24)1-6(18)19)15-3-17(10)12-9(21)8(20)5(29-12)2-28-30(25,26)27/h3-5,8-9,12,20-21H,1-2,14H2,(H,16,22)(H,18,19)(H,23,24)(H2,25,26,27)/t4?,5-,8-,9-,12-/m1/s1	Nc1c(ncn1[C@@H]1O[C@H](COP(O)(O)=O)[C@@H](O)[C@H]1O)C(=O)NC(CC(O)=O)C(O)=O	8
sam[c]	S-adenosyl-L-methionine	C15H22N6O5S	C15H23N6O5S	1	cytosol	C00019	3321	15414	InChI=1S/C15H22N6O5S/c1-27(3-2-7(16)15(24)25)4-8-10(22)11(23)14(26-8)21-6-20-9-12(17)18-5-19-13(9)21/h5-8,10-11,14,22-23H,2-4,16H2,1H3,(H2-,17,18,19,24,25)/p+1/t7-,8+,10+,11+,14+,27?/m0/s1	C[S+](CC[C@H](N)C(=O)O)C[C@H]1O[C@H]([C@H](O)[C@@H]1O)n2cnc3c(N)ncnc23	7.5
sam[p]	S-adenosyl-L-methionine	C15H22N6O5S	C15H23N6O5S	1	plastid stroma	C00019	3321	15414	InChI=1S/C15H22N6O5S/c1-27(3-2-7(16)15(24)25)4-8-10(22)11(23)14(26-8)21-6-20-9-12(17)18-5-19-13(9)21/h5-8,10-11,14,22-23H,2-4,16H2,1H3,(H2-,17,18,19,24,25)/p+1/t7-,8+,10+,11+,14+,27?/m0/s1	C[S+](CC[C@H](N)C(=O)O)C[C@H]1O[C@H]([C@H](O)[C@@H]1O)n2cnc3c(N)ncnc23	8
ser[c]	L-serine	C3H7NO3	C3H7NO3	0	cytosol	C00065	3365	17115	InChI=1S/C3H7NO3/c4-2(1-5)3(6)7/h2,5H,1,4H2,(H,6,7)/t2-/m0/s1	N[C@@H](CO)C(=O)O	7.5
ser[m]	L-serine	C3H7NO3	C3H7NO3	0	mitochondrial matrix	C00065	3365	17115	InChI=1S/C3H7NO3/c4-2(1-5)3(6)7/h2,5H,1,4H2,(H,6,7)/t2-/m0/s1	N[C@@H](CO)C(=O)O	7.8
ser[p]	L-serine	C3H7NO3	C3H7NO3	0	plastid stroma	C00065	3365	17115	InChI=1S/C3H7NO3/c4-2(1-5)3(6)7/h2,5H,1,4H2,(H,6,7)/t2-/m0/s1	N[C@@H](CO)C(=O)O	8
ser[x]	L-serine	C3H7NO3	C3H7NO3	0	peroxisome	C00065	3365	17115	InChI=1S/C3H7NO3/c4-2(1-5)3(6)7/h2,5H,1,4H2,(H,6,7)/t2-/m0/s1	N[C@@H](CO)C(=O)O	7.5
sme[p]	shikimate	C7H10O5	C7H9O5	-1	plastid stroma	C00493	3776	16119	InChI=1S/C7H10O5/c8-4-1-3(7(11)12)2-5(9)6(4)10/h1,4-6,8-10H,2H2,(H,11,12)/t4-,5-,6-/m1/s1	O[C@@H]1CC(=C[C@@H](O)[C@H]1O)C(=O)O	8
sme5p[p]	3-phosphoshikimate	C7H11O8P	C7H8O8P	-3	plastid stroma	C03175	6057	17052	InChI=1S/C7H11O8P/c8-4-1-3(7(10)11)2-5(6(4)9)15-16(12,13)14/h2,4-6,8-9H,1H2,(H,10,11)(H2,12,13,14)/t4-,5-,6+/m1/s1	O[C@@H]1CC(=C[C@@H](OP(=O)(O)O)[C@H]1O)C(=O)O	8
so3[p]	sulfite	H2SO3	HSO3	-1	plastid stroma	C00094	3394	48854	InChI=1S/H2O3S/c1-4(2)3/h(H2,1,2,3)	OS(=O)O	8
so4[a]	sulfate	H2SO4	SO4	-2	apoplast	C00059	3359	16189	InChI=1S/H2O4S/c1-5(2,3)4/h(H2,1,2,3,4)/p-2	[O-]S([O-])(=O)=O	5
so4[c]	sulfate	H2SO4	SO4	-2	cytosol	C00059	3359	16189	InChI=1S/H2O4S/c1-5(2,3)4/h(H2,1,2,3,4)/p-2	[O-]S([O-])(=O)=O	7.5
so4[e]	sulfate	H2SO4	SO4	-2	environment	C00059	3359	16189	InChI=1S/H2O4S/c1-5(2,3)4/h(H2,1,2,3,4)/p-2	[O-]S([O-])(=O)=O	5.7
so4[p]	sulfate	H2SO4	SO4	-2	plastid stroma	C00059	3359	16189	InChI=1S/H2O4S/c1-5(2,3)4/h(H2,1,2,3,4)/p-2	[O-]S([O-])(=O)=O	8
ssa[m]	succinate-semialdehyde	C4H6O3	C4H5O3	-1	mitochondrial matrix	C00232	3531	16265	InChI=1S/C4H6O3/c5-3-1-2-4(6)7/h3H,1-2H2,(H,6,7)	[H]C(=O)CCC(O)=O	7.8
starch[p]	[(1->4)-alpha-D-glucosyl]n+1	C6H10O5	C6H10O5	0	plastid stroma	C00369	3659	28017			8
succ[c]	succinate	C4H6O4	C4H4O4	-2	cytosol	C00042	3344	15741	InChI=1S/C4H6O4/c5-3(6)1-2-4(7)8/h1-2H2,(H,5,6)(H,7,8)	OC(=O)CCC(=O)O	7.5
succ[m]	succinate	C4H6O4	C4H4O4	-2	mitochondrial matrix	C00042	3344	15741	InChI=1S/C4H6O4/c5-3(6)1-2-4(7)8/h1-2H2,(H,5,6)(H,7,8)	OC(=O)CCC(=O)O	7.8
succ[x]	succinate	C4H6O4	C4H4O4	-2	peroxisome	C00042	3344	15741	InChI=1S/C4H6O4/c5-3(6)1-2-4(7)8/h1-2H2,(H,5,6)(H,7,8)	OC(=O)CCC(=O)O	7.5
succcoa[m]	succinyl-CoA	C25H40N7O19P3S	C25H35N7O19P3S	-5	mitochondrial matrix	C00091	3391	15380	InChI=1S/C25H40N7O19P3S/c1-25(2,20(38)23(39)28-6-5-14(33)27-7-8-55-16(36)4-3-15(34)35)10-48-54(45,46)51-53(43,44)47-9-13-19(50-52(40,41)42)18(37)24(49-13)32-12-31-17-21(26)29-11-30-22(17)32/h11-13,18-20,24,37-38H,3-10H2,1-2H3,(H,27,33)(H,28,39)(H,34,35)(H,43,44)(H,45,46)(H2,26,29,30)(H2,40,41,42)/t13-,18-,19-,20+,24-/m1/s1	CC(C)(COP(O)(=O)OP(O)(=O)OC[C@H]1O[C@H]([C@H](O)[C@@H]1OP(O)(O)=O)n1cnc2c(N)ncnc12)[C@@H](O)C(=O)NCCC(=O)NCCSC(=O)CCC(O)=O	7.8
sucp[c]	sucrose-6-phosphate	C12H23O14P	C12H21O14P	-2	cytosol	C02591	5583	16308	InChI=1S/C12H23O14P/c13-1-4-6(15)8(17)9(18)11(24-4)26-12(3-14)10(19)7(16)5(25-12)2-23-27(20,21)22/h4-11,13-19H,1-3H2,(H2,20,21,22)/t4-,5-,6-,7-,8+,9-,10+,11-,12+/m1/s1	OC[C@H]1O[C@H](O[C@]2(CO)O[C@H](COP(O)(O)=O)[C@@H](O)[C@@H]2O)[C@H](O)[C@@H](O)[C@@H]1O	7.5
sucr[a]	sucrose	C12H22O11	C12H22O11	0	apoplast	C00089	3389	17992	InChI=1S/C12H22O11/c13-1-4-6(16)8(18)9(19)11(21-4)23-12(3-15)10(20)7(17)5(2-14)22-12/h4-11,13-20H,1-3H2/t4-,5-,6-,7-,8+,9-,10+,11-,12+/m1/s1	OC[C@H]1O[C@H](O[C@]2(CO)O[C@H](CO)[C@@H](O)[C@@H]2O)[C@H](O)[C@@H](O)[C@@H]1O	5
sucr[c]	sucrose	C12H22O11	C12H22O11	0	cytosol	C00089	3389	17992	InChI=1S/C12H22O11/c13-1-4-6(16)8(18)9(19)11(21-4)23-12(3-15)10(20)7(17)5(2-14)22-12/h4-11,13-20H,1-3H2/t4-,5-,6-,7-,8+,9-,10+,11-,12+/m1/s1	OC[C@H]1O[C@H](O[C@]2(CO)O[C@H](CO)[C@@H](O)[C@@H]2O)[C@H](O)[C@@H](O)[C@@H]1O	7.5
sucr[e]	sucrose	C12H22O11	C12H22O11	0	environment	C00089	3389	17992	InChI=1S/C12H22O11/c13-1-4-6(16)8(18)9(19)11(21-4)23-12(3-15)10(20)7(17)5(2-14)22-12/h4-11,13-20H,1-3H2/t4-,5-,6-,7-,8+,9-,10+,11-,12+/m1/s1	OC[C@H]1O[C@H](O[C@]2(CO)O[C@H](CO)[C@@H](O)[C@@H]2O)[C@H](O)[C@@H](O)[C@@H]1O	5.7
tag[c]	triacylglyceride	C60.71178H109.08342O6	C60.71178H109.08342O6	0	cytosol	C00422	3712	17855		[*]C(=O)OCC(COC([*])=O)OC([*])=O	7.5
tag[u]	triacylglyceride	C60.71178H109.08342O6	C60.71178H109.08342O6	0	no compartment	C00422	3712	17855		[*]C(=O)OCC(COC([*])=O)OC([*])=O	7.5
thf[c]	tetrahydrofolate	C19H23N7O6	C19H21N7O6	-2	cytosol	C00101	3401	15635	InChI=1S/C19H23N7O6/c20-19-25-15-14(17(30)26-19)23-11(8-22-15)7-21-10-3-1-9(2-4-10)16(29)24-12(18(31)32)5-6-13(27)28/h1-4,11-12,21,23H,5-8H2,(H,24,29)(H,27,28)(H,31,32)(H4,20,22,25,26,30)/t11-,12-/m0/s1	Nc1nc2NC[C@H](CNc3ccc(cc3)C(=O)N[C@@H](CCC(O)=O)C(O)=O)Nc2c(=O)[nH]1	7.5
thf[m]	tetrahydrofolate	C19H23N7O6	C19H21N7O6	-2	mitochondrial matrix	C00101	3401	15635	InChI=1S/C19H23N7O6/c20-19-25-15-14(17(30)26-19)23-11(8-22-15)7-21-10-3-1-9(2-4-10)16(29)24-12(18(31)32)5-6-13(27)28/h1-4,11-12,21,23H,5-8H2,(H,24,29)(H,27,28)(H,31,32)(H4,20,22,25,26,30)/t11-,12-/m0/s1	Nc1nc2NC[C@H](CNc3ccc(cc3)C(=O)N[C@@H](CCC(O)=O)C(O)=O)Nc2c(=O)[nH]1	7.8
thf[p]	tetrahydrofolate	C19H23N7O6	C19H21N7O6	-2	plastid stroma	C00101	3401	15635	InChI=1S/C19H23N7O6/c20-19-25-15-14(17(30)26-19)23-11(8-22-15)7-21-10-3-1-9(2-4-10)16(29)24-12(18(31)32)5-6-13(27)28/h1-4,11-12,21,23H,5-8H2,(H,24,29)(H,27,28)(H,31,32)(H4,20,22,25,26,30)/t11-,12-/m0/s1	Nc1nc2NC[C@H](CNc3ccc(cc3)C(=O)N[C@@H](CCC(O)=O)C(O)=O)Nc2c(=O)[nH]1	8
thggpp[p]	tetrahydrogeranylgeranyl-PP	C20H40O7P2	C20H37O7P2	-3	plastid stroma	C17440	25244233				8
thr[c]	L-threonine	C4H9NO3	C4H9NO3	0	cytosol	C00188	3488	16857	InChI=1S/C4H9NO3/c1-2(6)3(5)4(7)8/h2-3,6H,5H2,1H3,(H,7,8)/t2-,3+/m1/s1	C[C@@H](O)[C@H](N)C(=O)O	7.5
thr[p]	L-threonine	C4H9NO3	C4H9NO3	0	plastid stroma	C00188	3488	16857	InChI=1S/C4H9NO3/c1-2(6)3(5)4(7)8/h2-3,6H,5H2,1H3,(H,7,8)/t2-,3+/m1/s1	C[C@@H](O)[C@H](N)C(=O)O	8
trp[c]	L-tryptophan	C11H12N2O2	C11H12N2O2	0	cytosol	C00078	3378	16828	InChI=1S/C11H12N2O2/c12-9(11(14)15)5-7-6-13-10-4-2-1-3-8(7)10/h1-4,6,9,13H,5,12H2,(H,14,15)/t9-/m0/s1	N[C@@H](Cc1c[nH]c2ccccc12)C(O)=O	7.5
trp[p]	L-tryptophan	C11H12N2O2	C11H12N2O2	0	plastid stroma	C00078	3378	16828	InChI=1S/C11H12N2O2/c12-9(11(14)15)5-7-6-13-10-4-2-1-3-8(7)10/h1-4,6,9,13H,5,12H2,(H,14,15)/t9-/m0/s1	N[C@@H](Cc1c[nH]c2ccccc12)C(O)=O	8
trx[c]	thioredoxin	C6H9NO2S2R2	C6H9NO2S2R2	0	cytosol	C00342	3635	15967			7.5
trx[p]	thioredoxin	C6H9NO2S2R2	C6H9NO2S2R2	0	plastid stroma	C00342	3635	15967			8
trxs[c]	thioredoxin-disulfide	C6H7NO2S2R2	C6H7NO2S2R2	0	cytosol	C00343	3636	18191			7.5
trxs[p]	thioredoxin-disulfide	C6H7NO2S2R2	C6H7NO2S2R2	0	plastid stroma	C00343	3636	18191			8
ttfd[p]	all-trans-farnesyl diphosphate	C15H28O7P2	C15H25O7P2	-3	plastid stroma	C00448	3736	17407	InChI=1S/C15H28O7P2/c1-13(2)7-5-8-14(3)9-6-10-15(4)11-12-21-24(19,20)22-23(16,17)18/h7,9,11H,5-6,8,10,12H2,1-4H3,(H,19,20)(H2,16,17,18)/b14-9+,15-11+	CC(=CCC\C(=C\CC\C(=C\COP(=O)(O)OP(=O)(O)O)\C)\C)C	8
tyr[c]	L-tyrosine	C9H11NO3	C9H11NO3	0	cytosol	C00082	3382	17895	InChI=1S/C9H11NO3/c10-8(9(12)13)5-6-1-3-7(11)4-2-6/h1-4,8,11H,5,10H2,(H,12,13)/t8-/m0/s1	N[C@@H](Cc1ccc(O)cc1)C(=O)O	7.5
tyr[p]	L-tyrosine	C9H11NO3	C9H11NO3	0	plastid stroma	C00082	3382	17895	InChI=1S/C9H11NO3/c10-8(9(12)13)5-6-1-3-7(11)4-2-6/h1-4,8,11H,5,10H2,(H,12,13)/t8-/m0/s1	N[C@@H](Cc1ccc(O)cc1)C(=O)O	8
udp[c]	uridine-diphosphate	C9H14N2O12P2	C9H11N2O12P2	-3	cytosol	C00015	3317	17659	InChI=1S/C9H14N2O12P2/c12-5-1-2-11(9(15)10-5)8-7(14)6(13)4(22-8)3-21-25(19,20)23-24(16,17)18/h1-2,4,6-8,13-14H,3H2,(H,19,20)(H,10,12,15)(H2,16,17,18)/t4-,6-,7-,8-/m1/s1	O[C@H]1[C@@H](O)[C@@H](O[C@@H]1COP(=O)(O)OP(=O)(O)O)N2C=CC(=O)NC2=O	7.5
udpglc[c]	UDP-glucose	C15H24N2O17P2	C15H22N2O17P2	-2	cytosol	C00029	3331	18066	InChI=1S/C15H24N2O17P2/c18-3-5-8(20)10(22)12(24)14(32-5)33-36(28,29)34-35(26,27)30-4-6-9(21)11(23)13(31-6)17-2-1-7(19)16-15(17)25/h1-2,5-6,8-14,18,20-24H,3-4H2,(H,26,27)(H,28,29)(H,16,19,25)/t5-,6-,8-,9-,10+,11-,12-,13-,14?/m1/s1	OC[C@H]1OC(OP(O)(=O)OP(O)(=O)OC[C@H]2O[C@H]([C@H](O)[C@@H]2O)n2ccc(=O)[nH]c2=O)[C@H](O)[C@@H](O)[C@@H]1O	7.5
utp[c]	uridine-triphosphate	C9H15N2O15P3	C9H11N2O15P3	-4	cytosol	C00075	3375	15713	InChI=1S/C9H15N2O15P3/c12-5-1-2-11(9(15)10-5)8-7(14)6(13)4(24-8)3-23-28(19,20)26-29(21,22)25-27(16,17)18/h1-2,4,6-8,13-14H,3H2,(H,19,20)(H,21,22)(H,10,12,15)(H2,16,17,18)/t4-,6-,7-,8-/m1/s1	O[C@H]1[C@@H](O)[C@@H](O[C@@H]1COP(=O)(O)OP(=O)(O)OP(=O)(O)O)N2C=CC(=O)NC2=O	7.5
val[c]	L-valine	C5H11NO2	C5H11NO2	0	cytosol	C00183	3483	16414	InChI=1S/C5H11NO2/c1-3(2)4(6)5(7)8/h3-4H,6H2,1-2H3,(H,7,8)/t4-/m0/s1	CC(C)[C@H](N)C(=O)O	7.5
val[p]	L-valine	C5H11NO2	C5H11NO2	0	plastid stroma	C00183	3483	16414	InChI=1S/C5H11NO2/c1-3(2)4(6)5(7)8/h3-4H,6H2,1-2H3,(H,7,8)/t4-/m0/s1	CC(C)[C@H](N)C(=O)O	8
x2pgl[p]	2-phosphoglycolate	C2H5O6P	C2H2O6P	-3	plastid stroma	C00988	4234	17150	InChI=1S/C2H5O6P/c3-2(4)1-8-9(5,6)7/h1H2,(H,3,4)(H2,5,6,7)	OC(=O)COP(=O)(O)O	8
x3ddah7p[p]	3-deoxy-D-arabino-hept-2-ulosonate-7-phosphate	C7H13O10P	C7H10O10P	-3	plastid stroma	C04691	7271	18150	InChI=1S/C7H13O10P/c8-3(1-4(9)7(12)13)6(11)5(10)2-17-18(14,15)16/h3,5-6,8,10-11H,1-2H2,(H,12,13)(H2,14,15,16)/t3-,5-,6+/m1/s1	O[C@H](COP(O)(O)=O)[C@@H](O)[C@H](O)CC(=O)C(O)=O	8
x3hy3mtg[c]	(S)-3-Hydroxy-3-methylglutaryl-CoA	C27H44N7O20P3S	C27H39N7O20P3S	-5	cytosol	C00356	3649	15467	InChI=1S/C27H44N7O20P3S/c1-26(2,21(40)24(41)30-5-4-15(35)29-6-7-58-17(38)9-27(3,42)8-16(36)37)11-51-57(48,49)54-56(46,47)50-10-14-20(53-55(43,44)45)19(39)25(52-14)34-13-33-18-22(28)31-12-32-23(18)34/h12-14,19-21,25,39-40,42H,4-11H2,1-3H3,(H,29,35)(H,30,41)(H,36,37)(H,46,47)(H,48,49)(H2,28,31,32)(H2,43,44,45)/t14-,19-,20-,21+,25-,27+/m1/s1	C[C@](O)(CC(=O)O)CC(=O)SCCNC(=O)CCNC(=O)[C@H](O)C(C)(C)COP(=O)(O)OP(=O)(O)OC[C@H]1O[C@H]([C@H](O)[C@@H]1OP(=O)(O)O)n2cnc3c(N)ncnc23	7.5
x3pg[c]	3-phospho-D-glycerate	C3H7O7P	C3H4O7P	-3	cytosol	C00197	3497	17794	InChI=1S/C3H7O7P/c4-2(3(5)6)1-10-11(7,8)9/h2,4H,1H2,(H,5,6)(H2,7,8,9)/t2-/m1/s1	O[C@H](COP(=O)(O)O)C(=O)O	7.5
x3pg[p]	3-phospho-D-glycerate	C3H7O7P	C3H4O7P	-3	plastid stroma	C00197	3497	17794	InChI=1S/C3H7O7P/c4-2(3(5)6)1-10-11(7,8)9/h2,4H,1H2,(H,5,6)(H2,7,8,9)/t2-/m1/s1	O[C@H](COP(=O)(O)O)C(=O)O	8
x3pser[p]	O-phospho-L-serine	C3H8NO6P	C3H6NO6P	-2	plastid stroma	C01005	4251	15811	InChI=1S/C3H8NO6P/c4-2(3(5)6)1-10-11(7,8)9/h2H,1,4H2,(H,5,6)(H2,7,8,9)/t2-/m0/s1	N[C@@H](COP(=O)(O)O)C(=O)O	8
x3psme[p]	5-O-(1-carboxyvinyl)-3-phosphoshikimate	C10H13O10P	C10H9O10P	-4	plastid stroma	C01269	4488	16257	InChI=1S/C10H13O10P/c1-4(9(12)13)19-6-2-5(10(14)15)3-7(8(6)11)20-21(16,17)18/h3,6-8,11H,1-2H2,(H,12,13)(H,14,15)(H2,16,17,18)/t6-,7-,8+/m1/s1	O[C@H]1[C@@H](CC(=C[C@H]1OP(=O)(O)O)C(=O)O)OC(=C)C(=O)O	8
x4cme[p]	4-(cytidine 5'-diphospho)-2-C-methyl-D-erythritol	C14H25N3O14P2	C14H23N3O14P2	-2	plastid stroma	C11435	13607	16578	InChI=1S/C14H25N3O14P2/c1-14(23,6-18)8(19)5-29-33(26,27)31-32(24,25)28-4-7-10(20)11(21)12(30-7)17-3-2-9(15)16-13(17)22/h2-3,7-8,10-12,18-21,23H,4-6H2,1H3,(H,24,25)(H,26,27)(H2,15,16,22)/t7-,8-,10-,11-,12-,14+/m1/s1	C[C@](O)(CO)[C@H](O)COP(O)(=O)OP(O)(=O)OC[C@H]1O[C@H]([C@H](O)[C@@H]1O)n1ccc(N)nc1=O	8
x5mthf[c]	5-methyltetrahydrofolate	C20H25N7O6	C20H23N7O6	-2	cytosol	C00440	3729	15641	InChI=1S/C20H25N7O6/c1-27-12(9-23-16-15(27)18(31)26-20(21)25-16)8-22-11-4-2-10(3-5-11)17(30)24-13(19(32)33)6-7-14(28)29/h2-5,12-13,22H,6-9H2,1H3,(H,24,30)(H,28,29)(H,32,33)(H4,21,23,25,26,31)/t12-,13-/m0/s1	CN1[C@@H](CNc2ccc(cc2)C(=O)N[C@@H](CCC(=O)O)C(=O)O)CNc3nc(N)nc(O)c13	7.5
x5p[c]	D-xylulose-5-phosphate	C5H11O8P	C5H9O8P	-2	cytosol	C00231	3530	16332	InChI=1S/C5H11O8P/c6-1-3(7)5(9)4(8)2-13-14(10,11)12/h4-6,8-9H,1-2H2,(H2,10,11,12)/t4-,5-/m1/s1	OCC(=O)[C@@H](O)[C@H](O)COP(O)(O)=O	7.5
x5p[p]	D-xylulose-5-phosphate	C5H11O8P	C5H9O8P	-2	plastid stroma	C00231	3530	16332	InChI=1S/C5H11O8P/c6-1-3(7)5(9)4(8)2-13-14(10,11)12/h4-6,8-9H,1-2H2,(H2,10,11,12)/t4-,5-/m1/s1	OCC(=O)[C@@H](O)[C@H](O)COP(O)(O)=O	8
xmp[c]	xanthosine-5-phosphate	C10H13N4O9P	C10H11N4O9P	-2	cytosol	C00655	3925	15652	InChI=1S/C10H13N4O9P/c15-5-3(1-22-24(19,20)21)23-9(6(5)16)14-2-11-4-7(14)12-10(18)13-8(4)17/h2-3,5-6,9,15-16H,1H2,(H2,19,20,21)(H2,12,13,17,18)/t3-,5-,6-,9-/m1/s1	O[C@H]1[C@@H](O)[C@@H](O[C@@H]1COP(=O)(O)O)n2cnc3C(=O)NC(=O)Nc23	7.5
ytoco[p]	gamma-tocopherol	C28H48O2	C28H48O2	0	plastid stroma	C02483	5496	18185	InChI=1S/C28H48O2/c1-20(2)11-8-12-21(3)13-9-14-22(4)15-10-17-28(7)18-16-25-19-26(29)23(5)24(6)27(25)30-28/h19-22,29H,8-18H2,1-7H3/t21-,22-,28-/m1/s1	CC(C)CCC[C@@H](C)CCC[C@@H](C)CCC[C@]1(C)CCc2cc(O)c(C)c(C)c2O1	8
24met[c]	24-methylenelophenol	C29H48O	C29H48O	0	cytosol	C11522	13690	29107	InChI=1S/C29H48O/c1-18(2)19(3)8-9-20(4)23-12-13-25-22-10-11-24-21(5)27(30)15-17-29(24,7)26(22)14-16-28(23,25)6/h10,18,20-21,23-27,30H,3,8-9,11-17H2,1-2,4-7H3/t20-,21+,23-,24+,25+,26+,27+,28-,29+/m1/s1	[H][C@@]1(CC[C@@]2([H])C3=CC[C@@]4([H])[C@H](C)[C@@H](O)CC[C@]4(C)[C@@]3([H])CC[C@]12C)[C@H](C)CCC(=C)C(C)C	7.5
24ethp[c]	24-ethylidenelophenol	C30H50O	C30H50O	0	cytosol	C11523	13691				7.5
cyar[c]	cycloartenol	C30H50O	C30H50O	0	cytosol	C01902	5012	17030	InChI=1S/C30H50O/c1-20(2)9-8-10-21(3)22-13-15-28(7)24-12-11-23-26(4,5)25(31)14-16-29(23)19-30(24,29)18-17-27(22,28)6/h9,21-25,31H,8,10-19H2,1-7H3/t21?,22-,23+,24+,25+,27-,28+,29-,30+/m1/s1	CC(CCC=C(C)C)[C@H]1CC[C@@]2(C)[C@@H]3CC[C@H]4C(C)(C)[C@@H](O)CC[C@@]45C[C@@]35CC[C@]12C	7.5
24mcr[c]	24-methylenecycloartanol	C31H52O	C31H52O	0	cytosol	C08830	11023				7.5
5dhaol[c]	5-dehydroavenasterol	C29H46O	C29H46O	0	cytosol	C15783	47205108				7.5
ifc[c]	isofucosterol	C29H48O	C29H48O	0	cytosol	C08821	11014				7.5
ss[c]	sitosterol	C29H50O	C29H50O	0	cytosol	C01753	4886	27693	InChI=1S/C29H50O/c1-7-21(19(2)3)9-8-20(4)25-12-13-26-24-11-10-22-18-23(30)14-16-28(22,5)27(24)15-17-29(25,26)6/h10,19-21,23-27,30H,7-9,11-18H2,1-6H3/t20-,21-,23+,24+,25-,26+,27+,28+,29-/m1/s1	CC[C@H](CC[C@@H](C)[C@H]1CC[C@H]2[C@@H]3CC=C4C[C@@H](O)CC[C@]4(C)[C@H]3CC[C@]12C)C(C)C	7.5
cyeu[c]	cycloeucalenol	C30H50O	C30H50O	0	cytosol	C02141	5220	16653	InChI=1S/C30H50O/c1-19(2)20(3)8-9-21(4)23-12-14-28(7)26-11-10-24-22(5)25(31)13-15-29(24)18-30(26,29)17-16-27(23,28)6/h19,21-26,31H,3,8-18H2,1-2,4-7H3/t21-,22+,23-,24+,25+,26+,27-,28+,29-,30+/m1/s1	CC(C)C(=C)CC[C@@H](C)[C@H]1CC[C@@]2(C)[C@@H]3CC[C@H]4[C@H](C)[C@@H](O)CC[C@@]45C[C@@]35CC[C@]12C	7.5
fa[c]	formic acid	CH2O2	CHO2	-1	cytosol	C00058	3358	30751	InChI=1S/CH2O2/c2-1-3/h1H,(H,2,3)	OC=O	7.5
23sqa[c]	(S)-2,3-epoxysqualene	C30H50O	C30H50O	0	cytosol	C01054	4295	15441	InChI=1S/C30H50O/c1-24(2)14-11-17-27(5)20-12-18-25(3)15-9-10-16-26(4)19-13-21-28(6)22-23-29-30(7,8)31-29/h14-16,20-21,29H,9-13,17-19,22-23H2,1-8H3/b25-15+,26-16+,27-20+,28-21+/t29-/m0/s1	CC(C)=CCC\C(C)=C\CC\C(C)=C\CC\C=C(/C)CC\C=C(/C)CC[C@@H]1OC1(C)C	7.5
obt[c]	obtusifoliol	C30H50O	C30H50O	0	cytosol	C01943	5047	17791	InChI=1S/C30H50O/c1-19(2)20(3)9-10-21(4)23-13-17-30(8)26-12-11-24-22(5)27(31)15-16-28(24,6)25(26)14-18-29(23,30)7/h19,21-24,27,31H,3,9-18H2,1-2,4-8H3/t21-,22+,23-,24?,27+,28+,29-,30+/m1/s1	CC(C)C(=C)CC[C@@H](C)[C@H]1CC[C@@]2(C)C3=C(CC[C@]12C)[C@@]4(C)CC[C@H](O)[C@@H](C)C4CC3	7.5
me4p[p]	2-C-methyl-D-erythritol 4-phosphate	C5H13O7P	C5H11O7P	-2	plastid stroma	C11434	13606	17764	InChI=1S/C5H13O7P/c1-5(8,3-6)4(7)2-12-13(9,10)11/h4,6-8H,2-3H2,1H3,(H2,9,10,11)/t4-,5+/m1/s1	C[C@](O)(CO)[C@H](O)COP(O)(O)=O	8
4amae[c]	4alpha-methyl-5alpha-ergosta-8,14,24(28)-trien-3beta-ol	C29H46O	C29H46O	0	cytosol	C11508	13678	30109	InChI=1S/C29H44O/c1-18(2)19(3)8-9-20(4)23-12-13-25-22-10-11-24-21(5)27(30)15-17-29(24,7)26(22)14-16-28(23,25)6/h8-9,13,18,20-21,23-24,27,30H,3,10-12,14-17H2,1-2,4-7H3/b9-8+/t20-,21+,23-,24+,27+,28-,29+/m1/s1	[H][C@@]12CCC3=C(CC[C@@]4(C)C3=CC[C@]4([H])[C@H](C)\C=C\C(=C)C(C)C)[C@@]1(C)CC[C@H](O)[C@H]2C	7.5
4ameco[c]	4alpha-methylfecosterol	C29H48O	C29H48O	0	cytosol	C15776	47205102				7.5
ttfd[c]	all-trans-farnesyl diphosphate	C15H28O7P2	C15H25O7P2	-3	cytosol	C00448	3736	17407	InChI=1S/C15H28O7P2/c1-13(2)7-5-8-14(3)9-6-10-15(4)11-12-21-24(19,20)22-23(16,17)18/h7,9,11H,5-6,8,10,12H2,1-4H3,(H,19,20)(H2,16,17,18)/b14-9+,15-11+	CC(=CCC\C(=C\CC\C(=C\COP(=O)(O)OP(=O)(O)O)\C)\C)C	7.5
presqpp[c]	presqualene-diphosphate	C30H52O7P2	C30H49O7P2	-3	cytosol	C03428	6255	15442	InChI=1S/C30H52O7P2/c1-23(2)13-9-15-25(5)17-11-18-27(7)21-28-29(22-36-39(34,35)37-38(31,32)33)30(28,8)20-12-19-26(6)16-10-14-24(3)4/h13-14,17,19,21,28-29H,9-12,15-16,18,20,22H2,1-8H3,(H,34,35)(H2,31,32,33)/b25-17+,26-19+,27-21+/t28-,29-,30-/m0/s1	CC(=CCC\C(=C\CC\C(=C\[C@H]1[C@H](COP(=O)(O)OP(=O)(O)O)[C@@]1(C)CC\C=C(/C)\CCC=C(C)C)\C)\C)C	7.5
gpp[c]	geranyl-diphosphate	C10H20O7P2	C10H17O7P2	-3	cytosol	C00341	3634	17211	InChI=1S/C10H20O7P2/c1-9(2)5-4-6-10(3)7-8-16-19(14,15)17-18(11,12)13/h5,7H,4,6,8H2,1-3H3,(H,14,15)(H2,11,12,13)/b10-7+	CC(=CCC\C(=C\COP(=O)(O)OP(=O)(O)O)\C)C	7.5
d7av[c]	delta7-avenasterol	C29H48O	C29H48O	0	cytosol	C15782	47205107				7.5
sqa[c]	squalene	C30H50	C30H50	0	cytosol	C00751	4013	15440	InChI=1S/C30H50/c1-25(2)15-11-19-29(7)23-13-21-27(5)17-9-10-18-28(6)22-14-24-30(8)20-12-16-26(3)4/h15-18,23-24H,9-14,19-22H2,1-8H3/b27-17+,28-18+,29-23+,30-24+	CC(=CCC\C(=C\CC\C(=C\CC\C=C(/C)\CC\C=C(/C)\CCC=C(C)C)\C)\C)C	7.5
ctp[p]	cytidine triphosphate	C9H16N3O14P3	C9H12N3O14P3	-4	plastid stroma	C00063	3363	17677	InChI=1S/C9H16N3O14P3/c10-5-1-2-12(9(15)11-5)8-7(14)6(13)4(24-8)3-23-28(19,20)26-29(21,22)25-27(16,17)18/h1-2,4,6-8,13-14H,3H2,(H,19,20)(H,21,22)(H2,10,11,15)(H2,16,17,18)/t4-,6-,7-,8-/m1/s1	NC1=NC(=O)N(C=C1)[C@@H]2O[C@H](COP(=O)(O)OP(=O)(O)OP(=O)(O)O)[C@@H](O)[C@H]2O	8
cdp[p]	cytidine diphosphate	C9H15N3O11P2	C9H12N3O11P2	-3	plastid stroma	C00112	3412	17239	InChI=1S/C9H15N3O11P2/c10-5-1-2-12(9(15)11-5)8-7(14)6(13)4(22-8)3-21-25(19,20)23-24(16,17)18/h1-2,4,6-8,13-14H,3H2,(H,19,20)(H2,10,11,15)(H2,16,17,18)/t4-,6-,7-,8-/m1/s1	Nc1ccn([C@@H]2O[C@H](COP(O)(=O)OP(O)(O)=O)[C@@H](O)[C@H]2O)c(=O)n1	8
cmp[p]	CMP	C9H14N3O8P	C9H12N3O8P	-2	plastid stroma	C00055	3357	17361	InChI=1S/C9H14N3O8P/c10-5-1-2-12(9(15)11-5)8-7(14)6(13)4(20-8)3-19-21(16,17)18/h1-2,4,6-8,13-14H,3H2,(H2,10,11,15)(H2,16,17,18)/t4-,6-,7-,8-/m1/s1	Nc1ccn([C@@H]2O[C@H](COP(O)(O)=O)[C@@H](O)[C@H]2O)c(=O)n1	8
tca[c]	trans-Cinnamate	C9H8O2	C9H7O2	-1	cytosol	C00423	3173	35697	InChI=1S/C9H8O2/c10-9(11)7-6-8-4-2-1-3-5-8/h1-7H,(H,10,11)/b7-6+	O=C(O)\C=C\c1ccccc1	7.5
cincoa[c]	Cinnamoyl-CoA	C30H42N7O17P3S	C30H38N7O17P3S	-4	cytosol	C00540	3821	15463	InChI=1S/C30H42N7O17P3S/c1-30(2,25(41)28(42)33-11-10-20(38)32-12-13-58-21(39)9-8-18-6-4-3-5-7-18)15-51-57(48,49)54-56(46,47)50-14-19-24(53-55(43,44)45)23(40)29(52-19)37-17-36-22-26(31)34-16-35-27(22)37/h3-9,16-17,19,23-25,29,40-41H,10-15H2,1-2H3,(H,32,38)(H,33,42)(H,46,47)(H,48,49)(H2,31,34,35)(H2,43,44,45)/b9-8+/t19-,23-,24-,25+,29-/m1/s1	O=C(SCCNC(=O)CCNC(=O)[C@H](O)C(C)(C)COP(=O)(O)OP(=O)(O)OC[C@H]3O[C@@H](n2cnc1c(ncnc12)N)[C@H](O)[C@@H]3OP(=O)(O)O)\C=C\c4ccccc4	7.5
pcoumcoa[c]	p-Coumaroyl-CoA	C30H42N7O18P3S	C30H38N7O18P3S	-4	cytosol	C00223	3523	15499	InChI=1S/C30H42N7O18P3S/c1-30(2,25(42)28(43)33-10-9-20(39)32-11-12-59-21(40)8-5-17-3-6-18(38)7-4-17)14-52-58(49,50)55-57(47,48)51-13-19-24(54-56(44,45)46)23(41)29(53-19)37-16-36-22-26(31)34-15-35-27(22)37/h3-8,15-16,19,23-25,29,38,41-42H,9-14H2,1-2H3,(H,32,39)(H,33,43)(H,47,48)(H,49,50)(H2,31,34,35)(H2,44,45,46)/b8-5+/t19-,23-,24-,25+,29-/m1/s1	O=C(SCCNC(=O)CCNC(=O)[C@H](O)C(C)(C)COP(=O)(O)OP(=O)(O)OC[C@H]3O[C@@H](n2cnc1c(ncnc12)N)[C@H](O)[C@@H]3OP(=O)(O)O)\C=C\c4ccc(O)cc4	7.5
narchal[c]	Naringenin chalcone	C15H12O5	C15H12O5	0	cytosol	C06561	8790	15413	InChI=1S/C15H12O5.C15H12O/c16-9-3-1-8(2-4-9)13-7-12(19)15-11(18)5-10(17)6-14(15)20-13;16-15(14-9-5-2-6-10-14)12-11-13-7-3-1-4-8-13/h1-6,13,16-18H,7H2;1-12H/b;12-11+/t13-;/m0./s1	Oc1ccc(cc1)\C=C\C(=O)c1c(O)cc(O)cc1O	7.5
nar[c]	Naringenin	C15H12O5	C15H12O5	0	cytosol	C00509	3792	17846	InChI=1S/C15H12O5/c16-9-3-1-8(2-4-9)13-7-12(19)15-11(18)5-10(17)6-14(15)20-13/h1-6,13,16-18H,7H2/t13-/m0/s1	O=C2c3c(O[C@H](c1ccc(O)cc1)C2)cc(O)cc3O	7.5
dhk[c]	Dihydrokaempferol	C15H12O6	C15H12O6	0	cytosol	C00974	4223	15401	InChI=1S/C15H12O6/c16-8-3-1-7(2-4-8)15-14(20)13(19)12-10(18)5-9(17)6-11(12)21-15/h1-6,14-18,20H/t14-,15+/m0/s1	O=C2c3c(O[C@H](c1ccc(O)cc1)[C@H]2O)cc(O)cc3O	7.5
kmpfrl[c]	Kaempferol	C15H10O6	C15H9O6	-1	cytosol	C05903	8191	28499	InChI=1S/C15H10O6/c16-8-3-1-7(2-4-8)15-14(20)13(19)12-10(18)5-9(17)6-11(12)21-15/h1-6,16-18,20H	O=C1c3c(O/C(=C1/O)c2ccc(O)cc2)cc(O)cc3O	7.5
qcetin[c]	Quercetin	C15H10O7	C15H9O7	-1	cytosol	C00389	3679	16243	InChI=1S/C15H10O7/c16-7-4-10(19)12-11(5-7)22-15(14(21)13(12)20)6-1-2-8(17)9(18)3-6/h1-5,16-19,21H	O=C1c3c(O/C(=C1/O)c2ccc(O)c(O)c2)cc(O)cc3O	7.5
myricetin[c]	Myricetin	C15H10O8	C15H9O8	-1	cytosol	C10107	12293	18152	InChI=1S/C15H10O8/c16-6-3-7(17)11-10(4-6)23-15(14(22)13(11)21)5-1-8(18)12(20)9(19)2-5/h1-4,16-20,22H	Oc1cc(O)c2c(c1)oc(-c1cc(O)c(O)c(O)c1)c(O)c2=O	7.5
erio[c]	Eriodictyol	C15H12O6	C15H12O6	0	cytosol	C05631	7944	28412	InChI=1S/C15H12O6/c16-8-4-11(19)15-12(20)6-13(21-14(15)5-8)7-1-2-9(17)10(18)3-7/h1-5,13,16-19H,6H2/t13-/m0/s1	Oc1cc(O)c2C(=O)C[C@H](Oc2c1)c1ccc(O)c(O)c1	7.5
phf[c]	Pentahydroxyflavanone	C15H12O7	C15H12O7	0	cytosol	C05911	8199	48026	InChI=1S/C15H12O7/c16-7-3-8(17)14-9(18)5-12(22-13(14)4-7)6-1-10(19)15(21)11(20)2-6/h1-4,12,16-17,19-21H,5H2/t12-/m0/s1	Oc1cc(O)c2C(=O)C[C@H](Oc2c1)c1cc(O)c(O)c(O)c1	7.5
dhm[c]	Dihydromyricetin	C15H12O8	C15H12O8	0	cytosol	C02906	5833	28429	InChI=1S/C15H12O8/c16-6-3-7(17)11-10(4-6)23-15(14(22)13(11)21)5-1-8(18)12(20)9(19)2-5/h1-4,14-20,22H/t14-,15+/m0/s1	O[C@@H]1[C@H](Oc2cc(O)cc(O)c2C1=O)c1cc(O)c(O)c(O)c1	7.5
dhq[c]	Dihydroquercetin	C15H12O7	C15H12O7	0	cytosol	C01617	4769	17948	InChI=1S/C15H12O7/c16-7-4-10(19)12-11(5-7)22-15(14(21)13(12)20)6-1-2-8(17)9(18)3-6/h1-5,14-19,21H/t14-,15+/m0/s1	O[C@@H]1[C@H](Oc2cc(O)cc(O)c2C1=O)c1ccc(O)c(O)c1	7.5
pca[c]	4-Coumarate	C9H8O3	C9H7O3	-1	cytosol	C00811	4069	32374	InChI=1S/C9H8O3/c10-8-4-1-7(2-5-8)3-6-9(11)12/h1-6,10H,(H,11,12)/b6-3+	OC(=O)\C=C\c1ccc(O)cc1	7.5
caf[c]	Caffeate	C9H8O4	C9H7O4	-1	cytosol	C01197	4422	16433	InChI=1S/C9H8O4/c10-7-3-1-6(5-8(7)11)2-4-9(12)13/h1-5,10-11H,(H,12,13)/b4-2+	OC(=O)\C=C\c1ccc(O)c(O)c1	7.5
fer[c]	Ferulate	C10H10O4	C10H9O4	-1	cytosol	C01494	4664	17620	InChI=1/C10H10O4/c1-14-9-6-7(2-4-8(9)11)3-5-10(12)13/h2-6,11H,1H3,(H,12,13)/b5-3+/f/h12H	COC1(C=C(C=CC([O-])=O)C=CC(O)=1)	7.5
hfa[c]	5-Hydroxyferulic acid methyl ester	C10H10O5	C10H9O5	-1	cytosol	C05619	7937		InChI=1/C10H10O5/c1-15-8-5-6(2-3-9(12)13)4-7(11)10(8)14/h2-5,11,14H,1H3,(H,12,13)/b3-2+/f/h12H	COC1(C=C(C=CC([O-])=O)C=C(O)C(O)=1)	7.5
sin[c]	Sinapate	C11H12O5	C11H11O5	-1	cytosol	C00482	3765	15714	InChI=1/C11H12O5/c1-15-8-5-7(3-4-10(12)13)6-9(16-2)11(8)14/h3-6,14H,1-2H3,(H,12,13)/b4-3+/f/h12H	COC1(C=C(C=C(OC)C(O)=1)C=CC([O-])=O)	7.5
singlu[c]	1-O-Sinapoyl-beta-D-glucose	C17H22O10	C17H22O10	0	cytosol	C01175	4402	16546	InChI=1S/C17H22O10/c1-24-9-5-8(6-10(25-2)13(9)20)3-4-12(19)27-17-16(23)15(22)14(21)11(7-18)26-17/h3-6,11,14-18,20-23H,7H2,1-2H3/b4-3+/t11-,14-,15+,16-,17+/m1/s1	COC2(=CC(C=CC(=O)OC1(C(O)C(C(C(O1)CO)O)O))=CC(=C(O)2)OC)	7.5
sincho[c]	Sinapine	C16H24NO5	C16H24NO5	1	cytosol	C00933	4185	16353	InChI=1S/C16H23NO5/c1-17(2,3)8-9-22-15(18)7-6-12-10-13(20-4)16(19)14(11-12)21-5/h6-7,10-11H,8-9H2,1-5H3/p+1	C(COC(=O)C=CC1(C=C(OC)C(O)=C(C=1)OC))[N+](C)(C)C	7.5
eth[c]	Ethanolamine	C2H7NO	C2H8NO	1	cytosol	C00189	3489	16000	InChI=1S/C2H7NO/c3-1-2-4/h4H,1-3H2/p+1	C(CO)[N+]	7.5
peth[c]	phosphoryl-ethanolamine	C2H8NO4P	C2H7NO4P	-1	cytosol	C00346	3639	17553	InChI=1S/C2H8NO4P/c3-1-2-7-8(4,5)6/h1-3H2,(H2,4,5,6)/p-1	C(C[N+])OP([O-])([O-])=O	7.5
nmp[c]	N-methylethanolamine phosphate	C3H10NO4P	C3H9NO4P	-1	cytosol	C01210	4432	16463	InChI=1S/C3H10NO4P/c1-4-2-3-8-9(5,6)7/h4H,2-3H2,1H3,(H2,5,6,7)/p-1	C(C[N+]C)OP(=O)([O-])[O-]	7.5
ndp[c]	N-dimethylethanolamine phosphate	C4H12NO4P	C4H11NO4P	-1	cytosol	C13482	586220	31997	InChI=1S/C4H12NO4P/c1-5(2)3-4-9-10(6,7)8/h3-4H2,1-2H3,(H2,6,7,8)/p-1	C[N+](CCOP([O-])(=O)[O-])C	7.5
pc[c]	phosphocholine	C5H15NO4P	C5H13NO4P	-1	cytosol	C00588	3867	18132	InChI=1S/C5H14NO4P/c1-6(2,3)4-5-10-11(7,8)9/h4-5H2,1-3H3,(H-,7,8,9)/p-1	C[N+](CCOP([O-])([O-])=O)(C)C	7.5
cho[c]	choline	C5H14NO	C5H14NO	1	cytosol	C00114	3414	15354	InChI=1S/C5H14NO/c1-6(2,3)4-5-7/h7H,4-5H2,1-3H3/q+1	C(CO)[N+](C)(C)C	7.5
astra[c]	Kaempferol 3-O-glucoside	C21H20O11	C21H19O11	-1	cytosol	C12249	14394	30200	InChI=1S/C21H20O11/c22-7-13-15(26)17(28)18(29)21(31-13)32-20-16(27)14-11(25)5-10(24)6-12(14)30-19(20)8-1-3-9(23)4-2-8/h1-6,13,15,17-18,21-26,28-29H,7H2/p-1/t13-,15-,17+,18-,21+/m1/s1	C1(C=C(O)C=CC=1C3(OC4(C=C([O-])C=C(O)C(C(=O)C(OC2(OC(CO)C(O)C(O)C(O)2))=3)=4)))	7.5
kdg[c]	kaempferol 3,7-O-diglucoside	C27H30O16	C27H30O16	0	cytosol				InChI=1S/C27H30O16/c28-7-14-17(32)20(35)22(37)26(41-14)39-11-5-12(31)16-13(6-11)40-24(9-1-3-10(30)4-2-9)25(19(16)34)43-27-23(38)21(36)18(33)15(8-29)42-27/h1-6,14-15,17-18,20-23,26-33,35-38H,7-8H2/t14-,15-,17-,18-,20+,21+,22-,23-,26?,27?/m1/s1	C(C5(OC(OC1(C=C2(OC(=C(C(C(=C(C=1)O)2)=O)OC3(C(C(C(C(O3)CO)O)O)O))C4(C=CC(=CC=4)O))))C(C(C5O)O)O))O	7.5
ktg[c]	kaempferol triglucoside	C33H40O21	C33H40O21	0	cytosol						7.5
sinktg[c]	Sinapoyl kaempferol triglucoside	C44H52O26	C44H52O26	0	cytosol						7.5
coumsme[c]	4-Coumaroylshikimate	C16H16O7	C16H15O7	-1	cytosol	C02947	5866	16428	InChI=1S/C16H16O7/c17-11-4-1-9(2-5-11)3-6-14(19)23-13-8-10(16(21)22)7-12(18)15(13)20/h1-7,12-13,15,17-18,20H,8H2,(H,21,22)/b6-3+/t12-,13-,15-/m1/s1	O[C@@H]1C=C(C[C@@H](OC(=O)\C=C\c2ccc(O)cc2)[C@@H]1O)C(O)=O	7.5
cafsme[c]	5-O-Caffeoylshikimic acid	C16H16O8	C16H15O8	-1	cytosol	C10434	12619		InChI=1S/C16H16O8/c17-10-3-1-8(5-11(10)18)2-4-14(20)24-13-7-9(16(22)23)6-12(19)15(13)21/h1-6,12-13,15,17-19,21H,7H2,(H,22,23)/b4-2+/t12-,13-,15-/m1/s1	O[C@@H]1C=C(C[C@@H](OC(=O)\C=C\C2=CC=C(O)C(O)=C2)[C@@H]1O)C(O)=O	7.5
cafcoa[c]	Caffeoyl-CoA	C30H42N7O19P3S	C30H38N7O19P3S	-4	cytosol	C00323	3617	15518	InChI=1S/C30H42N7O19P3S/c1-30(2,25(43)28(44)33-8-7-20(40)32-9-10-60-21(41)6-4-16-3-5-17(38)18(39)11-16)13-53-59(50,51)56-58(48,49)52-12-19-24(55-57(45,46)47)23(42)29(54-19)37-15-36-22-26(31)34-14-35-27(22)37/h3-6,11,14-15,19,23-25,29,38-39,42-43H,7-10,12-13H2,1-2H3,(H,32,40)(H,33,44)(H,48,49)(H,50,51)(H2,31,34,35)(H2,45,46,47)/t19-,23-,24-,25+,29-/m1/s1	[H]C(=CC(=O)SCCNC(=O)CCNC(=O)[C@H](O)C(C)(C)COP(O)(=O)OP(O)(=O)OC[C@H]1O[C@H]([C@H](O)[C@@H]1OP(O)(O)=O)n1cnc2c(N)ncnc12)c1ccc(O)c(O)c1	7.5
fercoa[c]	Feruloyl-CoA	C31H44N7O19P3S	C31H40N7O19P3S	-4	cytosol	C00406	3696	15511	InChI=1S/C31H44N7O19P3S/c1-31(2,26(43)29(44)34-9-8-21(40)33-10-11-61-22(41)7-5-17-4-6-18(39)19(12-17)52-3)14-54-60(50,51)57-59(48,49)53-13-20-25(56-58(45,46)47)24(42)30(55-20)38-16-37-23-27(32)35-15-36-28(23)38/h4-7,12,15-16,20,24-26,30,39,42-43H,8-11,13-14H2,1-3H3,(H,33,40)(H,34,44)(H,48,49)(H,50,51)(H2,32,35,36)(H2,45,46,47)/b7-5+/t20-,24-,25-,26+,30-/m1/s1	COc1cc(\C=C\C(=O)SCCNC(=O)CCNC(=O)[C@H](O)C(C)(C)COP(O)(=O)OP(O)(=O)OC[C@H]2O[C@H]([C@H](O)[C@@H]2OP(O)(O)=O)n2cnc3c(N)ncnc23)ccc1O	7.5
conifald[c]	Coniferyl aldehyde	C10H10O3	C10H10O3	0	cytosol	C02666	5637	16547	InChI=1S/C10H10O3/c1-13-10-7-8(3-2-6-11)4-5-9(10)12/h2-7,12H,1H3/b3-2+	COc1cc(\C=C\C=O)ccc1O	7.5
hyconifald[c]	5-Hydroxyconiferaldehyde	C10H10O4	C10H10O4	0	cytosol	C12204	14350		InChI=1S/C10H10O4/c1-14-9-6-7(3-2-4-11)5-8(12)10(9)13/h2-6,12-13H,1H3/b3-2+	COC1=CC(\C=C\C=O)=CC(O)=C1O	7.5
sinald[c]	Sinapoyl aldehyde	C11H12O4	C11H12O4	0	cytosol	C05610	7932	27949	InChI=1S/C11H12O4/c1-14-9-6-8(4-3-5-12)7-10(15-2)11(9)13/h3-7,13H,1-2H3/b4-3+	[H]C(=O)\C=C\c1cc(OC)c(O)c(OC)c1	7.5
sme[c]	shikimate	C7H10O5	C7H9O5	-1	plastid stroma	C00493	3776	16119	InChI=1S/C7H10O5/c8-4-1-3(7(11)12)2-5(9)6(4)10/h1,4-6,8-10H,2H2,(H,11,12)/t4-,5-,6-/m1/s1	O[C@@H]1CC(=C[C@@H](O)[C@H]1O)C(=O)O	7.5

## Sheet: genes
Locus ID	Representative Gene Model	Gene-Reaction Association
AT2G18450	AT2G18450.1	;1.1.1;
AT5G66760	AT5G66760.1	;1.1.1;
AT3G27380	AT3G27380.1	;1.1.2;
AT5G40650	AT5G40650.1	;1.1.2;
AT5G65165	AT5G65165.1	;1.1.2;
AT5G09600	AT5G09600.1	;1.1.3;
AT4G32210	AT4G32210.1	;1.1.3;
AT2G46505	AT2G46505.1	;1.1.4;
AT1G47420	AT1G47420.1	;1.1.5;
AT1G08480	AT1G08480.1	;1.1.6;
AT3G47833	AT3G47833.1	;1.1.7;
AT5G62575	AT5G62575.2	;1.1.8;
AT2G46390	AT2G46390.1	;1.1.9;
AT1G43670	AT1G43670.1	;7;
AT3G54050	AT3G54050.1	;64;
AT5G64380	AT5G64380.1	;64;
AT1G48470	AT1G48470.1	;8;
AT3G17820	AT3G17820.1	;8;
AT5G16570	AT5G16570.1	;8;
AT5G37600	AT5G37600.1	;8;
AT5G35630	AT5G35630.1	;39;
AT5G60540	AT5G60540.1	;9;
AT3G47340	AT3G47340.1	;10;
AT5G10240	AT5G10240.1	;10;
AT5G65010	AT5G65010.2	;10;
AT1G23310	AT1G23310.1	;521;
AT1G70580	AT1G70580.1	;521;
AT1G17290	AT1G17290.1	;11;
AT2G13360	AT2G13360.1	;443;521;
AT1G53310	AT1G53310.1	;12.1.2;12.2;
AT2G42600	AT2G42600.2	;12.1.2;12.2;
AT3G14940	AT3G14940.1	;12.1.2;12.2;
AT1G68750	AT1G68750.1	;12.1.1;
AT4G37870	AT4G37870.1	;13;
AT5G65690	AT5G65690.1	;13;
AT5G08100	AT5G08100.1	;14;
AT1G62800	AT1G62800.2	;15;
AT2G30970	AT2G30970.1	;38;
AT4G31990	AT4G31990.3	;365;
AT5G11520	AT5G11520.1	;365;
AT5G19550	AT5G19550.1	;15;
AT2G22250	AT2G22250.2	;365;328;
AT1G53240	AT1G53240.1	;35;
AT3G15020	AT3G15020.1	;35;
AT2G22780	AT2G22780.1	;447;
AT5G09660	AT5G09660.4	;447;
AT3G47520	AT3G47520.1
AT5G58330	AT5G58330.1	;48;
AT1G04410	AT1G04410.1	;16;
AT5G43330	AT5G43330.1	;16;
AT5G56720	AT5G56720.1	;16;
AT1G54340	AT1G54340.1
AT1G65930	AT1G65930.1	;17;
AT1G32480	AT1G32480.1
AT3G09810	AT3G09810.1	;540.1.1;
AT5G03290	AT5G03290.1	;540.1.1;
AT2G17130	AT2G17130.1	;540.1.2;
AT4G35260	AT4G35260.1	;540.1.2;
AT4G35650	AT4G35650.1	;540.1.2;
AT5G14590	AT5G14590.1	;533;
AT2G05710	AT2G05710.1	;18;539;
AT4G26970	AT4G26970.1	;18;539;
AT4G35830	AT4G35830.1	;18;539;
AT5G47840	AT5G47840.1	;19;50;244;248;316;331;
AT2G37250	AT2G37250.1	;19;50;244;248;316;331;
AT2G39270	AT2G39270.1	;19;50;244;248;316;331;
AT5G35170	AT5G35170.1	;50;316;331;
AT5G50370	AT5G50370.1	;19;244;248;
AT5G63400	AT5G63400.1	;19;50;244;248;316;331;
AT5G60340	AT5G60340.1	;19;244;248;
AT1G63290	AT1G63290.1	;20;
AT3G01850	AT3G01850.1	;20;
AT5G61410	AT5G61410.1	;56;
AT4G15530	AT4G15530.5	;21;
AT3G04050	AT3G04050.1	;22;
AT3G25960	AT3G25960.1	;22;
AT3G52990	AT3G52990.1	;22;
AT2G36580	AT2G36580.1	;22;
AT3G55650	AT3G55650.1	;22;
AT3G55810	AT3G55810.1	;22;
AT4G26390	AT4G26390.1	;22;
AT5G08570	AT5G08570.1	;22;
AT5G56350	AT5G56350.1	;22;
AT5G63680	AT5G63680.1	;22;
AT1G32440	AT1G32440.1	;58.1.2;
AT5G52920	AT5G52920.1	;58.1.2;
AT3G49160	AT3G49160.1
AT3G22960	AT3G22960.1	;58.1.1;
AT2G24270	AT2G24270.4	;23;
AT2G21170	AT2G21170.1	;61;
AT3G55440	AT3G55440.1	;24;
AT2G01140	AT2G01140.1	;42;62;
AT2G21330	AT2G21330.1	;42;62;
AT2G36460	AT2G36460.1	;25;
AT3G52930	AT3G52930.1	;25;
AT4G26520	AT4G26520.1	;25;
AT4G26530	AT4G26530.1	;25;
AT5G03690	AT5G03690.1
AT4G38970	AT4G38970.1	;42;62;
AT2G22480	AT2G22480.1	;63;
AT4G26270	AT4G26270.1	;26;
AT4G29220	AT4G29220.1	;26;
AT4G32840	AT4G32840.1	;26;
AT5G56630	AT5G56630.1	;26;
AT5G61580	AT5G61580.1	;63;
AT5G47810	AT5G47810.1	;26;
AT1G12000	AT1G12000.1	;27;
AT4G04040	AT4G04040.1	;27;
AT1G20950	AT1G20950.1	;27;
AT1G76550	AT1G76550.1	;27;
AT4G24620	AT4G24620.1	;65;
AT5G42740	AT5G42740.1	;28;
AT4G34860	AT4G34860.1	;29;
AT4G09510	AT4G09510.1	;29;
AT1G35580	AT1G35580.1	;29;
AT1G12240	AT1G12240.1
AT1G62660	AT1G62660.1
AT2G36190	AT2G36190.1
AT3G13790	AT3G13790.1
AT1G73370	AT1G73370.1	;30;
AT3G43190	AT3G43190.1	;30;
AT4G02280	AT4G02280.1	;30;
AT5G20830	AT5G20830.1	;30;
AT5G49190	AT5G49190.1	;30;
AT5G37180	AT5G37180.1	;30;
AT1G06030	AT1G06030.1	;31;32;
AT1G66430	AT1G66430.1	;537;564;
AT2G31390	AT2G31390.1	;31;32;
AT3G59480	AT3G59480.1	;31;32;
AT4G10260	AT4G10260.1	;31;32;
AT5G51830	AT5G51830.1	;31;32;
AT1G06020	AT1G06020.1	;32;
AT2G19860	AT2G19860.1	;32;564;
AT4G29130	AT4G29130.1	;32;564;
AT1G47840	AT1G47840.1	;564;
AT4G00570	AT4G00570.1	;34;
AT2G13560	AT2G13560.1	;34;
AT1G79750	AT1G79750.1	;49;
AT2G19900	AT2G19900.1
AT5G11670	AT5G11670.1
AT5G25880	AT5G25880.1
AT2G47510	AT2G47510.1	;36;
AT5G50950	AT5G50950.1
AT2G42790	AT2G42790.1	;66;
AT2G44350	AT2G44350.2	;37;
AT3G58740	AT3G58740.1	;66;
AT3G58750	AT3G58750.1	;66;
AT3G60100	AT3G60100.1	;37;
AT1G79550	AT1G79550.1	;571;
AT1G56190	AT1G56190.1	;40;
AT3G12780	AT3G12780.1	;40;
AT1G32060	AT1G32060.1	;41;
AT3G55800	AT3G55800.1	;43;
AT1G36160	AT1G36160.1	;499;
AT1G36180	AT1G36180.1	;44;
AT2G38040	AT2G38040.1	;44.1.2;
AT5G35360	AT5G35360.3	;44.1.3;
AT5G16390	AT5G16390.1	;44.1.4;
AT5G15530	AT5G15530.1	;44.1.4;
ATCG00500	ATCG00500.1	;44.1.1;
AT5G53460	AT5G53460.1	;45;
AT5G18170	AT5G18170.1	;46;484;
AT5G07440	AT5G07440.1	;484;
AT5G36880	AT5G36880.2	;47;
AT1G15690	AT1G15690.1
AT1G16780	AT1G16780.1
AT1G01050	AT1G01050.1
AT2G18230	AT2G18230.1
AT2G46860	AT2G46860.1
AT3G53620	AT3G53620.1
AT4G01480	AT4G01480.1
AT5G09650	AT5G09650.1	;51;
AT2G45290	AT2G45290.1	;52;54;
AT3G60750	AT3G60750.1	;52;54;
AT1G12230	AT1G12230.2	;53;
AT5G13420	AT5G13420.1	;53;
AT1G71100	AT1G71100.1	;550;
AT2G01290	AT2G01290.1	;550;
AT3G04790	AT3G04790.1	;55;
AT5G44520	AT5G44520.1	;55;
AT1G67090	AT1G67090.1	;57.2.2;473.2.2;
AT5G38410	AT5G38410.3	;57.1.2;473.1.2;
AT5G38420	AT5G38420.1	;57.1.2;473.1.2;
AT5G38430	AT5G38430.1	;57.1.2;473.1.2;
ATCG00490	ATCG00490.1	;57.1.1;473.1.1;57.2.1;473.2.1;
AT1G42970	AT1G42970.1	;59.1.2;
AT1G12900	AT1G12900.1	;59.1.1;59.2;
AT3G26650	AT3G26650.1	;59.1.1;59.2;
AT1G16300	AT1G16300.1	;60;
AT1G79530	AT1G79530.1	;60;
AT1G13440	AT1G13440.1	;572;
AT3G04120	AT3G04120.1	;572;
AT2G22500	AT2G22500.1	;67;68;70;73;
AT4G24570	AT4G24570.1	;67;68;70;73;
AT5G09470	AT5G09470.1	;67;68;70;73;
AT5G19760	AT5G19760.1	;71;72;
AT5G46110	AT5G46110.4	;74;82;83;
AT5G64290	AT5G64290.1	;76;
AT5G64280	AT5G64280.1	;76;
AT5G12860	AT5G12860.1	;77;78;
AT1G80300	AT1G80300.1	;79;
AT1G15500	AT1G15500.1	;79;
AT5G17630	AT5G17630.1	;80;
AT5G33320	AT5G33320.1	;81;
AT3G01550	AT3G01550.1	;81;
AT5G54800	AT5G54800.1	;84;
AT1G61800	AT1G61800.1	;84;
AT3G08580	AT3G08580.1	;88;
AT5G13490	AT5G13490.1	;88;
AT4G28390	AT4G28390.1	;88;
AT1G65290	AT1G65290.1	;90.1.16;
AT1G16700	AT1G16700.1	;90.1.27;
AT1G79010	AT1G79010.1	;90.1.27;
AT2G07785	AT2G07785.1	;90.1.1;
AT2G44620	AT2G44620.1	;90.1.16;
AT2G47690	AT2G47690.1	;90.1.24;
AT5G47890	AT5G47890.1	;90.1.11;
AT3G06310	AT3G06310.1	;90.1.14;
AT5G18800	AT5G18800.1	;90.1.14;
AT5G11770	AT5G11770.1	;90.1.26;
AT2G02050	AT2G02050.1	;90.1.18;
AT3G03070	AT3G03070.1	;90.1.25;
AT3G08610	AT3G08610.1	;90.1.8;
AT2G20360	AT2G20360.1	;90.1.15;
AT3G12260	AT3G12260.1	;90.1.13;
AT1G49140	AT1G49140.1	;90.1.17;
AT3G18410	AT3G18410.1	;90.1.17;
AT2G33220	AT2G33220.1	;90.1.10;
AT1G04630	AT1G04630.1	;90.1.10;
AT4G02580	AT4G02580.1	;90.1.29;
AT4G34700	AT4G34700.1	;90.1.19;
AT5G37510	AT5G37510.2	;90.1.20;
AT5G52840	AT5G52840.1	;90.1.12;
AT2G07751	AT2G07751.1	;90.1.3;
AT3G62790	AT3G62790.1	;90.1.24;
AT5G08530	AT5G08530.1	;90.1.28;
ATCG00420	ATCG00420.1	;3.1.14;
ATCG00430	ATCG00430.1	;3.1.15;
ATCG00440	ATCG00440.1	;3.1.7;
ATCG01250	ATCG01250.1	;3.1.6;
ATCG01010	ATCG01010.1	;3.1.10;
ATCG01050	ATCG01050.1	;3.1.8;
ATCG01070	ATCG01070.1	;3.1.9;
ATCG01080	ATCG01080.1	;3.1.11;
ATCG01090	ATCG01090.1	;3.1.13;
ATCG01100	ATCG01100.1	;3.1.5;
ATCG01110	ATCG01110.1	;3.1.12;
ATMG00665	ATMG00665.1	;90.1.6;
ATMG00070	ATMG00070.1	;90.1.22;
ATMG00270	ATMG00270.1	;90.1.7;
ATMG00510	ATMG00510.1	;90.1.21;
ATMG00580	ATMG00580.1	;90.1.4;
ATMG00650	ATMG00650.1	;90.1.5;
ATMG00990	ATMG00990.1	;90.1.3;
ATCG00890	ATCG00890.1	;3.1.6;
ATMG01320	ATMG01320.1	;90.1.2;
ATMG01275	ATMG01275.1	;90.1.1;
AT3G03100	AT3G03100.1	;90.1.9;
AT5G67590	AT5G67590.1	;90.1.23;
AT1G12840	AT1G12840.1
AT1G78900	AT1G78900.1	;87;
AT1G19910	AT1G19910.1	;87;
AT1G75630	AT1G75630.2	;87;
AT2G16510	AT2G16510.1	;87;
AT4G34720	AT4G34720.1	;87;
AT4G38920	AT4G38920.1	;87;
AT1G64200	AT1G64200.1	;87;
AT3G08560	AT3G08560.1	;87;
AT4G11150	AT4G11150.1	;87;
AT1G76030	AT1G76030.1	;87;
AT1G20260	AT1G20260.1	;87;
AT4G38510	AT4G38510.5	;87;
AT2G21410	AT2G21410.1	;87;
AT2G28520	AT2G28520.1	;87;
AT4G39080	AT4G39080.1	;87;
AT3G42050	AT3G42050.1	;87;
AT3G28710	AT3G28710.1	;87;
AT3G28715	AT3G28715.1	;87;
AT3G58730	AT3G58730.1	;87;
AT2G25610	AT2G25610.1	;87;
AT4G32530	AT4G32530.2	;87;
AT4G02620	AT4G02620.1	;87;
AT5G55290	AT5G55290.1	;87;
AT4G23710	AT4G23710.1	;87;
AT4G25950	AT4G25950.1	;87;
AT3G01390	AT3G01390.1	;87;
AT4G26710	AT4G26710.1	;87;
AT2G19680	AT2G19680.1	;91.1.9;
AT4G26210	AT4G26210.1	;91.1.9;
AT4G29480	AT4G29480.1	;91.1.9;
ATMG00480	ATMG00480.1	;91.1.3;
ATMG00410	ATMG00410.1	;91.1.1;
AT2G07698	AT2G07698.1	;91.1.2;92.1.2;
AT2G07741	AT2G07741.1	;91.1.1;
AT1G51650	AT1G51650.1	;91.1.8;
AT2G33040	AT2G33040.1	;91.1.10;
AT3G52300	AT3G52300.1	;91.1.6;
AT5G47030	AT5G47030.1	;91.1.7;
AT5G13450	AT5G13450.1	;91.1.7;
AT5G08680	AT5G08680.1	;91.1.4;
ATMG01080	ATMG01080.1	;91.1.5;
AT2G07671	AT2G07671.1	;91.1.5;
ATMG01170	ATMG01170.1	;91.1.1;
ATMG01190	ATMG01190.1	;91.1.2;
AT5G08670	AT5G08670.1	;91.1.4;
AT5G08690	AT5G08690.1	;91.1.4;
AT2G07707	AT2G07707.1	;91.1.3;
AT1G15700	AT1G15700.1	;92.1.8;
AT4G04640	AT4G04640.1	;92.1.8;
AT4G09650	AT4G09650.1	;92.1.6;
AT4G32260	AT4G32260.1	;92.1.3;
ATCG00120	ATCG00120.1	;92.1.2;
ATCG00130	ATCG00130.1	;92.1.3;
ATCG00140	ATCG00140.1	;92.1.5;
ATCG00150	ATCG00150.1	;92.1.1;
ATCG00470	ATCG00470.1	;92.1.7;
ATCG00480	ATCG00480.1	;92.1.4;
ATMG00040	ATMG00040.1	;91.1.5;
AT5G14040	AT5G14040.1	;93;
AT3G48850	AT3G48850.1	;93;
AT2G17270	AT2G17270.1	;93;
AT2G26900	AT2G26900.1	;95;
AT3G26570	AT3G26570.1	;106;
AT2G38060	AT2G38060.1	;106;
AT4G00370	AT4G00370.1	;106;
AT5G20380	AT5G20380.1	;106;
AT2G02860	AT2G02860.1	;122;
AT2G14670	AT2G14670.1	;122;
AT5G43610	AT5G43610.1	;122;
AT1G66570	AT1G66570.1	;122;
AT5G06170	AT5G06170.1	;122;
AT1G22710	AT1G22710.1	;122;
AT1G71880	AT1G71880.1	;122;
AT1G71890	AT1G71890.1	;122;
AT2G15620	AT2G15620.1	;123;
AT1G37130	AT1G37130.1	;125;
AT1G77760	AT1G77760.1	;125;
AT1G52760	AT1G52760.1	;133;
AT5G14180	AT5G14180.1	;133;
AT1G10740	AT1G10740.1	;133;
AT1G23330	AT1G23330.1	;133;
AT5G04040	AT5G04040.1	;133;
AT3G57140	AT3G57140.1	;133;
AT2G39410	AT2G39410.2	;133;
AT2G39420	AT2G39420.1	;133;
AT3G55180	AT3G55180.1	;133;
AT5G18630	AT5G18630.1	;133;
AT5G14980	AT5G14980.1	;133;
AT5G19290	AT5G19290.1	;133;
AT2G47630	AT2G47630.1	;133;
AT1G18360	AT1G18360.1	;133;
AT1G73480	AT1G73480.1	;133;
AT5G14930	AT5G14930.2	;133;
AT5G67050	AT5G67050.1	;133;
AT3G62860	AT3G62860.1	;133;
AT5G18640	AT5G18640.1	;133;
AT5G42930	AT5G42930.1	;133;
AT1G11090	AT1G11090.1	;133;
AT5G16120	AT5G16120.2	;133;
AT1G77420	AT1G77420.1	;133;
AT5G11650	AT5G11650.1	;133;
AT2G15230	AT2G15230.1	;133;
AT3G14360	AT3G14360.1	;133;
AT1G80460	AT1G80460.1	;134;
AT1G06290	AT1G06290.1	;135;139;141;157;168;174;190;194;401;403;405;413;416;422;423;425;431;449;466;
AT1G06310	AT1G06310.1	;135;139;141;157;168;174;190;194;401;403;405;413;416;422;423;425;431;449;466;
AT2G35690	AT2G35690.1	;135;139;141;157;168;174;190;194;401;403;405;413;416;422;423;425;431;449;466;
AT4G16760	AT4G16760.1	;135;139;141;157;168;174;190;194;401;403;405;413;416;422;423;425;431;449;466;
AT3G51840	AT3G51840.1	;135;139;141;157;168;174;190;194;401;403;405;413;416;422;423;425;431;449;466;
AT5G65110	AT5G65110.1	;135;139;141;157;168;174;190;194;401;403;405;413;416;422;423;425;431;449;466;
AT3G06860	AT3G06860.1	;136;137;140;142;143;144;145;146;147;148;149;150;155;158;160;161;162;166;169;170;171;175;176;180;185;186;188;189;191;192;195;196;198;402;404;406;407;408;409;414;415;417;418;419;424;426;427;428;432;433;434;437;450;451;467;489;492;502;506;
AT4G16210	AT4G16210.1	;136;137;140;142;143;144;145;150;155;158;160;166;169;175;180;185;186;188;189;191;195;198;402;404;406;414;415;417;424;426;432;437;450;489;492;502;506;
AT4G16800	AT4G16800.1	;136;137;140;142;143;144;145;150;155;158;160;166;169;175;180;185;186;188;189;191;195;198;402;404;406;414;415;417;424;426;432;437;450;489;492;502;506;
AT4G29010	AT4G29010.1	;136;137;140;142;143;144;145;146;147;148;149;150;155;158;160;161;162;166;169;170;171;175;176;180;185;186;188;189;191;192;195;196;198;402;404;406;407;408;409;414;415;417;418;419;424;426;427;428;432;433;434;437;450;451;467;489;492;502;506;
AT3G24360	AT3G24360.1	;136;137;140;142;143;144;145;150;155;158;160;166;169;175;180;185;186;188;189;191;195;198;402;404;406;414;415;417;424;426;432;437;450;489;492;502;506;
AT4G13360	AT4G13360.1	;136;137;140;142;143;144;145;150;155;158;160;166;169;175;180;185;186;188;189;191;195;198;402;404;406;414;415;417;424;426;432;437;450;489;492;502;506;
AT1G04710	AT1G04710.1	;151;152;153;154;163;164;165;172;177;193;197;410;411;412;420;421;429;430;435;436;452;468;
AT2G33150	AT2G33150.1	;151;152;153;154;163;164;165;172;177;193;197;410;411;412;420;421;429;430;435;436;452;468;
AT5G48880	AT5G48880.2	;151;152;153;154;163;164;165;172;177;193;197;410;411;412;420;421;429;430;435;436;452;468;
AT4G14070	AT4G14070.1	;156;178;183;199;200;201;496;497;498;515;517;519;
AT3G23790	AT3G23790.1	;156;178;183;199;200;201;496;497;498;515;517;519;
AT1G64400	AT1G64400.1	;156;178;183;199;200;201;496;497;498;515;517;519;
AT1G77590	AT1G77590.1	;156;178;183;199;200;201;496;497;498;515;517;519;
AT2G04350	AT2G04350.1	;156;178;183;199;200;201;496;497;498;515;517;519;
AT2G47240	AT2G47240.1	;156;178;183;199;200;201;496;497;498;515;517;519;
AT4G11030	AT4G11030.1	;156;178;183;199;200;201;496;497;498;515;517;519;
AT4G23850	AT4G23850.1	;156;178;183;199;200;201;496;497;498;515;517;519;
AT3G05970	AT3G05970.1	;156;178;183;199;200;201;515;517;519;
AT5G27600	AT5G27600.1	;156;178;183;199;200;201;496;497;498;515;517;519;
AT1G49430	AT1G49430.1	;156;178;183;199;200;201;496;497;498;515;517;519;
AT1G62640	AT1G62640.1	;208.1.1;
AT1G24360	AT1G24360.1	;209.1.1;213.1.1;217.1.1;221.1.1;225.1.1;229.1.1;235.1.1;528.1.1;
AT1G63380	AT1G63380.1	;209.1.1;213.1.1;217.1.1;221.1.1;225.1.1;229.1.1;235.1.1;528.1.1;
AT1G62610	AT1G62610.4	;209.1.1;213.1.1;217.1.1;221.1.1;225.1.1;229.1.1;235.1.1;528.1.1;
AT3G03980	AT3G03980.1	;209.1.1;213.1.1;217.1.1;221.1.1;225.1.1;229.1.1;235.1.1;528.1.1;
AT3G04000	AT3G04000.1	;209.1.1;213.1.1;217.1.1;221.1.1;225.1.1;229.1.1;235.1.1;528.1.1;
AT4G13180	AT4G13180.1	;209.1.1;213.1.1;217.1.1;221.1.1;225.1.1;229.1.1;235.1.1;528.1.1;
AT5G18210	AT5G18210.1	;209.1.1;213.1.1;217.1.1;221.1.1;225.1.1;229.1.1;235.1.1;528.1.1;
AT2G05990	AT2G05990.1	;211.1.1;215.1.1;219.1.1;223.1.1;227.1.1;231.1.1;233.1.1;526.1.1;
AT5G46290	AT5G46290.3	;212.1.1;216.1.1;220.1.1;224.1.1;228.1.1;234.1.1;
AT1G74960	AT1G74960.2	;527.1.1;
AT2G22230	AT2G22230.1	;210.1.2;214.1.2;218.1.2;222.1.2;226.1.2;230.1.2;232.1.2;525.1.2;
AT5G10160	AT5G10160.1	;210.1.2;214.1.2;218.1.2;222.1.2;226.1.2;230.1.2;232.1.2;525.1.2;
AT2G30200	AT2G30200.1	;236.1.1;
AT5G23300	AT5G23300.1	;237;
AT5G04590	AT5G04590.1	;238;
AT1G16350	AT1G16350.1	;242;
AT1G79470	AT1G79470.1	;242;
AT1G63660	AT1G63660.1	;243;
AT5G63310	AT5G63310.1	;262;266;317;319;332;624;
AT4G09320	AT4G09320.1	;245;249;262;266;317;319;332;556;
AT4G23900	AT4G23900.1	;245;249;262;266;317;319;332;556;
AT4G11010	AT4G11010.1	;245;249;262;266;317;319;332;556;
AT1G17410	AT1G17410.1	;245;249;262;266;317;319;332;556;
AT2G38280	AT2G38280.1	;246;
AT4G35460	AT4G35460.1	;247.1.1;350.1.1;
AT2G17420	AT2G17420.1	;247.1.1;
AT2G41680	AT2G41680.1	;350.1.1;
AT3G23810	AT3G23810.1	;250;
AT4G13940	AT4G13940.1	;250;
AT3G03780	AT3G03780.1	;251;
AT5G17920	AT5G17920.1	;251;
AT3G09820	AT3G09820.1	;252;
AT5G03300	AT5G03300.1	;252;
AT1G22020	AT1G22020.1	;255;355;566;
AT1G36370	AT1G36370.1	;255;355;566;
AT4G13890	AT4G13890.1	;255;355;566;
AT4G13930	AT4G13930.1	;255;355;566;
AT4G32520	AT4G32520.1	;355;
AT4G37930	AT4G37930.1	;255;355;566;
AT5G26780	AT5G26780.3	;255;355;566;
AT2G36880	AT2G36880.1	;256;
AT3G17390	AT3G17390.1	;256;
AT1G02500	AT1G02500.1	;256;
AT4G01850	AT4G01850.1	;256;
AT5G40610	AT5G40610.1	;257;
AT1G30820	AT1G30820.1	;259;
AT2G34890	AT2G34890.1	;259;
AT3G12670	AT3G12670.1	;259;
AT4G02120	AT4G02120.1	;259;
AT4G20320	AT4G20320.1	;259;
AT5G59440	AT5G59440.3	;263;265;
AT2G16370	AT2G16370.1	;264;267;
AT4G34570	AT4G34570.1	;264;267;
AT2G21550	AT2G21550.1	;264;267;
AT3G20330	AT3G20330.1	;268;
AT4G22930	AT4G22930.1	;269;
AT2G37500	AT2G37500.1	;270;
AT2G22910	AT2G22910.1	;270;
AT4G37670	AT4G37670.2	;270;
AT3G57560	AT3G57560.1	;271;
AT2G19940	AT2G19940.1	;272;
AT1G80600	AT1G80600.1	;273;
AT4G17830	AT4G17830.2	;274;
AT1G75330	AT1G75330.1	;275;
AT4G24830	AT4G24830.1	;276;
AT1G31220	AT1G31220.1	;277;
AT1G74260	AT1G74260.1	;278;
AT3G55010	AT3G55010.1	;279;
AT3G21110	AT3G21110.1	;282;
AT3G10050	AT3G10050.1	;283;
AT3G48560	AT3G48560.1	;284.1.2;312.1.2;
AT2G31810	AT2G31810.1	;284.1.1;312.1.1;
AT5G16290	AT5G16290.1	;284.1.1;312.1.1;
AT3G58610	AT3G58610.1	;285;313;
AT3G23940	AT3G23940.1	;286;314;
AT1G10070	AT1G10070.1	;287;297;339;
AT1G50090	AT1G50090.1
AT1G50110	AT1G50110.1
AT3G19710	AT3G19710.1
AT3G49680	AT3G49680.1	;287;297;339;
AT5G65780	AT5G65780.2
AT5G57850	AT5G57850.1	;287;297;339;
AT2G45440	AT2G45440.1	;288;
AT3G60880	AT3G60880.2	;288;
AT5G52100	AT5G52100.1	;289;
AT2G44040	AT2G44040.1	;289;
AT3G59890	AT3G59890.1	;289;
AT4G33680	AT4G33680.1	;290;
AT2G13810	AT2G13810.1	;290;
AT3G53580	AT3G53580.1	;291;
AT3G14390	AT3G14390.1	;292;
AT5G11880	AT5G11880.1	;292;
AT1G18500	AT1G18500.1	;293;
AT1G74040	AT1G74040.1	;293;
AT5G23010	AT5G23010.1	;293;
AT5G23020	AT5G23020.1	;293;
AT4G13430	AT4G13430.1	;294.1.1;
AT2G43090	AT2G43090.1	;294.1.2;
AT2G43100	AT2G43100.1	;294.1.2;
AT3G58990	AT3G58990.1	;294.1.2;
AT1G80560	AT1G80560.1	;295;
AT1G31180	AT1G31180.1	;295;
AT5G14200	AT5G14200.1	;295;
AT4G14910	AT4G14910.2	;298;
AT3G22425	AT3G22425.2	;298;
AT1G71920	AT1G71920.2	;299;
AT5G10330	AT5G10330.1	;299;
AT5G63890	AT5G63890.2	;301;
AT1G09795	AT1G09795.1	;302;
AT1G58080	AT1G58080.1	;302;
AT1G31860	AT1G31860.1	;303;304;
AT2G36230	AT2G36230.1	;305;
AT2G39800	AT2G39800.1	;306;307;
AT3G55610	AT3G55610.1	;306;307;
AT5G14800	AT5G14800.1	;308;
AT3G22740	AT3G22740.1	;309;
AT3G25900	AT3G25900.1	;309;
AT3G63250	AT3G63250.1	;309;
AT3G57050	AT3G57050.1	;311;
AT3G54470	AT3G54470.1	;315;351;
AT3G57610	AT3G57610.1	;318;
AT2G35040	AT2G35040.1	;320;348;
AT1G24807	AT1G24807.1	;321;
AT1G24909	AT1G24909.1
AT1G25220	AT1G25220.2	;321;
AT5G57890	AT5G57890.1	;321;
AT2G29690	AT2G29690.1	;321;
AT3G55870	AT3G55870.1
AT5G05730	AT5G05730.2	;321;
AT5G17990	AT5G17990.1	;322;
AT1G07780	AT1G07780.3	;323;
AT1G29410	AT1G29410.2	;323;
AT5G05590	AT5G05590.1	;323;
AT3G06350	AT3G06350.1	;324;364;
AT2G21940	AT2G21940.4	;325;
AT4G39540	AT4G39540.3	;325;
AT1G48860	AT1G48860.1	;326;
AT2G45300	AT2G45300.1	;326;
AT1G69370	AT1G69370.1	;327;
AT3G29200	AT3G29200.1	;327;
AT5G10870	AT5G10870.1
AT2G16570	AT2G16570.1	;329;
AT4G34740	AT4G34740.1	;329;
AT4G38880	AT4G38880.1	;329;
AT1G09830	AT1G09830.1	;330;
AT1G08250	AT1G08250.1	;333;
AT3G44720	AT3G44720.1	;333;
AT2G27820	AT2G27820.1	;333;
AT3G07630	AT3G07630.1	;333;
AT1G11790	AT1G11790.1	;333;
AT5G22630	AT5G22630.1	;333;
AT1G15710	AT1G15710.1	;334;
AT5G34930	AT5G34930.1	;334;
AT1G31230	AT1G31230.1	;335;337;
AT4G19710	AT4G19710.2	;335;337;
AT2G17265	AT2G17265.1	;336;
AT3G02020	AT3G02020.1	;337;
AT5G13280	AT5G13280.1	;337;
AT5G14060	AT5G14060.1	;337;
AT1G14810	AT1G14810.1	;338;
AT1G22410	AT1G22410.1	;340;
AT4G33510	AT4G33510.1	;340;
AT4G39980	AT4G39980.1	;340;
AT5G66120	AT5G66120.2	;341;
AT2G12200	AT2G12200.1	;343;
AT2G12280	AT2G12280.1	;343;
AT3G01180	AT3G01180.1	;344.1.1;
AT5G24300	AT5G24300.1	;344.1.1;
AT1G11720	AT1G11720.2	;344.1.1;
AT1G05610	AT1G05610.1	;345.1.1;
AT1G27680	AT1G27680.1	;345.1.2;
AT4G39210	AT4G39210.1	;345.1.2;
AT5G19220	AT5G19220.1	;345.1.2;
AT5G48300	AT5G48300.1	;345.1.1;
AT2G21590	AT2G21590.1	;345.1.2;
AT1G62180	AT1G62180.1	;346;
AT4G04610	AT4G04610.1	;346;
AT4G21990	AT4G21990.1	;346;
AT3G54660	AT3G54660.1	;347;
AT1G36280	AT1G36280.1	;349;352;
AT4G18440	AT4G18440.1	;349;352;
AT1G55920	AT1G55920.1	;353;
AT5G56760	AT5G56760.1
AT2G43750	AT2G43750.1	;354;
AT3G03630	AT3G03630.1	;354;
AT3G22460	AT3G22460.1
AT3G04940	AT3G04940.1	;354;
AT5G28030	AT5G28030.2
AT1G55880	AT1G55880.1
AT3G61440	AT3G61440.1
AT4G14880	AT4G14880.1
AT3G59760	AT3G59760.1
AT3G54640	AT3G54640.1	;356.1.1;
AT4G02610	AT4G02610.1	;356.1.1;
AT4G27070	AT4G27070.1	;356.1.2;
AT5G28237	AT5G28237.1	;356.1.2;
AT5G38530	AT5G38530.1
AT5G54810	AT5G54810.1	;356.1.2;
AT2G04400	AT2G04400.1	;357;
AT5G48220	AT5G48220.1	;357;
AT5G10920	AT5G10920.1	;358;
AT1G29900	AT1G29900.1	;359;
AT3G27740	AT3G27740.1	;359;
AT1G72810	AT1G72810.1	;361;
AT4G29840	AT4G29840.1	;361;
AT1G32380	AT1G32380.1	;362;
AT2G35390	AT2G35390.2	;362;
AT2G44530	AT2G44530.1	;362;
AT1G48850	AT1G48850.1	;363;
AT4G14680	AT4G14680.1	;366;
AT5G43780	AT5G43780.1	;366;
AT1G19920	AT1G19920.1	;366;
AT3G22890	AT3G22890.1	;366;
AT5G17420	AT5G17420.1	;367;
AT4G18780	AT4G18780.1	;367;
AT2G25540	AT2G25540.1	;367;
AT4G32410	AT4G32410.1	;367;
AT2G21770	AT2G21770.1	;367;
AT4G39350	AT4G39350.1	;367;
AT5G09870	AT5G09870.1	;367;
AT5G64740	AT5G64740.1	;367;
AT5G05170	AT5G05170.1	;367;
AT5G44030	AT5G44030.1	;367;
AT3G05290	AT3G05290.1	;438;
AT5G27520	AT5G27520.1	;438;
AT1G20620	AT1G20620.1	;440;
AT1G20630	AT1G20630.1	;440;
AT4G35090	AT4G35090.1	;440;
AT1G80380	AT1G80380.2	;442;
AT1G68010	AT1G68010.2	;444;
AT3G55410	AT3G55410.1	;453;
AT5G65750	AT5G65750.1	;453;
AT4G26910	AT4G26910.1	;454;
AT5G55070	AT5G55070.1	;454;
AT1G48030	AT1G48030.1	;455;459;542;
AT3G16950	AT3G16950.2	;482;
AT3G17240	AT3G17240.1	;455;459;542;
AT4G16155	AT4G16155.1	;482;
AT2G20420	AT2G20420.1	;456.1.2;
AT5G08300	AT5G08300.1	;456.1.1;
AT5G23250	AT5G23250.1	;456.1.1;
AT2G26080	AT2G26080.1	;457;
AT4G33010	AT4G33010.1	;457;
AT1G11860	AT1G11860.1	;458;
AT1G15120	AT1G15120.2	;463.1.4;
AT2G01090	AT2G01090.1	;463.1.4;
AT2G07727	AT2G07727.1	;463.1.2;
AT3G27240	AT3G27240.1	;463.1.1;
AT3G52730	AT3G52730.1	;463.1.6;
AT4G32470	AT4G32470.1	;463.1.5;
AT5G13430	AT5G13430.1	;463.1.3;
AT5G13440	AT5G13440.1	;463.1.3;
AT5G25450	AT5G25450.1	;463.1.5;
AT5G40810	AT5G40810.1	;463.1.1;
ATMG00220	ATMG00220.1	;463.1.2;
AT1G22450	AT1G22450.1	;464.1.7;
AT1G32710	AT1G32710.1	;464.1.7;
AT1G80230	AT1G80230.1	;464.1.5;
AT2G07687	AT2G07687.1	;464.1.2;
AT2G07695	AT2G07695.1	;464.1.4;
AT3G15640	AT3G15640.1	;464.1.5;
AT4G28060	AT4G28060.1	;464.1.7;
AT4G37830	AT4G37830.1	;464.1.6;
AT5G57815	AT5G57815.1	;464.1.7;
ATMG00160	ATMG00160.1	;464.1.4;
ATMG00730	ATMG00730.1	;464.1.2;
ATMG01360	ATMG01360.1	;464.1.3;
AT2G44520	AT2G44520.1	;464.1.1;
AT1G17745	AT1G17745.2	;469;
AT3G19480	AT3G19480.1	;469;
AT4G34200	AT4G34200.1	;469;
AT2G17630	AT2G17630.1	;470;
AT4G35630	AT4G35630.1	;470;
AT1G18640	AT1G18640.2	;471;
AT5G47760	AT5G47760.1	;472;
AT5G36790	AT5G36790.1	;472;
AT5G36700	AT5G36700.1	;472;
AT3G14415	AT3G14415.2	;474;
AT4G18360	AT4G18360.1	;474;
AT3G14130	AT3G14130.1	;474;
AT3G14150	AT3G14150.1	;474;
AT3G14420	AT3G14420.1	;474;
AT1G09420	AT1G09420.2	;477;
AT1G24280	AT1G24280.1	;477;
AT3G27300	AT3G27300.1	;512;
AT5G13110	AT5G13110.1	;477;
AT5G35790	AT5G35790.1	;477;
AT5G40760	AT5G40760.1	;512;
AT1G13700	AT1G13700.1	;512;
AT3G49360	AT3G49360.1	;513;
AT5G24400	AT5G24400.1	;478;
AT5G24410	AT5G24410.1	;513;
AT5G24420	AT5G24420.1	;513;
AT1G64190	AT1G64190.1	;479;
AT3G02360	AT3G02360.2	;479;514;
AT5G41670	AT5G41670.1	;479;514;
AT1G01090	AT1G01090.1	;480;
AT1G24180	AT1G24180.1	;543;
AT1G30120	AT1G30120.1	;480;
AT1G59900	AT1G59900.1	;543;
AT2G34590	AT2G34590.1	;480;
AT5G50850	AT5G50850.1	;543;
AT1G34430	AT1G34430.1	;481;
AT1G54220	AT1G54220.1	;481;541;
AT3G13930	AT3G13930.1	;481;541;
AT3G52200	AT3G52200.2	;481;541;
AT2G02000	AT2G02000.1	;483;
AT3G17760	AT3G17760.1	;483;
AT5G17330	AT5G17330.1	;483;
AT1G65960	AT1G65960.2	;483;
AT2G02010	AT2G02010.1	;483;
AT3G22200	AT3G22200.2	;485;
AT1G79440	AT1G79440.1	;486;
AT1G24470	AT1G24470.1	;488;491;495;503;
AT1G67730	AT1G67730.1	;488;491;495;503;
AT3G45770	AT3G45770.1	;490;493;501;505;
AT1G01120	AT1G01120.1	;494;500;504;507;
AT1G04220	AT1G04220.1	;494;500;504;507;
AT1G07720	AT1G07720.1	;494;500;504;507;
AT1G19440	AT1G19440.1	;494;500;504;507;
AT1G25450	AT1G25450.1	;494;500;504;507;
AT1G68530	AT1G68530.1	;494;500;504;507;
AT1G71160	AT1G71160.1	;494;500;504;507;
AT2G15090	AT2G15090.1	;494;500;504;507;
AT2G16280	AT2G16280.1	;494;500;504;507;
AT2G26250	AT2G26250.1	;494;500;504;507;
AT2G26640	AT2G26640.1	;494;500;504;507;
AT2G28630	AT2G28630.1	;494;500;504;507;
AT2G46720	AT2G46720.1	;494;500;504;507;
AT3G10280	AT3G10280.1	;494;500;504;507;
AT3G52160	AT3G52160.1	;494;500;504;507;
AT4G34250	AT4G34250.1	;494;500;504;507;
AT4G34510	AT4G34510.1	;494;500;504;507;
AT4G34520	AT4G34520.1	;494;500;504;507;
AT5G04530	AT5G04530.1	;494;500;504;507;
AT5G43760	AT5G43760.1	;494;500;504;507;
AT1G09430	AT1G09430.1	;510.1.1;
AT1G10670	AT1G10670.3	;510.1.1;
AT1G60810	AT1G60810.1	;510.1.1;
AT3G06650	AT3G06650.1	;510.1.2;
AT5G49460	AT5G49460.1	;510.1.2;
AT4G39850	AT4G39850.3	;202;203;204;205;206;207;516;518;520;
AT3G21720	AT3G21720.1	;523;
AT1G08510	AT1G08510.1	;529;531;560;
AT3G25110	AT3G25110.1	;529;531;560;
AT4G13050	AT4G13050.1	;529;531;560;
AT1G09780	AT1G09780.1	;552;
AT3G08590	AT3G08590.1	;552;
AT1G22170	AT1G22170.1	;535;
AT1G78050	AT1G78050.1	;535;
AT3G50520	AT3G50520.1	;552;
AT5G04120	AT5G04120.1	;552;
AT1G74030	AT1G74030.1	;536;
AT2G36530	AT2G36530.1	;553;
AT2G29560	AT2G29560.1	;553;
AT1G07110	AT1G07110.1	;546;547;
AT5G17310	AT5G17310.2	;554;
AT3G03250	AT3G03250.1	;554;
AT1G23190	AT1G23190.1	;555;
AT1G70730	AT1G70730.3	;555;
AT5G51820	AT5G51820.1	;569;
AT1G04920	AT1G04920.1	;557;
AT4G10120	AT4G10120.1	;557;
AT5G20280	AT5G20280.1	;557;
AT3G52340	AT3G52340.1	;558;
AT3G54270	AT3G54270.1	;558;
AT2G35840	AT2G35840.1	;558;
AT1G51420	AT1G51420.1	;558;
AT1G43800	AT1G43800.1	;559.1.1;
AT2G43710	AT2G43710.2	;559.1.1;
AT3G02610	AT3G02610.1	;559.1.1;
AT3G02620	AT3G02620.1	;559.1.1;
AT3G02630	AT3G02630.1	;559.1.1;
AT5G16230	AT5G16230.1	;559.1.1;
AT5G16240	AT5G16240.1	;559.1.1;
AT5G03860	AT5G03860.1	;562;
AT5G16150	AT5G16150.1	;565;
AT2G44160	AT2G44160.1	;568;
AT3G59970	AT3G59970.3	;568;
AT5G01340	AT5G01340.1	;570;
AT3G12120	AT3G12120.1	;509;
AT2G29980	AT2G29980.1	;508;
AT2G19450	AT2G19450.1	;511;
AT3G51520	AT3G51520.1	;511;
AT1G48300	AT1G48300.1	;511;
AT3G44830	AT3G44830.1	;511;
AT5G13640	AT5G13640.1	;511;
AT5G43280	AT5G43280.1	;138;159;167;173;179;181;182;184;187;400;
AT4G03280	AT4G03280.1	;462.1.4;
AT1G20020	AT1G20020.1	;2.1.3;
AT1G30510	AT1G30510.2	;2.2.2;
AT4G05390	AT4G05390.1	;2.2.1;
AT4G32360	AT4G32360.1
AT5G66190	AT5G66190.1	;2.1.4;
ATCG00690	ATCG00690.1	;131.1.20;
ATCG00020	ATCG00020.1	;131.1.1;
ATCG00270	ATCG00270.1	;131.1.4;
AT2G30570	AT2G30570.1	;131.1.23;
AT2G06520	AT2G06520.1	;131.1.24;
AT1G67740	AT1G67740.1	;131.1.25;131.1.26;
AT1G79040	AT1G79040.1	;131.1.18;
AT5G66570	AT5G66570.1	;131.1.15;
ATCG00680	ATCG00680.1	;131.1.2;
ATCG00280	ATCG00280.1	;131.1.3;
ATCG00580	ATCG00580.1	;131.1.5;
ATCG00710	ATCG00710.1	;131.1.8;
ATCG00080	ATCG00080.1	;131.1.9;
AT1G06680	AT1G06680.1	;131.1.16;
AT2G30790	AT2G30790.1	;131.1.16;
AT4G21280	AT4G21280.2	;131.1.17;
AT1G44575	AT1G44575.1	;131.1.19;
AT1G14150	AT1G14150.1	;3.1.1;
AT2G01918	AT2G01918.1	;3.1.3;
AT3G01440	AT3G01440.1	;3.1.2;
AT3G21055	AT3G21055.1	;131.1.20;
AT4G05180	AT4G05180.1	;131.1.17;
AT3G50820	AT3G50820.1	;131.1.15;
AT2G46820	AT2G46820.1	;461.1.13;
ATCG00340	ATCG00340.1	;461.1.2;
ATCG00350	ATCG00350.1	;461.1.1;
AT4G02770	AT4G02770.1	;461.1.4;
ATCG01060	ATCG01060.1	;461.1.3;
AT4G28750	AT4G28750.1	;461.1.5;
AT5G64040	AT5G64040.2	;461.1.11;461.1.11;
AT4G12800	AT4G12800.1	;461.1.10;
AT3G16140	AT3G16140.1	;461.1.8;
AT1G31330	AT1G31330.1	;461.1.6;
AT1G30380	AT1G30380.1	;461.1.9;
AT1G55670	AT1G55670.1	;461.1.7;
AT1G08380	AT1G08380.1	;461.1.12;
AT1G03130	AT1G03130.1	;461.1.4;
AT3G21500	AT3G21500.2	;573;
AT4G15560	AT4G15560.1	;573;
AT5G11380	AT5G11380.1	;573;
AT5G62790	AT5G62790.2	;574;
AT2G02500	AT2G02500.1	;575;
AT2G26930	AT2G26930.1	;576;
AT1G63970	AT1G63970.1	;577;
AT5G60600	AT5G60600.1	;578;
AT4G34350	AT4G34350.1	;579;596;
AT3G02780	AT3G02780.1	;580;605;
AT5G16440	AT5G16440.1	;580;605;
AT1G49530	AT1G49530.1	;581;582;583;606;607;
AT2G18620	AT2G18620.1	;581;582;583;606;607;
AT2G18640	AT2G18640.1	;581;582;583;606;607;
AT2G23800	AT2G23800.1	;581;582;583;606;607;
AT2G34630	AT2G34630.2	;581;606;
AT3G14510	AT3G14510.1	;581;582;583;606;607;
AT3G14530	AT3G14530.1	;581;582;583;606;607;
AT3G14550	AT3G14550.1	;581;582;583;606;607;
AT3G20160	AT3G20160.1	;581;582;583;606;607;
AT3G29430	AT3G29430.1	;581;582;583;606;607;
AT3G32040	AT3G32040.1	;581;582;583;606;607;
AT4G17190	AT4G17190.1	;581;582;606;607;
AT4G36810	AT4G36810.1	;581;582;583;606;607;
AT4G38460	AT4G38460.1	;581;582;583;606;607;
AT5G47770	AT5G47770.1	;581;582;606;607;
AT1G74470	AT1G74470.1	;584;585;586;
AT2G24850	AT2G24850.1	;587;
AT4G23590	AT4G23590.1	;587;
AT4G23600	AT4G23600.1	;587;
AT4G28410	AT4G28410.1	;587;
AT4G28420	AT4G28420.2	;587;
AT5G36160	AT5G36160.1	;587;
AT5G53970	AT5G53970.1	;587;
AT1G06570	AT1G06570.1	;590;
AT1G64970	AT1G64970.1	;594;
AT5G47720	AT5G47720.2	;597;
AT5G48230	AT5G48230.2	;597;
AT4G11820	AT4G11820.2	;598;
AT1G76490	AT1G76490.1	;599;
AT2G17370	AT2G17370.1	;599;
AT5G27450	AT5G27450.1	;601;
AT1G31910	AT1G31910.1	;602;
AT2G38700	AT2G38700.1	;603;
AT3G54250	AT3G54250.1	;603;
AT4G34640	AT4G34640.1	;608;609;
AT4G34650	AT4G34650.1	;608;609;
AT1G58440	AT1G58440.1	;610;
AT2G22830	AT2G22830.1	;610;
AT4G37760	AT4G37760.1	;610;
AT5G24140	AT5G24140.1	;610;
AT5G24150	AT5G24150.1	;610;
AT5G24160	AT5G24160.1	;610;
AT2G07050	AT2G07050.1	;611;
AT5G13710	AT5G13710.1	;612;
AT5G50375	AT5G50375.2	;614;
AT1G11680	AT1G11680.1	;615;
AT3G52940	AT3G52940.1	;616;
AT1G20050	AT1G20050.1	;617;
AT1G20330	AT1G20330.1	;618;
AT1G76090	AT1G76090.1	;618;
AT3G02580	AT3G02580.1	;620;
AT3G02590	AT3G02590.1	;620;
AT1G50430	AT1G50430.1	;621;
AT5G14780	AT5G14780.1	;623;
AT1G52230	AT1G52230.1	;461.1.8;
AT1G62940	AT1G62940.1	;627;660;
AT2G20260	AT2G20260.1	;461.1.5;
AT4G18240	AT4G18240.1	;344.1.1;
AT4G25280	AT4G25280.1	;625;
AT5G65685	AT5G65685.1	;344.1.1;
ATCG00730	ATCG00730.1	;462.1.2;
ATMG00060	ATMG00060.1	;90.1.6;
ATMG00285	ATMG00285.1	;90.1.2;
ATMG00513	ATMG00513.1	;90.1.6;
ATMG01280	ATMG01280.1	;464.1.4;
AT1G03600	AT1G03600.1	;131.1.28;
AT3G55330	AT3G55330.1	;131.1.30;
AT4G28660	AT4G28660.1	;131.1.29;
AT4G30190	AT4G30190.2	;87;
ATCG00070	ATCG00070.1	;131.1.11;
ATCG00210	ATCG00210.1	;462.1.5;
ATCG00220	ATCG00220.1	;131.1.13;
ATCG00300	ATCG00300.1	;131.1.27;
ATCG00510	ATCG00510.1	;461.1.14;
ATCG00540	ATCG00540.1	;462.1.3;
ATCG00550	ATCG00550.1	;131.1.10;
ATCG00560	ATCG00560.1	;131.1.12;
ATCG00570	ATCG00570.1	;131.1.6;
ATCG00600	ATCG00600.1	;462.1.6;
ATCG00630	ATCG00630.1	;461.1.15;
ATCG00720	ATCG00720.1	;462.1.1;
AT1G02410	AT1G02410.1	;464.1.8;
AT1G10960	AT1G10960.1	;461.1.17;2.1.5;3.1.4;559.1.2;
AT1G20340	AT1G20340.1	;462.1.7;461.1.16;
AT1G32900	AT1G32900.1	;344.1.1;
AT1G53030	AT1G53030.1	;464.1.10;
AT1G60950	AT1G60950.1	;461.1.17;2.1.5;3.1.4;559.1.2;
AT1G76100	AT1G76100.1	;462.1.7;461.1.16;
AT2G27510	AT2G27510.1	;461.1.17;2.1.5;3.1.4;559.1.2;
AT2G36390	AT2G36390.1	;344.1.2;
AT3G15352	AT3G15352.1	;464.1.10;
AT3G18890	AT3G18890.1	;2.1.2;
AT3G20440	AT3G20440.2	;344.1.2;
AT4G01050	AT4G01050.1	;2.1.1;
AT5G03650	AT5G03650.1	;344.1.2;
AT5G10000	AT5G10000.1	;461.1.17;2.1.5;3.1.4;559.1.2;
AT5G45040	AT5G45040.1	;462.1.7;461.1.16;
AT5G56090	AT5G56090.1	;464.1.9;
AT2G21790	AT2G21790.1	;253.1.1;254.1.1;260.1.1;261.1.1;
AT3G23580	AT3G23580.1	;253.1.2;254.1.2;260.1.2;261.1.2;
AT3G27060	AT3G27060.1	;253.1.2;254.1.2;260.1.2;261.1.2;
AT3G05020	AT3G05020.1	;212.1.2;216.1.2;220.1.2;224.1.2;228.1.2;234.1.2;527.1.2;208.1.2;236.1.2;209.1.2;213.1.2;217.1.2;221.1.2;225.1.2;229.1.2;235.1.2;528.1.2;210.1.1;214.1.1;218.1.1;222.1.1;226.1.1;230.1.1;232.1.1;525.1.1;211.1.2;215.1.2;219.1.2;223.1.2;227.1.2;231.1.2;233.1.2;526.1.2;
AT1G54580	AT1G54580.1	;212.1.2;216.1.2;220.1.2;224.1.2;228.1.2;234.1.2;527.1.2;208.1.2;236.1.2;209.1.2;213.1.2;217.1.2;221.1.2;225.1.2;229.1.2;235.1.2;528.1.2;210.1.1;214.1.1;218.1.1;222.1.1;226.1.1;230.1.1;232.1.1;525.1.1;211.1.2;215.1.2;219.1.2;223.1.2;227.1.2;231.1.2;233.1.2;526.1.2;
AT1G54630	AT1G54630.1	;212.1.2;216.1.2;220.1.2;224.1.2;228.1.2;234.1.2;527.1.2;208.1.2;236.1.2;209.1.2;213.1.2;217.1.2;221.1.2;225.1.2;229.1.2;235.1.2;528.1.2;210.1.1;214.1.1;218.1.1;222.1.1;226.1.1;230.1.1;232.1.1;525.1.1;211.1.2;215.1.2;219.1.2;223.1.2;227.1.2;231.1.2;233.1.2;526.1.2;
AT4G25050	AT4G25050.2	;212.1.2;216.1.2;220.1.2;224.1.2;228.1.2;234.1.2;527.1.2;208.1.2;236.1.2;209.1.2;213.1.2;217.1.2;221.1.2;225.1.2;229.1.2;235.1.2;528.1.2;210.1.1;214.1.1;218.1.1;222.1.1;226.1.1;230.1.1;232.1.1;525.1.1;211.1.2;215.1.2;219.1.2;223.1.2;227.1.2;231.1.2;233.1.2;526.1.2;
AT5G27200	AT5G27200.1	;212.1.2;216.1.2;220.1.2;224.1.2;228.1.2;234.1.2;527.1.2;208.1.2;236.1.2;209.1.2;213.1.2;217.1.2;221.1.2;225.1.2;229.1.2;235.1.2;528.1.2;210.1.1;214.1.1;218.1.1;222.1.1;226.1.1;230.1.1;232.1.1;525.1.1;211.1.2;215.1.2;219.1.2;223.1.2;227.1.2;231.1.2;233.1.2;526.1.2;
AT3G51030	AT3G51030.1	;247.1.2;253.1.3;254.1.3;260.1.3;261.1.3;
AT5G39950	AT5G39950.1	;247.1.2;253.1.3;254.1.3;260.1.3;261.1.3;
AT5G42980	AT5G42980.1	;247.1.2;253.1.3;254.1.3;260.1.3;261.1.3;
AT1G19730	AT1G19730.1	;247.1.2;253.1.3;254.1.3;260.1.3;261.1.3;
AT1G45145	AT1G45145.1	;247.1.2;253.1.3;254.1.3;260.1.3;261.1.3;
AT1G59730	AT1G59730.1	;247.1.2;253.1.3;254.1.3;260.1.3;261.1.3;
AT1G69880	AT1G69880.1	;247.1.2;253.1.3;254.1.3;260.1.3;261.1.3;
AT3G08710	AT3G08710.1	;247.1.2;253.1.3;254.1.3;260.1.3;261.1.3;
AT3G56420	AT3G56420.1	;247.1.2;253.1.3;254.1.3;260.1.3;261.1.3;
AT1G03680	AT1G03680.1	;350.1.2;253.1.3;254.1.3;260.1.3;261.1.3;
AT4G03520	AT4G03520.1	;350.1.2;253.1.3;254.1.3;260.1.3;261.1.3;
AT2G15570	AT2G15570.2	;350.1.2;253.1.3;254.1.3;260.1.3;261.1.3;
AT3G15360	AT3G15360.1	;350.1.2;253.1.3;254.1.3;260.1.3;261.1.3;
AT1G50320	AT1G50320.1	;350.1.2;253.1.3;254.1.3;260.1.3;261.1.3;
AT1G76760	AT1G76760.1	;350.1.2;253.1.3;254.1.3;260.1.3;261.1.3;
AT1G43560	AT1G43560.1	;350.1.2;253.1.3;254.1.3;260.1.3;261.1.3;
AT3G02730	AT3G02730.1	;350.1.2;253.1.3;254.1.3;260.1.3;261.1.3;
AT5G16400	AT5G16400.1	;350.1.2;253.1.3;254.1.3;260.1.3;261.1.3;
AT5G40942	AT5G40942.1	;253.1.2;254.1.2;260.1.2;261.1.2;
AT1G33030	AT1G33030.1	;645;647;667;
AT1G77520	AT1G77520.1	;647;
AT1G77530	AT1G77530.1	;645;647;
AT1G43710	AT1G43710.1	;650;
AT1G51680	AT1G51680.1	;627;660;
AT1G65060	AT1G65060.1	;627;660;
AT1G71697	AT1G71697.1	;651;652;653;654;
AT1G74320	AT1G74320.1	;651;652;653;654;
AT2G15480	AT2G15480.1	;657;
AT2G15490	AT2G15490.1	;657;
AT2G26830	AT2G26830.1	;651;652;653;654;
AT2G30490	AT2G30490.1	;628;643;
AT2G37040	AT2G37040.1	;626;
AT2G40890	AT2G40890.1	;644;662;
AT3G21230	AT3G21230.1	;627;660;
AT3G21240	AT3G21240.1	;627;660;
AT3G21560	AT3G21560.1	;648;
AT3G51240	AT3G51240.1	;631;638;642;
AT3G53260	AT3G53260.1	;626;
AT4G05160	AT4G05160.1	;627;660;
AT4G09760	AT4G09760.2	;651;652;653;654;
AT4G34131	AT4G34131.1	;657;
AT5G04230	AT5G04230.2	;626;
AT5G04330	AT5G04330.1	;646;666;
AT5G07990	AT5G07990.1	;633;636;640;
AT5G08640	AT5G08640.1	;632;634;639;
AT5G09640	AT5G09640.1	;649;
AT5G13930	AT5G13930.1	;629;
AT5G17050	AT5G17050.1	;656;
AT5G63590	AT5G63590.1	;632;634;639;
AT5G66220	AT5G66220.1	;630;
AT5G48930	AT5G48930.1	;661;663;
AT1G24735	AT1G24735.2	;664;
AT1G67980	AT1G67980.1	;664;
AT4G26220	AT4G26220.1	;664;
AT4G34050	AT4G34050.1	;664;
AT1G15950	AT1G15950.1	;665;
AT1G80820	AT1G80820.1	;665;
AT4G36220	AT4G36220.1	;666;
AT1G51990	AT1G51990.1	;667;
AT3G24503	AT3G24503.1	;668;669;
