# Supplementary material for: Integration of a constraint-based metabolic model of Brassica napus developing seeds with 13C-metabolic flux analysis
Source: Front Plant Sci. 2014 Dec 19;5:724. doi: 10.3389/fpls.2014.00724 (PMC4271587; doi:10.3389/fpls.2014.00724)
Supplement: Supplementary file 4 [file DataSheet2.ZIP › build_genre_version.py]

#Translation of high-quality genome-scale metabolic reconstruction knowledgebase from Excel to COBRA 2.0.5-compatible systems biology markup language (SBML)
#xlrd, libxml2-dev libxml2-2.9.0.tar.gz, and libsbml libsbml-5.6.0-src.zip required. See readme.txt file for installation help.
#Example usage of script:
#python build_genre_version.py bna572plus_database.xlsx

#Functions


def list2xls(DATA,fname="",sheetname="Sheet1",rowstart=1,colstart=1):
    import xlwt
    import time
    if fname=="":
	fname=fname + "/home/jhay/Python/PythonOutput/" + time.strftime("%Y%m%dT%H%M%S") + ".xls"
    	print fname
    wb = xlwt.Workbook()
    ws = wb.add_sheet(sheetname)
    for i, row in enumerate(DATA):
        for j, col in enumerate(row):
            coltemp=col
            if isinstance(coltemp,str):
                if len(coltemp)>32767:
			coltemp=coltemp[0:32767]
			print str(i) + ',' + str(j) + ' is too large for Excel cell: ' + fname
			
            ws.write(i+rowstart-1, j+colstart-1, coltemp)
            #ws.col(0).width = 256 * max([len(row[0]) for row in DATA])
    wb.save(fname)           
           
def xls2list(fname,sheetname="Sheet1"):
    import xlrd
    L=[]
    wb = xlrd.open_workbook(fname)
    #sh = wb.sheet_by_index(sheetindex)
    sh = wb.sheet_by_name(sheetname)
    for rownum in range(sh.nrows):
        L.append(sh.row_values(rownum))

    for c,row in enumerate(L):
        for d,column in enumerate(row):
            if isinstance(column,basestring):
                L[c][d]=column.encode("utf-8")
    return L


def xls2dict(filename,sheetname="Sheet1",head_row=1):
	T=xls2list(filename,sheetname)
	n=len(T[head_row-1])
	m=len(T)
	head=T[head_row-1]
	tz=T[head_row:]
	fields=zip(*tz)
	return dict(zip(head,fields))


def parseEQ(s):
	import sys	
	import re	
	g=[[x if len(x)==2 else ['1'] + x for x in [re.findall('[^\s]+',x) for x in list]] for list in [re.split('\+',x) \
		for x in re.split('\s[<\-=>]+\s',s)]]
	gg=[[x[1] for x in list] for list in g]
	mets=sum(gg,[])
	gg=[[x[0] for x in list] for list in g]
	coefs=sum(gg,[])
	metsl=mets[0:len(g[0])]
	metsr=mets[len(g[0]):]
	coefsl=coefs[0:len(g[0])]
	coefsr=coefs[len(g[0]):]
	metsu=sorted(set(mets))
	coefsu=[0]*len(metsu)
	compsu=[re.findall('[_\[]([^_\]]+)[\]]*]*',x) for x in metsu]
	compsu=sum([x if x!=[] else ['u'] for x in compsu],[])
	coefsu=[sum(float(x) for x,y in zip(coefsr,[x==q for x in metsr]) if y) - sum(float(x) for x,y in zip(coefsl,[x==q for x in metsl]) if y) \
		for  q in metsu]
	return (coefsu,[re.sub('[_\[].+','',x) for x in metsu],compsu)


def orString(members):
    t=""
    for c,member in enumerate(members):
        if member != "":
            t=t+ member + " or "
    return(t[0:-4])


def andString(and_groups):
	combos=[[]]
	import itertools
	for list1 in itertools.product(*and_groups):
		combos.append(sorted(list1))
	combos.remove(combos[0])
	combostrings=[""]*len(combos)
	for c,combo in enumerate(combos):
		for d,member in enumerate(combo):
			combostrings[c]=combostrings[c] + str(member) + " and "
	if len(and_groups)>1:
            combostrings=["( " + x[0:-5] + " )" for x in combostrings]
        else:
            combostrings=[x[0:-5]  for x in combostrings]
	andstring=""
	for c,combostring in enumerate(combostrings):
		andstring=andstring + combostring + " or "
	andstring=andstring[0:-4]
	
	return andstring

def writeAssociations(associations,accessions):
	import re
	import math
	for c,string in enumerate(associations):
	    associations[c]=re.sub(" ","",associations[c]) #delete spaces
	    associations[c]=";" + associations[c] + ";"
	    associations[c]=re.sub(";;",";",associations[c]) #missing ";"
	    associations[c]=re.sub("\.;",";",associations[c])  #.; to ;
	    associations[c]=re.sub(";\.",";",associations[c])  #;. to ;
	associations_apart_temp=[re.findall('[^;]+',x) for x in associations]  #list of lists, account for duplications
	associations_apart_temp2=[set(x) for x in associations_apart_temp]  # in case of redundancies
	associations_apart=[sorted(x) for x in associations_apart_temp2]  #sorted to make set a list
	#import sys
	#sys.path.append('/home/jordan/Desktop/Python')
	unique_decimals=sum(associations_apart,[])
	unique_decimals=sorted(set(unique_decimals))  #this is the unique set of decimals
	unique_decimals_saved=unique_decimals
	first_place=[float(re.sub("\..+","",x)) for x in unique_decimals]
	second_place=[re.findall("\.(.)\.*",x) for x in unique_decimals]
	for c,list in enumerate(second_place):
	    
	    if list==[]:
	        second_place[c]=["nan"]
	second_place=sum(second_place,[])
	second_place=[float(x) for x in second_place]
	third_place=[re.findall(".\..\.(.)",x) for x in unique_decimals]
	for c,list in enumerate(third_place):
	    if list==[]:
	        third_place[c]=["nan"]
	third_place=sum(third_place,[])
	third_place=[float(x) for x in third_place]
	reaction_number_max=int(max(first_place))
        
	#print reaction_number_max
	gpr=[""]*reaction_number_max
	gprparts=[""]*len(unique_decimals)
	
	for c,item in enumerate (unique_decimals):
	    for d,list in enumerate (associations_apart):
	        for e,item in enumerate(list):
	            if unique_decimals[c] == item:
	                gprparts[c]=gprparts[c] + accessions[d] + ";"
        for i,part in enumerate(gprparts):
            if part!="" and not math.isnan(second_place[i]):
                andsets=[[]]
                for ii,part2 in enumerate(gprparts):
                    if first_place[ii]==first_place[i] and second_place[i] == second_place[ii]:
                        
                        temp=re.findall("[^;]+",part2)
                        
                        andsets.append(temp)
                        gprparts[ii]=""
                
                gpr[int(first_place[i])-1]=orString([andString(andsets[1:]), gpr[int(first_place[i])-1]])
        
        for i,part in enumerate(gprparts):
            if part!="":
                temp=re.findall("[^;]+",part)
                temp2=gpr[int(first_place[i])-1]
                temp.append(temp2)
                gpr[int(first_place[i])-1]=orString(temp)
        
        for i,string in enumerate(gpr):
            if gpr[i] != "":
                if gpr[i][0] != "(":
                    gpr[i]="( " + gpr[i] + " )"
                elif gpr[i][-1] != ")":
                    gpr[i] = "( " + gpr[i] + " )"
	gpr1=[re.sub('\.[^\s]+','',x) for x in gpr]
	#print unique_decimals
	return zip(gpr1,gpr1,gpr)


#SBML Generation Script

import time
import re
from shutil import copyfile
import sys
from libsbml import *
from lib import *
import os

script_file=sys.argv[0]
database_file=sys.argv[1]
prefix="bna_"

cwd=os.getcwd()+"/"
timetag=time.strftime("%Y%m%dT%H%M%S")  #time tag e.g. 20130107T145825 


new_model_file_name=prefix+"database_" + timetag + ".xlsx" 
new_model_file_name_script=prefix+"build_genre_version_" + timetag + ".py"
new_model_file_name_xml=prefix+"GENRE_" + timetag + ".xml" 
new_model_file_name_GPRstrings=prefix+"GPRstrings_" + timetag + ".xls" 

#copy xlsx file
copyfile(database_file,new_model_file_name)
copyfile(script_file,new_model_file_name_script)


S=SBMLWriter()

RD=xls2dict(cwd+database_file,"reactions")
MD=xls2dict(cwd+ database_file,"metabolites")
GPRDATA=xls2dict(cwd+database_file,"genes")

GENES=GPRDATA['Locus ID']
PROTEINS=GPRDATA['Representative Gene Model']
ASSOCIATIONS=GPRDATA['Gene-Reaction Association']
GOLDGPR=writeAssociations(list(ASSOCIATIONS),list(PROTEINS))
GOLDGPR=GOLDGPR+(len(RD['Abbreviation'])-len(GOLDGPR))*[('', '', '')]
E=RD['Reaction']
rxns=RD['Abbreviation']
rxnNames=RD['Name']
subSystems=RD['Subsystem']
rxnECNumbers=RD['EC. Number']
confidenceScores=RD['Confidence Score']
rxnReferences=RD['References']
rxnReferencesDirectionality=RD['References directionality']
rxnNotes=RD['Notes']
lowerBounds=RD['Lower bound']
upperBounds=RD['Upper bound']
GO=RD['GO']
revAssump=RD['Assumption overruling reversibility rule']
revRule=RD['Rule applies for irreversibility']
PrettyEQ=RD['Reaction']
TCnum=RD['TC number']
M=MD['Abbreviation']
FN=MD['Name']
FormN=MD['Formula (neutral)']
FormC=MD['Formula (charged)']
Charge=MD['Charge']
Compartment=MD['Compartment']
KEGG=MD['KEGG ID']
PubChem=MD['PubChem ID']
PubChem=[str(int(x)) if x!='' else x for x in PubChem]
ChEBI=MD['ChEBI ID']
ChEBI=[str(int(x)) if x!=''  else x for x in ChEBI]
InCHI=MD['InCHI string']
Smiles=MD['Smiles']

list2xls(GOLDGPR,cwd+new_model_file_name_GPRstrings)

#Document creation
sbmlDoc = SBMLDocument(2, 1)
model = sbmlDoc.createModel()
model.setId(new_model_file_name.replace('.xlsx',''))

#Create unit definitions
ud1=model.createUnitDefinition()
ud1.setId("umol_per_hour")
u1=model.createUnit()
u1.setKind(UNIT_KIND_MOLE)
u1.setExponent(1)
u1.setMultiplier(1)
u1.setScale(-6)
u2=model.createUnit()
u2.setKind(UNIT_KIND_SECOND)
u2.setExponent(-1)
u2.setMultiplier(1.0/60/60)
u2.setScale(0)
ud2=model.createUnitDefinition()
ud2.setId("mg_per_hour")
u1=model.createUnit()
u1.setKind(UNIT_KIND_GRAM)
u1.setExponent(1)
u1.setMultiplier(1)
u1.setScale(-3)
u2=model.createUnit()
u2.setKind(UNIT_KIND_SECOND)
u2.setExponent(-1)
u2.setMultiplier(1.0/60/60)
u2.setScale(0)

#Set compartments
comp=["apoplast","cytosol","environment","inner mitochondrial membrane","mitochondrial intermembrane space","mitochondiral matrix","no compartment","peroxisome","plastid stroma","thylakoid lumen","thylakoid membrane"]
compid=["a","c","e","n","i","m","u","x","p","l","t"]
for i,c in enumerate(comp):
    c1=model.createCompartment()
    c1.setName(c)
    c1.setId(compid[i])

#Add Metabolites
DN=dict(zip(M,FN))
for i,c in enumerate(M):
    [s1,s2,s3]=parseEQ(c)
    sp=model.createSpecies()
    spn="M_" + s2[0] + "_" + s3[0]
    sp.setId(spn)
    sp.setName(DN[c])
    sp.setCompartment(s3[0])
    sp.setHasOnlySubstanceUnits(False)
    sp.setConstant(False)
    sp.setBoundaryCondition(False)
    if Charge[i] != "":
        sp.setCharge(int(Charge[i]))
    #Metabolite notes
    notes='<body xmlns="http://www.w3.org/1999/xhtml">' \
    + ' <p>FORMULA: ' + FormC[i] +  '</p>'\
    + ' <p>CHARGE: ' + str(Charge[i]) +  '</p>'\
    + ' <p>FORM NEUTRAL: ' + FormN[i]  + '</p>' \
    + ' <p>KEGG ID: ' + KEGG[i] +  '</p>'\
    + ' <p>PubChem ID: ' + PubChem[i] +  '</p>'\
    + ' <p>ChEBI ID: ' + ChEBI[i] +  '</p>'\
    + ' <p>InCHI string: ' + InCHI[i] +  '</p>'\
    + ' <p>Smiles: ' + Smiles[i] +  '</p>' \
    + '</body>'
    notes2='<body xmlns="http://www.w3.org/1999/xhtml">' \
    + ' <rdf:li rdf:resource="urn:miriam:pubchem.substance:' + PubChem[i] + '"/>'\
    + ' <rdf:li rdf:resource="urn:miriam:obo.chebi:' + ChEBI[i] + '"/>'\
    + ' <rdf:li rdf:resource="urn:miriam:kegg.compound:' + KEGG[i] + '"/>'\
    + ' <p>InCHI string: ' + InCHI[i] +  '</p>'\
    + ' <p>Smiles: ' + Smiles[i] +  '</p>'\
    + '</body>'
    notes3='<body xmlns="http://www.w3.org/1999/xhtml">' \
    '<in:inchi xmlns:in="http://biomodels.net/inchi" metaid="metaid_' + spn + '_inchi">' + InCHI[i] + '</in:inchi>' \
    + '<rdf:RDF xmlns:rdf="http://www.w3.org/1999/02/22-rdf-syntax-ns#" xmlns:bqbiol="http://biomodels.net/biology-qualifiers/">' \
    + '<rdf:Description rdf:about="#metaid_' + spn + '">' \
    + '<bqbiol:is>' \
    + '<rdf:Bag>' \
    + '<rdf:li rdf:resource="#metaid_' + spn + '_inchi"/>' \
    + '<rdf:li rdf:resource="urn:miriam:obo.chebi:CHEBI%' + ChEBI[i] + '"/>' \
    + '<rdf:li rdf:resource="urn:miriam:kegg.compound:' + KEGG[i] + '"/>' \
    + '<rdf:li rdf:resource="urn:miriam:pubchem.substance:' + PubChem[i] + '"/>' \
    + '<rdf:li rdf:resource="http://identifiers.org/obo.chebi/CHEBI:' + ChEBI[i] + '"/>' \
    + '<rdf:li rdf:resource="http://identifiers.org/kegg.compound/' + KEGG[i] + '"/>' \
    + '<rdf:li rdf:resource="http://identifiers.org/pubchem.substance/' + PubChem[i] + '"/>' \
    + '<rdf:li rdf:resource="http://identifiers.org/inchi/' + InCHI[i] + '"/>' \
    + '</rdf:Bag>' \
    + '</bqbiol:is>' \
    + '</rdf:Description>' \
    + '</rdf:RDF>' \
    + '</body>'
    sp.setNotes(notes)
    sp.setAnnotation(notes3)

#Add Reactions
for c,d in enumerate(E):
    R=model.createReaction()
    R.setId(rxns[c])
    R.setName(rxnNames[c])
    KL=R.createKineticLaw()
    P1=KL.createParameter()
    P2=KL.createParameter()
    P1.setId("LOWER_BOUND")
    P2.setId("UPPER_BOUND")
    if "<=>" in d or "<==>" in d:
        R.setReversible(True)
        P1.setValue(lowerBounds[c])
        P2.setValue(upperBounds[c])
    elif ("->" in d or "-->" in d) and (lowerBounds[c]<0 or upperBounds[c]<0):  
        R.setReversible(False)
        P1.setValue(0)
        P2.setValue(1000)
    else: 
        R.setReversible(False)
        P1.setValue(lowerBounds[c])
        P2.setValue(upperBounds[c])
    P1.setConstant(False)
    P2.setConstant(False)
    if rxns[c]=="Ex_biomass_u":
        P1.setUnits("mg_per_hour")
        P2.setUnits("mg_per_hour")
    else:
        P1.setUnits("umol_per_hour")
        P2.setUnits("umol_per_hour")
    #Set reaction notes
    notes='<body xmlns="http://www.w3.org/1999/xhtml">' \
    + ' <p>GENE_ASSOCIATION: ' + GOLDGPR[c][0] +  '</p>'\
    + ' <p>PROTEIN_ASSOCIATION: ' + GOLDGPR[c][2] +  '</p>'\
    + ' <p>SUBSYSTEM: ' + subSystems[c] +  '</p>'\
    + ' <p>EC Number: ' + rxnECNumbers[c]  + '</p>' \
    + ' <p>Confidence Level: ' + str(confidenceScores[c]) +  '</p>'\
    + ' <p>rxnNotes: ' + rxnNotes[c] +  '</p>'\
    + ' <p>AUTHORS: ' + rxnReferences[c] +  '</p>'\
    + ' <p>Directionality References: ' + rxnReferencesDirectionality[c] +  '</p>'\
    + ' <p>Irreversibility Rule: ' + str(revRule[c]) +  '</p>'\
    + ' <p>Irreversibility Rule Overruling Assumption: ' + revAssump[c] +  '</p>'\
    + '</body>'
    R.setNotes(notes)
    aul=re.findall('[^;,\s]+', rxnReferences[c] + ';' + rxnReferencesDirectionality[c])
    aul2=''
    if aul !=[]:
	for x in aul:
	   if 'ISBN:' not in x and '.' not in x	:
		aul2=aul2 + '<rdf:li rdf:resource="http://identifiers.org/pubmed/' + x + '"/>' 
	   elif 'ISBN:' in x:
                aul2=aul2 + '<rdf:li rdf:resource="http://identifiers.org/isbn/' + re.sub('ISBN:','',x) + '"/>'
           else:
                aul2=aul2 + '<rdf:li rdf:resource="http://identifiers.org/doi/' + x + '"/>' 
    notes4='<body xmlns="http://www.w3.org/1999/xhtml">' \
    + '<rdf:RDF xmlns:rdf="http://www.w3.org/1999/02/22-rdf-syntax-ns#" xmlns:bqbiol="http://biomodels.net/biology-qualifiers/">' \
    + '<rdf:Description rdf:about="#metaid_' + rxns[c] + '">' \
    + '<bqbiol:is>' \
    + '<rdf:Bag>'
    if rxnECNumbers[c] !='':
    	notes4=notes4 + '<rdf:li rdf:resource="http://identifiers.org/ec-code/' + rxnECNumbers[c] + '"/>' 
    if GO[c] !='':
	notes4=notes4+ '<rdf:li rdf:resource="http://identifiers.org/obo.go/' + GO[c] + '"/>'
    if TCnum[c] !='':
	notes4=notes4+ '<rdf:li rdf:resource="http://identifiers.org/tcdb/' + TCnum[c] + '"/>'
    notes4=notes4 + aul2 \
    + '</rdf:Bag>' \
    + '</bqbiol:is>' \
    + '</rdf:Description>' \
    + '</rdf:RDF>' \
    + '</body>'
    R.setAnnotation(notes4)
    #Set objective function
    P3=KL.createParameter()
    P3.setId("OBJECTIVE_COEFFICIENT")
    P3.setValue(0)
    P3.setConstant(False)
    #Add reactants and products
    [s1,s2,s3]=parseEQ(d)
    for cc,dd in enumerate(s1):
        spn="M_" + s2[cc] + "_" + s3[cc]
        if dd<0:
            st=R.createReactant()
            st.setSpecies(spn)
            st.setStoichiometry(-float(dd))
            st.setConstant(False)
        else:
            st=R.createProduct()
            st.setSpecies(spn)
            st.setStoichiometry(float(dd))
            st.setConstant(False)

#Write SBML File
S.writeSBMLToFile(sbmlDoc,new_model_file_name_xml)


from shutil import copyfile
import zipfile


new_zip_file_name_temp=timetag + "temp" + ".zip"
new_zip_file_name=prefix+"GENRE_" +timetag + ".zip"


compression = zipfile.ZIP_DEFLATED
zf = zipfile.ZipFile(new_zip_file_name_temp, mode='w')
zf.write(new_model_file_name, compress_type=compression)
zf.write(new_model_file_name_xml, compress_type=compression)
zf.write(new_model_file_name_GPRstrings, compress_type=compression)
zf.close()

try:
    copyfile(new_model_file_name_xml,cwd+"Versions/GENRE_current.xml")
except:
    os.mkdir(cwd + "Versions")
    copyfile(new_model_file_name_xml,cwd+"Versions/GENRE_current.xml")
    
copyfile(new_model_file_name_xml,cwd+"Versions/" + new_model_file_name_xml)

os.remove(cwd+new_model_file_name)
os.remove(cwd+new_model_file_name_script)
os.remove(cwd+new_model_file_name_GPRstrings)
os.remove(cwd+new_model_file_name_xml)

copyfile(new_zip_file_name_temp,cwd+"Versions/" + new_zip_file_name)
os.remove(cwd+new_zip_file_name_temp)

print "\nFiles successfully zipped in " + cwd + "Versions/" + new_zip_file_name + ":\n"
print new_model_file_name
print new_model_file_name_GPRstrings
print new_model_file_name_script
print new_model_file_name_xml
print "\nNote that GPR string(s) in " + new_model_file_name_GPRstrings + " may be truncated due to limit on cell contents length in Excel.\n"
