# Supplementary material for: Integration of a constraint-based metabolic model of Brassica napus developing seeds with 13C-metabolic flux analysis
Source: Front Plant Sci. 2014 Dec 19;5:724. doi: 10.3389/fpls.2014.00724 (PMC4271587; doi:10.3389/fpls.2014.00724)
Supplement: Supplementary file 4 [file DataSheet2.ZIP › readme.txt]

#Installation required for python SBML generation script using Ubuntu 12.04 LTS operating system

#Install dependencies -- libxml2, libsbml, and xlrd
sudo apt-get update
sudo apt-get install ipython ipython-notebook libxml2 libxml2-dev curl build-essential python-pip python-numpy python-scipy gfortran python-matplotlib git
sudo pip install xlrd xlwt

#Installation of libsbml
#Download and extract the following file
#http://sourceforge.net/projects/sbml/files/libsbml/5.8.0/stable/libSBML-5.8.0-core-plus-packages-src.tar.gz/download 
#Within the subdirectory /libSBML-5.8.0-Source,
./configure --with-python
sudo make
sudo make install

#Example use of script
python build_genre_version.py bna572plus_database.xlsx
