# Supplementary material for: Integration of a constraint-based metabolic model of Brassica napus developing seeds with 13C-metabolic flux analysis
Source: Front Plant Sci. 2014 Dec 19;5:724. doi: 10.3389/fpls.2014.00724 (PMC4271587; doi:10.3389/fpls.2014.00724)
Supplement: Supplementary file 5 [file DataSheet3.ZIP]

Archive with 2 entries (2 files):
- addFluxRatioReaction.m
- test_script.m
