# Supplementary material for: Integration of a constraint-based metabolic model of Brassica napus developing seeds with 13C-metabolic flux analysis
Source: Front Plant Sci. 2014 Dec 19;5:724. doi: 10.3389/fpls.2014.00724 (PMC4271587; doi:10.3389/fpls.2014.00724)
Supplement: Supplementary file 5 [file DataSheet3.ZIP › addFluxRatioReaction.m]

function modelNew = addFluxRatioReaction(model, listOfRxns, ratioCoeff)
%ADAPTED FROM:
%addRatioReaction adds ratio reaction. 
%
% modelNew = addRatioReaction(model, listOfRxns, ratioCoeff)
%
%INPUTS
% model         COBRA model structure
% listOfRxns    List of 2 Reactions
% ratioCoeff    Array of ratio coefficient between the 2 reactions
%
%OUTPUT
% modelNew      COBRA model structure containing the ratio
%
% Example:      1 v_EX_ac(e) = 2 v_EX_for(e):
%               modelNew = addRatioReaction(model, {'EX_ac(e)' 'EX_for(e)'}, [1 2])
%
%
% Ines Thiele 02/09

modelNew = model;

[rows, cols] = size(model.S);

[A, Loc] = ismember(listOfRxns,model.rxns);

modelNew.S(rows+1,:) = 0;
modelNew.S(rows+1,Loc) = ratioCoeff;
modelNew.b(rows+1) = 0;
modelNew.mets{rows+1} = strcat('Ratio_',strcat(listOfRxns{:}));
modelNew.metName{rows+1} = strcat('Ratio_',strcat(listOfRxns{:}));
if isfield(modelNew,'note')
    modelNew.note = strcat(modelNew.note,strcat(listOfRxns{:}), 'are set to have a ratio.');
else
    modelNew.note = strcat(strcat(listOfRxns{:}), 'are set to have a ratio.');
end
