# Supplementary material for: Integration of a constraint-based metabolic model of Brassica napus developing seeds with 13C-metabolic flux analysis
Source: Front Plant Sci. 2014 Dec 19;5:724. doi: 10.3389/fpls.2014.00724 (PMC4271587; doi:10.3389/fpls.2014.00724)
Supplement: Supplementary file 5 [file DataSheet3.ZIP › test_script.m]

%MATLAB test script for metabolic modeling and flux balance simulation of
%a low oil/high starch Brassica napus embryo genotype(3231)
%and high oil/low starch genotype (3170).

%%
%Import bna572+ reconstruction from systems biology markup language into a
%COBRA toolbox model structure
model_name=which('bna20140218T082916.xml');
compartment_symbols = {'u', 'a', 'c', 'i', 'l', 'm', 'n', 'p', 't', 'x', 'e'};
compartment_names = {'no compartment', 'cell wall apoplast',...
    'cytosol', 'mitochondrial intermembrane space', 'plastid thylakoid lumen',...
    'mitochondrial matrix', 'inner mitochondrial membrane', 'plastidic stroma',...
    'plastid thylakoid membrane', 'peroxisome', 'external environment'};
CO = readCbModel(model_name, 1000, 'SBML',...
    model_name, compartment_symbols, compartment_names);

%%
%Build metabolic model (things that are common to both genotypes)

%Apply constraints that are common between genotypes
C=CO;

%Knock-out cytosolic OPPP
C=changeRxnBounds(C,{'TKT1_c','TKT2_c','TALDO_c'},0,'b');

%Add cytosolic malic enzyme (ME) and plastidic NAD-MDH
C=addReaction(C,'MDHnadh_p',{'mal[p]','nad[p]','h[p]','nadh[p]','oxa[p]'},[-1 -1 1 1 1],true,-1000,1000,0,'','( AT3G47520 )');
C=addReaction(C,'ME_c',{'mal[c]','nadp[c]','co2[c]','nadph[c]','pyr[c]'},[-1 -1 1 1 1],false,0,1000,0,'','( AT2G19900 or AT5G11670 or AT5G25880 )');

%Biomass accumulation rate
C = changeRxnBounds(C, 'Ex_biomass_u', 0.0725, 'b');

%Maintenance respiration
C = changeRxnBounds(C, 'ATPdrain_c', 2.79, 'b');

%Force nutrient exchanges to zero, except for sucrose, glucose, ala, gln
C=changeRxnBounds(C, {'Ex_no3_a', 'Ex_nh4_a','Ex_fru_a','Ex_asn_a','Ex_glu_a'}, [0, 0, 0, 0, 0], {'b', 'b', 'b','b','b'});

%KO artificial reactions and knockins
C = changeRxnBounds(C, 'Ex_atoco_p', 0, 'b');
C= changeRxnBounds(C,{'myricetinsynth_c','phfsynth_c','dhmsynth_c','myricetinsynth2_c','dhmsynth2_c'},0,'b');

%Objective function
objective_metabolites = {'Ex_ph_t', 'Ex_glu_a', 'Ex_ala_a', 'Ex_asn_a', 'Ex_gln_a', 'Ex_fru_a', 'Ex_glc_a', 'Ex_sucr_a', 'Ex_no3_a', 'Ex_nh4_a', 'Ex_so4_a', 'Ex_pi_a'};
objective_coefficients = [-1 -1 -1 -1 -1 -1 -1 -1 -1 -1 -1 -1];
C = changeObjective(C , objective_metabolites, objective_coefficients);

%%
%Build genotype-specific models
CH=C;  %CH for "High oil genotype 3170"
CL=C; %CL for "Low oil genotype 3231"

%Biomass specification
rns={'Biomasssynth_u','TAGsynth_c','Protsynth_c','starchsynth_p','CWsynth_a','DNAsynth_u','RNAsynth_u','Lipase_c'};

CHeqs={'0.292414 sucr[c] + 0.003093 rna[u] + 0.003237 dna[u] + 0.047287 gln[c] + 0.432592 tag[u] + 0.004126 ss[c] + 0.000244 atoco[p] + 0.02 sincho[c] + 0.00023 ktg[c] + 0.221153 cit[c] + 0.00042 sinktg[c] + 1.281745 prot[c] + 0.088533 mal[c] + 1.064278 starch[p] + 0.703542 cw[a] --> 1 biomass[u]',...
    '0.018909 c22c0coa[c] + 0.549954 c18c2d9cis12ciscoa[c] + 0.021722 c20c0coa[c] + 0.393911 c18c3d9cis12cis15ciscoa[c] + 0.178572 c16c0coa[c] + 0.045344 c18c0coa[c] + 0.642146 c22c1d13ciscoa[c] + 0.773508 c18c1d9ciscoa[c] + 0.375934 c20c1d11ciscoa[c] + 1 glyc3p[c] + 4 h2o[c] --> 3 coa[c] + 3 h2o[c] + 1 pi[c] + 1 tag[c]',...
    '4.3 atp[c] + 0.06676 ala[c] + 0.036643 glu[c] + 0.015829 cys[c] + 0.063863 val[c] + 0.11835 gln[c] + 0.038146 lys[c] + 0.018065 met[c] + 0.04728 asp[c] + 0.026578 tyr[c] + 0.018086 his[c] + 0.048372 thr[c] + 0.052903 pro[c] + 0.082299 leu[c] + 0.009634 trp[c] + 0.095555 gly[c] + 0.057467 arg[c] + 0.046108 asn[c] + 0.046399 ile[c] + 0.070761 ser[c] + 0.040902 phe[c] + 4.3 h2o[c] --> 3.3 adp[c] + 1 amp[c] + 1 pp[c] + 3.3 pi[c] + 1 prot[c] + 1 h2o[c] + 4.3 h[c]',...
    '1 adpglc[p] --> 1 adp[p] + 1 h[p] + 1 starch[p]',...
    '1 udpglc[c] --> 1 cw[a] + 1 h[c] + 1 udp[c]',...
    '0.32 datp[c] + 0.18 dctp[c] + 0.18 dgtp[c] + 0.32 dttp[c] + 1 h2o[c] --> 1 dna[u] + 1 pp[c] + 1 h2o[c]',...
    '0.24 ratp[c] + 0.255 rctp[c] + 0.302 rgtp[c] + 0.203 rutp[c] + 1 h2o[c] --> 1 pp[c] + 1 rna[u] + 1 h2o[c]',...
    '3 h2o[c] + 1 tag[c] --> 0.018909 c22c0[c] + 0.549954 c18c2d9cis12cis[c] + 0.021722 c20c0[c] + 0.393911 c18c3d9cis12cis15cis[c] + 0.178572 c16c0[c] + 0.045344 c18c0[c] + 0.642146 c22c1d13cis[c] + 0.773508 c18c1d9cis[c] + 0.375934 c20c1d11cis[c] + 1 glycerol[c] + 3 h[c]'...
    };

CLeqs={'0.385816 sucr[c] + 0.003093 rna[u] + 0.003237 dna[u] + 0.076873 gln[c] + 0.325771 tag[u] + 0.003112 ss[c] + 0.000184 atoco[p] + 0.02 sincho[c] + 0.00023 ktg[c] + 0.28628 cit[c] + 0.00042 sinktg[c] + 1.278959 prot[c] + 0.169875 mal[c] + 1.43314 starch[p] + 0.580902 cw[a] --> 1 biomass[u]',...
    '0.013427 c22c0coa[c] + 0.458004 c18c2d9cis12ciscoa[c] + 0.024362 c20c0coa[c] + 0.344927 c18c3d9cis12cis15ciscoa[c] + 0.181041 c16c0coa[c] + 0.044263 c18c0coa[c] + 0.680347 c22c1d13ciscoa[c] + 0.908245 c18c1d9ciscoa[c] + 0.345384 c20c1d11ciscoa[c] + 1 glyc3p[c] + 4 h2o[c] --> 3 coa[c] + 3 h2o[c] + 1 pi[c] + 1 tag[c]',...
    '4.3 atp[c] + 0.06676 ala[c] + 0.036643 glu[c] + 0.015829 cys[c] + 0.063863 val[c] + 0.11835 gln[c] + 0.038146 lys[c] + 0.018065 met[c] + 0.04728 asp[c] + 0.026578 tyr[c] + 0.018086 his[c] + 0.048372 thr[c] + 0.052903 pro[c] + 0.082299 leu[c] + 0.009634 trp[c] + 0.095555 gly[c] + 0.057467 arg[c] + 0.046108 asn[c] + 0.046399 ile[c] + 0.070761 ser[c] + 0.040902 phe[c] + 4.3 h2o[c] --> 3.3 adp[c] + 1 amp[c] + 1 pp[c] + 3.3 pi[c] + 1 prot[c] + 1 h2o[c] + 4.3 h[c]',...
    '1 adpglc[p] --> 1 adp[p] + 1 h[p] + 1 starch[p]',...
    '1 udpglc[c] --> 1 cw[a] + 1 h[c] + 1 udp[c]',...
    '0.32 datp[c] + 0.18 dctp[c] + 0.18 dgtp[c] + 0.32 dttp[c] + 1 h2o[c] --> 1 dna[u] + 1 pp[c] + 1 h2o[c]',...
    '0.24 ratp[c] + 0.255 rctp[c] + 0.302 rgtp[c] + 0.203 rutp[c] + 1 h2o[c] --> 1 pp[c] + 1 rna[u] + 1 h2o[c]',...
    '3 h2o[c] + 1 tag[c] --> 0.013427 c22c0[c] + 0.458004 c18c2d9cis12cis[c] + 0.024362 c20c0[c] + 0.344927 c18c3d9cis12cis15cis[c] + 0.181041 c16c0[c] + 0.044263 c18c0[c] + 0.680347 c22c1d13cis[c] + 0.908245 c18c1d9cis[c] + 0.345384 c20c1d11cis[c] + 1 glycerol[c] + 3 h[c]'...
    };


for c=1:length(rns)
    i=find(strcmp(C.rxns,rns{c})); %Where is the biomass reaction?
    CH.S(:,i)=0;
    CL.S(:,i)=0;
    [mets,stoich_coeff] = parseRxnFormula(CHeqs{c});
    for d=1:length(mets)
        CH.S(ismember(CH.mets,mets{d}),i)=stoich_coeff(d);
    end
    
    [mets,stoich_coeff] = parseRxnFormula(CLeqs{c});
    for d=1:length(mets)
        CL.S(ismember(CL.mets,mets{d}),i)=stoich_coeff(d);
    end
end

%Specify metabolites not forced to balance
eqsL=printRxnFormula(CL);
eqsH=printRxnFormula(CH);
external_metabolites = {'h[c]', 'h[m]', 'h[p]', 'h[x]', 'h2o[c]', 'h2o[l]', 'h2o[m]', 'h2o[p]', 'h2o[x]', 'sucr[e]', 'glc[e]', 'fru[e]', 'gln[e]', 'glu[e]', 'ala[e]', 'asn[e]', 'no3[e]', 'nh4[e]', 'pi[e]', 'so4[e]', 'biomass[e]', 'ph[e]', 'o2[e]', 'co2[e]'}';
CL = removeMetabolites(CL, external_metabolites);
CH = removeMetabolites(CH, external_metabolites);


%Impose flux ratio constraints

%High oil ratios
ratio1=1.1399057;
ratio2=0.1534988;
ratio3=0.2058750;
ratio4=3.0231913;
ratio5=-0.1377710;
ratio6=5.2968754;
ratio7=0.4450094;

CHr=addFluxRatioReaction(CH,{'Ex_ala_a','Ex_gln_a'},[1 -ratio1]);
CHr=addFluxRatioReaction(CHr,{'PK_p','H_PYR_sym_c_p'},[-ratio2 1]);
CHr=addFluxRatioReaction(CHr,{'ME_m','PTP_c_m'},[1 -ratio3]);
CHr=addFluxRatioReaction(CHr,{'PEPC_c','PPCK_c','PPDK_c','PK_c'},[-ratio4 ratio4 -1 1 ]);
CHr=addFluxRatioReaction(CHr,{'IDH_c','PTP_c_m','IDH_p','IDH_m'},[1  -ratio5 1  1 ]);
CHr=addFluxRatioReaction(CHr,{'Ex_co2_a','Ex_ala_a','Ex_gln_a','Ex_glc_a','Ex_sucr_a'},[-ratio6 -3 -5 -6 -12]);
CHr=addFluxRatioReaction(CHr,{'ALDH_c','PGK_p','RuBisC_p','GAK_p','RuBisO_p','PGK_c'},[-ratio7 -ratio7 2*(1-ratio7) -ratio7 1-ratio7 -ratio7 ]);


%Low oil ratios
ratio1=1.2378705;
ratio2=0.2101290;
ratio3=0.1211960;
ratio4=2.9244450;
ratio5=-0.1787894;
ratio6=6.0604371;
ratio7=0.3815746;

CLr=addFluxRatioReaction(CL,{'Ex_ala_a','Ex_gln_a'},[1 -ratio1]);
CLr=addFluxRatioReaction(CLr,{'PK_p','H_PYR_sym_c_p'},[-ratio2 1]);
CLr=addFluxRatioReaction(CLr,{'ME_m','PTP_c_m'},[1 -ratio3]);
CLr=addFluxRatioReaction(CLr,{'PEPC_c','PPCK_c','PPDK_c','PK_c'},[-ratio4 ratio4 -1 1 ]);
CLr=addFluxRatioReaction(CLr,{'IDH_c','PTP_c_m','IDH_p','IDH_m'},[1  -ratio5 1  1 ]);
CLr=addFluxRatioReaction(CLr,{'Ex_co2_a','Ex_ala_a','Ex_gln_a','Ex_glc_a','Ex_sucr_a'},[-ratio6 -3 -5 -6 -12]);
CLr=addFluxRatioReaction(CLr,{'ALDH_c','PGK_p','RuBisC_p','GAK_p','RuBisO_p','PGK_c'},[-ratio7 -ratio7 2*(1-ratio7) -ratio7 1-ratio7 -ratio7 ]);

%Force ME_p and ME_c to zero for models with flux ratios
CHr = changeRxnBounds(CHr, {'ME_p','ME_c'}, [0, 0], {'b', 'b'});
CLr = changeRxnBounds(CLr, {'ME_p','ME_c'}, [0, 0], {'b', 'b'});

%COBRA toolbox settings
global CBT_LP_PARAMS %numerical tolerance setting
CBT_LP_PARAMS.objTol=10^-10; %numerical tolerance setting

%Flux balance analysis of models with flux ratios
changeCobraSolver('tomlab_cplex');
SLr=optimizeCbModel(CLr,'min',[]);
SHr=optimizeCbModel(CHr,'min',[]);

%Specify light uptake for models without flux ratios
lightL=SLr.x(ismember(CL.rxns,'Ex_ph_t'));
lightH=SHr.x(ismember(CL.rxns,'Ex_ph_t'));
CL=changeRxnBounds(CL,{'Ex_ph_t'},lightL,'b');
CH=changeRxnBounds(CH,{'Ex_ph_t'},lightH,'b');

%Flux balance analysis of models without flux ratios
SL=optimizeCbModel(CL,'min',[]);
SH=optimizeCbModel(CH,'min',[]);

%Output COBRA models for high oil (CH), high oil with flux ratios (CHr),
%low oil (CL), low oil with ratios (CLr)
model_set={CH,CHr,CL,CLr} 

%Output FBA solutions for high oil (SH), high oil with flux ratios (SHr),
%low oil (SL), low oil with ratios (SLr)
solutions_set={SH,SHr,SL,SLr}
