# Supplementary material for: Integration of a constraint-based metabolic model of Brassica napus developing seeds with 13C-metabolic flux analysis
Source: Front Plant Sci. 2014 Dec 19;5:724. doi: 10.3389/fpls.2014.00724 (PMC4271587; doi:10.3389/fpls.2014.00724)
Supplement: Supplementary file 6 [file DataSheet4.ZIP › map20140701T091603.txt]

Molecules
nh3	1	N	840	70	840	70	12	nh3
coa	1	N	1050	70	1050	70	15	coa
o2	1	N	1330	70	1330	70	19	o2
o2	1	N	2170	70	2170	70	31	o2
o2	1	N	2450	70	2450	70	35	o2
udpglc	1	N	2730	70	2730	70	39	udpglc
udp	1	N	2870	70	2870	70	41	udp
udpglc	1	N	3010	70	3010	70	43	udpglc
udp	1	N	3150	70	3150	70	45	udp
udpglc	1	N	3290	70	3290	70	47	udpglc
udp	1	N	3430	70	3430	70	49	udp
atp	1	N	980	140	980	140	118	atp
nadph	1	N	1260	140	1260	140	122	nadph
malcoa	1	N	1540	140	1540	140	126	malcoa
alkg	1	N	2100	140	2100	140	134	alkg
alkg	1	N	2380	140	2380	140	138	alkg
o2	1	N	840	280	840	280	324	o2
nadph	1	N	1960	280	1960	280	340	nadph
nadph	1	N	2800	280	2800	280	352	nadph
nadph	1	N	840	350	840	350	428	nadph
atp	1	N	1050	350	1050	350	431	atp
coa	1	N	1120	350	1120	350	432	coa
pp	1	N	1190	350	1190	350	433	pp
amp	1	N	1260	350	1260	350	434	amp
sme	1	N	1400	350	1400	350	436	sme
nadp	1	N	1470	350	1470	350	437	nadp
o2	1	N	1610	350	1610	350	439	o2
coa	1	N	1750	350	1750	350	441	coa
co2	1	N	1820	350	1820	350	442	co2
o2	1	N	1960	350	1960	350	444	o2
succ	1	N	2240	350	2240	350	448	succ
co2	1	N	2310	350	2310	350	449	co2
nadph,o2	1	N	2450	350	2450	350	451	nadph,o2
succ	1	N	2520	350	2520	350	452	succ
co2	1	N	2590	350	2590	350	453	co2
o2	1	N	2800	350	2800	350	456	o2
singlu	1	N	3360	350	3360	350	464	singlu
amp	1	N	1260	420	1260	420	538	amp
nadph	1	N	1540	420	1540	420	542	nadph
nadp	1	N	1960	420	1960	420	548	nadp
nadp	1	N	2520	420	2520	420	556	nadp
nadp	1	N	2800	420	2800	420	560	nadp
co2	1	N	700	490	700	490	634	co2
nadph	1	N	910	490	910	490	637	nadph
nadph	1	N	1960	560	1960	560	756	nadph
o2,nadph	1	N	2310	560	2310	560	761	o2,nadph
nadph	1	N	2800	560	2800	560	768	nadph
atp	1	N	700	630	700	630	842	atp
nadph	1	N	910	630	910	630	845	nadph
o2	1	N	1120	630	1120	630	848	o2
pp	1	N	1190	630	1190	630	849	pp
coa	1	N	1470	630	1470	630	853	coa
coa	1	N	1680	630	1680	630	856	coa
o2	1	N	1960	630	1960	630	860	o2
o2	1	N	2170	630	2170	630	863	o2
succ,co2	1	N	2240	630	2240	630	864	succ,co2
alkg,o2	1	N	2450	630	2450	630	867	alkg,o2
succ,co2	1	N	2520	630	2520	630	868	succ,co2
o2	1	N	2800	630	2800	630	872	o2
adp	1	N	700	700	700	700	946	adp
nadp	1	N	1120	700	1120	700	952	nadp
sme	1	N	1680	700	1680	700	960	sme
nadp	1	N	1960	700	1960	700	964	nadp
nadp	1	N	2520	700	2520	700	972	nadp
nadp	1	N	2800	700	2800	700	976	nadp
sam	1	N	700	910	700	910	1258	sam
sam	1	N	1120	910	1120	910	1264	sam
coa	1	N	1680	910	1680	910	1272	coa
alkg	1	N	2170	910	2170	910	1279	alkg
succ	1	N	2310	910	2310	910	1281	succ
co2	1	N	2380	910	2380	910	1282	co2
alkg,o2	1	N	2450	910	2450	910	1283	alkg,o2
succ,co2	1	N	2520	910	2520	910	1284	succ,co2
sah	1	N	700	980	700	980	1362	sah
sah	1	N	1120	980	1120	980	1368	sah
sme	1	N	1680	980	1680	980	1376	sme
nadph	1	N	1120	1120	1120	1120	1576	nadph
nadph	1	N	1680	1120	1680	1120	1584	nadph
sam	1	N	700	1190	700	1190	1674	sam
o2	1	N	1120	1190	1120	1190	1680	o2
nadp	1	N	1680	1190	1680	1190	1688	nadp
nadp	1	N	1960	1190	1960	1190	1692	nadp
sah	1	N	700	1260	700	1260	1778	sah
nadp	1	N	1120	1260	1120	1260	1784	nadp
coa	1	N	1680	1260	1680	1260	1792	coa
o2	1	N	1680	1400	1680	1400	2000	o2
sam	1	N	700	1470	700	1470	2090	sam
sam	1	N	1120	1470	1120	1470	2096	sam
nadph	1	N	1680	1470	1680	1470	2104	nadph
nadph	1	N	2030	1470	2030	1470	2109	nadph
sah	1	N	700	1540	700	1540	2194	sah
sah	1	N	1120	1540	1120	1540	2200	sah
nadp	1	N	1680	1540	1680	1540	2208	nadp
sam	1	N	1680	1680	1680	1680	2416	sam
udpglc	1	N	1120	1750	1120	1750	2512	udpglc
sah	1	N	1680	1750	1680	1750	2520	sah
pi	1	N	700	1820	700	1820	2610	pi
udp	1	N	1120	1820	1120	1820	2616	udp
nadp	1	N	1680	1960	1680	1960	2832	nadp
nadph	1	N	1680	2030	1680	2030	2936	nadph
coa	1	N	1330	2310	1330	2310	3347	coa
nadp	1	N	1470	2310	1470	2310	3349	nadp
nad	1	N	1680	2450	1680	2450	3560	nad
co2	1	N	2380	2450	2380	2450	3570	co2
pi	1	N	2520	2450	2520	2450	3572	pi
adp	1	N	2590	2450	2590	2450	3573	adp
nadph	1	N	1260	2520	1260	2520	3658	nadph
atp	1	N	1680	2520	1680	2520	3664	atp
atp	1	N	1960	2520	1960	2520	3668	atp
atp	1	N	2240	2520	2240	2520	3672	atp
isoppp[c]	1	N	2800	2590	2800	2590	3784	isoppp[c]
ttfd[c]	1	N	3080	2590	3080	2590	3788	ttfd[c]
nadph	1	N	3360	2590	3360	2590	3792	nadph
o2	1	N	3640	2590	3640	2590	3796	o2
nadp	1	N	3920	2590	3920	2590	3800	nadp
sam	1	N	4200	2590	4200	2590	3804	sam
nadph	1	N	4480	2590	4480	2590	3808	nadph
o2	1	N	4550	2590	4550	2590	3809	o2
nad	1	N	4760	2590	4760	2590	3812	nad
nadph	1	N	5040	2590	5040	2590	3816	nadph
o2	1	N	5110	2590	5110	2590	3817	o2
nadph	1	N	5320	2590	5320	2590	3820	nadph
nadph	1	N	6160	2590	6160	2590	3832	nadph
o2	1	N	6230	2590	6230	2590	3833	o2
nadh	1	N	6300	2590	6300	2590	3834	nadh
o2	1	N	6580	2590	6580	2590	3838	o2
nadph	1	N	6720	2590	6720	2590	3840	nadph
nadph	1	N	7000	2590	7000	2590	3844	nadph
accoa	1	N	840	2660	840	2660	3860	accoa
accoa	1	N	1120	2660	1120	2660	3864	accoa
nadh	1	N	1400	2660	1400	2660	3868	nadh
adp	1	N	1960	2660	1960	2660	3876	adp
adp	1	N	2240	2660	2240	2660	3880	adp
sam	1	N	5880	2660	5880	2660	3932	sam
nadh	1	N	6440	2660	6440	2660	3940	nadh
coa	1	N	1120	2730	1120	2730	3968	coa
coa	1	N	1400	2730	1400	2730	3972	coa
coa	1	N	1680	2730	1680	2730	3976	coa
nadp	1	N	2100	2800	2100	2800	4086	nadp
sah	1	N	4410	2800	4410	2800	4119	sah
sah	1	N	6160	2800	6160	2800	4144	sah
nad	1	N	6720	2800	6720	2800	4152	nad
pp	1	N	2800	2870	2800	2870	4200	pp
pp	1	N	3080	2870	3080	2870	4204	pp
pp	1	N	3570	2870	3570	2870	4211	pp
nadph	1	N	3640	2870	3640	2870	4212	nadph
nadh	1	N	4480	2870	4480	2870	4224	nadh
co2	1	N	4690	2870	4690	2870	4227	co2
nadp	1	N	4760	2870	4760	2870	4228	nadp
nad	1	N	5180	2870	5180	2870	4234	nad
nadp	1	N	5320	2870	5320	2870	4236	nadp
co2	1	N	6300	2870	6300	2870	4250	co2
nadp	1	N	6440	2870	6440	2870	4252	nadp
nad	1	N	6510	2870	6510	2870	4253	nad
nadp	1	N	7000	2870	7000	2870	4260	nadp
nadp	1	N	7280	2870	7280	2870	4264	nadp
cmp	1	N	1680	2940	1680	2940	4288	cmp
nadph	1	N	1960	2940	1960	2940	4292	nadph
isoppp[p]	1	N	2520	2940	2520	2940	4300	isoppp[p]
isoppp[p]	1	N	2800	2940	2800	2940	4304	isoppp[p]
nadph	1	N	3080	2940	3080	2940	4308	nadph
nadph	1	N	3360	2940	3360	2940	4312	nadph
nadph	1	N	3640	2940	3640	2940	4316	nadph
nadp	1	N	3920	2940	3920	2940	4320	nadp
co2	1	N	4200	2940	4200	2940	4324	co2
sah	1	N	4480	2940	4480	2940	4328	sah
sah	1	N	5040	2940	5040	2940	4336	sah
co2	1	N	560	3010	560	3010	4376	co2
ctp	1	N	840	3010	840	3010	4380	ctp
pp	1	N	1120	3010	1120	3010	4384	pp
adp	1	N	1400	3010	1400	3010	4388	adp
oxfd	1	N	1960	3010	1960	3010	4396	oxfd
nadp	1	N	3360	3080	3360	3080	4520	nadp
nadp	1	N	3640	3080	3640	3080	4524	nadp
sam	1	N	4200	3080	4200	3080	4532	sam
sam	1	N	4760	3080	4760	3080	4540	sam
pyr[p]	1	N	280	3150	280	3150	4580	pyr[p]
nadph	1	N	560	3150	560	3150	4584	nadph
nadp	1	N	840	3150	840	3150	4588	nadp
atp	1	N	1120	3150	1120	3150	4592	atp
redfd	1	N	1680	3150	1680	3150	4600	redfd
pp	1	N	2520	3150	2520	3150	4612	pp
pp	1	N	2800	3150	2800	3150	4616	pp
pp	1	N	3080	3150	3080	3150	4620	pp
co2	1	N	4060	3150	4060	3150	4634	co2
pp	1	N	4200	3150	4200	3150	4636	pp
nadh	1	N	5320	3150	5320	3150	4652	nadh
nadph	1	N	1960	3220	1960	3220	4708	nadph
nadp	1	N	2240	3220	2240	3220	4712	nadp
nadph	1	N	3990	3220	3990	3220	4737	nadph
nad	1	N	3640	3290	3640	3290	4836	nad
o2	1	N	3780	3290	3780	3290	4838	o2
nadp	1	N	4200	3290	4200	3290	4844	nadp
nadh	1	N	3780	3430	3780	3430	5046	nadh
glu[p]	1	N	3990	3500	3990	3500	5153	glu[p]
alkg[p]	1	N	3850	3640	3850	3640	5359	alkg[p]
phe[c]	1	Y	700	210	700	210	218	phe[c]
tca[c]	1	Y	980	210	980	210	222	tca[c]
cincoa[c]	1	Y	1260	210	1260	210	226	cincoa[c]
pcoumcoa[c]	1	Y	1540	210	1540	210	230	pcoumcoa[c]
narchal[c]	1	Y	1820	210	1820	210	234	narchal[c]
nar[c]	1	Y	2100	210	2100	210	238	nar[c]
dhk[c]	1	Y	2380	210	2380	210	242	dhk[c]
kmpfrl[c]	1	Y	2660	210	2660	210	246	kmpfrl[c]
astra[c]	1	Y	2940	210	2940	210	250	astra[c]
kdg[c]	1	Y	3220	210	3220	210	254	kdg[c]
ktg[c]	1	Y	3500	210	3500	210	258	ktg[c]
alkg,o2	1	Y	2170	350	2170	350	447	alkg,o2
ser[c]	1	Y	700	420	700	420	530	ser[c]
pca[c]	1	Y	980	490	980	490	638	pca[c]
pcomcoa[c]	1	Y	1260	490	1260	490	642	pcomcoa[c]
comsme[c]	1	Y	1540	490	1540	490	646	comsme[c]
cafsme[c]	1	Y	1820	490	1820	490	650	cafsme[c]
erio[c]	1	Y	2100	490	2100	490	654	erio[c]
dhq[c]	1	Y	2380	490	2380	490	658	dhq[c]
qcetin[c]	1	Y	2660	490	2660	490	662	qcetin[c]
sinktg[c]	1	Y	3220	490	3220	490	670	sinktg[c]
eth[c]	1	Y	840	560	840	560	740	eth[c]
caf[c]	1	Y	980	770	980	770	1054	caf[c]
cafcoa[c]	1	Y	1820	770	1820	770	1066	cafcoa[c]
phf[c]	1	Y	2100	770	2100	770	1070	phf[c]
dhm[c]	1	Y	2380	770	2380	770	1074	dhm[c]
myricetin[c]	1	Y	2660	770	2660	770	1078	myricetin[c]
peth[c]	1	Y	840	840	840	840	1156	peth[c]
fer[c]	1	Y	980	1050	980	1050	1470	fer[c]
fercoa[c]	1	Y	1820	1050	1820	1050	1482	fercoa[c]
nmp[c]	1	Y	840	1120	840	1120	1572	nmp[c]
hfa[c]	1	Y	980	1330	980	1330	1886	hfa[c]
conifald[c]	1	Y	1820	1330	1820	1330	1898	conifald[c]
fer[c]	1	Y	2100	1330	2100	1330	1902	fer[c]
ndp[c]	1	Y	840	1400	840	1400	1988	ndp[c]
sin[c]	1	Y	980	1610	980	1610	2302	sin[c]
hyconifald[c]	1	Y	1820	1610	1820	1610	2314	hyconifald[c]
pc[c]	1	Y	840	1680	840	1680	2404	pc[c]
singlu[c]	1	Y	980	1890	980	1890	2718	singlu[c]
sinald[c]	1	Y	1820	1890	1820	1890	2730	sinald[c]
cho[c]	1	Y	840	1960	840	1960	2820	cho[c]
sincho[c]	1	Y	980	2170	980	2170	3134	sincho[c]
sin[c]	1	Y	1820	2170	1820	2170	3146	sin[c]
mev[c]	1	Y	1400	2310	1400	2310	3348	mev[c]
cmp[p]	1	Y	70	2380	70	2380	3433	cmp[p]
atp[p]	1	Y	140	2380	140	2380	3434	atp[p]
cdp[p]	1	Y	420	2380	420	2380	3438	cdp[p]
atp[p]	1	Y	490	2380	490	2380	3439	atp[p]
accoa[c]	1	Y	840	2590	840	2590	3756	accoa[c]
acaccoa[c]	1	Y	1120	2590	1120	2590	3760	acaccoa[c]
x3hy3mtg[c]	1	Y	1400	2590	1400	2590	3764	x3hy3mtg[c]
mev[c]	1	Y	1680	2590	1680	2590	3768	mev[c]
phosphomev[c]	1	Y	1960	2590	1960	2590	3772	phosphomev[c]
phosphodimev[c]	1	Y	2240	2590	2240	2590	3776	phosphodimev[c]
isoppp[c]	1	Y	2520	2590	2520	2590	3780	isoppp[c]
cdp[p]	1	Y	70	2660	70	2660	3849	cdp[p]
adp[p]	1	Y	140	2660	140	2660	3850	adp[p]
ctp[p]	1	Y	420	2660	420	2660	3854	ctp[p]
adp[p]	1	Y	490	2660	490	2660	3855	adp[p]
gpp[c]	1	Y	2800	2730	2800	2730	3992	gpp[c]
ttfd[c]	1	Y	3080	2730	3080	2730	3996	ttfd[c]
presqpp[c]	1	Y	3360	2730	3360	2730	4000	presqpp[c]
sqa[c]	1	Y	3640	2730	3640	2730	4004	sqa[c]
23sqa[c]	1	Y	3920	2730	3920	2730	4008	23sqa[c]
cyar[c]	1	Y	4200	2730	4200	2730	4012	cyar[c]
24mcr[c]	1	Y	4480	2730	4480	2730	4016	24mcr[c]
cyeu[c]	1	Y	4760	2730	4760	2730	4020	cyeu[c]
obt[c]	1	Y	5040	2730	5040	2730	4024	obt[c]
4amae[c]	1	Y	5320	2730	5320	2730	4028	4amae[c]
4ameco[c]	1	Y	5600	2730	5600	2730	4032	4ameco[c]
24met[c]	1	Y	5880	2730	5880	2730	4036	24met[c]
24ethp[c]	1	Y	6160	2730	6160	2730	4040	24ethp[c]
d7av[c]	1	Y	6440	2730	6440	2730	4044	d7av[c]
5dhaol[c]	1	Y	6720	2730	6720	2730	4048	5dhaol[c]
ifc[c]	1	Y	7000	2730	7000	2730	4052	ifc[c]
ss[c]	1	Y	7280	2730	7280	2730	4056	ss[c]
isoppp[p]	1	Y	2240	2870	2240	2870	4192	isoppp[p]
dmpp[c]	1	Y	2520	2870	2520	2870	4196	dmpp[c]
fa[c]	1	Y	5250	2870	5250	2870	4235	fa[c]
gpp[p]	1	Y	2520	3010	2520	3010	4404	gpp[p]
ttfd[p]	1	Y	2800	3010	2800	3010	4408	ttfd[p]
ggdp[p]	1	Y	3080	3010	3080	3010	4412	ggdp[p]
dhggpp[p]	1	Y	3360	3010	3360	3010	4416	dhggpp[p]
thggpp[p]	1	Y	3640	3010	3640	3010	4420	thggpp[p]
phpp[p]	1	Y	3920	3010	3920	3010	4424	phpp[p]
m6p14b[p]	1	Y	4200	3010	4200	3010	4428	m6p14b[p]
d6p14b[p]	1	Y	4480	3010	4480	3010	4432	d6p14b[p]
ytoco[p]	1	Y	4760	3010	4760	3010	4436	ytoco[p]
atoco[p]	1	Y	5040	3010	5040	3010	4440	atoco[p]
g3p[p]	1	Y	280	3080	280	3080	4476	g3p[p]
dx5p[p]	1	Y	560	3080	560	3080	4480	dx5p[p]
me4p[p]	1	Y	840	3080	840	3080	4484	me4p[p]
x4cme[p]	1	Y	1120	3080	1120	3080	4488	x4cme[p]
pme[p]	1	Y	1400	3080	1400	3080	4492	pme[p]
me24c[p]	1	Y	1680	3080	1680	3080	4496	me24c[p]
hmbp[p]	1	Y	1960	3080	1960	3080	4500	hmbp[p]
hgts[p]	1	Y	3920	3080	3920	3080	4528	hgts[p]
dmpp[p]	1	Y	2240	3150	2240	3150	4608	dmpp[p]
co2[c]	1	Y	5250	3150	5250	3150	4651	co2[c]
phen[p]	1	Y	3640	3360	3640	3360	4940	phen[p]
hppyr[p]	1	Y	3920	3360	3920	3360	4944	hppyr[p]
phen[p]	1	Y	4200	3360	4200	3360	4948	phen[p]
tyr[p]	1	Y	3920	3640	3920	3640	5360	tyr[p]
Reactions Nodes
			840	210	840	210	220
			1960	210	1960	210	236
			2800	210	2800	210	248
			3080	210	3080	210	252
			3360	210	3360	210	256
			3220	350	3220	350	462
			1400	490	1400	490	644
			1680	490	1680	490	648
			1820	630	1820	630	858
			980	910	980	910	1262
			1820	910	1820	910	1274
			840	980	840	980	1364
			840	1260	840	1260	1780
			1960	1330	1960	1330	1900
			980	1470	980	1470	2094
			840	1540	840	1540	2196
			980	1750	980	1750	2510
			1820	1750	1820	1750	2522
			980	2030	980	2030	2926
			1820	2030	1820	2030	2938
			490	2520	490	2520	3647
			2380	2730	2380	2730	3986
			2520	2730	2520	2730	3988
			4060	2730	4060	2730	4010
			4340	2730	4340	2730	4014
			4900	2730	4900	2730	4022
			5740	2730	5740	2730	4034
			6020	2730	6020	2730	4038
			6580	2730	6580	2730	4046
			2240	3010	2240	3010	4400
			4340	3010	4340	3010	4430
			4620	3010	4620	3010	4434
			4900	3010	4900	3010	4438
			5250	3010	5250	3010	4443
			1540	3080	1540	3080	4494
			1120	210	1120	210	224
			1400	210	1400	210	228
			1680	210	1680	210	232
			2240	210	2240	210	240
			2520	210	2520	210	244
			980	350	980	350	430
			2100	350	2100	350	446
			2380	350	2380	350	450
			2660	350	2660	350	454
			840	420	840	420	532
			1120	490	1120	490	640
			2240	490	2240	490	656
			2520	490	2520	490	660
			980	630	980	630	846
			2100	630	2100	630	862
			2380	630	2380	630	866
			2660	630	2660	630	870
			840	700	840	700	948
			2240	770	2240	770	1072
			2520	770	2520	770	1076
			980	1190	980	1190	1678
			1820	1190	1820	1190	1690
			1820	1470	1820	1470	2106
			840	1820	840	1820	2612
			1400	2450	1400	2450	3556
			140	2520	140	2520	3642
			980	2590	980	2590	3758
			1260	2590	1260	2590	3762
			1540	2590	1540	2590	3766
			1820	2590	1820	2590	3770
			2100	2590	2100	2590	3774
			2380	2590	2380	2590	3778
			2660	2730	2660	2730	3990
			2940	2730	2940	2730	3994
			3220	2730	3220	2730	3998
			3500	2730	3500	2730	4002
			3780	2730	3780	2730	4006
			4620	2730	4620	2730	4018
			5180	2730	5180	2730	4026
			5460	2730	5460	2730	4030
			6300	2730	6300	2730	4042
			6860	2730	6860	2730	4050
			7140	2730	7140	2730	4054
			2100	2940	2100	2940	4294
			2380	3010	2380	3010	4402
			2660	3010	2660	3010	4406
			2940	3010	2940	3010	4410
			3220	3010	3220	3010	4414
			3500	3010	3500	3010	4418
			3780	3010	3780	3010	4422
			4060	3010	4060	3010	4426
			420	3080	420	3080	4478
			700	3080	700	3080	4482
			980	3080	980	3080	4486
			1260	3080	1260	3080	4490
			1820	3080	1820	3080	4498
			2100	3150	2100	3150	4606
			3920	3220	3920	3220	4736
			3780	3360	3780	3360	4942
			4060	3360	4060	3360	4946
			3920	3500	3920	3500	5152
					770	210	219
					910	210	221
					1050	210	223
					1190	210	225
					1330	210	227
					1470	210	229
					1610	210	231
					1750	210	233
					1890	210	235
					2030	210	237
					2170	210	239
					2310	210	241
					2450	210	243
					2590	210	245
					2730	210	247
					2870	210	249
					3010	210	251
					3150	210	253
					3290	210	255
					3430	210	257
					980	280	326
					2100	280	342
					2380	280	346
					2660	280	350
					3220	280	358
					770	420	531
					980	420	534
					2100	420	550
					2380	420	554
					2660	420	558
					3220	420	566
					840	490	636
					1050	490	639
					1190	490	641
					1330	490	643
					1470	490	645
					1610	490	647
					1750	490	649
					2170	490	655
					2310	490	657
					2450	490	659
					2590	490	661
					980	560	742
					1820	560	754
					2100	560	758
					2380	560	762
					2660	560	766
					840	630	844
					980	700	950
					1820	700	962
					2100	700	966
					2380	700	970
					2660	700	974
					840	770	1052
					2170	770	1071
					2310	770	1073
					2450	770	1075
					2590	770	1077
					980	840	1158
					1820	840	1170
					840	910	1260
					980	980	1366
					1820	980	1378
					840	1050	1468
					980	1120	1574
					1820	1120	1586
					840	1190	1676
					980	1260	1782
					1820	1260	1794
					840	1330	1884
					1890	1330	1899
					2030	1330	1901
					980	1400	1990
					1820	1400	2002
					840	1470	2092
					980	1540	2198
					1820	1540	2210
					840	1610	2300
					980	1680	2406
					1820	1680	2418
					840	1750	2508
					980	1820	2614
					1820	1820	2626
					840	1890	2716
					980	1960	2822
					1820	1960	2834
					980	2100	3030
					1820	2100	3042
					1400	2380	3452
					140	2450	3538
					490	2450	3543
					1400	2520	3660
					140	2590	3746
					490	2590	3751
					910	2590	3757
					1050	2590	3759
					1190	2590	3761
					1330	2590	3763
					1470	2590	3765
					1610	2590	3767
					1750	2590	3769
					1890	2590	3771
					2030	2590	3773
					2170	2590	3775
					2310	2590	3777
					2450	2590	3779
					2450	2660	3883
					2730	2730	3991
					2870	2730	3993
					3010	2730	3995
					3150	2730	3997
					3290	2730	3999
					3430	2730	4001
					3570	2730	4003
					3710	2730	4005
					3850	2730	4007
					3990	2730	4009
					4130	2730	4011
					4270	2730	4013
					4410	2730	4015
					4550	2730	4017
					4690	2730	4019
					4830	2730	4021
					4970	2730	4023
					5110	2730	4025
					5250	2730	4027
					5390	2730	4029
					5530	2730	4031
					5670	2730	4033
					5810	2730	4035
					5950	2730	4037
					6090	2730	4039
					6230	2730	4041
					6370	2730	4043
					6510	2730	4045
					6650	2730	4047
					6790	2730	4049
					6930	2730	4051
					7070	2730	4053
					7210	2730	4055
					2310	2800	4089
					2170	2870	4191
					2240	2940	4296
					5250	2940	4339
					2030	3010	4397
					2450	3010	4403
					2590	3010	4405
					2730	3010	4407
					2870	3010	4409
					3010	3010	4411
					3150	3010	4413
					3290	3010	4415
					3430	3010	4417
					3570	3010	4419
					3710	3010	4421
					3850	3010	4423
					3990	3010	4425
					4130	3010	4427
					4270	3010	4429
					4410	3010	4431
					4550	3010	4433
					4690	3010	4435
					4830	3010	4437
					4970	3010	4439
					350	3080	4477
					490	3080	4479
					630	3080	4481
					770	3080	4483
					910	3080	4485
					1050	3080	4487
					1190	3080	4489
					1330	3080	4491
					1470	3080	4493
					1610	3080	4495
					1750	3080	4497
					1890	3080	4499
					2240	3080	4504
					5250	3080	4547
					2030	3150	4605
					2170	3150	4607
					3920	3150	4632
					3920	3290	4840
					3710	3360	4941
					3850	3360	4943
					3990	3360	4945
					4130	3360	4947
					3920	3430	5048
					3920	3570	5256
Reactions
v626		Reversible	220	12
v627		Irreversible	118	223
v627		Irreversible	15	223
v628		Irreversible	122	227
v628		Irreversible	19	227
v629		Irreversible	126	231
v631		Irreversible	134	239
v631		Irreversible	31	239
v632		Irreversible	138	243
v632		Irreversible	35	243
v656		Reversible	39	247
v656		Reversible	249	41
v657		Reversible	43	251
v657		Reversible	253	45
v658		Reversible	47	255
v658		Reversible	257	49
v626		Reversible	218	219
v626		Reversible	220	221
v627		Irreversible	222	223
v627		Irreversible	224	225
v628		Irreversible	226	227
v628		Irreversible	228	229
v629		Irreversible	230	231
v629		Irreversible	232	233
v630		Reversible	234	235
v630		Reversible	236	237
v631		Irreversible	238	239
v631		Irreversible	240	241
v632		Irreversible	242	243
v632		Irreversible	244	245
v656		Reversible	246	247
v656		Reversible	248	249
v657		Reversible	250	251
v657		Reversible	252	253
v658		Reversible	254	255
v658		Reversible	256	257
v643		Irreversible	324	326
v643		Irreversible	222	326
v627		Irreversible	224	433
v627		Irreversible	225	434
v628		Irreversible	228	437
v629		Irreversible	232	441
v629		Irreversible	233	442
v636		Irreversible	340	342
v636		Irreversible	238	342
v631		Irreversible	240	448
v631		Irreversible	241	449
v640		Irreversible	242	346
v640		Irreversible	451	346
v632		Irreversible	244	452
v632		Irreversible	245	453
v633		Irreversible	246	350
v633		Irreversible	352	350
v659		Reversible	254	358
v643		Irreversible	428	430
v636		Irreversible	444	446
v633		Irreversible	456	454
v659		Reversible	464	462
v650		Irreversible	530	531
v643		Irreversible	534	637
v643		Irreversible	430	534
v660		Irreversible	431	639
v660		Irreversible	432	640
v660		Irreversible	641	538
v661		Reversible	436	644
v662		Reversible	542	647
v662		Reversible	439	647
v636		Irreversible	550	548
v636		Irreversible	446	550
v642		Irreversible	447	655
v640		Irreversible	450	554
v640		Irreversible	554	556
v633		Irreversible	454	558
v633		Irreversible	558	560
v659		Reversible	462	566
v650		Irreversible	636	634
v650		Irreversible	532	636
v660		Irreversible	638	639
v660		Irreversible	640	641
v661		Reversible	642	643
v661		Reversible	644	645
v662		Reversible	646	647
v662		Reversible	648	649
v642		Irreversible	654	655
v642		Irreversible	656	657
v634		Irreversible	658	659
v634		Irreversible	660	661
v644		Irreversible	845	742
v644		Irreversible	638	742
v660		Irreversible	641	849
v661		Reversible	645	853
v663		Reversible	650	754
v637		Irreversible	756	758
v637		Irreversible	654	758
v642		Irreversible	656	864
v641		Irreversible	658	762
v634		Irreversible	867	659
v634		Irreversible	660	868
v635		Irreversible	662	766
v635		Irreversible	768	766
v651		Irreversible	842	844
v651		Irreversible	740	844
v644		Irreversible	848	846
v663		Reversible	856	858
v637		Irreversible	860	862
v641		Irreversible	761	866
v635		Irreversible	872	870
v651		Irreversible	948	946
v644		Irreversible	846	950
v644		Irreversible	950	952
v663		Reversible	962	960
v663		Reversible	858	962
v637		Irreversible	966	964
v637		Irreversible	862	966
v638		Irreversible	863	1071
v641		Irreversible	866	970
v641		Irreversible	970	972
v635		Irreversible	870	974
v635		Irreversible	974	976
v651		Irreversible	948	1052
v638		Irreversible	1070	1071
v638		Irreversible	1072	1073
v639		Irreversible	1074	1075
v639		Irreversible	1076	1077
v645		Reversible	1054	1158
v664		Reversible	1066	1170
v638		Irreversible	1279	1071
v638		Irreversible	1072	1281
v638		Irreversible	1073	1282
v639		Irreversible	1283	1075
v639		Irreversible	1076	1284
v652		Reversible	1258	1260
v652		Reversible	1156	1260
v645		Reversible	1264	1262
v664		Reversible	1272	1274
v652		Reversible	1364	1362
v645		Reversible	1262	1366
v645		Reversible	1366	1368
v664		Reversible	1378	1376
v664		Reversible	1274	1378
v652		Reversible	1364	1468
v646		Irreversible	1470	1574
v646		Irreversible	1576	1574
v665		Irreversible	1584	1586
v665		Irreversible	1482	1586
v653		Reversible	1674	1676
v653		Reversible	1572	1676
v646		Irreversible	1680	1678
v665		Irreversible	1690	1688
v653		Reversible	1780	1778
v646		Irreversible	1678	1782
v646		Irreversible	1782	1784
v665		Irreversible	1794	1792
v665		Irreversible	1690	1794
v669		Reversible	1692	1900
v653		Reversible	1780	1884
v669		Reversible	1898	1899
v669		Reversible	1900	1901
v647		Reversible	1886	1990
v666		Irreversible	2000	2002
v666		Irreversible	1898	2002
v669		Reversible	1901	2109
v654		Reversible	2090	2092
v654		Reversible	1988	2092
v647		Reversible	2096	2094
v666		Irreversible	2104	2106
v654		Reversible	2196	2194
v647		Reversible	2094	2198
v647		Reversible	2198	2200
v666		Irreversible	2210	2208
v666		Irreversible	2106	2210
v654		Reversible	2196	2300
v648		Reversible	2302	2406
v667		Reversible	2416	2418
v667		Reversible	2314	2418
v655		Irreversible	2404	2508
v648		Reversible	2512	2510
v667		Reversible	2522	2520
v655		Irreversible	2612	2610
v648		Reversible	2510	2614
v648		Reversible	2614	2616
v667		Reversible	2522	2626
v655		Irreversible	2612	2716
v649		Reversible	2820	2822
v649		Reversible	2718	2822
v668		Reversible	2832	2834
v668		Reversible	2730	2834
v668		Reversible	2938	2936
v649		Reversible	2926	3030
v668		Reversible	2938	3042
v599		Irreversible	3452	3347
v599		Irreversible	3556	3452
v599		Irreversible	3452	3349
v625		Irreversible	3433	3538
v625		Irreversible	3434	3538
v624		Reversible	3438	3543
v624		Reversible	3439	3543
v599		Irreversible	3658	3660
v599		Irreversible	3764	3660
v600		Irreversible	3767	3560
v601		Irreversible	3664	3769
v602		Irreversible	3668	3773
v603		Irreversible	3672	3777
v603		Irreversible	3778	3570
v603		Irreversible	3779	3572
v603		Irreversible	3779	3573
v625		Irreversible	3746	3849
v625		Irreversible	3642	3746
v624		Reversible	3751	3854
v624		Reversible	3647	3751
v597		Irreversible	3756	3757
v597		Irreversible	3758	3759
v598		Irreversible	3760	3761
v598		Irreversible	3762	3763
v600		Irreversible	3764	3765
v600		Irreversible	3766	3767
v601		Irreversible	3768	3769
v601		Irreversible	3770	3771
v602		Irreversible	3772	3773
v602		Irreversible	3774	3775
v603		Irreversible	3776	3777
v603		Irreversible	3778	3779
v597		Irreversible	3860	3757
v597		Irreversible	3759	3968
v598		Irreversible	3864	3761
v598		Irreversible	3763	3972
v600		Irreversible	3868	3765
v600		Irreversible	3767	3976
v601		Irreversible	3771	3876
v602		Irreversible	3775	3880
v604		Reversible	3986	3883
v605		Reversible	3780	3988
v606		Irreversible	3780	3990
v607		Irreversible	3784	3993
v608		Irreversible	3788	3997
v609		Irreversible	3792	4001
v610		Irreversible	3796	4005
v610		Irreversible	4007	3800
v612		Reversible	3804	4013
v613		Irreversible	3808	4017
v613		Irreversible	3809	4017
v613		Irreversible	4019	3812
v615		Irreversible	3816	4025
v615		Irreversible	3817	4025
v616		Irreversible	3820	4029
v618		Reversible	3932	4037
v619		Irreversible	3832	4041
v619		Irreversible	3833	4041
v619		Irreversible	3834	4042
v620		Reversible	3940	4045
v620		Reversible	3838	4046
v621		Irreversible	3840	4049
v622		Irreversible	3844	4053
v606		Irreversible	3990	3991
v607		Irreversible	3992	3993
v607		Irreversible	3994	3995
v608		Irreversible	3996	3997
v608		Irreversible	3998	3999
v609		Irreversible	4000	4001
v609		Irreversible	4002	4003
v610		Irreversible	4004	4005
v610		Irreversible	4006	4007
v611		Reversible	4008	4009
v611		Reversible	4010	4011
v612		Reversible	4012	4013
v612		Reversible	4014	4015
v613		Irreversible	4016	4017
v613		Irreversible	4018	4019
v614		Reversible	4020	4021
v614		Reversible	4022	4023
v615		Irreversible	4024	4025
v615		Irreversible	4026	4027
v616		Irreversible	4028	4029
v616		Irreversible	4030	4031
v617		Reversible	4032	4033
v617		Reversible	4034	4035
v618		Reversible	4036	4037
v618		Reversible	4038	4039
v619		Irreversible	4040	4041
v619		Irreversible	4042	4043
v620		Reversible	4044	4045
v620		Reversible	4046	4047
v621		Irreversible	4048	4049
v621		Irreversible	4050	4051
v622		Irreversible	4052	4053
v622		Irreversible	4054	4055
v604		Irreversible	4192	4089
v605		Reversible	3988	4196
v606		Irreversible	4196	3990
v606		Irreversible	3991	4200
v607		Irreversible	3995	4204
v609		Irreversible	4002	4211
v609		Irreversible	4003	4212
v610		Irreversible	4212	4005
v612		Reversible	4014	4119
v613		Irreversible	4224	4017
v613		Irreversible	4019	4227
v613		Irreversible	4019	4228
v615		Irreversible	4026	4235
v615		Irreversible	4026	4236
v616		Irreversible	4030	4236
v618		Reversible	4039	4144
v619		Irreversible	4043	4250
v619		Irreversible	4043	4252
v619		Irreversible	4043	4253
v620		Reversible	4047	4152
v621		Irreversible	4051	4260
v622		Irreversible	4055	4264
v579		Irreversible	4191	4086
v579		Irreversible	4294	4191
v579		Irreversible	4292	4397
v580		Reversible	4400	4296
v581		Irreversible	4192	4402
v582		Irreversible	4300	4405
v583		Irreversible	4304	4409
v584		Irreversible	4308	4413
v585		Irreversible	4312	4417
v586		Irreversible	4316	4421
v586		Irreversible	4423	4320
v591		Irreversible	4427	4324
v592		Reversible	4431	4328
v594		Reversible	4439	4336
v623		Reversible	4234	4339
v615		Irreversible	4235	4339
v573		Irreversible	4479	4376
v575		Irreversible	4380	4485
v575		Irreversible	4487	4384
v576		Irreversible	4491	4388
v577		Reversible	4495	4288
v578		Irreversible	4499	4396
v579		Irreversible	4500	4397
v581		Irreversible	4402	4403
v582		Irreversible	4404	4405
v582		Irreversible	4406	4407
v583		Irreversible	4408	4409
v583		Irreversible	4410	4411
v584		Irreversible	4412	4413
v584		Irreversible	4414	4415
v585		Irreversible	4416	4417
v585		Irreversible	4418	4419
v586		Irreversible	4420	4421
v586		Irreversible	4422	4423
v591		Irreversible	4424	4425
v591		Irreversible	4426	4427
v592		Reversible	4428	4429
v592		Reversible	4430	4431
v593		Reversible	4432	4433
v593		Reversible	4434	4435
v594		Reversible	4436	4437
v594		Reversible	4438	4439
v573		Irreversible	4476	4477
v573		Irreversible	4478	4479
v574		Irreversible	4480	4481
v574		Irreversible	4482	4483
v575		Irreversible	4484	4485
v575		Irreversible	4486	4487
v576		Irreversible	4488	4489
v576		Irreversible	4490	4491
v577		Reversible	4492	4493
v577		Reversible	4494	4495
v578		Irreversible	4496	4497
v578		Irreversible	4498	4499
v580		Irreversible	4608	4504
v581		Irreversible	4608	4402
v581		Irreversible	4403	4612
v582		Irreversible	4407	4616
v583		Irreversible	4411	4620
v584		Irreversible	4415	4520
v585		Irreversible	4419	4524
v591		Irreversible	4528	4425
v591		Irreversible	4427	4636
v592		Reversible	4532	4429
v594		Reversible	4540	4437
v623		Reversible	4443	4547
v623		Reversible	4547	4652
v573		Irreversible	4580	4477
v574		Irreversible	4584	4481
v574		Irreversible	4483	4588
v576		Irreversible	4592	4489
v578		Irreversible	4600	4497
v596		Irreversible	4500	4605
v596		Irreversible	4606	4607
v590		Irreversible	4736	4632
v590		Irreversible	4632	4634
v596		Irreversible	4708	4605
v596		Irreversible	4607	4712
v588		Irreversible	4836	4941
v590		Irreversible	4838	4840
v590		Irreversible	4944	4840
v589		Irreversible	4945	4737
v589		Irreversible	4844	4947
v588		Irreversible	4940	4941
v588		Irreversible	4942	4943
v589		Irreversible	4946	4945
v589		Irreversible	4948	4947
v588		Irreversible	4943	5046
v587		Irreversible	5152	5048
v587		Irreversible	5048	5153
v587		Irreversible	5359	5256
v587		Irreversible	5360	5256
v626		Reversible	219	220
v626		Reversible	221	222
v627		Irreversible	223	224
v627		Irreversible	225	226
v628		Irreversible	227	228
v628		Irreversible	229	230
v629		Irreversible	231	232
v629		Irreversible	233	234
v630		Reversible	235	236
v630		Reversible	237	238
v631		Irreversible	239	240
v631		Irreversible	241	242
v632		Irreversible	243	244
v632		Irreversible	245	246
v656		Reversible	247	248
v656		Reversible	249	250
v657		Reversible	251	252
v657		Reversible	253	254
v658		Reversible	255	256
v658		Reversible	257	258
v643		Irreversible	326	430
v636		Irreversible	342	446
v640		Irreversible	346	450
v633		Irreversible	350	454
v659		Reversible	358	462
v650		Irreversible	531	532
v643		Irreversible	534	638
v636		Irreversible	550	654
v640		Irreversible	554	658
v633		Irreversible	558	662
v659		Reversible	566	670
v650		Irreversible	636	740
v660		Irreversible	639	640
v660		Irreversible	641	642
v661		Reversible	643	644
v661		Reversible	645	646
v662		Reversible	647	648
v662		Reversible	649	650
v642		Irreversible	655	656
v642		Irreversible	657	658
v634		Irreversible	659	660
v634		Irreversible	661	662
v644		Irreversible	742	846
v663		Reversible	754	858
v637		Irreversible	758	862
v641		Irreversible	762	866
v635		Irreversible	766	870
v651		Irreversible	844	948
v644		Irreversible	950	1054
v663		Reversible	962	1066
v637		Irreversible	966	1070
v641		Irreversible	970	1074
v635		Irreversible	974	1078
v651		Irreversible	1052	1156
v638		Irreversible	1071	1072
v638		Irreversible	1073	1074
v639		Irreversible	1075	1076
v639		Irreversible	1077	1078
v645		Reversible	1158	1262
v664		Reversible	1170	1274
v652		Reversible	1260	1364
v645		Reversible	1366	1470
v664		Reversible	1378	1482
v652		Reversible	1468	1572
v646		Irreversible	1574	1678
v665		Irreversible	1586	1690
v653		Reversible	1676	1780
v646		Irreversible	1782	1886
v665		Irreversible	1794	1898
v653		Reversible	1884	1988
v669		Reversible	1899	1900
v669		Reversible	1901	1902
v647		Reversible	1990	2094
v666		Irreversible	2002	2106
v654		Reversible	2092	2196
v647		Reversible	2198	2302
v666		Irreversible	2210	2314
v654		Reversible	2300	2404
v648		Reversible	2406	2510
v667		Reversible	2418	2522
v655		Irreversible	2508	2612
v648		Reversible	2614	2718
v667		Reversible	2626	2730
v655		Irreversible	2716	2820
v649		Reversible	2822	2926
v668		Reversible	2834	2938
v649		Reversible	3030	3134
v668		Reversible	3042	3146
v599		Irreversible	3452	3348
v625		Irreversible	3538	3642
v624		Reversible	3543	3647
v599		Irreversible	3660	3556
v625		Irreversible	3746	3850
v624		Reversible	3751	3855
v597		Irreversible	3757	3758
v597		Irreversible	3759	3760
v598		Irreversible	3761	3762
v598		Irreversible	3763	3764
v600		Irreversible	3765	3766
v600		Irreversible	3767	3768
v601		Irreversible	3769	3770
v601		Irreversible	3771	3772
v602		Irreversible	3773	3774
v602		Irreversible	3775	3776
v603		Irreversible	3777	3778
v603		Irreversible	3779	3780
v604		Irreversible	3883	3780
v606		Irreversible	3991	3992
v607		Irreversible	3993	3994
v607		Irreversible	3995	3996
v608		Irreversible	3997	3998
v608		Irreversible	3999	4000
v609		Irreversible	4001	4002
v609		Irreversible	4003	4004
v610		Irreversible	4005	4006
v610		Irreversible	4007	4008
v611		Reversible	4009	4010
v611		Reversible	4011	4012
v612		Reversible	4013	4014
v612		Reversible	4015	4016
v613		Irreversible	4017	4018
v613		Irreversible	4019	4020
v614		Reversible	4021	4022
v614		Reversible	4023	4024
v615		Irreversible	4025	4026
v615		Irreversible	4027	4028
v616		Irreversible	4029	4030
v616		Irreversible	4031	4032
v617		Reversible	4033	4034
v617		Reversible	4035	4036
v618		Reversible	4037	4038
v618		Reversible	4039	4040
v619		Irreversible	4041	4042
v619		Irreversible	4043	4044
v620		Reversible	4045	4046
v620		Reversible	4047	4048
v621		Irreversible	4049	4050
v621		Irreversible	4051	4052
v622		Irreversible	4053	4054
v622		Irreversible	4055	4056
v604		Reversible	4089	3986
v579		Irreversible	4191	4192
v580		Irreversible	4296	4192
v623		Reversible	4339	4443
v579		Irreversible	4397	4294
v581		Irreversible	4403	4404
v582		Irreversible	4405	4406
v582		Irreversible	4407	4408
v583		Irreversible	4409	4410
v583		Irreversible	4411	4412
v584		Irreversible	4413	4414
v584		Irreversible	4415	4416
v585		Irreversible	4417	4418
v585		Irreversible	4419	4420
v586		Irreversible	4421	4422
v586		Irreversible	4423	4424
v591		Irreversible	4425	4426
v591		Irreversible	4427	4428
v592		Reversible	4429	4430
v592		Reversible	4431	4432
v593		Reversible	4433	4434
v593		Reversible	4435	4436
v594		Reversible	4437	4438
v594		Reversible	4439	4440
v573		Irreversible	4477	4478
v573		Irreversible	4479	4480
v574		Irreversible	4481	4482
v574		Irreversible	4483	4484
v575		Irreversible	4485	4486
v575		Irreversible	4487	4488
v576		Irreversible	4489	4490
v576		Irreversible	4491	4492
v577		Reversible	4493	4494
v577		Reversible	4495	4496
v578		Irreversible	4497	4498
v578		Irreversible	4499	4500
v580		Reversible	4504	4400
v623		Reversible	4547	4651
v596		Irreversible	4605	4606
v581		Irreversible	4607	4608
v590		Irreversible	4632	4528
v590		Irreversible	4840	4736
v588		Irreversible	4941	4942
v588		Irreversible	4943	4944
v589		Irreversible	4945	4944
v589		Irreversible	4947	4946
v587		Irreversible	5048	4944
v587		Irreversible	5256	5152
Texts
