# Supplementary material for: Integration of a constraint-based metabolic model of Brassica napus developing seeds with 13C-metabolic flux analysis
Source: Front Plant Sci. 2014 Dec 19;5:724. doi: 10.3389/fpls.2014.00724 (PMC4271587; doi:10.3389/fpls.2014.00724)
Supplement: Supplementary file 8 [file DataSheet6.ZIP › expa_input.expa]

(Internal fluxes)
ASAT_c	R	1	asp_c	1	alkg_c	-1	glu_c	-1	oxa_c
MDH_c	R	1	oxa_c	1	nadh_c	-1	mal_c	-1	nad_c
ACO_c	R	1	icit_c	-1	cit_c
TPI_c	R	1	g3p_c	-1	dhap_c
MDH_m	R	1	nad_m	1	mal_m	-1	nadh_m	-1	oxa_m
ASAT_m	R	1	alkg_m	1	asp_m	-1	oxa_m	-1	glu_m
PGK_p	R	1	atp_p	1	x3pg_p	-1	adp_p	-1	pgp_p
MDH_p	I	1	nadp_p	1	mal_p	-1	oxa_p	-1	nadph_p
NADPGAPDH_p	I	1	nadp_p	1	pi_p	1	g3p_p	-1	pgp_p	-1	nadph_p
NADGAPDH_p	R	1	nadh_p	1	pgp_p	-1	pi_p	-1	nad_p	-1	g3p_p
TPI_p	R	1	g3p_p	-1	dhap_p
OxA_c_Succ_m_anti	R	1	succ_c	1	oxa_m	-1	oxa_c	-1	succ_m
Pi_m_Succ_c_anti	R	1	pi_c	1	succ_m	-1	succ_c	-1	pi_m
AGC_c_m	R	1	glu_c	1	asp_m	-1	asp_c	-1	glu_m
Mal_m_Pi_c_anti	R	1	mal_c	1	pi_m	-1	pi_c	-1	mal_m
Cit_m_Mal_c_anti	R	1	cit_c	1	mal_m	-1	cit_m	-1	mal_c
Mal_m_alKG_c_anti	R	1	mal_c	1	alkg_m	-1	alkg_c	-1	mal_m
Mal_m_OxA_c_anti	R	1	mal_c	1	oxa_m	-1	oxa_c	-1	mal_m
DHAP_p_Pi_c_anti	R	1	pi_p	1	dhap_c	-1	dhap_p	-1	pi_c
DIT1_c_p	R	1	mal_p	1	alkg_c	-1	mal_c	-1	alkg_p
Mal_c_OxA_p_anti	R	1	oxa_c	1	mal_p	-1	mal_c	-1	oxa_p
ADP_p_ATP_c_anti	R	1	atp_p	1	adp_c	-1	adp_p	-1	atp_c
PEP_c_Pi_p_anti	R	1	pep_p	1	pi_c	-1	pi_p	-1	pep_c
Pi_p_x3PG_c_anti	R	1	pi_c	1	x3pg_p	-1	pi_p	-1	x3pg_c
G3P_c_Pi_p_anti	R	1	pi_c	1	g3p_p	-1	pi_p	-1	g3p_c
CO2_uni_c_m	R	1	co2_m	-1	co2_c
CO2_uni_c_p	R	1	co2_p	-1	co2_c
PHT_c_p	R	1	pi_p	-1	pi_c
IDH_p	R	1	co2_p	1	alkg_p	1	nadph_p	-1	nadp_p	-1	icit_p
Icit_c_OxA_p_anti	R	1	icit_p	1	oxa_c	-1	oxa_p	-1	icit_c
PGM_p	R	1	pg2_p	-1	x3pg_p
ENO_p	R	1	pep_p	-1	pg2_p
ACO_m	R	1	icit_m	-1	cit_m
IDH_m	R	1	alkg_m	1	co2_m	1	nadh_m	-1	nad_m	-1	icit_m
PGM_c	R	1	pg2_c	-1	x3pg_c
ENO_c	R	1	pep_c	-1	pg2_c
PGK_c	R	1	x3pg_c	1	atp_c	-1	adp_c	-1	pgp_c
NADGAPDH_c	R	1	nadh_c	1	pgp_c	-1	pi_c	-1	g3p_c	-1	nad_c
MDHnadh_p	R	1	nadh_p	1	oxa_p	-1	mal_p	-1	nad_p
