# Supplementary material for: Integration of a constraint-based metabolic model of Brassica napus developing seeds with 13C-metabolic flux analysis
Source: Front Plant Sci. 2014 Dec 19;5:724. doi: 10.3389/fpls.2014.00724 (PMC4271587; doi:10.3389/fpls.2014.00724)
Supplement: Supplementary file 8 [file DataSheet6.ZIP › Paths.txt]

   0   0   0   2   1   0   2   0   0   1   0   0   0   2   1   0   0   2   0   2   0   1   0   1   0   0   0   1   1   0   1   0   0   0   2   0   1   0   0   0   2   0   2   0   0   0   0   0   1   0   0   1   0   2   1   0   1   0   0   2   0   2   0   1   0   1   2   0   2   0   2   0   2   0   2   0
   0   0   0   2   1   0   2   0   0   1   0   0   0   2   0   1   0   1   0   2   0   1   0   1   0   0   0   1   1   0   1   0   0   0   2   0   1   0   0   0   2   0   2   0   0   0   0   0   1   0   0   1   0   2   1   0   1   0   0   2   0   2   0   1   0   1   2   0   2   0   2   0   2   0   1   0
   0   0   0   1   1   0   1   0   0   1   0   0   0   1   0   1   0   0   0   1   0   1   0   1   0   0   0   1   1   0   1   0   0   0   1   0   1   0   0   1   1   0   1   0   0   0   0   0   1   0   0   1   0   1   1   0   1   0   0   1   0   1   0   1   0   1   1   0   1   0   1   0   1   0   0   0
   0   1   0   2   1   0   2   0   0   1   1   0   0   2   1   0   0   2   0   2   0   0   0   0   0   1   0   0   1   0   0   0   0   0   2   0   1   0   0   0   2   0   2   0   0   0   0   0   1   0   0   1   0   2   1   0   1   0   0   2   0   2   0   1   0   1   2   0   2   0   2   0   2   0   2   0
   0   1   0   2   1   0   2   0   0   1   1   0   0   2   0   1   0   1   0   2   0   0   0   0   0   1   0   0   1   0   0   0   0   0   2   0   1   0   0   0   2   0   2   0   0   0   0   0   1   0   0   1   0   2   1   0   1   0   0   2   0   2   0   1   0   1   2   0   2   0   2   0   2   0   1   0
   0   0   0   2   1   0   0   0   0   1   0   0   0   2   1   0   0   2   0   0   0   1   0   1   0   0   0   1   1   0   1   0   0   0   0   0   1   0   0   0   2   0   2   0   0   0   0   2   1   0   0   1   0   2   1   0   1   0   0   2   0   2   0   1   0   1   2   0   2   0   2   0   2   0   2   0
   0   0   0   2   1   0   0   0   0   1   0   0   0   2   0   1   0   1   0   0   0   1   0   1   0   0   0   1   1   0   1   0   0   0   0   0   1   0   0   0   2   0   2   0   0   0   0   2   1   0   0   1   0   2   1   0   1   0   0   2   0   2   0   1   0   1   2   0   2   0   2   0   2   0   1   0
   0   1   0   1   1   0   1   0   0   1   1   0   0   1   0   1   0   0   0   1   0   0   0   0   0   1   0   0   1   0   0   0   0   0   1   0   1   0   0   1   1   0   1   0   0   0   0   0   1   0   0   1   0   1   1   0   1   0   0   1   0   1   0   1   0   1   1   0   1   0   1   0   1   0   0   0
   0   0   0   2   1   0   2   0   0   1   0   0   0   2   1   0   0   2   0   2   0   0   0   0   0   0   0   0   1   0   1   0   0   1   2   0   1   0   0   0   2   0   2   0   0   0   0   0   1   0   0   1   0   2   1   0   1   0   0   2   0   2   0   1   0   1   2   0   2   0   2   0   2   0   2   0
   0   0   0   2   1   0   2   0   0   1   0   0   0   2   0   1   0   1   0   2   0   0   0   0   0   0   0   0   1   0   1   0   0   1   2   0   1   0   0   0   2   0   2   0   0   0   0   0   1   0   0   1   0   2   1   0   1   0   0   2   0   2   0   1   0   1   2   0   2   0   2   0   2   0   1   0
   0   0   0   1   1   0   0   0   0   1   0   0   0   1   0   1   0   0   0   0   0   1   0   1   0   0   0   1   1   0   1   0   0   0   0   0   1   0   0   1   1   0   1   0   0   0   0   1   1   0   0   1   0   1   1   0   1   0   0   1   0   1   0   1   0   1   1   0   1   0   1   0   1   0   0   0
   0   1   0   2   1   0   0   0   0   1   1   0   0   2   1   0   0   2   0   0   0   0   0   0   0   1   0   0   1   0   0   0   0   0   0   0   1   0   0   0   2   0   2   0   0   0   0   2   1   0   0   1   0   2   1   0   1   0   0   2   0   2   0   1   0   1   2   0   2   0   2   0   2   0   2   0
   0   1   0   2   1   0   0   0   0   1   1   0   0   2   0   1   0   1   0   0   0   0   0   0   0   1   0   0   1   0   0   0   0   0   0   0   1   0   0   0   2   0   2   0   0   0   0   2   1   0   0   1   0   2   1   0   1   0   0   2   0   2   0   1   0   1   2   0   2   0   2   0   2   0   1   0
   0   0   0   1   1   0   1   0   0   1   0   0   0   1   0   1   0   0   0   1   0   0   0   0   0   0   0   0   1   0   1   0   0   1   1   0   1   0   0   1   1   0   1   0   0   0   0   0   1   0   0   1   0   1   1   0   1   0   0   1   0   1   0   1   0   1   1   0   1   0   1   0   1   0   0   0
   0   1   0   1   1   0   0   0   0   1   1   0   0   1   0   1   0   0   0   0   0   0   0   0   0   1   0   0   1   0   0   0   0   0   0   0   1   0   0   1   1   0   1   0   0   0   0   1   1   0   0   1   0   1   1   0   1   0   0   1   0   1   0   1   0   1   1   0   1   0   1   0   1   0   0   0
   0   0   0   2   1   0   0   0   0   1   0   0   0   2   1   0   0   2   0   0   0   0   0   0   0   0   0   0   1   0   1   0   0   1   0   0   1   0   0   0   2   0   2   0   0   0   0   2   1   0   0   1   0   2   1   0   1   0   0   2   0   2   0   1   0   1   2   0   2   0   2   0   2   0   2   0
   0   0   0   2   1   0   0   0   0   1   0   0   0   2   0   1   0   1   0   0   0   0   0   0   0   0   0   0   1   0   1   0   0   1   0   0   1   0   0   0   2   0   2   0   0   0   0   2   1   0   0   1   0   2   1   0   1   0   0   2   0   2   0   1   0   1   2   0   2   0   2   0   2   0   1   0
   0   0   0   2   1   0   2   0   0   1   0   0   0   2   1   0   0   2   0   2   0   1   0   1   0   0   0   1   1   0   1   0   0   0   2   0   1   0   0   0   2   0   0   0   2   0   0   0   1   0   0   1   0   2   1   0   1   0   0   0   0   0   0   1   0   1   0   0   0   0   2   0   2   0   2   0
   0   0   0   2   1   0   2   0   0   1   0   0   0   2   0   1   0   1   0   2   0   1   0   1   0   0   0   1   1   0   1   0   0   0   2   0   1   0   0   0   2   0   0   0   2   0   0   0   1   0   0   1   0   2   1   0   1   0   0   0   0   0   0   1   0   1   0   0   0   0   2   0   2   0   1   0
   0   0   0   1   1   0   0   0   0   1   0   0   0   1   0   1   0   0   0   0   0   0   0   0   0   0   0   0   1   0   1   0   0   1   0   0   1   0   0   1   1   0   1   0   0   0   0   1   1   0   0   1   0   1   1   0   1   0   0   1   0   1   0   1   0   1   1   0   1   0   1   0   1   0   0   0
   0   0   0   1   1   0   1   0   0   1   0   0   0   1   0   1   0   0   0   1   0   1   0   1   0   0   0   1   1   0   1   0   0   0   1   0   1   0   0   1   1   0   0   0   1   0   0   0   1   0   0   1   0   1   1   0   1   0   0   0   0   0   0   1   0   1   0   0   0   0   1   0   1   0   0   0
   0   1   0   2   1   0   2   0   0   1   1   0   0   2   1   0   0   2   0   2   0   0   0   0   0   1   0   0   1   0   0   0   0   0   2   0   1   0   0   0   2   0   0   0   2   0   0   0   1   0   0   1   0   2   1   0   1   0   0   0   0   0   0   1   0   1   0   0   0   0   2   0   2   0   2   0
   0   1   0   2   1   0   2   0   0   1   1   0   0   2   0   1   0   1   0   2   0   0   0   0   0   1   0   0   1   0   0   0   0   0   2   0   1   0   0   0   2   0   0   0   2   0   0   0   1   0   0   1   0   2   1   0   1   0   0   0   0   0   0   1   0   1   0   0   0   0   2   0   2   0   1   0
   0   0   0   2   1   0   0   0   0   1   0   0   0   2   1   0   0   2   0   0   0   1   0   1   0   0   0   1   1   0   1   0   0   0   0   0   1   0   0   0   2   0   0   0   2   0   0   2   1   0   0   1   0   2   1   0   1   0   0   0   0   0   0   1   0   1   0   0   0   0   2   0   2   0   2   0
   0   0   0   2   1   0   0   0   0   1   0   0   0   2   0   1   0   1   0   0   0   1   0   1   0   0   0   1   1   0   1   0   0   0   0   0   1   0   0   0   2   0   0   0   2   0   0   2   1   0   0   1   0   2   1   0   1   0   0   0   0   0   0   1   0   1   0   0   0   0   2   0   2   0   1   0
   0   1   0   1   1   0   1   0   0   1   1   0   0   1   0   1   0   0   0   1   0   0   0   0   0   1   0   0   1   0   0   0   0   0   1   0   1   0   0   1   1   0   0   0   1   0   0   0   1   0   0   1   0   1   1   0   1   0   0   0   0   0   0   1   0   1   0   0   0   0   1   0   1   0   0   0
   0   0   0   2   1   0   2   0   0   1   0   0   0   2   1   0   0   2   0   2   0   0   0   0   0   0   0   0   1   0   1   0   0   1   2   0   1   0   0   0   2   0   0   0   2   0   0   0   1   0   0   1   0   2   1   0   1   0   0   0   0   0   0   1   0   1   0   0   0   0   2   0   2   0   2   0
   0   0   0   2   1   0   2   0   0   1   0   0   0   2   0   1   0   1   0   2   0   0   0   0   0   0   0   0   1   0   1   0   0   1   2   0   1   0   0   0   2   0   0   0   2   0   0   0   1   0   0   1   0   2   1   0   1   0   0   0   0   0   0   1   0   1   0   0   0   0   2   0   2   0   1   0
   0   0   0   1   1   0   0   0   0   1   0   0   0   1   0   1   0   0   0   0   0   1   0   1   0   0   0   1   1   0   1   0   0   0   0   0   1   0   0   1   1   0   0   0   1   0   0   1   1   0   0   1   0   1   1   0   1   0   0   0   0   0   0   1   0   1   0   0   0   0   1   0   1   0   0   0
   0   1   0   2   1   0   0   0   0   1   1   0   0   2   1   0   0   2   0   0   0   0   0   0   0   1   0   0   1   0   0   0   0   0   0   0   1   0   0   0   2   0   0   0   2   0   0   2   1   0   0   1   0   2   1   0   1   0   0   0   0   0   0   1   0   1   0   0   0   0   2   0   2   0   2   0
   0   1   0   2   1   0   0   0   0   1   1   0   0   2   0   1   0   1   0   0   0   0   0   0   0   1   0   0   1   0   0   0   0   0   0   0   1   0   0   0   2   0   0   0   2   0   0   2   1   0   0   1   0   2   1   0   1   0   0   0   0   0   0   1   0   1   0   0   0   0   2   0   2   0   1   0
   0   0   0   1   1   0   1   0   0   1   0   0   0   1   0   1   0   0   0   1   0   0   0   0   0   0   0   0   1   0   1   0   0   1   1   0   1   0   0   1   1   0   0   0   1   0   0   0   1   0   0   1   0   1   1   0   1   0   0   0   0   0   0   1   0   1   0   0   0   0   1   0   1   0   0   0
   0   1   0   1   1   0   0   0   0   1   1   0   0   1   0   1   0   0   0   0   0   0   0   0   0   1   0   0   1   0   0   0   0   0   0   0   1   0   0   1   1   0   0   0   1   0   0   1   1   0   0   1   0   1   1   0   1   0   0   0   0   0   0   1   0   1   0   0   0   0   1   0   1   0   0   0
   0   0   0   2   1   0   0   0   0   1   0   0   0   2   1   0   0   2   0   0   0   0   0   0   0   0   0   0   1   0   1   0   0   1   0   0   1   0   0   0   2   0   0   0   2   0   0   2   1   0   0   1   0   2   1   0   1   0   0   0   0   0   0   1   0   1   0   0   0   0   2   0   2   0   2   0
   0   0   0   2   1   0   0   0   0   1   0   0   0   2   0   1   0   1   0   0   0   0   0   0   0   0   0   0   1   0   1   0   0   1   0   0   1   0   0   0   2   0   0   0   2   0   0   2   1   0   0   1   0   2   1   0   1   0   0   0   0   0   0   1   0   1   0   0   0   0   2   0   2   0   1   0
   0   0   0   1   1   0   0   0   0   1   0   0   0   1   0   1   0   0   0   0   0   0   0   0   0   0   0   0   1   0   1   0   0   1   0   0   1   0   0   1   1   0   0   0   1   0   0   1   1   0   0   1   0   1   1   0   1   0   0   0   0   0   0   1   0   1   0   0   0   0   1   0   1   0   0   0
   0   0   0   0   1   0   0   0   0   1   0   0   0   0   0   1   1   0   0   0   0   1   0   1   0   0   0   1   1   0   1   0   0   0   0   0   1   0   0   2   0   0   0   0   0   0   0   0   1   0   0   1   0   0   1   0   1   0   0   0   0   0   0   1   0   1   0   0   0   0   0   0   0   0   0   1
   0   0   0   1   0   0   1   0   0   0   0   0   0   1   0   0   0   1   0   1   0   0   0   0   0   0   0   0   0   0   0   0   0   0   1   0   0   0   1   0   1   0   1   0   0   0   0   0   0   0   0   0   0   1   0   0   0   0   0   1   0   1   0   0   0   0   1   0   1   0   1   0   1   0   1   0
   0   0   1   0   0   0   0   1   0   0   0   0   1   0   0   0   1   0   1   0   0   0   0   0   0   0   0   0   0   0   0   0   0   0   0   1   0   0   0   1   0   1   0   1   0   0   0   0   0   0   0   0   1   0   0   0   0   0   1   0   1   0   0   0   0   0   0   1   0   1   0   1   0   1   0   1
   0   1   0   0   1   0   0   0   0   1   1   0   0   0   0   1   1   0   0   0   0   0   0   0   0   1   0   0   1   0   0   0   0   0   0   0   1   0   0   2   0   0   0   0   0   0   0   0   1   0   0   1   0   0   1   0   1   0   0   0   0   0   0   1   0   1   0   0   0   0   0   0   0   0   0   1
   0   0   0   0   1   0   0   0   0   1   0   0   0   0   0   1   1   0   0   0   0   0   0   0   0   0   0   0   1   0   1   0   0   1   0   0   1   0   0   2   0   0   0   0   0   0   0   0   1   0   0   1   0   0   1   0   1   0   0   0   0   0   0   1   0   1   0   0   0   0   0   0   0   0   0   1
   0   0   0   0   1   0   0   0   0   1   0   0   0   0   1   0   0   0   0   0   0   1   0   1   0   0   0   1   1   0   1   0   0   0   0   0   1   0   0   2   0   0   0   0   0   0   0   0   1   0   0   1   0   0   1   0   1   0   0   0   0   0   0   1   0   1   0   0   0   0   0   0   0   0   0   0
   0   0   0   1   0   0   0   0   0   0   0   0   0   1   0   0   0   1   0   0   0   0   0   0   0   0   0   0   0   0   0   0   0   0   0   0   0   0   1   0   1   0   1   0   0   0   0   1   0   0   0   0   0   1   0   0   0   0   0   1   0   1   0   0   0   0   1   0   1   0   1   0   1   0   1   0
   0   0   1   0   0   0   0   0   0   0   0   0   1   0   0   0   1   0   0   0   0   0   0   0   0   0   0   0   0   0   0   0   0   0   0   0   0   0   0   1   0   1   0   1   0   0   1   0   0   0   0   0   1   0   0   0   0   0   1   0   1   0   0   0   0   0   0   1   0   1   0   1   0   1   0   1
   0   1   0   0   1   0   0   0   0   1   1   0   0   0   1   0   0   0   0   0   0   0   0   0   0   1   0   0   1   0   0   0   0   0   0   0   1   0   0   2   0   0   0   0   0   0   0   0   1   0   0   1   0   0   1   0   1   0   0   0   0   0   0   1   0   1   0   0   0   0   0   0   0   0   0   0
   0   0   0   0   1   0   0   0   0   1   0   0   0   0   1   0   0   0   0   0   0   0   0   0   0   0   0   0   1   0   1   0   0   1   0   0   1   0   0   2   0   0   0   0   0   0   0   0   1   0   0   1   0   0   1   0   1   0   0   0   0   0   0   1   0   1   0   0   0   0   0   0   0   0   0   0
   0   0   0   1   0   0   1   0   0   0   0   0   0   1   0   0   0   1   0   1   0   0   0   0   0   0   0   0   0   0   0   0   0   0   1   0   0   0   1   0   1   0   0   0   1   0   0   0   0   0   0   0   0   1   0   0   0   0   0   0   0   0   0   0   0   0   0   0   0   0   1   0   1   0   1   0
   0   0   1   0   0   0   0   1   0   0   0   0   1   0   0   0   1   0   1   0   0   0   0   0   0   0   0   0   0   0   0   0   0   0   0   1   0   0   0   1   0   1   0   0   0   1   0   0   0   0   0   0   1   0   0   0   0   0   0   0   0   0   0   0   0   0   0   0   0   0   0   1   0   1   0   1
   0   0   0   1   0   0   0   0   0   0   0   0   0   1   0   0   0   1   0   0   0   0   0   0   0   0   0   0   0   0   0   0   0   0   0   0   0   0   1   0   1   0   0   0   1   0   0   1   0   0   0   0   0   1   0   0   0   0   0   0   0   0   0   0   0   0   0   0   0   0   1   0   1   0   1   0
   0   0   1   0   0   0   0   0   0   0   0   0   1   0   0   0   1   0   0   0   0   0   0   0   0   0   0   0   0   0   0   0   0   0   0   0   0   0   0   1   0   1   0   0   0   1   1   0   0   0   0   0   1   0   0   0   0   0   0   0   0   0   0   0   0   0   0   0   0   0   0   1   0   1   0   1
   0   1   0   0   0   0   0   0   0   0   1   0   0   0   0   0   0   0   0   0   1   0   1   0   0   1   1   0   0   0   0   1   0   0   0   0   0   0   0   0   0   0   0   0   0   0   0   0   0   0   0   0   0   0   0   0   0   0   0   0   0   0   0   0   0   0   0   0   0   0   0   0   0   0   0   0
   1   0   0   0   0   0   0   0   0   0   0   1   0   0   0   0   0   0   0   0   0   1   0   1   1   0   0   1   0   0   1   0   0   0   0   0   0   0   0   0   0   0   0   0   0   0   0   0   0   0   0   0   0   0   0   0   0   0   0   0   0   0   0   0   0   0   0   0   0   0   0   0   0   0   0   0
   0   0   0   0   0   0   0   0   0   0   0   0   0   0   0   0   0   0   0   0   0   0   0   0   0   0   0   0   0   0   0   0   0   0   0   0   0   0   0   0   0   0   0   1   1   0   0   0   0   0   0   0   0   0   0   0   0   0   1   0   1   0   0   0   0   0   0   1   0   1   0   0   0   0   0   0
   0   0   0   0   0   0   0   0   0   0   0   0   0   0   0   0   0   0   0   0   0   0   0   0   0   0   0   0   0   0   0   0   0   0   0   0   0   0   0   0   0   0   1   0   0   1   0   0   0   0   0   0   0   0   0   0   0   0   0   1   0   1   0   0   0   0   1   0   1   0   0   0   0   0   0   0
   1   0   0   0   0   0   0   0   0   0   0   1   0   0   0   0   0   0   0   0   0   0   0   0   1   0   0   0   0   0   1   0   0   1   0   0   0   0   0   0   0   0   0   0   0   0   0   0   0   0   0   0   0   0   0   0   0   0   0   0   0   0   0   0   0   0   0   0   0   0   0   0   0   0   0   0
   0   1   0   0   0   0   0   0   0   0   1   0   0   0   0   0   0   0   0   0   0   0   0   0   0   1   0   0   0   0   0   1   1   0   0   0   0   0   0   0   0   0   0   0   0   0   0   0   0   0   0   0   0   0   0   0   0   0   0   0   0   0   0   0   0   0   0   0   0   0   0   0   0   0   0   0
   0   0   0   0   0   0   0   1   0   0   0   0   0   0   0   0   0   0   1   0   0   0   0   0   0   0   0   0   0   0   0   0   0   0   0   1   0   0   0   0   0   0   0   0   0   0   0   1   0   0   0   0   0   0   0   0   0   0   0   0   0   0   0   0   0   0   0   0   0   0   0   0   0   0   0   0
   0   0   0   0   0   0   1   0   0   0   0   0   0   0   0   0   0   0   0   1   0   0   0   0   0   0   0   0   0   0   0   0   0   0   1   0   0   0   0   0   0   0   0   0   0   0   1   0   0   0   0   0   0   0   0   0   0   0   0   0   0   0   0   0   0   0   0   0   0   0   0   0   0   0   0   0
   0   0   0   0   0   0   0   0   0   0   0   0   0   0   0   0   0   0   0   0   1   0   1   0   0   0   1   0   0   0   0   0   0   1   0   0   0   0   0   0   0   0   0   0   0   0   0   0   0   0   0   0   0   0   0   0   0   0   0   0   0   0   0   0   0   0   0   0   0   0   0   0   0   0   0   0
   0   0   0   0   0   0   0   0   0   0   0   0   0   0   0   0   0   0   0   0   0   1   0   1   0   0   0   1   0   0   0   0   1   0   0   0   0   0   0   0   0   0   0   0   0   0   0   0   0   0   0   0   0   0   0   0   0   0   0   0   0   0   0   0   0   0   0   0   0   0   0   0   0   0   0   0
   0   0   0   0   0   0   0   0   0   0   0   0   0   0   0   0   0   0   0   0   0   0   0   0   0   0   0   0   0   0   0   0   0   0   0   0   0   0   0   0   0   0   0   0   0   0   0   0   0   0   0   0   1   1   0   0   0   0   0   0   0   0   0   0   0   0   0   0   0   0   0   0   0   0   0   0
   0   0   0   0   0   0   0   0   0   0   0   0   0   0   0   0   0   0   0   0   0   0   0   0   0   0   0   0   0   0   0   0   0   0   0   0   0   0   0   0   0   0   0   0   0   0   1   1   0   0   0   0   0   0   0   0   0   0   0   0   0   0   0   0   0   0   0   0   0   0   0   0   0   0   0   0
   0   0   0   0   0   0   0   0   0   0   0   0   0   0   0   0   0   0   0   0   0   0   0   0   0   0   0   0   0   0   0   0   0   0   0   0   0   0   0   0   0   0   0   0   1   1   0   0   0   0   0   0   0   0   0   0   0   0   0   0   0   0   0   0   0   0   0   0   0   0   0   0   0   0   0   0
   0   0   0   0   0   0   0   0   0   0   0   0   0   0   0   0   0   0   0   0   0   0   0   0   0   0   0   0   0   0   0   0   1   1   0   0   0   0   0   0   0   0   0   0   0   0   0   0   0   0   0   0   0   0   0   0   0   0   0   0   0   0   0   0   0   0   0   0   0   0   0   0   0   0   0   0
   0   0   0   0   0   0   0   0   0   0   0   0   0   0   0   0   0   0   0   0   0   0   0   0   0   0   0   0   0   0   1   1   0   0   0   0   0   0   0   0   0   0   0   0   0   0   0   0   0   0   0   0   0   0   0   0   0   0   0   0   0   0   0   0   0   0   0   0   0   0   0   0   0   0   0   0
   0   0   0   0   0   0   1   1   0   0   0   0   0   0   0   0   0   0   0   0   0   0   0   0   0   0   0   0   0   0   0   0   0   0   0   0   0   0   0   0   0   0   0   0   0   0   0   0   0   0   0   0   0   0   0   0   0   0   0   0   0   0   0   0   0   0   0   0   0   0   0   0   0   0   0   0
   0   0   0   0   0   0   0   0   0   0   0   0   0   0   0   0   0   0   0   0   0   0   0   0   0   0   0   0   0   0   0   0   0   0   0   0   0   0   0   0   0   0   0   0   0   0   0   0   0   0   0   0   0   0   0   0   0   0   0   0   0   0   0   0   0   0   0   0   1   1   0   0   0   0   0   0
   0   0   0   0   0   0   0   0   0   0   0   0   0   0   0   0   0   0   0   0   0   0   0   0   0   0   1   1   0   0   0   0   0   0   0   0   0   0   0   0   0   0   0   0   0   0   0   0   0   0   0   0   0   0   0   0   0   0   0   0   0   0   0   0   0   0   0   0   0   0   0   0   0   0   0   0
   0   0   0   0   0   0   0   0   0   0   0   0   0   0   0   0   0   0   0   0   0   0   1   1   0   0   0   0   0   0   0   0   0   0   0   0   0   0   0   0   0   0   0   0   0   0   0   0   0   0   0   0   0   0   0   0   0   0   0   0   0   0   0   0   0   0   0   0   0   0   0   0   0   0   0   0
   0   0   0   0   0   0   0   0   0   0   0   0   0   0   0   0   0   0   0   0   1   1   0   0   0   0   0   0   0   0   0   0   0   0   0   0   0   0   0   0   0   0   0   0   0   0   0   0   0   0   0   0   0   0   0   0   0   0   0   0   0   0   0   0   0   0   0   0   0   0   0   0   0   0   0   0
   0   0   0   0   0   0   0   0   0   0   0   0   0   0   0   0   0   0   0   0   0   0   0   0   0   0   0   0   1   1   0   0   0   0   0   0   0   0   0   0   0   0   0   0   0   0   0   0   0   0   0   0   0   0   0   0   0   0   0   0   0   0   0   0   0   0   0   0   0   0   0   0   0   0   0   0
   0   0   0   0   0   0   0   0   0   0   0   0   0   0   0   0   0   0   0   0   0   0   0   0   0   0   0   0   0   0   0   0   0   0   0   0   0   0   0   0   0   0   0   0   0   0   0   0   0   0   0   0   0   0   0   0   1   1   0   0   0   0   0   0   0   0   0   0   0   0   0   0   0   0   0   0
   0   0   0   0   0   0   0   0   1   1   0   0   0   0   0   0   0   0   0   0   0   0   0   0   0   0   0   0   0   0   0   0   0   0   0   0   0   0   0   0   0   0   0   0   0   0   0   0   0   0   0   0   0   0   0   0   0   0   0   0   0   0   0   0   0   0   0   0   0   0   0   0   0   0   0   0
   0   0   0   0   0   0   0   0   0   0   0   0   0   0   0   0   0   0   0   0   0   0   0   0   0   0   0   0   0   0   0   0   0   0   0   0   0   0   0   0   0   0   0   0   0   0   0   0   1   1   0   0   0   0   0   0   0   0   0   0   0   0   0   0   0   0   0   0   0   0   0   0   0   0   0   0
   0   0   0   0   0   0   0   0   0   0   0   0   0   0   0   0   0   0   0   0   0   0   0   0   0   0   0   0   0   0   0   0   0   0   0   0   1   1   0   0   0   0   0   0   0   0   0   0   0   0   0   0   0   0   0   0   0   0   0   0   0   0   0   0   0   0   0   0   0   0   0   0   0   0   0   0
   0   0   0   0   0   0   0   0   0   0   0   0   0   0   0   0   0   0   0   0   0   0   0   0   0   0   0   0   0   0   0   0   0   0   0   0   0   0   0   0   0   0   0   0   0   0   0   0   0   0   0   0   0   0   1   1   0   0   0   0   0   0   0   0   0   0   0   0   0   0   0   0   0   0   0   0
   0   0   0   0   0   0   0   0   0   0   0   0   0   0   0   0   0   0   0   0   0   0   0   0   0   0   0   0   0   0   0   0   0   0   0   0   0   0   0   0   0   0   0   0   0   0   0   0   0   0   1   1   0   0   0   0   0   0   0   0   0   0   0   0   0   0   0   0   0   0   0   0   0   0   0   0
   0   0   0   0   0   0   0   0   0   0   0   0   0   0   0   0   0   0   0   0   0   0   0   0   0   0   0   0   0   0   0   0   0   0   0   0   0   0   0   0   0   0   0   0   0   0   0   0   0   0   0   0   0   0   0   0   0   0   0   0   0   0   0   0   1   1   0   0   0   0   0   0   0   0   0   0
   0   0   0   0   1   1   0   0   0   0   0   0   0   0   0   0   0   0   0   0   0   0   0   0   0   0   0   0   0   0   0   0   0   0   0   0   0   0   0   0   0   0   0   0   0   0   0   0   0   0   0   0   0   0   0   0   0   0   0   0   0   0   0   0   0   0   0   0   0   0   0   0   0   0   0   0
   0   0   0   0   0   0   0   0   0   0   0   0   0   0   0   0   0   0   0   0   0   0   0   0   0   0   0   0   0   0   0   0   0   0   0   0   0   0   0   0   0   0   0   0   0   0   0   0   0   0   0   0   0   0   0   0   0   0   0   0   0   0   1   1   0   0   0   0   0   0   0   0   0   0   0   0
   0   0   0   0   0   0   0   0   0   0   0   0   0   0   0   0   0   0   0   0   0   0   0   0   1   1   0   0   0   0   0   0   0   0   0   0   0   0   0   0   0   0   0   0   0   0   0   0   0   0   0   0   0   0   0   0   0   0   0   0   0   0   0   0   0   0   0   0   0   0   0   0   0   0   0   0
   1   1   0   0   0   0   0   0   0   0   0   0   0   0   0   0   0   0   0   0   0   0   0   0   0   0   0   0   0   0   0   0   0   0   0   0   0   0   0   0   0   0   0   0   0   0   0   0   0   0   0   0   0   0   0   0   0   0   0   0   0   0   0   0   0   0   0   0   0   0   0   0   0   0   0   0
   0   0   0   0   0   0   0   0   0   0   0   0   0   0   0   0   0   0   0   0   0   0   0   0   0   0   0   0   0   0   0   0   0   0   0   0   0   0   0   0   0   0   0   0   0   0   0   0   0   0   0   0   0   0   0   0   0   0   0   0   0   0   0   0   0   0   0   0   0   0   0   0   0   0   1   1
   0   0   0   0   0   0   0   0   0   0   0   0   0   0   0   0   1   1   0   0   0   0   0   0   0   0   0   0   0   0   0   0   0   0   0   0   0   0   0   0   0   0   0   0   0   0   0   0   0   0   0   0   0   0   0   0   0   0   0   0   0   0   0   0   0   0   0   0   0   0   0   0   0   0   0   0
   0   0   0   0   0   0   0   0   0   0   0   0   0   0   0   0   0   0   0   0   0   0   0   0   0   0   0   0   0   0   0   0   0   0   1   1   0   0   0   0   0   0   0   0   0   0   0   0   0   0   0   0   0   0   0   0   0   0   0   0   0   0   0   0   0   0   0   0   0   0   0   0   0   0   0   0
   0   0   0   0   0   0   0   0   0   0   0   0   0   0   0   0   0   0   1   1   0   0   0   0   0   0   0   0   0   0   0   0   0   0   0   0   0   0   0   0   0   0   0   0   0   0   0   0   0   0   0   0   0   0   0   0   0   0   0   0   0   0   0   0   0   0   0   0   0   0   0   0   0   0   0   0
   0   0   0   0   0   0   0   0   0   0   0   0   0   0   0   0   0   0   0   0   0   0   0   0   0   0   0   0   0   0   0   0   0   0   0   0   0   0   0   0   1   1   0   0   0   0   0   0   0   0   0   0   0   0   0   0   0   0   0   0   0   0   0   0   0   0   0   0   0   0   0   0   0   0   0   0
   0   0   0   0   0   0   0   0   0   0   0   0   1   1   0   0   0   0   0   0   0   0   0   0   0   0   0   0   0   0   0   0   0   0   0   0   0   0   0   0   0   0   0   0   0   0   0   0   0   0   0   0   0   0   0   0   0   0   0   0   0   0   0   0   0   0   0   0   0   0   0   0   0   0   0   0
   0   0   0   0   0   0   0   0   0   0   0   0   0   0   0   0   0   0   0   0   0   0   0   0   0   0   0   0   0   0   0   0   0   0   0   0   0   0   0   0   0   0   0   0   0   0   0   0   0   0   0   0   0   0   0   0   0   0   0   0   0   0   0   0   0   0   0   0   0   0   1   1   0   0   0   0
   0   0   0   0   0   0   0   0   0   0   0   0   0   0   0   0   0   0   0   0   0   0   0   0   0   0   0   0   0   0   0   0   0   0   0   0   0   0   0   0   0   0   0   0   0   0   0   0   0   0   0   0   0   0   0   0   0   0   0   0   1   1   0   0   0   0   0   0   0   0   0   0   0   0   0   0
   0   0   0   0   0   0   0   0   0   0   0   0   0   0   0   0   0   0   0   0   0   0   0   0   0   0   0   0   0   0   0   0   0   0   0   0   0   0   0   0   0   0   1   1   0   0   0   0   0   0   0   0   0   0   0   0   0   0   0   0   0   0   0   0   0   0   0   0   0   0   0   0   0   0   0   0
   0   0   0   0   0   0   0   0   0   0   1   1   0   0   0   0   0   0   0   0   0   0   0   0   0   0   0   0   0   0   0   0   0   0   0   0   0   0   0   0   0   0   0   0   0   0   0   0   0   0   0   0   0   0   0   0   0   0   0   0   0   0   0   0   0   0   0   0   0   0   0   0   0   0   0   0
   0   0   0   0   0   0   0   0   0   0   0   0   0   0   0   0   0   0   0   0   0   0   0   0   0   0   0   0   0   0   0   0   0   0   0   0   0   0   0   0   0   0   0   0   0   0   0   0   0   0   0   0   0   0   0   0   0   0   0   0   0   0   0   0   0   0   0   0   0   0   0   0   1   1   0   0
   0   0   1   1   0   0   0   0   0   0   0   0   0   0   0   0   0   0   0   0   0   0   0   0   0   0   0   0   0   0   0   0   0   0   0   0   0   0   0   0   0   0   0   0   0   0   0   0   0   0   0   0   0   0   0   0   0   0   0   0   0   0   0   0   0   0   0   0   0   0   0   0   0   0   0   0
   0   0   0   0   0   0   0   0   0   0   0   0   0   0   0   0   0   0   0   0   0   0   0   0   0   0   0   0   0   0   0   0   0   0   0   0   0   0   0   0   0   0   0   0   0   0   0   0   0   0   0   0   0   0   0   0   0   0   1   1   0   0   0   0   0   0   0   0   0   0   0   0   0   0   0   0
   0   0   0   0   0   0   0   0   0   0   0   0   0   0   0   0   0   0   0   0   0   0   0   0   0   0   0   0   0   0   0   0   0   0   0   0   0   0   0   0   0   0   0   0   0   0   0   0   0   0   0   0   0   0   0   0   0   0   0   0   0   0   0   0   0   0   1   1   0   0   0   0   0   0   0   0
   0   0   0   0   0   0   0   0   0   0   0   0   0   0   0   0   0   0   0   0   0   0   0   0   0   0   0   0   0   0   0   0   0   0   0   0   0   0   1   1   0   0   0   0   0   0   0   0   0   0   0   0   0   0   0   0   0   0   0   0   0   0   0   0   0   0   0   0   0   0   0   0   0   0   0   0
