# Supplementary material for: Integration of a constraint-based metabolic model of Brassica napus developing seeds with 13C-metabolic flux analysis
Source: Front Plant Sci. 2014 Dec 19;5:724. doi: 10.3389/fpls.2014.00724 (PMC4271587; doi:10.3389/fpls.2014.00724)
Supplement: Supplementary file 9 [file DataSheet7.ZIP › readme.txt]

#Installation required for expa script using Ubuntu 12.04 LTS operating system

#Need to have ipython notebook installed.

#Install dependencies -- cobra and glpk
sudo easy_install cobra
sudo apt-get install libglpk-dev libgmp-dev python-dev python-setuptools
sudo easy_install glpk

#Dowload and extract expa from:
#http://systemsbiology.ucsd.edu/sites/default/files/Attachments/Images/downloads/extreme_pathway_analysis/expa.tar.gz
#Launch and execute this notebook file from within expa folder
#Make sure bna20140218T082916.xml is in the same folder
